# Supplementary material for: Streamlined computational pipeline for genetic background characterization of genetically engineered mice based on next generation sequencing data
Source: BMC Genomics. 2019 Feb 12;20:131. doi: 10.1186/s12864-019-5504-9 (PMC6373082; doi:10.1186/s12864-019-5504-9)
Supplement: Supplementary file 4 — Table S1. Cochran-Armitage test for trend distribution in knockouts (p-values) Table S2. Casp4 variants per biological replicate in the Hnrnpd knockout experiment. (XLSX 19 kb) [file 12864_2019_5504_MOESM4_ESM.xlsx]

## Sheet: Table S1
Cochran-Armitage test for trend distribution in knockouts (p-values)
	Gtf2ird1	Mecp2	Stc1	Itch	Sall2	Hnrnpd
Chr1	0.118014	0.545441	0.623076	0.480722	0.00356944	3.02637663317316e−18
Chr2	0.386306	0.461597	0.221585	2.96906663448803e−15	0.000454947	5.53917845752963e−16
Chr3	0.914051	0.491166	0.407589	0.820105	0.432573	0.00112853
Chr4	0.970699	0.544603	0.742949	0.862878	0.375341	0.00156999
Chr5	4.17732452999199e−18	0.875042	0.432118	0.925275	0.568135	0.0340419
Chr6	0.756741	0.814619	0.84331	0.425021	0.26802	0.352608
Chr7	0.514045	0.255713	0.94409	0.912753	0.771451	0.698813
Chr8	0.330431	0.318787	0.62101	0.598529	7.76199867848323e−18	7.64012423220346e−14
Chr9	0.832016	0.417216	0.61041	1.40788098152927e−18	0.0669322	5.08871775797374e−09
Chr10	0.571551	0.538002	0.624584	9.62965680596265e−07	0.81479	0.332853
Chr11	0.866961	0.415061	0.934766	0.892037	0.985573	5.04648892713348e−16
Chr12	0.602123	0.58266	0.801404	0.442287	0.613794	0.818198
Chr13	0.996102	0.353756	0.492876	0.659005	4.17880568632771e−05	1.15211753398031e−07
Chr14	0.617884	0.410578	1.67505787057854e−08	0.323082	1.72064544269525e−61	2.44136668886041e−17
Chr15	0.811273	0.958928	0.992787	0.702248	0.978322	0.501039
Chr16	0.888413	0.349651	0.423812	0.0207104	0.588086	0.0112548
Chr17	0.916719	0.529586	0.6747	0.356067	0.323087	0.20021
Chr18	0.488014	0.298327	0.817313	0.923635	0.412484	0.000196371
Chr19	0.558015	0.487812	0.62777	0.602322	0.944734	1.18806196236818e−19
ChrX	0.643372	0.392843	0.759915	0.730025	0.559083	1
	Significance: p value <0.05

## Sheet: Table S2
Casp4 variants per biological replicate in Hnrnpd knockout experiment
WT1													Casp4 Status
chr9	5318191	.	C	A	85.1972	.	AB=0.411765;ABP=4.1599;AC=1;AF=0.5;AN=2;AO=7;CIGAR=1X;DP=17;DPB=17;DPRA=0;EPP=3.32051;EPPR=3.0103;GTI=0;LEN=1;MEANALT=1;MQM=255;MQMR=255;NS=1;NUMALT=1;ODDS=19.6174;PAIRED=0;PAIREDR=0;PAO=0;PQA=0;PQR=0;PRO=0;QA=201;QR=356;RO=10;RPL=5;RPP=5.80219;RPPR=3.87889;RPR=2;RUN=1;SAF=3;SAP=3.32051;SAR=4;SRF=1;SRP=16.9077;SRR=9;TYPE=snp	GT:DP:DPR:RO:QR:AO:QA:GL	0/1:17:17,7:10:356:7:201:-13.2596,0,-27.2785				Het
chr9	5321646	.	A	G	353.844	.	AB=0.457143;ABP=3.56868;AC=1;AF=0.5;AN=2;AO=16;CIGAR=1X;DP=35;DPB=35;DPRA=0;EPP=3.55317;EPPR=3.12459;GTI=0;LEN=1;MEANALT=1;MQM=255;MQMR=255;NS=1;NUMALT=1;ODDS=81.4756;PAIRED=0;PAIREDR=0;PAO=0;PQA=0;PQR=0;PRO=0;QA=578;QR=660;RO=19;RPL=3;RPP=16.582;RPPR=8.61041;RPR=13;RUN=1;SAF=8;SAP=3.0103;SAR=8;SRF=14;SRP=12.2676;SRR=5;TYPE=snp	GT:DP:DPR:RO:QR:AO:QA:GL	0/1:35:35,16:19:660:16:578:-41.8452,0,-49.2113
chr9	5322476	.	G	C	98.1363	.	AB=0.375;ABP=5.18177;AC=1;AF=0.5;AN=2;AO=6;CIGAR=1X;DP=16;DPB=16;DPRA=0;EPP=4.45795;EPPR=3.0103;GTI=0;LEN=1;MEANALT=1;MQM=255;MQMR=255;NS=1;NUMALT=1;ODDS=22.5967;PAIRED=0;PAIREDR=0;PAO=0;PQA=0;PQR=0;PRO=0;QA=212;QR=366;RO=10;RPL=2;RPP=4.45795;RPPR=10.8276;RPR=4;RUN=1;SAF=2;SAP=4.45795;SAR=4;SRF=3;SRP=6.48466;SRR=7;TYPE=snp	GT:DP:DPR:RO:QR:AO:QA:GL	0/1:16:16,6:10:366:6:212:-14.6169,0,-28.4895
chr9	5322742	.	A	C	131.765	.	AC=1;AF=0.5;LEN=1;TYPE=snp;Split primitives	GT	0|1
chr9	5322743	.	A	T	131.765	.	AC=1;AF=0.5;LEN=1;TYPE=snp;Split primitives	GT	0|1
chr9	5322803	.	T	C	418.076	.	AB=0.62963;ABP=6.95112;AC=1;AF=0.5;AN=2;AO=17;CIGAR=1X;DP=27;DPB=27;DPRA=0;EPP=9.26925;EPPR=3.87889;GTI=0;LEN=1;MEANALT=1;MQM=255;MQMR=255;NS=1;NUMALT=1;ODDS=46.2144;PAIRED=0;PAIREDR=0;PAO=0;PQA=0;PQR=0;PRO=0;QA=625;QR=366;RO=10;RPL=5;RPP=9.26925;RPPR=3.0103;RPR=12;RUN=1;SAF=10;SAP=4.1599;SAR=7;SRF=5;SRP=3.0103;SRR=5;TYPE=snp	GT:DP:DPR:RO:QR:AO:QA:GL	0/1:27:27,17:10:366:17:625:-48.4898,0,-25.1782
chr9	5323030	.	C	T	62.1311	.	AB=0.25;ABP=16.0391;AC=1;AF=0.5;AN=2;AO=6;CIGAR=1X;DP=24;DPB=24;DPRA=0;EPP=3.0103;EPPR=3.49285;GTI=0;LEN=1;MEANALT=1;MQM=255;MQMR=255;NS=1;NUMALT=1;ODDS=14.3062;PAIRED=0;PAIREDR=0;PAO=0;PQA=0;PQR=0;PRO=0;QA=222;QR=654;RO=18;RPL=6;RPP=16.0391;RPPR=15.074;RPR=0;RUN=1;SAF=3;SAP=3.0103;SAR=3;SRF=8;SRP=3.49285;SRR=10;TYPE=snp	GT:DP:DPR:RO:QR:AO:QA:GL	0/1:24:24,6:18:654:6:222:-13.1253,0,-51.9986
chr9	5323194	.	G	A	73.7489	.	AB=0.285714;ABP=11.386;AC=1;AF=0.5;AN=2;AO=6;CIGAR=1X;DP=21;DPB=21;DPRA=0;EPP=4.45795;EPPR=3.15506;GTI=0;LEN=1;MEANALT=1;MQM=255;MQMR=255;NS=1;NUMALT=1;ODDS=16.9813;PAIRED=0;PAIREDR=0;PAO=0;PQA=0;PQR=0;PRO=0;QA=222;QR=506;RO=15;RPL=0;RPP=16.0391;RPPR=3.15506;RPR=6;RUN=1;SAF=4;SAP=4.45795;SAR=2;SRF=6;SRP=4.31318;SRR=9;TYPE=snp	GT:DP:DPR:RO:QR:AO:QA:GL	0/1:21:21,6:15:506:6:222:-14.0284,0,-39.5557
chr9	5323206	.	A	T	259.732	.	AB=0.428571;ABP=4.25114;AC=1;AF=0.5;AN=2;AO=12;CIGAR=1X;DP=28;DPB=28;DPRA=0;EPP=3.73412;EPPR=3.0103;GTI=0;LEN=1;MEANALT=1;MQM=255;MQMR=255;NS=1;NUMALT=1;ODDS=59.8055;PAIRED=0;PAIREDR=0;PAO=0;PQA=0;PQR=0;PRO=0;QA=434;QR=584;RO=16;RPL=5;RPP=3.73412;RPPR=3.0103;RPR=7;RUN=1;SAF=6;SAP=3.0103;SAR=6;SRF=6;SRP=5.18177;SRR=10;TYPE=snp	GT:DP:DPR:RO:QR:AO:QA:GL	0/1:28:28,12:16:584:12:434:-30.9928,0,-44.4962
chr9	5333323	.	A	G	150.623	.	AB=0.666667;ABP=5.9056;AC=1;AF=0.5;AN=2;AO=8;CIGAR=1X;DP=12;DPB=12;DPRA=0;EPP=12.7819;EPPR=3.0103;GTI=0;LEN=1;MEANALT=1;MQM=255;MQMR=255;NS=1;NUMALT=1;ODDS=6.08914;PAIRED=0;PAIREDR=0;PAO=0;PQA=0;PQR=0;PRO=0;QA=296;QR=113;RO=4;RPL=1;RPP=12.7819;RPPR=3.0103;RPR=7;RUN=1;SAF=0;SAP=20.3821;SAR=8;SRF=2;SRP=3.0103;SRR=2;TYPE=snp	GT:DP:DPR:RO:QR:AO:QA:GL	0/1:12:12,8:4:113:8:296:-23.3976,0,-6.84014
chr9	5333981	.	G	T	175.142	.	AB=0.727273;ABP=7.94546;AC=1;AF=0.5;AN=2;AO=8;CIGAR=1X;DP=11;DPB=11;DPRA=0;EPP=12.7819;EPPR=9.52472;GTI=0;LEN=1;MEANALT=1;MQM=255;MQMR=255;NS=1;NUMALT=1;ODDS=5.06522;PAIRED=0;PAIREDR=0;PAO=0;PQA=0;PQR=0;PRO=0;QA=292;QR=111;RO=3;RPL=3;RPP=4.09604;RPPR=3.73412;RPR=5;RUN=1;SAF=4;SAP=3.0103;SAR=4;SRF=1;SRP=3.73412;SRR=2;TYPE=snp	GT:DP:DPR:RO:QR:AO:QA:GL	0/1:11:11,8:3:111:8:292:-23.3337,0,-7.04867
chr9	5336647	.	T	C	305.031	.	AB=0.4375;ABP=4.09604;AC=1;AF=0.5;AN=2;AO=14;CIGAR=1X;DP=32;DPB=32;DPRA=0;EPP=5.49198;EPPR=15.074;GTI=0;LEN=1;MEANALT=1;MQM=255;MQMR=255;NS=1;NUMALT=1;ODDS=70.236;PAIRED=0;PAIREDR=0;PAO=0;PQA=0;PQR=0;PRO=0;QA=506;QR=646;RO=18;RPL=7;RPP=3.0103;RPPR=15.074;RPR=7;RUN=1;SAF=4;SAP=8.59409;SAR=10;SRF=4;SRP=15.074;SRR=14;TYPE=snp	GT:DP:DPR:RO:QR:AO:QA:GL	0/1:32:32,14:18:646:14:506:-36.2685,0,-48.8659
WT2
chr9	5318191	.	C	A	250.076	.	AB=0.28;ABP=24.0302;AC=1;AF=0.5;AN=2;AO=14;CIGAR=1X;DP=50;DPB=50;DPRA=0;EPP=3.0103;EPPR=3.0103;GTI=0;LEN=1;MEANALT=1;MQM=255;MQMR=255;NS=1;NUMALT=1;ODDS=57.582;PAIRED=0;PAIREDR=0;PAO=0;PQA=0;PQR=0;PRO=0;QA=518;QR=1261;RO=36;RPL=9;RPP=5.49198;RPPR=3.0103;RPR=5;RUN=1;SAF=6;SAP=3.63072;SAR=8;SRF=18;SRP=3.0103;SRR=18;TYPE=snp	GT:DP:DPR:RO:QR:AO:QA:GL	0/1:50:50,14:36:1261:14:518:-31.9385,0,-98.7888				Casp4 Status
chr9	5321646	.	A	G	287.409	.	AB=0.393939;ABP=6.23461;AC=1;AF=0.5;AN=2;AO=13;CIGAR=1X;DP=33;DPB=33;DPRA=0;EPP=4.51363;EPPR=3.44459;GTI=0;LEN=1;MEANALT=1;MQM=255;MQMR=255;NS=1;NUMALT=1;ODDS=66.1784;PAIRED=0;PAIREDR=0;PAO=0;PQA=0;PQR=0;PRO=0;QA=481;QR=732;RO=20;RPL=5;RPP=4.51363;RPPR=6.91895;RPR=8;RUN=1;SAF=6;SAP=3.17734;SAR=7;SRF=10;SRP=3.0103;SRR=10;TYPE=snp	GT:DP:DPR:RO:QR:AO:QA:GL	0/1:33:33,13:20:732:13:481:-33.726,0,-56.312				Het
chr9	5321981	.	T	C	105.079	.	AB=0.304348;ABP=10.6577;AC=1;AF=0.5;AN=2;AO=7;CIGAR=1X;DP=23;DPB=23;DPRA=0;EPP=3.32051;EPPR=3.0103;GTI=0;LEN=1;MEANALT=1;MQM=255;MQMR=255;NS=1;NUMALT=1;ODDS=24.1954;PAIRED=0;PAIREDR=0;PAO=0;PQA=0;PQR=0;PRO=0;QA=245;QR=574;RO=16;RPL=3;RPP=3.32051;RPPR=3.55317;RPR=4;RUN=1;SAF=2;SAP=5.80219;SAR=5;SRF=3;SRP=16.582;SRR=13;TYPE=snp	GT:DP:DPR:RO:QR:AO:QA:GL	0/1:23:23,7:16:574:7:245:-15.4763,0,-45.0951
chr9	5323194	.	G	A	109.344	.	AB=0.375;ABP=5.18177;AC=1;AF=0.5;AN=2;AO=6;CIGAR=1X;DP=16;DPB=16;DPRA=0;EPP=3.0103;EPPR=3.87889;GTI=0;LEN=1;MEANALT=1;MQM=255;MQMR=255;NS=1;NUMALT=1;ODDS=25.1774;PAIRED=0;PAIREDR=0;PAO=0;PQA=0;PQR=0;PRO=0;QA=222;QR=356;RO=10;RPL=2;RPP=4.45795;RPPR=3.87889;RPR=4;RUN=1;SAF=5;SAP=8.80089;SAR=1;SRF=2;SRP=10.8276;SRR=8;TYPE=snp	GT:DP:DPR:RO:QR:AO:QA:GL	0/1:16:16,6:10:356:6:222:-15.5335,0,-27.5795
chr9	5323206	.	A	T	96.5568	.	AB=0.416667;ABP=3.73412;AC=1;AF=0.5;AN=2;AO=5;CIGAR=1X;DP=12;DPB=12;DPRA=0;EPP=3.44459;EPPR=3.32051;GTI=0;LEN=1;MEANALT=1;MQM=255;MQMR=255;NS=1;NUMALT=1;ODDS=22.233;PAIRED=0;PAIREDR=0;PAO=0;PQA=0;PQR=0;PRO=0;QA=185;QR=255;RO=7;RPL=3;RPP=3.44459;RPPR=5.80219;RPR=2;RUN=1;SAF=3;SAP=3.44459;SAR=2;SRF=1;SRP=10.7656;SRR=6;TYPE=snp	GT:DP:DPR:RO:QR:AO:QA:GL	0/1:12:12,5:7:255:5:185:-13.4076,0,-19.7019
chr9	5333323	.	A	G	200.601	.	AB=0.529412;ABP=3.13803;AC=1;AF=0.5;AN=2;AO=9;CIGAR=1X;DP=17;DPB=17;DPRA=0;EPP=5.18177;EPPR=4.09604;GTI=0;LEN=1;MEANALT=1;MQM=255;MQMR=255;NS=1;NUMALT=1;ODDS=36.8346;PAIRED=0;PAIREDR=0;PAO=0;PQA=0;PQR=0;PRO=0;QA=325;QR=286;RO=8;RPL=3;RPP=5.18177;RPPR=3.0103;RPR=6;RUN=1;SAF=4;SAP=3.25157;SAR=5;SRF=7;SRP=12.7819;SRR=1;TYPE=snp	GT:DP:DPR:RO:QR:AO:QA:GL	0/1:17:17,9:8:286:9:325:-24.4936,0,-20.98
chr9	5333376	.	A	G	172.65	.	AB=0.45;ABP=3.44459;AC=1;AF=0.5;AN=2;AO=9;CIGAR=1X;DP=20;DPB=20;DPRA=0;EPP=3.25157;EPPR=4.78696;GTI=0;LEN=1;MEANALT=1;MQM=255;MQMR=255;NS=1;NUMALT=1;ODDS=39.7541;PAIRED=0;PAIREDR=0;PAO=0;PQA=0;PQR=0;PRO=0;QA=303;QR=376;RO=11;RPL=4;RPP=3.25157;RPPR=7.94546;RPR=5;RUN=1;SAF=6;SAP=5.18177;SAR=3;SRF=8;SRP=7.94546;SRR=3;TYPE=snp	GT:DP:DPR:RO:QR:AO:QA:GL	0/1:20:20,9:11:376:9:303:-21.5861,0,-28.1612
chr9	5333504	.	G	A	188	.	AB=0.416667;ABP=4.45795;AC=1;AF=0.5;AN=2;AO=10;CIGAR=1X;DP=24;DPB=24;DPRA=0;EPP=3.87889;EPPR=3.0103;GTI=0;LEN=1;MEANALT=1;MQM=255;MQMR=255;NS=1;NUMALT=1;ODDS=43.2885;PAIRED=0;PAIREDR=0;PAO=0;PQA=0;PQR=0;PRO=0;QA=343;QR=518;RO=14;RPL=6;RPP=3.87889;RPPR=3.63072;RPR=4;RUN=1;SAF=2;SAP=10.8276;SAR=8;SRF=3;SRP=12.937;SRR=11;TYPE=snp	GT:DP:DPR:RO:QR:AO:QA:GL	0/1:24:24,10:14:518:10:343:-23.9883,0,-39.7653
chr9	5333677	.	G	A	201.202	.	AB=0.526316;ABP=3.12459;AC=1;AF=0.5;AN=2;AO=10;CIGAR=1X;DP=19;DPB=19;DPRA=0;EPP=6.48466;EPPR=3.25157;GTI=0;LEN=1;MEANALT=1;MQM=255;MQMR=255;NS=1;NUMALT=1;ODDS=46.3285;PAIRED=0;PAIREDR=0;PAO=0;PQA=0;PQR=0;PRO=0;QA=337;QR=329;RO=9;RPL=4;RPP=3.87889;RPPR=3.25157;RPR=6;RUN=1;SAF=3;SAP=6.48466;SAR=7;SRF=4;SRP=3.25157;SRR=5;TYPE=snp	GT:DP:DPR:RO:QR:AO:QA:GL	0/1:19:19,10:9:329:10:337:-24.9474,0,-24.256
chr9	5333981	.	G	T	186.826	.	AB=0.615385;ABP=4.51363;AC=1;AF=0.5;AN=2;AO=8;CIGAR=1X;DP=13;DPB=13;DPRA=0;EPP=7.35324;EPPR=13.8677;GTI=0;LEN=1;MEANALT=1;MQM=255;MQMR=255;NS=1;NUMALT=1;ODDS=19.0296;PAIRED=0;PAIREDR=0;PAO=0;PQA=0;PQR=0;PRO=0;QA=296;QR=185;RO=5;RPL=4;RPP=3.0103;RPPR=3.44459;RPR=4;RUN=1;SAF=4;SAP=3.0103;SAR=4;SRF=2;SRP=3.44459;SRR=3;TYPE=snp	GT:DP:DPR:RO:QR:AO:QA:GL	0/1:13:13,8:5:185:8:296:-23.0966,0,-13.1066
chr9	5334613	.	G	A	492.186	.	AB=0.65625;ABP=9.79615;AC=1;AF=0.5;AN=2;AO=21;CIGAR=1X;DP=32;DPB=32;DPRA=0;EPP=3.1137;EPPR=4.78696;GTI=0;LEN=1;MEANALT=1;MQM=255;MQMR=255;NS=1;NUMALT=1;ODDS=41.4084;PAIRED=0;PAIREDR=0;PAO=0;PQA=0;PQR=0;PRO=0;QA=732;QR=372;RO=11;RPL=13;RPP=5.59539;RPPR=4.78696;RPR=8;RUN=1;SAF=4;SAP=20.4855;SAR=17;SRF=2;SRP=12.6832;SRR=9;TYPE=snp	GT:DP:DPR:RO:QR:AO:QA:GL	0/1:32:32,21:11:372:21:732:-56.5956,0,-24.1852
chr9	5336207	.	A	T	236.477	.	AB=0.392857;ABP=5.80219;AC=1;AF=0.5;AN=2;AO=11;CIGAR=1X;DP=28;DPB=28;DPRA=0;EPP=3.20771;EPPR=4.1599;GTI=0;LEN=1;MEANALT=1;MQM=255;MQMR=255;NS=1;NUMALT=1;ODDS=54.4507;PAIRED=0;PAIREDR=0;PAO=0;PQA=0;PQR=0;PRO=0;QA=403;QR=613;RO=17;RPL=5;RPP=3.20771;RPPR=6.20364;RPR=6;RUN=1;SAF=6;SAP=3.20771;SAR=5;SRF=11;SRP=6.20364;SRR=6;TYPE=snp	GT:DP:DPR:RO:QR:AO:QA:GL	0/1:28:28,11:17:613:11:403:-28.2075,0,-47.1017
chr9	5336353	.	C	G	307.17	.	AB=0.380952;ABP=8.18047;AC=1;AF=0.5;AN=2;AO=16;CIGAR=1X;DP=42;DPB=42;DPRA=0;EPP=5.18177;EPPR=6.01695;GTI=0;LEN=1;MEANALT=1;MQM=255;MQMR=255;NS=1;NUMALT=1;ODDS=70.7286;PAIRED=0;PAIREDR=0;PAO=0;PQA=0;PQR=0;PRO=0;QA=546;QR=958;RO=26;RPL=8;RPP=3.0103;RPPR=3.34437;RPR=8;RUN=1;SAF=12;SAP=11.6962;SAR=4;SRF=20;SRP=19.3799;SRR=6;TYPE=snp	GT:DP:DPR:RO:QR:AO:QA:GL	0/1:42:42,16:26:958:16:546:-36.838,0,-73.9452
chr9	5336647	.	T	C	474.608	.	AB=0.285714;ABP=42.0968;AC=1;AF=0.5;AN=2;AO=28;CIGAR=1X;DP=98;DPB=98;DPRA=0;EPP=5.80219;EPPR=3.0103;GTI=0;LEN=1;MEANALT=1;MQM=245.929;MQMR=255;NS=1;NUMALT=1;ODDS=109.283;PAIRED=0;PAIREDR=0;PAO=0;PQA=0;PQR=0;PRO=0;QA=960;QR=2508;RO=70;RPL=14;RPP=3.0103;RPPR=10.9517;RPR=14;RUN=1;SAF=17;SAP=5.80219;SAR=11;SRF=32;SRP=4.12706;SRR=38;TYPE=snp	GT:DP:DPR:RO:QR:AO:QA:GL	0/1:98:98,28:70:2508:28:960:-57.0922,0,-196.577
WT3
chr9	5322803	.	T	C	430.63	.	AB=0;ABP=0;AC=2;AF=1;AN=2;AO=15;CIGAR=1X;DP=15;DPB=15;DPRA=0;EPP=3.15506;EPPR=0;GTI=0;LEN=1;MEANALT=1;MQM=255;MQMR=0;NS=1;NUMALT=1;ODDS=24.301;PAIRED=0;PAIREDR=0;PAO=0;PQA=0;PQR=0;PRO=0;QA=502;QR=0;RO=0;RPL=10;RPP=6.62942;RPPR=0;RPR=5;RUN=1;SAF=8;SAP=3.15506;SAR=7;SRF=0;SRP=0;SRR=0;TYPE=snp	GT:DP:DPR:RO:QR:AO:QA:GL	1/1:15:15,15:0:0:15:502:-45.5147,-4.51545,0				Casp4 Status
chr9	5336647	.	T	C	346.216	.	AB=0;ABP=0;AC=2;AF=1;AN=2;AO=11;CIGAR=1X;DP=11;DPB=11;DPRA=0;EPP=4.78696;EPPR=0;GTI=0;LEN=1;MEANALT=1;MQM=255;MQMR=0;NS=1;NUMALT=1;ODDS=18.7558;PAIRED=0;PAIREDR=0;PAO=0;PQA=0;PQR=0;PRO=0;QA=407;QR=0;RO=0;RPL=4;RPP=4.78696;RPPR=0;RPR=7;RUN=1;SAF=4;SAP=4.78696;SAR=7;SRF=0;SRP=0;SRR=0;TYPE=snp	GT:DP:DPR:RO:QR:AO:QA:GL	1/1:11:11,11:0:0:11:407:-37,-3.31133,0				Null
Null1
chr9	5321646	.	A	G	399.553	.	AB=0;ABP=0;AC=2;AF=1;AN=2;AO=13;CIGAR=1X;DP=13;DPB=13;DPRA=0;EPP=3.17734;EPPR=0;GTI=0;LEN=1;MEANALT=1;MQM=255;MQMR=0;NS=1;NUMALT=1;ODDS=21.9338;PAIRED=0;PAIREDR=0;PAO=0;PQA=0;PQR=0;PRO=0;QA=471;QR=0;RO=0;RPL=9;RPP=7.18621;RPPR=0;RPR=4;RUN=1;SAF=9;SAP=7.18621;SAR=4;SRF=0;SRP=0;SRR=0;TYPE=snp	GT:DP:DPR:RO:QR:AO:QA:GL	1/1:13:13,13:0:0:13:471:-42.7523,-3.91339,0				Casp4 Status
chr9	5321981	.	T	C	443.728	.	AB=0;ABP=0;AC=2;AF=1;AN=2;AO=15;CIGAR=1X;DP=15;DPB=15;DPRA=0;EPP=3.15506;EPPR=0;GTI=0;LEN=1;MEANALT=1;MQM=255;MQMR=0;NS=1;NUMALT=1;ODDS=24.7064;PAIRED=0;PAIREDR=0;PAO=0;PQA=0;PQR=0;PRO=0;QA=514;QR=0;RO=0;RPL=6;RPP=4.31318;RPPR=0;RPR=9;RUN=1;SAF=7;SAP=3.15506;SAR=8;SRF=0;SRP=0;SRR=0;TYPE=snp	GT:DP:DPR:RO:QR:AO:QA:GL	1/1:15:15,15:0:0:15:514:-46.6027,-4.51545,0				Null
chr9	5322803	.	T	C	573.387	.	AB=0;ABP=0;AC=2;AF=1;AN=2;AO=18;CIGAR=1X;DP=18;DPB=18;DPRA=0;EPP=3.49285;EPPR=0;GTI=0;LEN=1;MEANALT=1;MQM=255;MQMR=0;NS=1;NUMALT=1;ODDS=28.8653;PAIRED=0;PAIREDR=0;PAO=0;PQA=0;PQR=0;PRO=0;QA=662;QR=0;RO=0;RPL=11;RPP=4.9405;RPPR=0;RPR=7;RUN=1;SAF=7;SAP=4.9405;SAR=11;SRF=0;SRP=0;SRR=0;TYPE=snp	GT:DP:DPR:RO:QR:AO:QA:GL	1/1:18:18,18:0:0:18:662:-59.9478,-5.41854,0
chr9	5323194	.	G	A	327.468	.	AB=0;ABP=0;AC=2;AF=1;AN=2;AO=11;CIGAR=1X;DP=11;DPB=11;DPRA=0;EPP=7.94546;EPPR=0;GTI=0;LEN=1;MEANALT=1;MQM=255;MQMR=0;NS=1;NUMALT=1;ODDS=19.1613;PAIRED=0;PAIREDR=0;PAO=0;PQA=0;PQR=0;PRO=0;QA=393;QR=0;RO=0;RPL=3;RPP=7.94546;RPPR=0;RPR=8;RUN=1;SAF=4;SAP=4.78696;SAR=7;SRF=0;SRP=0;SRR=0;TYPE=snp	GT:DP:DPR:RO:QR:AO:QA:GL	1/1:11:11,11:0:0:11:393:-35.7273,-3.31133,0
chr9	5323206	.	A	T	347.677	.	AB=0;ABP=0;AC=2;AF=1;AN=2;AO=11;CIGAR=1X;DP=11;DPB=11;DPRA=0;EPP=3.20771;EPPR=0;GTI=0;LEN=1;MEANALT=1;MQM=255;MQMR=0;NS=1;NUMALT=1;ODDS=19.1613;PAIRED=0;PAIREDR=0;PAO=0;PQA=0;PQR=0;PRO=0;QA=407;QR=0;RO=0;RPL=4;RPP=4.78696;RPPR=0;RPR=7;RUN=1;SAF=4;SAP=4.78696;SAR=7;SRF=0;SRP=0;SRR=0;TYPE=snp	GT:DP:DPR:RO:QR:AO:QA:GL	1/1:11:11,11:0:0:11:407:-37,-3.31133,0
chr9	5336647	.	T	C	408.63	.	AB=0;ABP=0;AC=2;AF=1;AN=2;AO=13;CIGAR=1X;DP=13;DPB=13;DPRA=0;EPP=3.17734;EPPR=0;GTI=0;LEN=1;MEANALT=1;MQM=255;MQMR=0;NS=1;NUMALT=1;ODDS=21.9338;PAIRED=0;PAIREDR=0;PAO=0;PQA=0;PQR=0;PRO=0;QA=481;QR=0;RO=0;RPL=9;RPP=7.18621;RPPR=0;RPR=4;RUN=1;SAF=4;SAP=7.18621;SAR=9;SRF=0;SRP=0;SRR=0;TYPE=snp	GT:DP:DPR:RO:QR:AO:QA:GL	1/1:13:13,13:0:0:13:481:-43.66,-3.91339,0
Null2
chr9	5318191	.	C	A	90.4793	.	AB=0.4;ABP=4.31318;AC=1;AF=0.5;AN=2;AO=6;CIGAR=1X;DP=15;DPB=15;DPRA=0;EPP=3.0103;EPPR=9.04217;GTI=0;LEN=1;MEANALT=1;MQM=255;MQMR=255;NS=1;NUMALT=1;ODDS=20.8336;PAIRED=0;PAIREDR=0;PAO=0;PQA=0;PQR=0;PRO=0;QA=199;QR=321;RO=9;RPL=5;RPP=8.80089;RPPR=3.25157;RPR=1;RUN=1;SAF=4;SAP=4.45795;SAR=2;SRF=5;SRP=3.25157;SRR=4;TYPE=snp	GT:DP:DPR:RO:QR:AO:QA:GL	0/1:15:15,6:9:321:6:199:-13.7262,0,-24.7312				Casp4 Status
chr9	5321981	.	T	C	89.0527	.	AB=0.428571;ABP=3.63072;AC=1;AF=0.5;AN=2;AO=6;CIGAR=1X;DP=14;DPB=14;DPRA=0;EPP=8.80089;EPPR=4.09604;GTI=0;LEN=1;MEANALT=1;MQM=255;MQMR=255;NS=1;NUMALT=1;ODDS=20.5051;PAIRED=0;PAIREDR=0;PAO=0;PQA=0;PQR=0;PRO=0;QA=199;QR=292;RO=8;RPL=5;RPP=8.80089;RPPR=7.35324;RPR=1;RUN=1;SAF=2;SAP=4.45795;SAR=4;SRF=5;SRP=4.09604;SRR=3;TYPE=snp	GT:DP:DPR:RO:QR:AO:QA:GL	0/1:14:14,6:8:292:6:199:-14.0272,0,-22.4306				Het
chr9	5322622	.	G	T	373.4	.	AB=0.875;ABP=22.5536;AC=1;AF=0.5;AN=2;AO=14;CIGAR=1X;DP=16;DPB=16;DPRA=0;EPP=8.59409;EPPR=3.0103;GTI=0;LEN=1;MEANALT=1;MQM=255;MQMR=255;NS=1;NUMALT=1;ODDS=10.0781;PAIRED=0;PAIREDR=0;PAO=0;PQA=0;PQR=0;PRO=0;QA=495;QR=64;RO=2;RPL=6;RPP=3.63072;RPPR=3.0103;RPR=8;RUN=1;SAF=6;SAP=3.63072;SAR=8;SRF=0;SRP=7.35324;SRR=2;TYPE=snp	GT:DP:DPR:RO:QR:AO:QA:GL	0/1:16:16,14:2:64:14:495:-40.0871,0,-1.26352
chr9	5322695	.	A	T	35.622	.	AB=0.25;ABP=11.6962;AC=1;AF=0.5;AN=2;AO=4;CIGAR=1X;DP=16;DPB=16;DPRA=0;EPP=3.0103;EPPR=9.52472;GTI=0;LEN=1;MEANALT=1;MQM=255;MQMR=255;NS=1;NUMALT=1;ODDS=8.202;PAIRED=0;PAIREDR=0;PAO=0;PQA=0;PQR=0;PRO=0;QA=148;QR=436;RO=12;RPL=0;RPP=11.6962;RPPR=3.73412;RPR=4;RUN=1;SAF=2;SAP=3.0103;SAR=2;SRF=8;SRP=5.9056;SRR=4;TYPE=snp	GT:DP:DPR:RO:QR:AO:QA:GL	0/1:16:16,4:12:436:4:148:-8.87352,0,-34.7869
chr9	5322742	.	A	C	260.697	.	AC=1;AF=0.5;LEN=1;TYPE=snp;Split primitives	GT	0|1
chr9	5322743	.	A	T	260.697	.	AC=1;AF=0.5;LEN=1;TYPE=snp;Split primitives	GT	0|1
chr9	5322803	.	T	C	863.108	.	AB=0.842105;ABP=41.6397;AC=1;AF=0.5;AN=2;AO=32;CIGAR=1X;DP=38;DPB=38;DPRA=0;EPP=3.28173;EPPR=8.80089;GTI=0;LEN=1;MEANALT=1;MQM=255;MQMR=255;NS=1;NUMALT=1;ODDS=1.08769;PAIRED=0;PAIREDR=0;PAO=0;PQA=0;PQR=0;PRO=0;QA=1180;QR=222;RO=6;RPL=17;RPP=3.28173;RPPR=4.45795;RPR=15;RUN=1;SAF=18;SAP=4.09604;SAR=14;SRF=5;SRP=8.80089;SRR=1;TYPE=snp	GT:DP:DPR:RO:QR:AO:QA:GL	0/1:38:38,32:6:222:32:1180:-95.1296,0,-8.91086
chr9	5323030	.	C	T	91.5908	.	AB=0.461538;ABP=3.17734;AC=1;AF=0.5;AN=2;AO=6;CIGAR=1X;DP=13;DPB=13;DPRA=0;EPP=4.45795;EPPR=5.80219;GTI=0;LEN=1;MEANALT=1;MQM=255;MQMR=255;NS=1;NUMALT=1;ODDS=21.0896;PAIRED=0;PAIREDR=0;PAO=0;PQA=0;PQR=0;PRO=0;QA=202;QR=255;RO=7;RPL=6;RPP=16.0391;RPPR=3.32051;RPR=0;RUN=1;SAF=4;SAP=4.45795;SAR=2;SRF=2;SRP=5.80219;SRR=5;TYPE=snp	GT:DP:DPR:RO:QR:AO:QA:GL	0/1:13:13,6:7:255:6:202:-14.6033,0,-19.4009
chr9	5323194	.	G	A	101.924	.	AB=0.333333;ABP=7.35324;AC=1;AF=0.5;AN=2;AO=6;CIGAR=1X;DP=18;DPB=18;DPRA=0;EPP=4.45795;EPPR=3.73412;GTI=0;LEN=1;MEANALT=1;MQM=255;MQMR=255;NS=1;NUMALT=1;ODDS=23.4688;PAIRED=0;PAIREDR=0;PAO=0;PQA=0;PQR=0;PRO=0;QA=222;QR=436;RO=12;RPL=4;RPP=4.45795;RPPR=5.9056;RPR=2;RUN=1;SAF=4;SAP=4.45795;SAR=2;SRF=5;SRP=3.73412;SRR=7;TYPE=snp	GT:DP:DPR:RO:QR:AO:QA:GL	0/1:18:18,6:12:436:6:222:-14.9315,0,-34.1848
chr9	5336353	.	C	G	163.685	.	AB=0.470588;ABP=3.13803;AC=1;AF=0.5;AN=2;AO=8;CIGAR=1X;DP=17;DPB=17;DPRA=0;EPP=12.7819;EPPR=3.25157;GTI=0;LEN=1;MEANALT=1;MQM=255;MQMR=255;NS=1;NUMALT=1;ODDS=37.6898;PAIRED=0;PAIREDR=0;PAO=0;PQA=0;PQR=0;PRO=0;QA=292;QR=310;RO=9;RPL=4;RPP=3.0103;RPPR=3.25157;RPR=4;RUN=1;SAF=5;SAP=4.09604;SAR=3;SRF=5;SRP=3.25157;SRR=4;TYPE=snp	GT:DP:DPR:RO:QR:AO:QA:GL	0/1:17:17,8:9:310:8:292:-21.5275,0,-23.1269
chr9	5336647	.	T	C	575.712	.	AB=0.444444;ABP=4.45795;AC=1;AF=0.5;AN=2;AO=24;CIGAR=1X;DP=54;DPB=54;DPRA=0;EPP=8.80089;EPPR=3.29983;GTI=0;LEN=1;MEANALT=1;MQM=255;MQMR=255;NS=1;NUMALT=1;ODDS=132.563;PAIRED=0;PAIREDR=0;PAO=0;PQA=0;PQR=0;PRO=0;QA=884;QR=1043;RO=30;RPL=15;RPP=6.26751;RPPR=3.0103;RPR=9;RUN=1;SAF=13;SAP=3.37221;SAR=11;SRF=11;SRP=7.64277;SRR=19;TYPE=snp	GT:DP:DPR:RO:QR:AO:QA:GL	0/1:54:54,24:30:1043:24:884:-63.6727,0,-77.962
Null3
chr9	5336647	.	T	C	346.128	.	AB=0;ABP=0;AC=2;AF=1;AN=2;AO=11;CIGAR=1X;DP=11;DPB=11;DPRA=0;EPP=3.20771;EPPR=0;GTI=0;LEN=1;MEANALT=1;MQM=255;MQMR=0;NS=1;NUMALT=1;ODDS=18.7558;PAIRED=0;PAIREDR=0;PAO=0;PQA=0;PQR=0;PRO=0;QA=407;QR=0;RO=0;RPL=5;RPP=3.20771;RPPR=0;RPR=6;RUN=1;SAF=8;SAP=7.94546;SAR=3;SRF=0;SRP=0;SRR=0;TYPE=snp	GT:DP:DPR:RO:QR:AO:QA:GL	1/1:11:11,11:0:0:11:407:-37,-3.31133,0				Casp4 Status
													Null
