# Supplementary material for: Streamlined computational pipeline for genetic background characterization of genetically engineered mice based on next generation sequencing data
Source: BMC Genomics. 2019 Feb 12;20:131. doi: 10.1186/s12864-019-5504-9 (PMC6373082; doi:10.1186/s12864-019-5504-9)
Supplement: Supplementary file 5 — Table S1-S5. KO-linked variants in Gtf2ird1, Mecp2, Stc1 and Itch knockout studies, including a Sall2 KO sequencing experiment. Table S6. corresponding congenic genes for the referred KO lines. (XLSX 364 kb) [file 12864_2019_5504_MOESM5_ESM.xlsx]

## Sheet: Table S1
Gtf2ird1 VCF
##fileformat=VCFv4.1
##fileDate=20171022
##source=freeBayes v1.0.2-29-g41c1313
##reference=/galaxy/data/mm10/sam_index/mm10.fa
##contig=<ID=chr1,length=195471971>
##contig=<ID=chr10,length=130694993>
##contig=<ID=chr11,length=122082543>
##contig=<ID=chr12,length=120129022>
##contig=<ID=chr13,length=120421639>
##contig=<ID=chr14,length=124902244>
##contig=<ID=chr15,length=104043685>
##contig=<ID=chr16,length=98207768>
##contig=<ID=chr17,length=94987271>
##contig=<ID=chr18,length=90702639>
##contig=<ID=chr19,length=61431566>
##contig=<ID=chr1_GL456210_random,length=169725>
##contig=<ID=chr1_GL456211_random,length=241735>
##contig=<ID=chr1_GL456212_random,length=153618>
##contig=<ID=chr1_GL456213_random,length=39340>
##contig=<ID=chr1_GL456221_random,length=206961>
##contig=<ID=chr2,length=182113224>
##contig=<ID=chr3,length=160039680>
##contig=<ID=chr4,length=156508116>
##contig=<ID=chr4_GL456216_random,length=66673>
##contig=<ID=chr4_JH584292_random,length=14945>
##contig=<ID=chr4_GL456350_random,length=227966>
##contig=<ID=chr4_JH584293_random,length=207968>
##contig=<ID=chr4_JH584294_random,length=191905>
##contig=<ID=chr4_JH584295_random,length=1976>
##contig=<ID=chr5,length=151834684>
##contig=<ID=chr5_JH584296_random,length=199368>
##contig=<ID=chr5_JH584297_random,length=205776>
##contig=<ID=chr5_JH584298_random,length=184189>
##contig=<ID=chr5_GL456354_random,length=195993>
##contig=<ID=chr5_JH584299_random,length=953012>
##contig=<ID=chr6,length=149736546>
##contig=<ID=chr7,length=145441459>
##contig=<ID=chr7_GL456219_random,length=175968>
##contig=<ID=chr8,length=129401213>
##contig=<ID=chr9,length=124595110>
##contig=<ID=chrM,length=16299>
##contig=<ID=chrX,length=171031299>
##contig=<ID=chrX_GL456233_random,length=336933>
##contig=<ID=chrY,length=91744698>
##contig=<ID=chrY_JH584300_random,length=182347>
##contig=<ID=chrY_JH584301_random,length=259875>
##contig=<ID=chrY_JH584302_random,length=155838>
##contig=<ID=chrY_JH584303_random,length=158099>
##contig=<ID=chrUn_GL456239,length=40056>
##contig=<ID=chrUn_GL456367,length=42057>
##contig=<ID=chrUn_GL456378,length=31602>
##contig=<ID=chrUn_GL456381,length=25871>
##contig=<ID=chrUn_GL456382,length=23158>
##contig=<ID=chrUn_GL456383,length=38659>
##contig=<ID=chrUn_GL456385,length=35240>
##contig=<ID=chrUn_GL456390,length=24668>
##contig=<ID=chrUn_GL456392,length=23629>
##contig=<ID=chrUn_GL456393,length=55711>
##contig=<ID=chrUn_GL456394,length=24323>
##contig=<ID=chrUn_GL456359,length=22974>
##contig=<ID=chrUn_GL456360,length=31704>
##contig=<ID=chrUn_GL456396,length=21240>
##contig=<ID=chrUn_GL456372,length=28664>
##contig=<ID=chrUn_GL456387,length=24685>
##contig=<ID=chrUn_GL456389,length=28772>
##contig=<ID=chrUn_GL456370,length=26764>
##contig=<ID=chrUn_GL456379,length=72385>
##contig=<ID=chrUn_GL456366,length=47073>
##contig=<ID=chrUn_GL456368,length=20208>
##contig=<ID=chrUn_JH584304,length=114452>
##phasing=none
##commandline="freebayes --region chrY_JH584303_random:0..158099 --bam b_0.bam --fasta-reference /galaxy/data/mm10/sam_index/mm10.fa --vcf ./vcf_output/part_chrY_JH584303_random:0..158099.vcf"
##filter="DP > 10 QUAL > 30"
##INFO=<ID=NS,Number=1,Type=Integer,Description="Number of samples with data">
##INFO=<ID=DP,Number=1,Type=Integer,Description="Total read depth at the locus">
##INFO=<ID=DPB,Number=1,Type=Float,Description="Total read depth per bp at the locus; bases in reads overlapping / bases in haplotype">
##INFO=<ID=AC,Number=A,Type=Integer,Description="Total number of alternate alleles in called genotypes">
##INFO=<ID=AN,Number=1,Type=Integer,Description="Total number of alleles in called genotypes">
##INFO=<ID=AF,Number=A,Type=Float,Description="Estimated allele frequency in the range (0,1]">
##INFO=<ID=RO,Number=1,Type=Integer,Description="Reference allele observation count, with partial observations recorded fractionally">
##INFO=<ID=AO,Number=A,Type=Integer,Description="Alternate allele observations, with partial observations recorded fractionally">
##INFO=<ID=PRO,Number=1,Type=Float,Description="Reference allele observation count, with partial observations recorded fractionally">
##INFO=<ID=PAO,Number=A,Type=Float,Description="Alternate allele observations, with partial observations recorded fractionally">
##INFO=<ID=QR,Number=1,Type=Integer,Description="Reference allele quality sum in phred">
##INFO=<ID=QA,Number=A,Type=Integer,Description="Alternate allele quality sum in phred">
##INFO=<ID=PQR,Number=1,Type=Float,Description="Reference allele quality sum in phred for partial observations">
##INFO=<ID=PQA,Number=A,Type=Float,Description="Alternate allele quality sum in phred for partial observations">
##INFO=<ID=SRF,Number=1,Type=Integer,Description="Number of reference observations on the forward strand">
##INFO=<ID=SRR,Number=1,Type=Integer,Description="Number of reference observations on the reverse strand">
##INFO=<ID=SAF,Number=A,Type=Integer,Description="Number of alternate observations on the forward strand">
##INFO=<ID=SAR,Number=A,Type=Integer,Description="Number of alternate observations on the reverse strand">
##INFO=<ID=SRP,Number=1,Type=Float,Description="Strand balance probability for the reference allele: Phred-scaled upper-bounds estimate of the probability of observing the deviation between SRF and SRR given E(SRF/SRR) ~ 0.5, derived using Hoeffding's inequality">
##INFO=<ID=SAP,Number=A,Type=Float,Description="Strand balance probability for the alternate allele: Phred-scaled upper-bounds estimate of the probability of observing the deviation between SAF and SAR given E(SAF/SAR) ~ 0.5, derived using Hoeffding's inequality">
##INFO=<ID=AB,Number=A,Type=Float,Description="Allele balance at heterozygous sites: a number between 0 and 1 representing the ratio of reads showing the reference allele to all reads, considering only reads from individuals called as heterozygous">
##INFO=<ID=ABP,Number=A,Type=Float,Description="Allele balance probability at heterozygous sites: Phred-scaled upper-bounds estimate of the probability of observing the deviation between ABR and ABA given E(ABR/ABA) ~ 0.5, derived using Hoeffding's inequality">
##INFO=<ID=RUN,Number=A,Type=Integer,Description="Run length: the number of consecutive repeats of the alternate allele in the reference genome">
##INFO=<ID=RPP,Number=A,Type=Float,Description="Read Placement Probability: Phred-scaled upper-bounds estimate of the probability of observing the deviation between RPL and RPR given E(RPL/RPR) ~ 0.5, derived using Hoeffding's inequality">
##INFO=<ID=RPPR,Number=1,Type=Float,Description="Read Placement Probability for reference observations: Phred-scaled upper-bounds estimate of the probability of observing the deviation between RPL and RPR given E(RPL/RPR) ~ 0.5, derived using Hoeffding's inequality">
##INFO=<ID=RPL,Number=A,Type=Float,Description="Reads Placed Left: number of reads supporting the alternate balanced to the left (5') of the alternate allele">
##INFO=<ID=RPR,Number=A,Type=Float,Description="Reads Placed Right: number of reads supporting the alternate balanced to the right (3') of the alternate allele">
##INFO=<ID=EPP,Number=A,Type=Float,Description="End Placement Probability: Phred-scaled upper-bounds estimate of the probability of observing the deviation between EL and ER given E(EL/ER) ~ 0.5, derived using Hoeffding's inequality">
##INFO=<ID=EPPR,Number=1,Type=Float,Description="End Placement Probability for reference observations: Phred-scaled upper-bounds estimate of the probability of observing the deviation between EL and ER given E(EL/ER) ~ 0.5, derived using Hoeffding's inequality">
##INFO=<ID=DPRA,Number=A,Type=Float,Description="Alternate allele depth ratio. Ratio between depth in samples with each called alternate allele and those without.">
##INFO=<ID=ODDS,Number=1,Type=Float,Description="The log odds ratio of the best genotype combination to the second-best.">
##INFO=<ID=GTI,Number=1,Type=Integer,Description="Number of genotyping iterations required to reach convergence or bailout.">
##INFO=<ID=TYPE,Number=A,Type=String,Description="The type of allele, either snp, mnp, ins, del, or complex.">
##INFO=<ID=CIGAR,Number=A,Type=String,Description="The extended CIGAR representation of each alternate allele, with the exception that '=' is replaced by 'M' to ease VCF parsing. Note that INDEL alleles do not have the first matched base (which is provided by default, per the spec) referred to by the CIGAR.">
##INFO=<ID=NUMALT,Number=1,Type=Integer,Description="Number of unique non-reference alleles in called genotypes at this position.">
##INFO=<ID=MEANALT,Number=A,Type=Float,Description="Mean number of unique non-reference allele observations per sample with the corresponding alternate alleles.">
##INFO=<ID=LEN,Number=A,Type=Integer,Description="allele length">
##INFO=<ID=MQM,Number=A,Type=Float,Description="Mean mapping quality of observed alternate alleles">
##INFO=<ID=MQMR,Number=1,Type=Float,Description="Mean mapping quality of observed reference alleles">
##INFO=<ID=PAIRED,Number=A,Type=Float,Description="Proportion of observed alternate alleles which are supported by properly paired read fragments">
##INFO=<ID=PAIREDR,Number=1,Type=Float,Description="Proportion of observed reference alleles which are supported by properly paired read fragments">
##INFO=<ID=MIN_DP,Number=1,Type=Integer,Description="Minimum depth in gVCF output block.">
##INFO=<ID=END,Number=1,Type=Integer,Description="Last position (inclusive) in gVCF output record.">
##FORMAT=<ID=GT,Number=1,Type=String,Description="Genotype">
##FORMAT=<ID=GQ,Number=1,Type=Float,Description="Genotype Quality, the Phred-scaled marginal (or unconditional) probability of the called genotype">
##FORMAT=<ID=GL,Number=G,Type=Float,Description="Genotype Likelihood, log10-scaled likelihoods of the data given the called genotype for each possible genotype generated from the reference and alternate alleles given the sample ploidy">
##FORMAT=<ID=DP,Number=1,Type=Integer,Description="Read Depth">
##FORMAT=<ID=DPR,Number=A,Type=Integer,Description="Number of observation for each allele">
##FORMAT=<ID=RO,Number=1,Type=Integer,Description="Reference allele observation count">
##FORMAT=<ID=QR,Number=1,Type=Integer,Description="Sum of quality of the reference observations">
##FORMAT=<ID=AO,Number=A,Type=Integer,Description="Alternate allele observation count">
##FORMAT=<ID=QA,Number=A,Type=Integer,Description="Sum of quality of the alternate observations">
##FORMAT=<ID=MIN_DP,Number=1,Type=Integer,Description="Minimum depth in gVCF output block.">
##INFO=<ID=Split primitives,Number=0,Type=Flag,Description="The allele was parsed using vcfallelicprimitives.">
#CHROM	POS	ID	REF	ALT	QUAL	FILTER	INFO	FORMAT	unknown
chr5	5783142	.	A	G	388.034	.	AB=0.83871;ABP=33.9012;AC=1;AF=0.5;AN=2;AO=26;CIGAR=1X;DP=31;DPB=31;DPRA=0;EPP=36.4176;EPPR=3.73412;GTI=0;LEN=1;MEANALT=2;MQM=225.692;MQMR=255;NS=1;NUMALT=1;ODDS=17.4398;PAIRED=0;PAIREDR=0;PAO=0;PQA=0;PQR=0;PRO=0;QA=623;QR=110;RO=3;RPL=16;RPP=6.01695;RPPR=9.52472;RPR=10;RUN=1;SAF=15;SAP=4.34659;SAR=11;SRF=1;SRP=3.73412;SRR=2;TYPE=snp	GT:DP:DPR:RO:QR:AO:QA:GL	0/1:31:31,26:3:110:26:623:-44.8487,0,-1.34813
chr5	5783442	.	T	C	806.599	.	AB=0;ABP=0;AC=2;AF=1;AN=2;AO=35;CIGAR=1X;DP=37;DPB=37;DPRA=0;EPP=30.3709;EPPR=3.0103;GTI=0;LEN=1;MEANALT=1;MQM=247.743;MQMR=255;NS=1;NUMALT=1;ODDS=40.7946;PAIRED=0;PAIREDR=0;PAO=0;PQA=0;PQR=0;PRO=0;QA=1125;QR=52;RO=2;RPL=34;RPP=70.5741;RPPR=7.35324;RPR=1;RUN=1;SAF=6;SAP=35.8306;SAR=29;SRF=1;SRP=3.0103;SRR=1;TYPE=snp	GT:DP:DPR:RO:QR:AO:QA:GL	1/1:37:37,35:2:52:35:1125:-96.4818,-6.19811,0
chr5	23507239	.	C	CA	59.8462	.	AC=1;AF=0.5;LEN=1;TYPE=ins;Split primitives	GT	0|1
chr5	107478732	.	G	T	406.014	.	AB=0;ABP=0;AC=2;AF=1;AN=2;AO=14;CIGAR=1X;DP=14;DPB=14;DPRA=0;EPP=3.0103;EPPR=0;GTI=0;LEN=1;MEANALT=1;MQM=255;MQMR=0;NS=1;NUMALT=1;ODDS=24.0133;PAIRED=0;PAIREDR=0;PAO=0;PQA=0;PQR=0;PRO=0;QA=509;QR=0;RO=0;RPL=14;RPP=33.4109;RPPR=0;RPR=0;RUN=1;SAF=7;SAP=3.0103;SAR=7;SRF=0;SRP=0;SRR=0;TYPE=snp	GT:DP:DPR:RO:QR:AO:QA:GL	1/1:14:14,14:0:0:14:509:-46.1736,-4.21442,0
chr5	136913112	.	G	A	763.169	.	AB=0;ABP=0;AC=2;AF=1;AN=2;AO=26;CIGAR=1X;DP=26;DPB=26;DPRA=0;EPP=6.01695;EPPR=0;GTI=0;LEN=1;MEANALT=1;MQM=245.231;MQMR=0;NS=1;NUMALT=1;ODDS=40.6488;PAIRED=0;PAIREDR=0;PAO=0;PQA=0;PQR=0;PRO=0;QA=930;QR=0;RO=0;RPL=20;RPP=19.3799;RPPR=0;RPR=6;RUN=1;SAF=10;SAP=6.01695;SAR=16;SRF=0;SRP=0;SRR=0;TYPE=snp	GT:DP:DPR:RO:QR:AO:QA:GL	1/1:26:26,26:0:0:26:930:-80.9846,-7.82678,0
chr5	136966086	.	T	C	13294.9	.	AB=0;ABP=0;AC=2;AF=1;AN=2;AO=436;CIGAR=1X;DP=439;DPB=439;DPRA=0;EPP=100.627;EPPR=3.73412;GTI=0;LEN=1;MEANALT=1;MQM=252.087;MQMR=255;NS=1;NUMALT=1;ODDS=578.424;PAIRED=0;PAIREDR=0;PAO=0;PQA=0;PQR=0;PRO=0;QA=15186;QR=104;RO=3;RPL=213;RPP=3.50834;RPPR=9.52472;RPR=223;RUN=1;SAF=179;SAP=33.3113;SAR=257;SRF=1;SRP=3.73412;SRR=2;TYPE=snp	GT:DP:DPR:RO:QR:AO:QA:GL	1/1:439:439,436:3:104:436:15186:-1344.99,-122.446,0
chr5	136982264	.	C	G	1405.42	.	AB=0;ABP=0;AC=2;AF=1;AN=2;AO=53;CIGAR=1X;DP=53;DPB=53;DPRA=0;EPP=28.6173;EPPR=0;GTI=0;LEN=1;MEANALT=1;MQM=231.038;MQMR=0;NS=1;NUMALT=1;ODDS=78.0788;PAIRED=0;PAIREDR=0;PAO=0;PQA=0;PQR=0;PRO=0;QA=1930;QR=0;RO=0;RPL=9;RPP=53.2;RPPR=0;RPR=44;RUN=1;SAF=46;SAP=65.3275;SAR=7;SRF=0;SRP=0;SRR=0;TYPE=snp	GT:DP:DPR:RO:QR:AO:QA:GL	1/1:53:53,53:0:0:53:1930:-158.191,-15.9546,0
chr5	136987502	.	C	T	686.674	.	AB=0;ABP=0;AC=2;AF=1;AN=2;AO=28;CIGAR=1X;DP=28;DPB=28;DPRA=0;EPP=14.1779;EPPR=0;GTI=0;LEN=1;MEANALT=1;MQM=236.857;MQMR=0;NS=1;NUMALT=1;ODDS=43.4214;PAIRED=0;PAIREDR=0;PAO=0;PQA=0;PQR=0;PRO=0;QA=858;QR=0;RO=0;RPL=15;RPP=3.32051;RPPR=0;RPR=13;RUN=1;SAF=17;SAP=5.80219;SAR=11;SRF=0;SRP=0;SRR=0;TYPE=snp	GT:DP:DPR:RO:QR:AO:QA:GL	1/1:28:28,28:0:0:28:858:-72.5561,-8.42884,0
chr5	136988599	.	G	A	1065.35	.	AB=0;ABP=0;AC=2;AF=1;AN=2;AO=32;CIGAR=1X;DP=32;DPB=32;DPRA=0;EPP=5.45321;EPPR=0;GTI=0;LEN=1;MEANALT=1;MQM=255;MQMR=0;NS=1;NUMALT=1;ODDS=48.9666;PAIRED=0;PAIREDR=0;PAO=0;PQA=0;PQR=0;PRO=0;QA=1224;QR=0;RO=0;RPL=19;RPP=5.45321;RPPR=0;RPR=13;RUN=1;SAF=22;SAP=12.7819;SAR=10;SRF=0;SRP=0;SRR=0;TYPE=snp	GT:DP:DPR:RO:QR:AO:QA:GL	1/1:32:32,32:0:0:32:1224:-110.542,-9.63296,0
chr5	136988665	.	C	T	1657.46	.	AB=0;ABP=0;AC=2;AF=1;AN=2;AO=53;CIGAR=1X;DP=53;DPB=53;DPRA=0;EPP=3.37904;EPPR=0;GTI=0;LEN=1;MEANALT=1;MQM=255;MQMR=0;NS=1;NUMALT=1;ODDS=78.0788;PAIRED=0;PAIREDR=0;PAO=0;PQA=0;PQR=0;PRO=0;QA=1876;QR=0;RO=0;RPL=30;RPP=5.01789;RPPR=0;RPR=23;RUN=1;SAF=22;SAP=6.32897;SAR=31;SRF=0;SRP=0;SRR=0;TYPE=snp	GT:DP:DPR:RO:QR:AO:QA:GL	1/1:53:53,53:0:0:53:1876:-169.194,-15.9546,0
chr5	136988896	.	T	C	1675.69	.	AB=0;ABP=0;AC=2;AF=1;AN=2;AO=62;CIGAR=1X;DP=62;DPB=62;DPRA=0;EPP=34.5317;EPPR=0;GTI=0;LEN=1;MEANALT=1;MQM=250.903;MQMR=0;NS=1;NUMALT=1;ODDS=90.5554;PAIRED=0;PAIREDR=0;PAO=0;PQA=0;PQR=0;PRO=0;QA=2013;QR=0;RO=0;RPL=46;RPP=34.5317;RPPR=0;RPR=16;RUN=1;SAF=44;SAP=26.6864;SAR=18;SRF=0;SRP=0;SRR=0;TYPE=snp	GT:DP:DPR:RO:QR:AO:QA:GL	1/1:62:62,62:0:0:62:2013:-179.421,-18.6639,0
chr5	136989140	.	G	T	2156.33	.	AB=0;ABP=0;AC=2;AF=1;AN=2;AO=65;CIGAR=1X;DP=65;DPB=65;DPRA=0;EPP=7.05258;EPPR=0;GTI=0;LEN=1;MEANALT=1;MQM=255;MQMR=0;NS=1;NUMALT=1;ODDS=94.7143;PAIRED=0;PAIREDR=0;PAO=0;PQA=0;PQR=0;PRO=0;QA=2441;QR=0;RO=0;RPL=40;RPP=10.5269;RPPR=0;RPR=25;RUN=1;SAF=28;SAP=5.71629;SAR=37;SRF=0;SRP=0;SRR=0;TYPE=snp	GT:DP:DPR:RO:QR:AO:QA:GL	1/1:65:65,65:0:0:65:2441:-220.066,-19.567,0
chr5	137035404	.	T	G	6800.21	.	AB=0;ABP=0;AC=2;AF=1;AN=2;AO=207;CIGAR=1X;DP=207;DPB=207;DPRA=0;EPP=3.27256;EPPR=0;GTI=0;LEN=1;MEANALT=1;MQM=250.092;MQMR=0;NS=1;NUMALT=1;ODDS=291.568;PAIRED=0;PAIREDR=0;PAO=0;PQA=0;PQR=0;PRO=0;QA=7764;QR=0;RO=0;RPL=104;RPP=3.02079;RPPR=0;RPR=103;RUN=1;SAF=79;SAP=28.1973;SAR=128;SRF=0;SRP=0;SRR=0;TYPE=snp	GT:DP:DPR:RO:QR:AO:QA:GL	1/1:207:207,207:0:0:207:7764:-686.348,-62.3132,0
chr5	137108074	.	G	A	1107.2	.	AB=0;ABP=0;AC=2;AF=1;AN=2;AO=35;CIGAR=1X;DP=35;DPB=35;DPRA=0;EPP=6.05036;EPPR=0;GTI=0;LEN=1;MEANALT=1;MQM=255;MQMR=0;NS=1;NUMALT=1;ODDS=53.1255;PAIRED=0;PAIREDR=0;PAO=0;PQA=0;PQR=0;PRO=0;QA=1262;QR=0;RO=0;RPL=21;RPP=6.05036;RPPR=0;RPR=14;RUN=1;SAF=17;SAP=3.07234;SAR=18;SRF=0;SRP=0;SRR=0;TYPE=snp	GT:DP:DPR:RO:QR:AO:QA:GL	1/1:35:35,35:0:0:35:1262:-113.941,-10.5361,0
chr5	137108514	.	T	C	458.04	.	AB=0;ABP=0;AC=2;AF=1;AN=2;AO=17;CIGAR=1X;DP=17;DPB=17;DPRA=0;EPP=4.1599;EPPR=0;GTI=0;LEN=1;MEANALT=1;MQM=225.118;MQMR=0;NS=1;NUMALT=1;ODDS=28.1722;PAIRED=0;PAIREDR=0;PAO=0;PQA=0;PQR=0;PRO=0;QA=635;QR=0;RO=0;RPL=1;RPP=31.7504;RPPR=0;RPR=16;RUN=1;SAF=11;SAP=6.20364;SAR=6;SRF=0;SRP=0;SRR=0;TYPE=snp	GT:DP:DPR:RO:QR:AO:QA:GL	1/1:17:17,17:0:0:17:635:-51.5446,-5.11751,0
chr5	137108643	.	T	C	755.275	.	AB=0;ABP=0;AC=2;AF=1;AN=2;AO=23;CIGAR=1X;DP=23;DPB=23;DPRA=0;EPP=3.86001;EPPR=0;GTI=0;LEN=1;MEANALT=1;MQM=255;MQMR=0;NS=1;NUMALT=1;ODDS=36.4899;PAIRED=0;PAIREDR=0;PAO=0;PQA=0;PQR=0;PRO=0;QA=872;QR=0;RO=0;RPL=15;RPP=7.63648;RPPR=0;RPR=8;RUN=1;SAF=8;SAP=7.63648;SAR=15;SRF=0;SRP=0;SRR=0;TYPE=snp	GT:DP:DPR:RO:QR:AO:QA:GL	1/1:23:23,23:0:0:23:872:-78.8591,-6.92369,0
chr5	137109074	.	G	A	1065.32	.	AB=0;ABP=0;AC=2;AF=1;AN=2;AO=38;CIGAR=1X;DP=38;DPB=38;DPRA=0;EPP=30.668;EPPR=0;GTI=0;LEN=1;MEANALT=1;MQM=248.316;MQMR=0;NS=1;NUMALT=1;ODDS=57.2844;PAIRED=0;PAIREDR=0;PAO=0;PQA=0;PQR=0;PRO=0;QA=1280;QR=0;RO=0;RPL=18;RPP=3.23888;RPPR=0;RPR=20;RUN=1;SAF=16;SAP=5.06748;SAR=22;SRF=0;SRP=0;SRR=0;TYPE=snp	GT:DP:DPR:RO:QR:AO:QA:GL	1/1:38:38,38:0:0:38:1280:-112.287,-11.4391,0
chr5	137109979	.	G	T	1041.69	.	AB=0;ABP=0;AC=2;AF=1;AN=2;AO=32;CIGAR=1X;DP=32;DPB=32;DPRA=0;EPP=9.79615;EPPR=0;GTI=0;LEN=1;MEANALT=1;MQM=255;MQMR=0;NS=1;NUMALT=1;ODDS=48.9666;PAIRED=0;PAIREDR=0;PAO=0;PQA=0;PQR=0;PRO=0;QA=1193;QR=0;RO=0;RPL=19;RPP=5.45321;RPPR=0;RPR=13;RUN=1;SAF=18;SAP=4.09604;SAR=14;SRF=0;SRP=0;SRR=0;TYPE=snp	GT:DP:DPR:RO:QR:AO:QA:GL	1/1:32:32,32:0:0:32:1193:-107.743,-9.63296,0
chr5	137110567	.	C	T	1532.55	.	AB=0;ABP=0;AC=2;AF=1;AN=2;AO=47;CIGAR=1X;DP=47;DPB=47;DPRA=0;EPP=5.27418;EPPR=0;GTI=0;LEN=1;MEANALT=1;MQM=249.596;MQMR=0;NS=1;NUMALT=1;ODDS=69.761;PAIRED=0;PAIREDR=0;PAO=0;PQA=0;PQR=0;PRO=0;QA=1773;QR=0;RO=0;RPL=18;RPP=8.60069;RPPR=0;RPR=29;RUN=1;SAF=25;SAP=3.42611;SAR=22;SRF=0;SRP=0;SRR=0;TYPE=snp	GT:DP:DPR:RO:QR:AO:QA:GL	1/1:47:47,47:0:0:47:1773:-156.88,-14.1484,0
chr5	137110967	.	G	A	1271.39	.	AB=0;ABP=0;AC=2;AF=1;AN=2;AO=41;CIGAR=1X;DP=41;DPB=41;DPRA=0;EPP=3.48696;EPPR=0;GTI=0;LEN=1;MEANALT=1;MQM=255;MQMR=0;NS=1;NUMALT=1;ODDS=61.4432;PAIRED=0;PAIREDR=0;PAO=0;PQA=0;PQR=0;PRO=0;QA=1441;QR=0;RO=0;RPL=23;RPP=4.33437;RPPR=0;RPR=18;RUN=1;SAF=20;SAP=3.06326;SAR=21;SRF=0;SRP=0;SRR=0;TYPE=snp	GT:DP:DPR:RO:QR:AO:QA:GL	1/1:41:41,41:0:0:41:1441:-130.041,-12.3422,0
chr5	137111267	.	CTT	C	451.225	.	AC=2;AF=1;LEN=2;TYPE=del;Split primitives	GT	1|1
chr5	137111406	.	T	C	804.026	.	AB=0;ABP=0;AC=2;AF=1;AN=2;AO=25;CIGAR=1X;DP=25;DPB=25;DPRA=0;EPP=7.26639;EPPR=0;GTI=0;LEN=1;MEANALT=1;MQM=255;MQMR=0;NS=1;NUMALT=1;ODDS=39.2625;PAIRED=0;PAIREDR=0;PAO=0;PQA=0;PQR=0;PRO=0;QA=923;QR=0;RO=0;RPL=12;RPP=3.09716;RPPR=0;RPR=13;RUN=1;SAF=10;SAP=5.18177;SAR=15;SRF=0;SRP=0;SRR=0;TYPE=snp	GT:DP:DPR:RO:QR:AO:QA:GL	1/1:25:25,25:0:0:25:923:-83.4392,-7.52575,0
chr5	137111415	.	T	C	828.827	.	AB=0;ABP=0;AC=2;AF=1;AN=2;AO=25;CIGAR=1X;DP=25;DPB=25;DPRA=0;EPP=10.0459;EPPR=0;GTI=0;LEN=1;MEANALT=1;MQM=255;MQMR=0;NS=1;NUMALT=1;ODDS=39.2625;PAIRED=0;PAIREDR=0;PAO=0;PQA=0;PQR=0;PRO=0;QA=952;QR=0;RO=0;RPL=12;RPP=3.09716;RPPR=0;RPR=13;RUN=1;SAF=11;SAP=3.79203;SAR=14;SRF=0;SRP=0;SRR=0;TYPE=snp	GT:DP:DPR:RO:QR:AO:QA:GL	1/1:25:25,25:0:0:25:952:-86.0608,-7.52575,0
chr5	137111663	.	C	A	1354.6	.	AB=0;ABP=0;AC=2;AF=1;AN=2;AO=42;CIGAR=1X;DP=43;DPB=43;DPRA=0;EPP=4.87156;EPPR=5.18177;GTI=0;LEN=1;MEANALT=1;MQM=255;MQMR=255;NS=1;NUMALT=1;ODDS=58.3894;PAIRED=0;PAIREDR=0;PAO=0;PQA=0;PQR=0;PRO=0;QA=1559;QR=18;RO=1;RPL=23;RPP=3.83753;RPPR=5.18177;RPR=19;RUN=1;SAF=13;SAP=16.2459;SAR=29;SRF=0;SRP=5.18177;SRR=1;TYPE=snp	GT:DP:DPR:RO:QR:AO:QA:GL	1/1:43:43,42:1:18:42:1559:-138.881,-11.1443,0
chr5	137112627	.	T	C	807.494	.	AB=0;ABP=0;AC=2;AF=1;AN=2;AO=29;CIGAR=1X;DP=29;DPB=29;DPRA=0;EPP=30.0414;EPPR=0;GTI=0;LEN=1;MEANALT=1;MQM=255;MQMR=0;NS=1;NUMALT=1;ODDS=44.8077;PAIRED=0;PAIREDR=0;PAO=0;PQA=0;PQR=0;PRO=0;QA=960;QR=0;RO=0;RPL=10;RPP=9.07545;RPPR=0;RPR=19;RUN=1;SAF=13;SAP=3.68421;SAR=16;SRF=0;SRP=0;SRR=0;TYPE=snp	GT:DP:DPR:RO:QR:AO:QA:GL	1/1:29:29,29:0:0:29:960:-86.731,-8.72987,0
chr5	137112702	.	A	G	686.747	.	AB=0;ABP=0;AC=2;AF=1;AN=2;AO=21;CIGAR=1X;DP=21;DPB=21;DPRA=0;EPP=8.07707;EPPR=0;GTI=0;LEN=1;MEANALT=1;MQM=255;MQMR=0;NS=1;NUMALT=1;ODDS=33.7174;PAIRED=0;PAIREDR=0;PAO=0;PQA=0;PQR=0;PRO=0;QA=798;QR=0;RO=0;RPL=13;RPP=5.59539;RPPR=0;RPR=8;RUN=1;SAF=7;SAP=8.07707;SAR=14;SRF=0;SRP=0;SRR=0;TYPE=snp	GT:DP:DPR:RO:QR:AO:QA:GL	1/1:21:21,21:0:0:21:798:-72.2,-6.32163,0
chr5	137113383	.	A	G	923.476	.	AB=0;ABP=0;AC=2;AF=1;AN=2;AO=30;CIGAR=1X;DP=30;DPB=30;DPRA=0;EPP=4.16842;EPPR=0;GTI=0;LEN=1;MEANALT=1;MQM=255;MQMR=0;NS=1;NUMALT=1;ODDS=46.194;PAIRED=0;PAIREDR=0;PAO=0;PQA=0;PQR=0;PRO=0;QA=1053;QR=0;RO=0;RPL=17;RPP=4.16842;RPPR=0;RPR=13;RUN=1;SAF=14;SAP=3.29983;SAR=16;SRF=0;SRP=0;SRR=0;TYPE=snp	GT:DP:DPR:RO:QR:AO:QA:GL	1/1:30:30,30:0:0:30:1053:-95.121,-9.0309,0
chr5	137113659	.	C	T	581.455	.	AB=0;ABP=0;AC=2;AF=1;AN=2;AO=20;CIGAR=1X;DP=20;DPB=20;DPRA=0;EPP=4.74748;EPPR=0;GTI=0;LEN=1;MEANALT=1;MQM=242.3;MQMR=0;NS=1;NUMALT=1;ODDS=32.3311;PAIRED=0;PAIREDR=0;PAO=0;PQA=0;PQR=0;PRO=0;QA=707;QR=0;RO=0;RPL=12;RPP=4.74748;RPPR=0;RPR=8;RUN=1;SAF=8;SAP=4.74748;SAR=12;SRF=0;SRP=0;SRR=0;TYPE=snp	GT:DP:DPR:RO:QR:AO:QA:GL	1/1:20:20,20:0:0:20:707:-60.9065,-6.0206,0
chr5	137114647	.	T	A	1037.46	.	AB=0;ABP=0;AC=2;AF=1;AN=2;AO=37;CIGAR=1X;DP=37;DPB=37;DPRA=0;EPP=7.76406;EPPR=0;GTI=0;LEN=1;MEANALT=1;MQM=255;MQMR=0;NS=1;NUMALT=1;ODDS=55.8981;PAIRED=0;PAIREDR=0;PAO=0;PQA=0;PQR=0;PRO=0;QA=1215;QR=0;RO=0;RPL=8;RPP=28.8919;RPPR=0;RPR=29;RUN=1;SAF=16;SAP=4.47751;SAR=21;SRF=0;SRP=0;SRR=0;TYPE=snp	GT:DP:DPR:RO:QR:AO:QA:GL	1/1:37:37,37:0:0:37:1215:-109.678,-11.1381,0
chr5	137188686	.	T	A	530.684	.	AB=0;ABP=0;AC=2;AF=1;AN=2;AO=16;CIGAR=1X;DP=16;DPB=16;DPRA=0;EPP=3.55317;EPPR=0;GTI=0;LEN=1;MEANALT=1;MQM=255;MQMR=0;NS=1;NUMALT=1;ODDS=26.7859;PAIRED=0;PAIREDR=0;PAO=0;PQA=0;PQR=0;PRO=0;QA=617;QR=0;RO=0;RPL=5;RPP=7.89611;RPPR=0;RPR=11;RUN=1;SAF=10;SAP=5.18177;SAR=6;SRF=0;SRP=0;SRR=0;TYPE=snp	GT:DP:DPR:RO:QR:AO:QA:GL	1/1:16:16,16:0:0:16:617:-55.9156,-4.81648,0
chr5	137188737	.	T	C	963.633	.	AB=0;ABP=0;AC=2;AF=1;AN=2;AO=29;CIGAR=1X;DP=29;DPB=29;DPRA=0;EPP=12.0706;EPPR=0;GTI=0;LEN=1;MEANALT=1;MQM=255;MQMR=0;NS=1;NUMALT=1;ODDS=44.8077;PAIRED=0;PAIREDR=0;PAO=0;PQA=0;PQR=0;PRO=0;QA=1105;QR=0;RO=0;RPL=13;RPP=3.68421;RPPR=0;RPR=16;RUN=1;SAF=14;SAP=3.08518;SAR=15;SRF=0;SRP=0;SRR=0;TYPE=snp	GT:DP:DPR:RO:QR:AO:QA:GL	1/1:29:29,29:0:0:29:1105:-99.831,-8.72987,0
chr5	137188834	.	A	G	312.96	.	AB=0;ABP=0;AC=2;AF=1;AN=2;AO=13;CIGAR=1X;DP=14;DPB=14;DPRA=0;EPP=4.51363;EPPR=5.18177;GTI=0;LEN=1;MEANALT=1;MQM=215.923;MQMR=255;NS=1;NUMALT=1;ODDS=15.3946;PAIRED=0;PAIREDR=0;PAO=0;PQA=0;PQR=0;PRO=0;QA=479;QR=35;RO=1;RPL=11;RPP=16.5402;RPPR=5.18177;RPR=2;RUN=1;SAF=6;SAP=3.17734;SAR=7;SRF=1;SRP=5.18177;SRR=0;TYPE=snp	GT:DP:DPR:RO:QR:AO:QA:GL	1/1:14:14,13:1:35:13:479:-33.8969,-0.71442,0
chr5	137189338	.	T	G	709.286	.	AB=0;ABP=0;AC=2;AF=1;AN=2;AO=24;CIGAR=1X;DP=24;DPB=24;DPRA=0;EPP=6.26751;EPPR=0;GTI=0;LEN=1;MEANALT=1;MQM=255;MQMR=0;NS=1;NUMALT=1;ODDS=37.8762;PAIRED=0;PAIREDR=0;PAO=0;PQA=0;PQR=0;PRO=0;QA=824;QR=0;RO=0;RPL=15;RPP=6.26751;RPPR=0;RPR=9;RUN=1;SAF=16;SAP=8.80089;SAR=8;SRF=0;SRP=0;SRR=0;TYPE=snp	GT:DP:DPR:RO:QR:AO:QA:GL	1/1:24:24,24:0:0:24:824:-74.5033,-7.22472,0
chr5	137189377	.	T	C	439.933	.	AB=0;ABP=0;AC=2;AF=1;AN=2;AO=18;CIGAR=1X;DP=18;DPB=18;DPRA=0;EPP=10.7311;EPPR=0;GTI=0;LEN=1;MEANALT=1;MQM=255;MQMR=0;NS=1;NUMALT=1;ODDS=29.5585;PAIRED=0;PAIREDR=0;PAO=0;PQA=0;PQR=0;PRO=0;QA=523;QR=0;RO=0;RPL=9;RPP=3.0103;RPPR=0;RPR=9;RUN=1;SAF=6;SAP=7.35324;SAR=12;SRF=0;SRP=0;SRR=0;TYPE=snp	GT:DP:DPR:RO:QR:AO:QA:GL	1/1:18:18,18:0:0:18:523:-47.3606,-5.41854,0
chr5	137189457	.	A	C	497.487	.	AB=0;ABP=0;AC=2;AF=1;AN=2;AO=16;CIGAR=1X;DP=16;DPB=16;DPRA=0;EPP=11.6962;EPPR=0;GTI=0;LEN=1;MEANALT=1;MQM=255;MQMR=0;NS=1;NUMALT=1;ODDS=26.7859;PAIRED=0;PAIREDR=0;PAO=0;PQA=0;PQR=0;PRO=0;QA=584;QR=0;RO=0;RPL=10;RPP=5.18177;RPPR=0;RPR=6;RUN=1;SAF=8;SAP=3.0103;SAR=8;SRF=0;SRP=0;SRR=0;TYPE=snp	GT:DP:DPR:RO:QR:AO:QA:GL	1/1:16:16,16:0:0:16:584:-52.925,-4.81648,0
chr5	137289310	.	T	C	444.837	.	AB=0;ABP=0;AC=2;AF=1;AN=2;AO=14;CIGAR=1X;DP=14;DPB=14;DPRA=0;EPP=3.63072;EPPR=0;GTI=0;LEN=1;MEANALT=1;MQM=255;MQMR=0;NS=1;NUMALT=1;ODDS=24.0133;PAIRED=0;PAIREDR=0;PAO=0;PQA=0;PQR=0;PRO=0;QA=520;QR=0;RO=0;RPL=6;RPP=3.63072;RPPR=0;RPR=8;RUN=1;SAF=4;SAP=8.59409;SAR=10;SRF=0;SRP=0;SRR=0;TYPE=snp	GT:DP:DPR:RO:QR:AO:QA:GL	1/1:14:14,14:0:0:14:520:-47.1714,-4.21442,0
chr5	137291117	.	TA	T	478.174	.	AC=2;AF=1;LEN=1;TYPE=del;Split primitives	GT	1|1
chr5	137291625	.	A	G	531.63	.	AB=0;ABP=0;AC=2;AF=1;AN=2;AO=18;CIGAR=1X;DP=18;DPB=18;DPRA=0;EPP=4.9405;EPPR=0;GTI=0;LEN=1;MEANALT=1;MQM=255;MQMR=0;NS=1;NUMALT=1;ODDS=29.5585;PAIRED=0;PAIREDR=0;PAO=0;PQA=0;PQR=0;PRO=0;QA=620;QR=0;RO=0;RPL=12;RPP=7.35324;RPPR=0;RPR=6;RUN=1;SAF=7;SAP=4.9405;SAR=11;SRF=0;SRP=0;SRR=0;TYPE=snp	GT:DP:DPR:RO:QR:AO:QA:GL	1/1:18:18,18:0:0:18:620:-56.1444,-5.41854,0
chr5	137291659	.	C	T	426.509	.	AB=0;ABP=0;AC=2;AF=1;AN=2;AO=14;CIGAR=1X;DP=14;DPB=14;DPRA=0;EPP=12.937;EPPR=0;GTI=0;LEN=1;MEANALT=1;MQM=255;MQMR=0;NS=1;NUMALT=1;ODDS=24.0133;PAIRED=0;PAIREDR=0;PAO=0;PQA=0;PQR=0;PRO=0;QA=504;QR=0;RO=0;RPL=7;RPP=3.0103;RPPR=0;RPR=7;RUN=1;SAF=8;SAP=3.63072;SAR=6;SRF=0;SRP=0;SRR=0;TYPE=snp	GT:DP:DPR:RO:QR:AO:QA:GL	1/1:14:14,14:0:0:14:504:-45.72,-4.21442,0
chr5	137294999	.	G	A	830.328	.	AB=0;ABP=0;AC=2;AF=1;AN=2;AO=28;CIGAR=1X;DP=28;DPB=28;DPRA=0;EPP=7.97367;EPPR=0;GTI=0;LEN=1;MEANALT=1;MQM=236.857;MQMR=0;NS=1;NUMALT=1;ODDS=43.4214;PAIRED=0;PAIREDR=0;PAO=0;PQA=0;PQR=0;PRO=0;QA=1003;QR=0;RO=0;RPL=12;RPP=4.25114;RPPR=0;RPR=16;RUN=1;SAF=20;SAP=14.1779;SAR=8;SRF=0;SRP=0;SRR=0;TYPE=snp	GT:DP:DPR:RO:QR:AO:QA:GL	1/1:28:28,28:0:0:28:1003:-87.2256,-8.42884,0
chr5	137295152	.	G	A	1175.63	.	AB=0;ABP=0;AC=2;AF=1;AN=2;AO=46;CIGAR=1X;DP=48;DPB=48;DPRA=0;EPP=4.70971;EPPR=5.18177;GTI=0;LEN=1;MEANALT=2;MQM=255;MQMR=255;NS=1;NUMALT=1;ODDS=67.0347;PAIRED=0;PAIREDR=0;PAO=0;PQA=0;PQR=0;PRO=0;QA=1346;QR=6;RO=1;RPL=30;RPP=12.2627;RPPR=5.18177;RPR=16;RUN=1;SAF=20;SAP=4.70971;SAR=26;SRF=0;SRP=5.18177;SRR=1;TYPE=snp	GT:DP:DPR:RO:QR:AO:QA:GL	1/1:48:48,46:1:6:46:1346:-120.708,-13.7334,0
chr5	137296255	.	T	C	4659.32	.	AB=0;ABP=0;AC=2;AF=1;AN=2;AO=147;CIGAR=1X;DP=147;DPB=147;DPRA=0;EPP=3.14325;EPPR=0;GTI=0;LEN=1;MEANALT=1;MQM=253.272;MQMR=0;NS=1;NUMALT=1;ODDS=208.39;PAIRED=0;PAIREDR=0;PAO=0;PQA=0;PQR=0;PRO=0;QA=5383;QR=0;RO=0;RPL=122;RPP=141.999;RPPR=0;RPR=25;RUN=1;SAF=68;SAP=4.7977;SAR=79;SRF=0;SRP=0;SRR=0;TYPE=snp	GT:DP:DPR:RO:QR:AO:QA:GL	1/1:147:147,147:0:0:147:5383:-484.687,-44.2514,0
chr5	137297358	.	T	C	3136.53	.	AB=0;ABP=0;AC=2;AF=1;AN=2;AO=97;CIGAR=1X;DP=98;DPB=98;DPRA=0;EPP=11.0918;EPPR=5.18177;GTI=0;LEN=1;MEANALT=1;MQM=255;MQMR=255;NS=1;NUMALT=1;ODDS=128.976;PAIRED=0;PAIREDR=0;PAO=0;PQA=0;PQR=0;PRO=0;QA=3578;QR=39;RO=1;RPL=62;RPP=19.3299;RPPR=5.18177;RPR=35;RUN=1;SAF=50;SAP=3.21178;SAR=47;SRF=1;SRP=5.18177;SRR=0;TYPE=snp	GT:DP:DPR:RO:QR:AO:QA:GL	1/1:98:98,97:1:39:97:3578:-318.489,-25.6009,0
chr5	137297367	.	G	A	3617.78	.	AB=0;ABP=0;AC=2;AF=1;AN=2;AO=111;CIGAR=1X;DP=112;DPB=112;DPRA=0;EPP=21.8102;EPPR=5.18177;GTI=0;LEN=1;MEANALT=1;MQM=252.712;MQMR=255;NS=1;NUMALT=1;ODDS=148.481;PAIRED=0;PAIREDR=0;PAO=0;PQA=0;PQR=0;PRO=0;QA=4145;QR=38;RO=1;RPL=59;RPP=3.96888;RPPR=5.18177;RPR=52;RUN=1;SAF=60;SAP=4.59489;SAR=51;SRF=1;SRP=5.18177;SRR=0;TYPE=snp	GT:DP:DPR:RO:QR:AO:QA:GL	1/1:112:112,111:1:38:111:4145:-366.38,-29.9154,0
chr5	137300021	.	T	C	4358.35	.	AB=0;ABP=0;AC=2;AF=1;AN=2;AO=135;CIGAR=1X;DP=135;DPB=135;DPRA=0;EPP=4.31318;EPPR=0;GTI=0;LEN=1;MEANALT=1;MQM=245.593;MQMR=0;NS=1;NUMALT=1;ODDS=191.755;PAIRED=0;PAIREDR=0;PAO=0;PQA=0;PQR=0;PRO=0;QA=5065;QR=0;RO=0;RPL=66;RPP=3.15506;RPPR=0;RPR=69;RUN=1;SAF=74;SAP=5.72866;SAR=61;SRF=0;SRP=0;SRR=0;TYPE=snp	GT:DP:DPR:RO:QR:AO:QA:GL	1/1:135:135,135:0:0:135:5065:-439.742,-40.6391,0
chr5	137300515	.	C	T	484.642	.	AB=0;ABP=0;AC=2;AF=1;AN=2;AO=18;CIGAR=1X;DP=18;DPB=18;DPRA=0;EPP=4.9405;EPPR=0;GTI=0;LEN=1;MEANALT=1;MQM=226.778;MQMR=0;NS=1;NUMALT=1;ODDS=29.5585;PAIRED=0;PAIREDR=0;PAO=0;PQA=0;PQR=0;PRO=0;QA=634;QR=0;RO=0;RPL=11;RPP=4.9405;RPPR=0;RPR=7;RUN=1;SAF=8;SAP=3.49285;SAR=10;SRF=0;SRP=0;SRR=0;TYPE=snp	GT:DP:DPR:RO:QR:AO:QA:GL	1/1:18:18,18:0:0:18:634:-51.0733,-5.41854,0
chr5	137300988	.	G	A	508.584	.	AB=0;ABP=0;AC=2;AF=1;AN=2;AO=16;CIGAR=1X;DP=16;DPB=16;DPRA=0;EPP=3.55317;EPPR=0;GTI=0;LEN=1;MEANALT=1;MQM=255;MQMR=0;NS=1;NUMALT=1;ODDS=26.7859;PAIRED=0;PAIREDR=0;PAO=0;PQA=0;PQR=0;PRO=0;QA=588;QR=0;RO=0;RPL=10;RPP=5.18177;RPPR=0;RPR=6;RUN=1;SAF=7;SAP=3.55317;SAR=9;SRF=0;SRP=0;SRR=0;TYPE=snp	GT:DP:DPR:RO:QR:AO:QA:GL	1/1:16:16,16:0:0:16:588:-53.2875,-4.81648,0
chr5	137302215	.	T	C	4869.15	.	AB=0;ABP=0;AC=2;AF=1;AN=2;AO=150;CIGAR=1X;DP=152;DPB=152;DPRA=0;EPP=14.3599;EPPR=5.18177;GTI=0;LEN=1;MEANALT=2;MQM=253.307;MQMR=255;NS=1;NUMALT=1;ODDS=203.146;PAIRED=0;PAIREDR=0;PAO=0;PQA=0;PQR=0;PRO=0;QA=5534;QR=37;RO=1;RPL=68;RPP=5.84769;RPPR=5.18177;RPR=82;RUN=1;SAF=85;SAP=8.80089;SAR=65;SRF=1;SRP=5.18177;SRR=0;TYPE=snp	GT:DP:DPR:RO:QR:AO:QA:GL	1/1:152:152,150:1:37:150:5534:-491.565,-42.0455,0
chr5	137302944	.	T	G	4216.08	.	AB=0;ABP=0;AC=2;AF=1;AN=2;AO=141;CIGAR=1X;DP=141;DPB=141;DPRA=0;EPP=4.25774;EPPR=0;GTI=0;LEN=1;MEANALT=1;MQM=251.397;MQMR=0;NS=1;NUMALT=1;ODDS=200.073;PAIRED=0;PAIREDR=0;PAO=0;PQA=0;PQR=0;PRO=0;QA=4789;QR=0;RO=0;RPL=92;RPP=31.4858;RPPR=0;RPR=49;RUN=1;SAF=72;SAP=3.1489;SAR=69;SRF=0;SRP=0;SRR=0;TYPE=snp	GT:DP:DPR:RO:QR:AO:QA:GL	1/1:141:141,141:0:0:141:4789:-428.138,-42.4452,0
chr5	137302971	.	C	T	4157.36	.	AB=0;ABP=0;AC=2;AF=1;AN=2;AO=148;CIGAR=1X;DP=148;DPB=148;DPRA=0;EPP=55.8299;EPPR=0;GTI=0;LEN=1;MEANALT=1;MQM=251.568;MQMR=0;NS=1;NUMALT=1;ODDS=209.777;PAIRED=0;PAIREDR=0;PAO=0;PQA=0;PQR=0;PRO=0;QA=4787;QR=0;RO=0;RPL=70;RPP=3.94932;RPPR=0;RPR=78;RUN=1;SAF=60;SAP=14.5132;SAR=88;SRF=0;SRP=0;SRR=0;TYPE=snp	GT:DP:DPR:RO:QR:AO:QA:GL	1/1:148:148,148:0:0:148:4787:-425.929,-44.5524,0
chr5	137309989	.	A	G	1595.33	.	AB=0;ABP=0;AC=2;AF=1;AN=2;AO=51;CIGAR=1X;DP=52;DPB=52;DPRA=0;EPP=3.05288;EPPR=5.18177;GTI=0;LEN=1;MEANALT=1;MQM=255;MQMR=255;NS=1;NUMALT=1;ODDS=72.9786;PAIRED=0;PAIREDR=0;PAO=0;PQA=0;PQR=0;PRO=0;QA=1834;QR=8;RO=1;RPL=15;RPP=21.7871;RPPR=5.18177;RPR=36;RUN=1;SAF=34;SAP=15.3153;SAR=17;SRF=1;SRP=5.18177;SRR=0;TYPE=snp	GT:DP:DPR:RO:QR:AO:QA:GL	1/1:52:52,51:1:8:51:1834:-164.62,-14.8536,0
chr5	137310667	.	A	G	4555.81	.	AB=0;ABP=0;AC=2;AF=1;AN=2;AO=148;CIGAR=1X;DP=148;DPB=148;DPRA=0;EPP=3.5385;EPPR=0;GTI=0;LEN=1;MEANALT=1;MQM=242.986;MQMR=0;NS=1;NUMALT=1;ODDS=209.777;PAIRED=0;PAIREDR=0;PAO=0;PQA=0;PQR=0;PRO=0;QA=5453;QR=0;RO=0;RPL=116;RPP=106.537;RPPR=0;RPR=32;RUN=1;SAF=79;SAP=4.47751;SAR=69;SRF=0;SRP=0;SRR=0;TYPE=snp	GT:DP:DPR:RO:QR:AO:QA:GL	1/1:148:148,148:0:0:148:5453:-470.242,-44.5524,0
chr5	137312799	.	C	T	2870.56	.	AB=0;ABP=0;AC=2;AF=1;AN=2;AO=93;CIGAR=1X;DP=93;DPB=93;DPRA=0;EPP=3.03365;EPPR=0;GTI=0;LEN=1;MEANALT=1;MQM=249.538;MQMR=0;NS=1;NUMALT=1;ODDS=133.531;PAIRED=0;PAIREDR=0;PAO=0;PQA=0;PQR=0;PRO=0;QA=3311;QR=0;RO=0;RPL=36;RPP=13.3073;RPPR=0;RPR=57;RUN=1;SAF=54;SAP=8.26386;SAR=39;SRF=0;SRP=0;SRR=0;TYPE=snp	GT:DP:DPR:RO:QR:AO:QA:GL	1/1:93:93,93:0:0:93:3311:-291.858,-27.9958,0
chr5	137314165	.	T	TGTC	525.118	.	AC=2;AF=1;LEN=3;TYPE=ins;Split primitives	GT	1|1
chr5	137315719	.	C	T	710.759	.	AB=0;ABP=0;AC=2;AF=1;AN=2;AO=27;CIGAR=1X;DP=28;DPB=28;DPRA=0;EPP=5.02092;EPPR=0;GTI=0;LEN=1;MEANALT=2;MQM=255;MQMR=0;NS=1;NUMALT=1;ODDS=42.0351;PAIRED=0;PAIREDR=0;PAO=0;PQA=0;PQR=0;PRO=0;QA=821;QR=0;RO=0;RPL=10;RPP=6.95112;RPPR=0;RPR=17;RUN=1;SAF=14;SAP=3.09072;SAR=13;SRF=0;SRP=0;SRR=0;TYPE=snp	GT:DP:DPR:RO:QR:AO:QA:GL	1/1:28:28,27:0:0:27:821:-74.1157,-8.12781,0
chr5	137315809	.	C	G	685.337	.	AB=0;ABP=0;AC=2;AF=1;AN=2;AO=23;CIGAR=1X;DP=23;DPB=23;DPRA=0;EPP=5.3706;EPPR=0;GTI=0;LEN=1;MEANALT=1;MQM=255;MQMR=0;NS=1;NUMALT=1;ODDS=36.4899;PAIRED=0;PAIREDR=0;PAO=0;PQA=0;PQR=0;PRO=0;QA=799;QR=0;RO=0;RPL=6;RPP=14.4341;RPPR=0;RPR=17;RUN=1;SAF=12;SAP=3.10471;SAR=11;SRF=0;SRP=0;SRR=0;TYPE=snp	GT:DP:DPR:RO:QR:AO:QA:GL	1/1:23:23,23:0:0:23:799:-72.2574,-6.92369,0
chr5	137360417	.	A	G	2441.64	.	AB=0;ABP=0;AC=2;AF=1;AN=2;AO=77;CIGAR=1X;DP=77;DPB=77;DPRA=0;EPP=3.26411;EPPR=0;GTI=0;LEN=1;MEANALT=1;MQM=255;MQMR=0;NS=1;NUMALT=1;ODDS=111.35;PAIRED=0;PAIREDR=0;PAO=0;PQA=0;PQR=0;PRO=0;QA=2760;QR=0;RO=0;RPL=30;RPP=11.1604;RPPR=0;RPR=47;RUN=1;SAF=46;SAP=9.35551;SAR=31;SRF=0;SRP=0;SRR=0;TYPE=snp	GT:DP:DPR:RO:QR:AO:QA:GL	1/1:77:77,77:0:0:77:2760:-248.758,-23.1793,0
chr5	137361246	.	A	T	2767.39	.	AB=0;ABP=0;AC=2;AF=1;AN=2;AO=85;CIGAR=1X;DP=85;DPB=85;DPRA=0;EPP=50.2462;EPPR=0;GTI=0;LEN=1;MEANALT=1;MQM=255;MQMR=0;NS=1;NUMALT=1;ODDS=122.44;PAIRED=0;PAIREDR=0;PAO=0;PQA=0;PQR=0;PRO=0;QA=3161;QR=0;RO=0;RPL=44;RPP=3.24022;RPPR=0;RPR=41;RUN=1;SAF=44;SAP=3.24022;SAR=41;SRF=0;SRP=0;SRR=0;TYPE=snp	GT:DP:DPR:RO:QR:AO:QA:GL	1/1:85:85,85:0:0:85:3161:-284.862,-25.5876,0
chr5	137372104	.	T	C	4839.2	.	AB=0;ABP=0;AC=2;AF=1;AN=2;AO=151;CIGAR=1X;DP=151;DPB=151;DPRA=0;EPP=15.1044;EPPR=0;GTI=0;LEN=1;MEANALT=1;MQM=249.954;MQMR=0;NS=1;NUMALT=1;ODDS=213.936;PAIRED=0;PAIREDR=0;PAO=0;PQA=0;PQR=0;PRO=0;QA=5525;QR=0;RO=0;RPL=77;RPP=3.13973;RPPR=0;RPR=74;RUN=1;SAF=81;SAP=4.75035;SAR=70;SRF=0;SRP=0;SRR=0;TYPE=snp	GT:DP:DPR:RO:QR:AO:QA:GL	1/1:151:151,151:0:0:151:5525:-488.879,-45.4555,0
chr5	137372424	.	T	C	4538.13	.	AB=0;ABP=0;AC=2;AF=1;AN=2;AO=157;CIGAR=1X;DP=157;DPB=157;DPRA=0;EPP=13.0931;EPPR=0;GTI=0;LEN=1;MEANALT=1;MQM=255;MQMR=0;NS=1;NUMALT=1;ODDS=222.253;PAIRED=0;PAIREDR=0;PAO=0;PQA=0;PQR=0;PRO=0;QA=5102;QR=0;RO=0;RPL=85;RPP=5.34774;RPPR=0;RPR=72;RUN=1;SAF=66;SAP=11.6547;SAR=91;SRF=0;SRP=0;SRR=0;TYPE=snp	GT:DP:DPR:RO:QR:AO:QA:GL	1/1:157:157,157:0:0:157:5102:-459.505,-47.2617,0
chr5	137373683	.	G	A	3415.21	.	AB=0;ABP=0;AC=2;AF=1;AN=2;AO=112;CIGAR=1X;DP=112;DPB=112;DPRA=0;EPP=9.29206;EPPR=0;GTI=0;LEN=1;MEANALT=1;MQM=248.196;MQMR=0;NS=1;NUMALT=1;ODDS=159.87;PAIRED=0;PAIREDR=0;PAO=0;PQA=0;PQR=0;PRO=0;QA=3926;QR=0;RO=0;RPL=61;RPP=4.94911;RPPR=0;RPR=51;RUN=1;SAF=66;SAP=10.7656;SAR=46;SRF=0;SRP=0;SRR=0;TYPE=snp	GT:DP:DPR:RO:QR:AO:QA:GL	1/1:112:112,112:0:0:112:3926:-346.482,-33.7154,0
chr5	137373770	.	A	G	2628.37	.	AB=0;ABP=0;AC=2;AF=1;AN=2;AO=81;CIGAR=1X;DP=81;DPB=81;DPRA=0;EPP=12.6881;EPPR=0;GTI=0;LEN=1;MEANALT=1;MQM=255;MQMR=0;NS=1;NUMALT=1;ODDS=116.895;PAIRED=0;PAIREDR=0;PAO=0;PQA=0;PQR=0;PRO=0;QA=2986;QR=0;RO=0;RPL=51;RPP=14.8328;RPPR=0;RPR=30;RUN=1;SAF=31;SAP=12.6881;SAR=50;SRF=0;SRP=0;SRR=0;TYPE=snp	GT:DP:DPR:RO:QR:AO:QA:GL	1/1:81:81,81:0:0:81:2986:-269.109,-24.3834,0
chr5	137373776	.	C	A	2510.48	.	AB=0;ABP=0;AC=2;AF=1;AN=2;AO=77;CIGAR=1X;DP=77;DPB=77;DPRA=0;EPP=7.77626;EPPR=0;GTI=0;LEN=1;MEANALT=1;MQM=255;MQMR=0;NS=1;NUMALT=1;ODDS=111.35;PAIRED=0;PAIREDR=0;PAO=0;PQA=0;PQR=0;PRO=0;QA=2854;QR=0;RO=0;RPL=51;RPP=20.6359;RPPR=0;RPR=26;RUN=1;SAF=30;SAP=11.1604;SAR=47;SRF=0;SRP=0;SRR=0;TYPE=snp	GT:DP:DPR:RO:QR:AO:QA:GL	1/1:77:77,77:0:0:77:2854:-257.231,-23.1793,0
chr5	137518777	.	C	A	205.57	.	AB=0.692308;ABP=7.18621;AC=1;AF=0.5;AN=2;AO=9;CIGAR=1X;DP=13;DPB=13;DPRA=0;EPP=5.18177;EPPR=5.18177;GTI=0;LEN=1;MEANALT=1;MQM=255;MQMR=255;NS=1;NUMALT=1;ODDS=11.2004;PAIRED=0;PAIREDR=0;PAO=0;PQA=0;PQR=0;PRO=0;QA=328;QR=154;RO=4;RPL=3;RPP=5.18177;RPPR=11.6962;RPR=6;RUN=1;SAF=6;SAP=5.18177;SAR=3;SRF=3;SRP=5.18177;SRR=1;TYPE=snp	GT:DP:DPR:RO:QR:AO:QA:GL	0/1:13:13,9:4:154:9:328:-25.9711,0,-10.3316
chr5	137524073	.	C	A	558.852	.	AB=0;ABP=0;AC=2;AF=1;AN=2;AO=18;CIGAR=1X;DP=18;DPB=18;DPRA=0;EPP=15.074;EPPR=0;GTI=0;LEN=1;MEANALT=1;MQM=255;MQMR=0;NS=1;NUMALT=1;ODDS=29.5585;PAIRED=0;PAIREDR=0;PAO=0;PQA=0;PQR=0;PRO=0;QA=665;QR=0;RO=0;RPL=7;RPP=4.9405;RPPR=0;RPR=11;RUN=1;SAF=13;SAP=10.7311;SAR=5;SRF=0;SRP=0;SRR=0;TYPE=snp	GT:DP:DPR:RO:QR:AO:QA:GL	1/1:18:18,18:0:0:18:665:-60.2194,-5.41854,0
chr5	137525010	.	G	A	1612.47	.	AB=0;ABP=0;AC=2;AF=1;AN=2;AO=53;CIGAR=1X;DP=53;DPB=53;DPRA=0;EPP=7.96781;EPPR=0;GTI=0;LEN=1;MEANALT=1;MQM=250.208;MQMR=0;NS=1;NUMALT=1;ODDS=78.0788;PAIRED=0;PAIREDR=0;PAO=0;PQA=0;PQR=0;PRO=0;QA=1865;QR=0;RO=0;RPL=31;RPP=6.32897;RPPR=0;RPR=22;RUN=1;SAF=26;SAP=3.05127;SAR=27;SRF=0;SRP=0;SRR=0;TYPE=snp	GT:DP:DPR:RO:QR:AO:QA:GL	1/1:53:53,53:0:0:53:1865:-164.955,-15.9546,0
chr5	137525039	.	G	A	1591.17	.	AB=0;ABP=0;AC=2;AF=1;AN=2;AO=49;CIGAR=1X;DP=49;DPB=49;DPRA=0;EPP=10.4997;EPPR=0;GTI=0;LEN=1;MEANALT=1;MQM=255;MQMR=0;NS=1;NUMALT=1;ODDS=72.5336;PAIRED=0;PAIREDR=0;PAO=0;PQA=0;PQR=0;PRO=0;QA=1817;QR=0;RO=0;RPL=17;RPP=12.9813;RPPR=0;RPR=32;RUN=1;SAF=28;SAP=5.18177;SAR=21;SRF=0;SRP=0;SRR=0;TYPE=snp	GT:DP:DPR:RO:QR:AO:QA:GL	1/1:49:49,49:0:0:49:1817:-163.901,-14.7505,0
chr5	137525988	.	A	G	792.495	.	AB=0;ABP=0;AC=2;AF=1;AN=2;AO=25;CIGAR=1X;DP=26;DPB=26;DPRA=0;EPP=17.6895;EPPR=0;GTI=0;LEN=1;MEANALT=2;MQM=255;MQMR=0;NS=1;NUMALT=1;ODDS=39.2625;PAIRED=0;PAIREDR=0;PAO=0;PQA=0;PQR=0;PRO=0;QA=923;QR=0;RO=0;RPL=15;RPP=5.18177;RPPR=0;RPR=10;RUN=1;SAF=12;SAP=3.09716;SAR=13;SRF=0;SRP=0;SRR=0;TYPE=snp	GT:DP:DPR:RO:QR:AO:QA:GL	1/1:26:26,25:0:0:25:923:-83.3481,-7.52575,0
chr5	137526024	.	C	T	367.955	.	AB=0;ABP=0;AC=2;AF=1;AN=2;AO=13;CIGAR=1X;DP=13;DPB=13;DPRA=0;EPP=3.17734;EPPR=0;GTI=0;LEN=1;MEANALT=1;MQM=255;MQMR=0;NS=1;NUMALT=1;ODDS=22.627;PAIRED=0;PAIREDR=0;PAO=0;PQA=0;PQR=0;PRO=0;QA=432;QR=0;RO=0;RPL=7;RPP=3.17734;RPPR=0;RPR=6;RUN=1;SAF=9;SAP=7.18621;SAR=4;SRF=0;SRP=0;SRR=0;TYPE=snp	GT:DP:DPR:RO:QR:AO:QA:GL	1/1:13:13,13:0:0:13:432:-39.2123,-3.91339,0
chr5	137526774	.	G	A	712.749	.	AB=0;ABP=0;AC=2;AF=1;AN=2;AO=25;CIGAR=1X;DP=25;DPB=25;DPRA=0;EPP=5.18177;EPPR=0;GTI=0;LEN=1;MEANALT=1;MQM=255;MQMR=0;NS=1;NUMALT=1;ODDS=39.2625;PAIRED=0;PAIREDR=0;PAO=0;PQA=0;PQR=0;PRO=0;QA=854;QR=0;RO=0;RPL=8;RPP=10.0459;RPPR=0;RPR=17;RUN=1;SAF=4;SAP=28.1125;SAR=21;SRF=0;SRP=0;SRR=0;TYPE=snp	GT:DP:DPR:RO:QR:AO:QA:GL	1/1:25:25,25:0:0:25:854:-77.2016,-7.52575,0
chr5	137526781	.	A	G	738.843	.	AB=0;ABP=0;AC=2;AF=1;AN=2;AO=25;CIGAR=1X;DP=25;DPB=25;DPRA=0;EPP=5.18177;EPPR=0;GTI=0;LEN=1;MEANALT=1;MQM=255;MQMR=0;NS=1;NUMALT=1;ODDS=39.2625;PAIRED=0;PAIREDR=0;PAO=0;PQA=0;PQR=0;PRO=0;QA=888;QR=0;RO=0;RPL=9;RPP=7.26639;RPPR=0;RPR=16;RUN=1;SAF=3;SAP=34.3664;SAR=22;SRF=0;SRP=0;SRR=0;TYPE=snp	GT:DP:DPR:RO:QR:AO:QA:GL	1/1:25:25,25:0:0:25:888:-80.2752,-7.52575,0
chr5	137527160	.	A	C	1360.63	.	AB=0;ABP=0;AC=2;AF=1;AN=2;AO=42;CIGAR=1X;DP=43;DPB=43;DPRA=0;EPP=3.21711;EPPR=0;GTI=0;LEN=1;MEANALT=2;MQM=248.952;MQMR=0;NS=1;NUMALT=1;ODDS=62.8295;PAIRED=0;PAIREDR=0;PAO=0;PQA=0;PQR=0;PRO=0;QA=1573;QR=0;RO=0;RPL=20;RPP=3.21711;RPPR=0;RPR=22;RUN=1;SAF=20;SAP=3.21711;SAR=22;SRF=0;SRP=0;SRR=0;TYPE=snp	GT:DP:DPR:RO:QR:AO:QA:GL	1/1:43:43,42:0:0:42:1573:-138.86,-12.6433,0
chr5	137532631	.	G	A	458.361	.	AB=0;ABP=0;AC=2;AF=1;AN=2;AO=16;CIGAR=1X;DP=16;DPB=16;DPRA=0;EPP=5.18177;EPPR=0;GTI=0;LEN=1;MEANALT=1;MQM=255;MQMR=0;NS=1;NUMALT=1;ODDS=26.7859;PAIRED=0;PAIREDR=0;PAO=0;PQA=0;PQR=0;PRO=0;QA=536;QR=0;RO=0;RPL=6;RPP=5.18177;RPPR=0;RPR=10;RUN=1;SAF=10;SAP=5.18177;SAR=6;SRF=0;SRP=0;SRR=0;TYPE=snp	GT:DP:DPR:RO:QR:AO:QA:GL	1/1:16:16,16:0:0:16:536:-48.575,-4.81648,0
chr5	137599644	.	G	A	2812.98	.	AB=0;ABP=0;AC=2;AF=1;AN=2;AO=88;CIGAR=1X;DP=88;DPB=88;DPRA=0;EPP=4.58955;EPPR=0;GTI=0;LEN=1;MEANALT=1;MQM=252.114;MQMR=0;NS=1;NUMALT=1;ODDS=126.599;PAIRED=0;PAIREDR=0;PAO=0;PQA=0;PQR=0;PRO=0;QA=3180;QR=0;RO=0;RPL=35;RPP=11.0053;RPPR=0;RPR=53;RUN=1;SAF=43;SAP=3.109;SAR=45;SRF=0;SRP=0;SRR=0;TYPE=snp	GT:DP:DPR:RO:QR:AO:QA:GL	1/1:88:88,88:0:0:88:3180:-285.475,-26.4906,0
chr5	137600649	.	C	A	497.402	.	AB=0;ABP=0;AC=2;AF=1;AN=2;AO=19;CIGAR=1X;DP=19;DPB=19;DPRA=0;EPP=44.2683;EPPR=0;GTI=0;LEN=1;MEANALT=1;MQM=255;MQMR=0;NS=1;NUMALT=1;ODDS=30.9448;PAIRED=0;PAIREDR=0;PAO=0;PQA=0;PQR=0;PRO=0;QA=739;QR=0;RO=0;RPL=19;RPP=44.2683;RPPR=0;RPR=0;RUN=1;SAF=0;SAP=44.2683;SAR=19;SRF=0;SRP=0;SRR=0;TYPE=snp	GT:DP:DPR:RO:QR:AO:QA:GL	1/1:19:19,19:0:0:19:739:-66.8989,-5.71957,0
chr5	137605311	.	C	T	6952.81	.	AB=0;ABP=0;AC=2;AF=1;AN=2;AO=226;CIGAR=1X;DP=226;DPB=226;DPRA=0;EPP=5.47002;EPPR=0;GTI=0;LEN=1;MEANALT=1;MQM=248.257;MQMR=0;NS=1;NUMALT=1;ODDS=317.908;PAIRED=0;PAIREDR=0;PAO=0;PQA=0;PQR=0;PRO=0;QA=8423;QR=0;RO=0;RPL=19;RPP=342.606;RPPR=0;RPR=207;RUN=1;SAF=120;SAP=4.89352;SAR=106;SRF=0;SRP=0;SRR=0;TYPE=snp	GT:DP:DPR:RO:QR:AO:QA:GL	1/1:226:226,226:0:0:226:8423:-738.993,-68.0328,0
chr5	137606986	.	C	A	8270.41	.	AB=0;ABP=0;AC=2;AF=1;AN=2;AO=268;CIGAR=1X;DP=268;DPB=268;DPRA=0;EPP=4.17706;EPPR=0;GTI=0;LEN=1;MEANALT=1;MQM=250.261;MQMR=0;NS=1;NUMALT=1;ODDS=376.132;PAIRED=0;PAIREDR=0;PAO=0;PQA=0;PQR=0;PRO=0;QA=9403;QR=0;RO=0;RPL=142;RPP=5.08454;RPPR=0;RPR=126;RUN=1;SAF=136;SAP=3.13994;SAR=132;SRF=0;SRP=0;SRR=0;TYPE=snp	GT:DP:DPR:RO:QR:AO:QA:GL	1/1:268:268,268:0:0:268:9403:-831.314,-80.676,0
chr5	137607062	.	T	C	8843.21	.	AB=0;ABP=0;AC=2;AF=1;AN=2;AO=273;CIGAR=1X;DP=276;DPB=276;DPRA=0;EPP=3.40005;EPPR=7.35324;GTI=0;LEN=1;MEANALT=2;MQM=255;MQMR=255;NS=1;NUMALT=1;ODDS=371.998;PAIRED=0;PAIREDR=0;PAO=0;PQA=0;PQR=0;PRO=0;QA=9902;QR=36;RO=2;RPL=114;RPP=19.1174;RPPR=7.35324;RPR=159;RUN=1;SAF=135;SAP=3.08189;SAR=138;SRF=0;SRP=7.35324;SRR=2;TYPE=snp	GT:DP:DPR:RO:QR:AO:QA:GL	1/1:276:276,273:2:36:273:9902:-888.122,-79.5432,0
chr5	137639433	.	G	A	270.966	.	AB=0;ABP=0;AC=2;AF=1;AN=2;AO=13;CIGAR=1X;DP=13;DPB=13;DPRA=0;EPP=7.18621;EPPR=0;GTI=0;LEN=1;MEANALT=1;MQM=215.923;MQMR=0;NS=1;NUMALT=1;ODDS=22.627;PAIRED=0;PAIREDR=0;PAO=0;PQA=0;PQR=0;PRO=0;QA=416;QR=0;RO=0;RPL=0;RPP=31.2394;RPPR=0;RPR=13;RUN=1;SAF=4;SAP=7.18621;SAR=9;SRF=0;SRP=0;SRR=0;TYPE=snp	GT:DP:DPR:RO:QR:AO:QA:GL	1/1:13:13,13:0:0:13:416:-33.1282,-3.91339,0
chr5	137640462	.	T	C	1080.98	.	AB=0;ABP=0;AC=2;AF=1;AN=2;AO=33;CIGAR=1X;DP=33;DPB=33;DPRA=0;EPP=6.23461;EPPR=0;GTI=0;LEN=1;MEANALT=1;MQM=255;MQMR=0;NS=1;NUMALT=1;ODDS=50.3529;PAIRED=0;PAIREDR=0;PAO=0;PQA=0;PQR=0;PRO=0;QA=1235;QR=0;RO=0;RPL=17;RPP=3.0761;RPPR=0;RPR=16;RUN=1;SAF=12;SAP=8.34028;SAR=21;SRF=0;SRP=0;SRR=0;TYPE=snp	GT:DP:DPR:RO:QR:AO:QA:GL	1/1:33:33,33:0:0:33:1235:-111.524,-9.93399,0
chr5	137640613	.	T	C	378.31	.	AB=0;ABP=0;AC=2;AF=1;AN=2;AO=13;CIGAR=1X;DP=13;DPB=13;DPRA=0;EPP=11.1951;EPPR=0;GTI=0;LEN=1;MEANALT=1;MQM=255;MQMR=0;NS=1;NUMALT=1;ODDS=22.627;PAIRED=0;PAIREDR=0;PAO=0;PQA=0;PQR=0;PRO=0;QA=492;QR=0;RO=0;RPL=0;RPP=31.2394;RPPR=0;RPR=13;RUN=1;SAF=10;SAP=11.1951;SAR=3;SRF=0;SRP=0;SRR=0;TYPE=snp	GT:DP:DPR:RO:QR:AO:QA:GL	1/1:13:13,13:0:0:13:492:-44.6585,-3.91339,0
chr5	137640640	.	C	T	810.965	.	AB=0;ABP=0;AC=2;AF=1;AN=2;AO=26;CIGAR=1X;DP=26;DPB=26;DPRA=0;EPP=6.01695;EPPR=0;GTI=0;LEN=1;MEANALT=1;MQM=255;MQMR=0;NS=1;NUMALT=1;ODDS=40.6488;PAIRED=0;PAIREDR=0;PAO=0;PQA=0;PQR=0;PRO=0;QA=976;QR=0;RO=0;RPL=5;RPP=24.391;RPPR=0;RPR=21;RUN=1;SAF=21;SAP=24.391;SAR=5;SRF=0;SRP=0;SRR=0;TYPE=snp	GT:DP:DPR:RO:QR:AO:QA:GL	1/1:26:26,26:0:0:26:976:-88.2154,-7.82678,0
chr5	137640700	.	T	C	350.686	.	AB=0;ABP=0;AC=2;AF=1;AN=2;AO=13;CIGAR=1X;DP=13;DPB=13;DPRA=0;EPP=16.5402;EPPR=0;GTI=0;LEN=1;MEANALT=1;MQM=255;MQMR=0;NS=1;NUMALT=1;ODDS=22.627;PAIRED=0;PAIREDR=0;PAO=0;PQA=0;PQR=0;PRO=0;QA=474;QR=0;RO=0;RPL=13;RPP=31.2394;RPPR=0;RPR=0;RUN=1;SAF=11;SAP=16.5402;SAR=2;SRF=0;SRP=0;SRR=0;TYPE=snp	GT:DP:DPR:RO:QR:AO:QA:GL	1/1:13:13,13:0:0:13:474:-43.0246,-3.91339,0
chr5	137641408	.	C	T	482.212	.	AB=0;ABP=0;AC=2;AF=1;AN=2;AO=16;CIGAR=1X;DP=16;DPB=16;DPRA=0;EPP=3.55317;EPPR=0;GTI=0;LEN=1;MEANALT=1;MQM=255;MQMR=0;NS=1;NUMALT=1;ODDS=26.7859;PAIRED=0;PAIREDR=0;PAO=0;PQA=0;PQR=0;PRO=0;QA=566;QR=0;RO=0;RPL=7;RPP=3.55317;RPPR=0;RPR=9;RUN=1;SAF=12;SAP=11.6962;SAR=4;SRF=0;SRP=0;SRR=0;TYPE=snp	GT:DP:DPR:RO:QR:AO:QA:GL	1/1:16:16,16:0:0:16:566:-51.2937,-4.81648,0
chr5	137641487	.	C	G	628.806	.	AB=0;ABP=0;AC=2;AF=1;AN=2;AO=21;CIGAR=1X;DP=21;DPB=21;DPRA=0;EPP=15.5221;EPPR=0;GTI=0;LEN=1;MEANALT=1;MQM=255;MQMR=0;NS=1;NUMALT=1;ODDS=33.7174;PAIRED=0;PAIREDR=0;PAO=0;PQA=0;PQR=0;PRO=0;QA=737;QR=0;RO=0;RPL=10;RPP=3.1137;RPPR=0;RPR=11;RUN=1;SAF=13;SAP=5.59539;SAR=8;SRF=0;SRP=0;SRR=0;TYPE=snp	GT:DP:DPR:RO:QR:AO:QA:GL	1/1:21:21,21:0:0:21:737:-66.681,-6.32163,0
chr5	137641577	.	A	G	596.142	.	AB=0;ABP=0;AC=2;AF=1;AN=2;AO=20;CIGAR=1X;DP=21;DPB=21;DPRA=0;EPP=4.74748;EPPR=5.18177;GTI=0;LEN=1;MEANALT=1;MQM=255;MQMR=255;NS=1;NUMALT=1;ODDS=23.7722;PAIRED=0;PAIREDR=0;PAO=0;PQA=0;PQR=0;PRO=0;QA=728;QR=39;RO=1;RPL=12;RPP=4.74748;RPPR=5.18177;RPR=8;RUN=1;SAF=6;SAP=9.95901;SAR=14;SRF=0;SRP=5.18177;SRR=1;TYPE=snp	GT:DP:DPR:RO:QR:AO:QA:GL	1/1:21:21,20:1:39:20:728:-61.984,-2.42163,0
chr5	137642421	.	A	T	1353.36	.	AB=0;ABP=0;AC=2;AF=1;AN=2;AO=48;CIGAR=1X;DP=48;DPB=48;DPRA=0;EPP=11.8771;EPPR=0;GTI=0;LEN=1;MEANALT=1;MQM=249.708;MQMR=0;NS=1;NUMALT=1;ODDS=71.1473;PAIRED=0;PAIREDR=0;PAO=0;PQA=0;PQR=0;PRO=0;QA=1647;QR=0;RO=0;RPL=7;RPP=55.3066;RPPR=0;RPR=41;RUN=1;SAF=30;SAP=9.52472;SAR=18;SRF=0;SRP=0;SRR=0;TYPE=snp	GT:DP:DPR:RO:QR:AO:QA:GL	1/1:48:48,48:0:0:48:1647:-145.326,-14.4494,0
chr5	137651702	.	C	A	450.392	.	AB=0;ABP=0;AC=2;AF=1;AN=2;AO=15;CIGAR=1X;DP=15;DPB=15;DPRA=0;EPP=6.62942;EPPR=0;GTI=0;LEN=1;MEANALT=1;MQM=255;MQMR=0;NS=1;NUMALT=1;ODDS=25.3996;PAIRED=0;PAIREDR=0;PAO=0;PQA=0;PQR=0;PRO=0;QA=525;QR=0;RO=0;RPL=9;RPP=4.31318;RPPR=0;RPR=6;RUN=1;SAF=7;SAP=3.15506;SAR=8;SRF=0;SRP=0;SRR=0;TYPE=snp	GT:DP:DPR:RO:QR:AO:QA:GL	1/1:15:15,15:0:0:15:525:-47.6,-4.51545,0
chr5	137655652	.	G	A	689.114	.	AB=0;ABP=0;AC=2;AF=1;AN=2;AO=24;CIGAR=1X;DP=24;DPB=24;DPRA=0;EPP=4.45795;EPPR=0;GTI=0;LEN=1;MEANALT=1;MQM=233.833;MQMR=0;NS=1;NUMALT=1;ODDS=37.8762;PAIRED=0;PAIREDR=0;PAO=0;PQA=0;PQR=0;PRO=0;QA=856;QR=0;RO=0;RPL=12;RPP=3.0103;RPPR=0;RPR=12;RUN=1;SAF=12;SAP=3.0103;SAR=12;SRF=0;SRP=0;SRR=0;TYPE=snp	GT:DP:DPR:RO:QR:AO:QA:GL	1/1:24:24,24:0:0:24:856:-71.429,-7.22472,0
chr5	137661424	.	T	C	875.675	.	AB=0;ABP=0;AC=2;AF=1;AN=2;AO=29;CIGAR=1X;DP=29;DPB=29;DPRA=0;EPP=12.0706;EPPR=0;GTI=0;LEN=1;MEANALT=1;MQM=255;MQMR=0;NS=1;NUMALT=1;ODDS=44.8077;PAIRED=0;PAIREDR=0;PAO=0;PQA=0;PQR=0;PRO=0;QA=1007;QR=0;RO=0;RPL=14;RPP=3.08518;RPPR=0;RPR=15;RUN=1;SAF=15;SAP=3.08518;SAR=14;SRF=0;SRP=0;SRR=0;TYPE=snp	GT:DP:DPR:RO:QR:AO:QA:GL	1/1:29:29,29:0:0:29:1007:-90.9772,-8.72987,0
chr5	137720713	.	T	C	4623.71	.	AB=0;ABP=0;AC=2;AF=1;AN=2;AO=141;CIGAR=1X;DP=143;DPB=143;DPRA=0;EPP=3.0257;EPPR=3.0103;GTI=0;LEN=1;MEANALT=1;MQM=255;MQMR=255;NS=1;NUMALT=1;ODDS=187.643;PAIRED=0;PAIREDR=0;PAO=0;PQA=0;PQR=0;PRO=0;QA=5209;QR=40;RO=2;RPL=60;RPP=9.80193;RPPR=7.35324;RPR=81;RUN=1;SAF=72;SAP=3.1489;SAR=69;SRF=1;SRP=3.0103;SRR=1;TYPE=snp	GT:DP:DPR:RO:QR:AO:QA:GL	1/1:143:143,141:2:40:141:5209:-465.379,-39.2473,0
chr5	137720718	.	G	T	4296.9	.	AB=0;ABP=0;AC=2;AF=1;AN=2;AO=139;CIGAR=1X;DP=145;DPB=145;DPRA=0;EPP=3.1509;EPPR=8.80089;GTI=0;LEN=1;MEANALT=1;MQM=255;MQMR=255;NS=1;NUMALT=1;ODDS=139.51;PAIRED=0;PAIREDR=0;PAO=0;PQA=0;PQR=0;PRO=0;QA=5293;QR=227;RO=6;RPL=128;RPP=216.861;RPPR=3.0103;RPR=11;RUN=1;SAF=71;SAP=3.1509;SAR=68;SRF=4;SRP=4.45795;SRR=2;TYPE=snp	GT:DP:DPR:RO:QR:AO:QA:GL	1/1:145:145,139:6:227:139:5293:-455.942,-22.841,0
chr5	137720877	.	G	A	3717.91	.	AC=1;AF=0.5;LEN=1;TYPE=snp;Split primitives	GT	0|1
chr5	137720878	.	C	T	3717.91	.	AC=1;AF=0.5;LEN=1;TYPE=snp;Split primitives	GT	0|1
chr5	137720911	.	C	T	3098.71	.	AB=0;ABP=0;AC=2;AF=1;AN=2;AO=111;CIGAR=1X;DP=116;DPB=116;DPRA=0;EPP=13.359;EPPR=3.44459;GTI=0;LEN=1;MEANALT=1;MQM=250.423;MQMR=255;NS=1;NUMALT=1;ODDS=128.616;PAIRED=0;PAIREDR=0;PAO=0;PQA=0;PQR=0;PRO=0;QA=3986;QR=101;RO=5;RPL=110;RPP=235.436;RPPR=3.44459;RPR=1;RUN=1;SAF=45;SAP=11.6375;SAR=66;SRF=3;SRP=3.44459;SRR=2;TYPE=snp	GT:DP:DPR:RO:QR:AO:QA:GL	1/1:116:116,111:5:101:111:3986:-343.861,-25.6275,0
chr5	137721854	.	A	T	942.295	.	AB=0;ABP=0;AC=2;AF=1;AN=2;AO=32;CIGAR=1X;DP=34;DPB=34;DPRA=0;EPP=3.28173;EPPR=3.0103;GTI=0;LEN=1;MEANALT=1;MQM=255;MQMR=255;NS=1;NUMALT=1;ODDS=36.3698;PAIRED=0;PAIREDR=0;PAO=0;PQA=0;PQR=0;PRO=0;QA=1213;QR=54;RO=2;RPL=32;RPP=72.4974;RPPR=7.35324;RPR=0;RUN=1;SAF=15;SAP=3.28173;SAR=17;SRF=1;SRP=3.0103;SRR=1;TYPE=snp	GT:DP:DPR:RO:QR:AO:QA:GL	1/1:34:34,32:2:54:32:1213:-104.419,-5.10502,0
chr5	138100828	.	G	A	404.092	.	AB=0;ABP=0;AC=2;AF=1;AN=2;AO=13;CIGAR=1X;DP=13;DPB=13;DPRA=0;EPP=3.17734;EPPR=0;GTI=0;LEN=1;MEANALT=1;MQM=255;MQMR=0;NS=1;NUMALT=1;ODDS=22.627;PAIRED=0;PAIREDR=0;PAO=0;PQA=0;PQR=0;PRO=0;QA=469;QR=0;RO=0;RPL=7;RPP=3.17734;RPPR=0;RPR=6;RUN=1;SAF=8;SAP=4.51363;SAR=5;SRF=0;SRP=0;SRR=0;TYPE=snp	GT:DP:DPR:RO:QR:AO:QA:GL	1/1:13:13,13:0:0:13:469:-42.5708,-3.91339,0
chr5	138177987	.	C	A	122.458	.	AB=0.290323;ABP=14.8483;AC=1;AF=0.5;AN=2;AO=9;CIGAR=1X;DP=31;DPB=31;DPRA=0;EPP=22.5536;EPPR=3.40511;GTI=0;LEN=1;MEANALT=1;MQM=255;MQMR=255;NS=1;NUMALT=1;ODDS=28.1971;PAIRED=0;PAIREDR=0;PAO=0;PQA=0;PQR=0;PRO=0;QA=328;QR=780;RO=22;RPL=6;RPP=5.18177;RPPR=50.7827;RPR=3;RUN=1;SAF=6;SAP=5.18177;SAR=3;SRF=10;SRP=3.40511;SRR=12;TYPE=snp	GT:DP:DPR:RO:QR:AO:QA:GL	0/1:31:31,9:22:780:9:328:-20.5525,0,-61.2226
chr5	138178031	.	G	A	230.313	.	AB=0.5;ABP=3.0103;AC=1;AF=0.5;AN=2;AO=10;CIGAR=1X;DP=20;DPB=20;DPRA=0;EPP=6.48466;EPPR=3.0103;GTI=0;LEN=1;MEANALT=1;MQM=255;MQMR=255;NS=1;NUMALT=1;ODDS=48.2417;PAIRED=0;PAIREDR=0;PAO=0;PQA=0;PQR=0;PRO=0;QA=374;QR=363;RO=10;RPL=4;RPP=3.87889;RPPR=16.9077;RPR=6;RUN=1;SAF=5;SAP=3.0103;SAR=5;SRF=6;SRP=3.87889;SRR=4;TYPE=snp	GT:DP:DPR:RO:QR:AO:QA:GL	0/1:20:20,10:10:363:10:374:-28.0134,0,-27.0124
chr5	138178691	.	T	C	1205.72	.	AB=0;ABP=0;AC=2;AF=1;AN=2;AO=38;CIGAR=1X;DP=38;DPB=38;DPRA=0;EPP=6.66752;EPPR=0;GTI=0;LEN=1;MEANALT=1;MQM=255;MQMR=0;NS=1;NUMALT=1;ODDS=57.2844;PAIRED=0;PAIREDR=0;PAO=0;PQA=0;PQR=0;PRO=0;QA=1416;QR=0;RO=0;RPL=9;RPP=25.8679;RPPR=0;RPR=29;RUN=1;SAF=28;SAP=21.525;SAR=10;SRF=0;SRP=0;SRR=0;TYPE=snp	GT:DP:DPR:RO:QR:AO:QA:GL	1/1:38:38,38:0:0:38:1416:-127.813,-11.4391,0
chr5	138179055	.	C	T	3276.1	.	AB=0;ABP=0;AC=2;AF=1;AN=2;AO=107;CIGAR=1X;DP=108;DPB=108;DPRA=0;EPP=8.8753;EPPR=5.18177;GTI=0;LEN=1;MEANALT=1;MQM=252.626;MQMR=255;NS=1;NUMALT=1;ODDS=149.65;PAIRED=0;PAIREDR=0;PAO=0;PQA=0;PQR=0;PRO=0;QA=3720;QR=9;RO=1;RPL=50;RPP=4.00471;RPPR=5.18177;RPR=57;RUN=1;SAF=46;SAP=7.57648;SAR=61;SRF=0;SRP=5.18177;SRR=1;TYPE=snp	GT:DP:DPR:RO:QR:AO:QA:GL	1/1:108:108,107:1:9:107:3720:-331.184,-31.6112,0
chr5	138179307	.	A	C	1295.09	.	AB=0;ABP=0;AC=2;AF=1;AN=2;AO=40;CIGAR=1X;DP=40;DPB=40;DPRA=0;EPP=4.96463;EPPR=0;GTI=0;LEN=1;MEANALT=1;MQM=242.3;MQMR=0;NS=1;NUMALT=1;ODDS=60.0569;PAIRED=0;PAIREDR=0;PAO=0;PQA=0;PQR=0;PRO=0;QA=1541;QR=0;RO=0;RPL=16;RPP=6.48466;RPPR=0;RPR=24;RUN=1;SAF=23;SAP=4.96463;SAR=17;SRF=0;SRP=0;SRR=0;TYPE=snp	GT:DP:DPR:RO:QR:AO:QA:GL	1/1:40:40,40:0:0:40:1541:-132.938,-12.0412,0
chr5	138179563	.	G	A	3691.79	.	AB=0;ABP=0;AC=2;AF=1;AN=2;AO=122;CIGAR=1X;DP=122;DPB=122;DPRA=0;EPP=10.1299;EPPR=0;GTI=0;LEN=1;MEANALT=1;MQM=255;MQMR=0;NS=1;NUMALT=1;ODDS=173.733;PAIRED=0;PAIREDR=0;PAO=0;PQA=0;PQR=0;PRO=0;QA=4154;QR=0;RO=0;RPL=66;RPP=4.7902;RPPR=0;RPR=56;RUN=1;SAF=51;SAP=10.1299;SAR=71;SRF=0;SRP=0;SRR=0;TYPE=snp	GT:DP:DPR:RO:QR:AO:QA:GL	1/1:122:122,122:0:0:122:4154:-374.2,-36.7257,0
chr5	138180015	.	T	C	1191.42	.	AB=0.628205;ABP=14.1461;AC=1;AF=0.5;AN=2;AO=49;CIGAR=1X;DP=78;DPB=78;DPRA=0;EPP=40.2799;EPPR=9.07545;GTI=0;LEN=1;MEANALT=1;MQM=255;MQMR=255;NS=1;NUMALT=1;ODDS=137.266;PAIRED=0;PAIREDR=0;PAO=0;PQA=0;PQR=0;PRO=0;QA=1710;QR=1094;RO=29;RPL=19;RPP=8.37251;RPPR=65.983;RPR=30;RUN=1;SAF=21;SAP=5.18177;SAR=28;SRF=10;SRP=9.07545;SRR=19;TYPE=snp	GT:DP:DPR:RO:QR:AO:QA:GL	0/1:78:78,49:29:1094:49:1710:-130.769,0,-75.3569
chr5	138180250	.	GGT	G	340.328	.	AC=2;AF=1;LEN=2;TYPE=del;Split primitives	GT	1|1
chr5	138180313	.	T	TGG	345.9	.	AC=2;AF=1;LEN=2;TYPE=ins;Split primitives	GT	1|1
chr5	138182264	.	A	G	2499.22	.	AB=0;ABP=0;AC=2;AF=1;AN=2;AO=76;CIGAR=1X;DP=76;DPB=76;DPRA=0;EPP=3.46745;EPPR=0;GTI=0;LEN=1;MEANALT=1;MQM=248.316;MQMR=0;NS=1;NUMALT=1;ODDS=109.964;PAIRED=0;PAIREDR=0;PAO=0;PQA=0;PQR=0;PRO=0;QA=2883;QR=0;RO=0;RPL=36;RPP=3.46745;RPPR=0;RPR=40;RUN=1;SAF=32;SAP=7.12467;SAR=44;SRF=0;SRP=0;SRR=0;TYPE=snp	GT:DP:DPR:RO:QR:AO:QA:GL	1/1:76:76,76:0:0:76:2883:-253.54,-22.8783,0
chr5	138192915	.	A	G	1351.05	.	AB=0;ABP=0;AC=2;AF=1;AN=2;AO=42;CIGAR=1X;DP=42;DPB=42;DPRA=0;EPP=6.31921;EPPR=0;GTI=0;LEN=1;MEANALT=1;MQM=255;MQMR=0;NS=1;NUMALT=1;ODDS=62.8295;PAIRED=0;PAIREDR=0;PAO=0;PQA=0;PQR=0;PRO=0;QA=1558;QR=0;RO=0;RPL=27;RPP=10.4553;RPPR=0;RPR=15;RUN=1;SAF=30;SAP=19.7617;SAR=12;SRF=0;SRP=0;SRR=0;TYPE=snp	GT:DP:DPR:RO:QR:AO:QA:GL	1/1:42:42,42:0:0:42:1558:-140.591,-12.6433,0
chr5	138192972	.	C	T	1719.07	.	AB=0;ABP=0;AC=2;AF=1;AN=2;AO=55;CIGAR=1X;DP=55;DPB=55;DPRA=0;EPP=9.68264;EPPR=0;GTI=0;LEN=1;MEANALT=1;MQM=250.382;MQMR=0;NS=1;NUMALT=1;ODDS=80.8514;PAIRED=0;PAIREDR=0;PAO=0;PQA=0;PQR=0;PRO=0;QA=2003;QR=0;RO=0;RPL=18;RPP=17.2631;RPPR=0;RPR=37;RUN=1;SAF=21;SAP=9.68264;SAR=34;SRF=0;SRP=0;SRR=0;TYPE=snp	GT:DP:DPR:RO:QR:AO:QA:GL	1/1:55:55,55:0:0:55:2003:-177.568,-16.5567,0
chr5	138193282	.	T	G	1366.85	.	AB=0;ABP=0;AC=2;AF=1;AN=2;AO=46;CIGAR=1X;DP=46;DPB=46;DPRA=0;EPP=9.80795;EPPR=0;GTI=0;LEN=1;MEANALT=1;MQM=249.478;MQMR=0;NS=1;NUMALT=1;ODDS=68.3747;PAIRED=0;PAIREDR=0;PAO=0;PQA=0;PQR=0;PRO=0;QA=1589;QR=0;RO=0;RPL=19;RPP=6.03148;RPPR=0;RPR=27;RUN=1;SAF=24;SAP=3.19912;SAR=22;SRF=0;SRP=0;SRR=0;TYPE=snp	GT:DP:DPR:RO:QR:AO:QA:GL	1/1:46:46,46:0:0:46:1589:-140.468,-13.8474,0
chr5	138606154	.	A	T	364.628	.	AB=0;ABP=0;AC=2;AF=1;AN=2;AO=12;CIGAR=1X;DP=12;DPB=12;DPRA=0;EPP=14.5915;EPPR=0;GTI=0;LEN=1;MEANALT=1;MQM=255;MQMR=0;NS=1;NUMALT=1;ODDS=21.2407;PAIRED=0;PAIREDR=0;PAO=0;PQA=0;PQR=0;PRO=0;QA=443;QR=0;RO=0;RPL=3;RPP=9.52472;RPPR=0;RPR=9;RUN=1;SAF=7;SAP=3.73412;SAR=5;SRF=0;SRP=0;SRR=0;TYPE=snp	GT:DP:DPR:RO:QR:AO:QA:GL	1/1:12:12,12:0:0:12:443:-40.2392,-3.61236,0
chr5	138606183	.	G	A	794.627	.	AB=0;ABP=0;AC=2;AF=1;AN=2;AO=24;CIGAR=1X;DP=24;DPB=24;DPRA=0;EPP=6.26751;EPPR=0;GTI=0;LEN=1;MEANALT=1;MQM=255;MQMR=0;NS=1;NUMALT=1;ODDS=37.8762;PAIRED=0;PAIREDR=0;PAO=0;PQA=0;PQR=0;PRO=0;QA=943;QR=0;RO=0;RPL=6;RPP=16.0391;RPPR=0;RPR=18;RUN=1;SAF=19;SAP=20.744;SAR=5;SRF=0;SRP=0;SRR=0;TYPE=snp	GT:DP:DPR:RO:QR:AO:QA:GL	1/1:24:24,24:0:0:24:943:-85.2629,-7.22472,0
chr5	138606443	.	T	C	1145.04	.	AB=0;ABP=0;AC=2;AF=1;AN=2;AO=34;CIGAR=1X;DP=34;DPB=34;DPRA=0;EPP=9.39698;EPPR=0;GTI=0;LEN=1;MEANALT=1;MQM=255;MQMR=0;NS=1;NUMALT=1;ODDS=51.7392;PAIRED=0;PAIREDR=0;PAO=0;PQA=0;PQR=0;PRO=0;QA=1305;QR=0;RO=0;RPL=17;RPP=3.0103;RPPR=0;RPR=17;RUN=1;SAF=19;SAP=4.03217;SAR=15;SRF=0;SRP=0;SRR=0;TYPE=snp	GT:DP:DPR:RO:QR:AO:QA:GL	1/1:34:34,34:0:0:34:1305:-117.834,-10.235,0
chr5	139801793	.	T	C	1026.01	.	AB=0;ABP=0;AC=2;AF=1;AN=2;AO=31;CIGAR=1X;DP=31;DPB=31;DPRA=0;EPP=8.68415;EPPR=0;GTI=0;LEN=1;MEANALT=1;MQM=255;MQMR=0;NS=1;NUMALT=1;ODDS=47.5803;PAIRED=0;PAIREDR=0;PAO=0;PQA=0;PQR=0;PRO=0;QA=1171;QR=0;RO=0;RPL=14;RPP=3.64073;RPPR=0;RPR=17;RUN=1;SAF=15;SAP=3.08035;SAR=16;SRF=0;SRP=0;SRR=0;TYPE=snp	GT:DP:DPR:RO:QR:AO:QA:GL	1/1:31:31,31:0:0:31:1171:-105.768,-9.33193,0
chr5	139802214	.	C	T	1852.71	.	AB=0;ABP=0;AC=2;AF=1;AN=2;AO=58;CIGAR=1X;DP=60;DPB=60;DPRA=0;EPP=6.75422;EPPR=3.0103;GTI=0;LEN=1;MEANALT=1;MQM=255;MQMR=255;NS=1;NUMALT=1;ODDS=75.8581;PAIRED=0;PAIREDR=0;PAO=0;PQA=0;PQR=0;PRO=0;QA=2126;QR=33;RO=2;RPL=33;RPP=5.40641;RPPR=7.35324;RPR=25;RUN=1;SAF=21;SAP=12.5947;SAR=37;SRF=1;SRP=3.0103;SRR=1;TYPE=snp	GT:DP:DPR:RO:QR:AO:QA:GL	1/1:60:60,58:2:33:58:2126:-188.572,-14.9268,0
chr5	139802488	.	C	CTT	920.268	.	AC=2;AF=1;LEN=2;TYPE=ins;Split primitives	GT	1|1
chr5	139805095	.	G	A	804.343	.	AB=0;ABP=0;AC=2;AF=1;AN=2;AO=26;CIGAR=1X;DP=26;DPB=26;DPRA=0;EPP=4.34659;EPPR=0;GTI=0;LEN=1;MEANALT=1;MQM=245.231;MQMR=0;NS=1;NUMALT=1;ODDS=40.6488;PAIRED=0;PAIREDR=0;PAO=0;PQA=0;PQR=0;PRO=0;QA=956;QR=0;RO=0;RPL=11;RPP=4.34659;RPPR=0;RPR=15;RUN=1;SAF=14;SAP=3.34437;SAR=12;SRF=0;SRP=0;SRR=0;TYPE=snp	GT:DP:DPR:RO:QR:AO:QA:GL	1/1:26:26,26:0:0:26:956:-83.1538,-7.82678,0
chr5	139808430	.	G	C	1478.78	.	AB=0;ABP=0;AC=2;AF=1;AN=2;AO=47;CIGAR=1X;DP=47;DPB=47;DPRA=0;EPP=13.4056;EPPR=0;GTI=0;LEN=1;MEANALT=1;MQM=249.596;MQMR=0;NS=1;NUMALT=1;ODDS=69.761;PAIRED=0;PAIREDR=0;PAO=0;PQA=0;PQR=0;PRO=0;QA=1724;QR=0;RO=0;RPL=24;RPP=3.0565;RPPR=0;RPR=23;RUN=1;SAF=18;SAP=8.60069;SAR=29;SRF=0;SRP=0;SRR=0;TYPE=snp	GT:DP:DPR:RO:QR:AO:QA:GL	1/1:47:47,47:0:0:47:1724:-152.279,-14.1484,0
chr5	140328740	.	G	A	416.062	.	AB=0;ABP=0;AC=2;AF=1;AN=2;AO=13;CIGAR=1X;DP=13;DPB=13;DPRA=0;EPP=3.17734;EPPR=0;GTI=0;LEN=1;MEANALT=1;MQM=255;MQMR=0;NS=1;NUMALT=1;ODDS=22.627;PAIRED=0;PAIREDR=0;PAO=0;PQA=0;PQR=0;PRO=0;QA=485;QR=0;RO=0;RPL=7;RPP=3.17734;RPPR=0;RPR=6;RUN=1;SAF=9;SAP=7.18621;SAR=4;SRF=0;SRP=0;SRR=0;TYPE=snp	GT:DP:DPR:RO:QR:AO:QA:GL	1/1:13:13,13:0:0:13:485:-44.0231,-3.91339,0
chr5	140328749	.	C	G	377.036	.	AB=0;ABP=0;AC=2;AF=1;AN=2;AO=14;CIGAR=1X;DP=14;DPB=14;DPRA=0;EPP=3.63072;EPPR=0;GTI=0;LEN=1;MEANALT=1;MQM=218.714;MQMR=0;NS=1;NUMALT=1;ODDS=24.0133;PAIRED=0;PAIREDR=0;PAO=0;PQA=0;PQR=0;PRO=0;QA=507;QR=0;RO=0;RPL=6;RPP=3.63072;RPPR=0;RPR=8;RUN=1;SAF=8;SAP=3.63072;SAR=6;SRF=0;SRP=0;SRR=0;TYPE=snp	GT:DP:DPR:RO:QR:AO:QA:GL	1/1:14:14,14:0:0:14:507:-39.9142,-4.21442,0
chr5	140442983	.	T	C	15509	.	AB=0;ABP=0;AC=2;AF=1;AN=2;AO=511;CIGAR=1X;DP=511;DPB=511;DPRA=0;EPP=3.01455;EPPR=0;GTI=0;LEN=1;MEANALT=1;MQM=248.041;MQMR=0;NS=1;NUMALT=1;ODDS=713.002;PAIRED=0;PAIREDR=0;PAO=0;PQA=0;PQR=0;PRO=0;QA=17784;QR=0;RO=0;RPL=284;RPP=16.8168;RPPR=0;RPR=227;RUN=1;SAF=224;SAP=19.8764;SAR=287;SRF=0;SRP=0;SRR=0;TYPE=snp	GT:DP:DPR:RO:QR:AO:QA:GL	1/1:511:511,511:0:0:511:17784:-1558.33,-153.826,0
chr5	142867087	.	G	A	629.601	.	AB=0;ABP=0;AC=2;AF=1;AN=2;AO=22;CIGAR=1X;DP=22;DPB=22;DPRA=0;EPP=12.8806;EPPR=0;GTI=0;LEN=1;MEANALT=1;MQM=231.909;MQMR=0;NS=1;NUMALT=1;ODDS=35.1036;PAIRED=0;PAIREDR=0;PAO=0;PQA=0;PQR=0;PRO=0;QA=809;QR=0;RO=0;RPL=13;RPP=4.58955;RPPR=0;RPR=9;RUN=1;SAF=15;SAP=9.32731;SAR=7;SRF=0;SRP=0;SRR=0;TYPE=snp	GT:DP:DPR:RO:QR:AO:QA:GL	1/1:22:22,22:0:0:22:809:-67.0268,-6.62266,0
chr5	142867200	.	T	C	609.232	.	AB=0;ABP=0;AC=2;AF=1;AN=2;AO=21;CIGAR=1X;DP=21;DPB=21;DPRA=0;EPP=5.59539;EPPR=0;GTI=0;LEN=1;MEANALT=1;MQM=230.81;MQMR=0;NS=1;NUMALT=1;ODDS=33.7174;PAIRED=0;PAIREDR=0;PAO=0;PQA=0;PQR=0;PRO=0;QA=774;QR=0;RO=0;RPL=14;RPP=8.07707;RPPR=0;RPR=7;RUN=1;SAF=10;SAP=3.1137;SAR=11;SRF=0;SRP=0;SRR=0;TYPE=snp	GT:DP:DPR:RO:QR:AO:QA:GL	1/1:21:21,21:0:0:21:774:-63.9666,-6.32163,0
chr5	142867238	.	G	T	452.963	.	AB=0;ABP=0;AC=2;AF=1;AN=2;AO=14;CIGAR=1X;DP=14;DPB=14;DPRA=0;EPP=3.0103;EPPR=0;GTI=0;LEN=1;MEANALT=1;MQM=255;MQMR=0;NS=1;NUMALT=1;ODDS=24.0133;PAIRED=0;PAIREDR=0;PAO=0;PQA=0;PQR=0;PRO=0;QA=525;QR=0;RO=0;RPL=8;RPP=3.63072;RPPR=0;RPR=6;RUN=1;SAF=5;SAP=5.49198;SAR=9;SRF=0;SRP=0;SRR=0;TYPE=snp	GT:DP:DPR:RO:QR:AO:QA:GL	1/1:14:14,14:0:0:14:525:-47.625,-4.21442,0
chr5	142867303	.	A	G	460.116	.	AB=0;ABP=0;AC=2;AF=1;AN=2;AO=17;CIGAR=1X;DP=17;DPB=17;DPRA=0;EPP=13.3567;EPPR=0;GTI=0;LEN=1;MEANALT=1;MQM=255;MQMR=0;NS=1;NUMALT=1;ODDS=28.1722;PAIRED=0;PAIREDR=0;PAO=0;PQA=0;PQR=0;PRO=0;QA=567;QR=0;RO=0;RPL=3;RPP=18.4661;RPPR=0;RPR=14;RUN=1;SAF=5;SAP=9.26925;SAR=12;SRF=0;SRP=0;SRR=0;TYPE=snp	GT:DP:DPR:RO:QR:AO:QA:GL	1/1:17:17,17:0:0:17:567:-51.3635,-5.11751,0
chr5	142867318	.	C	T	554.209	.	AB=0;ABP=0;AC=2;AF=1;AN=2;AO=20;CIGAR=1X;DP=20;DPB=20;DPRA=0;EPP=13.8677;EPPR=0;GTI=0;LEN=1;MEANALT=1;MQM=255;MQMR=0;NS=1;NUMALT=1;ODDS=32.3311;PAIRED=0;PAIREDR=0;PAO=0;PQA=0;PQR=0;PRO=0;QA=663;QR=0;RO=0;RPL=8;RPP=4.74748;RPPR=0;RPR=12;RUN=1;SAF=5;SAP=13.8677;SAR=15;SRF=0;SRP=0;SRR=0;TYPE=snp	GT:DP:DPR:RO:QR:AO:QA:GL	1/1:20:20,20:0:0:20:663:-60.0015,-6.0206,0
chr5	142867666	.	AAGC	A	677.186	.	AC=2;AF=1;LEN=3;TYPE=del;Split primitives	GT	1|1
chr5	142868404	.	G	C	405.729	.	AB=0;ABP=0;AC=2;AF=1;AN=2;AO=13;CIGAR=1X;DP=13;DPB=13;DPRA=0;EPP=3.17734;EPPR=0;GTI=0;LEN=1;MEANALT=1;MQM=255;MQMR=0;NS=1;NUMALT=1;ODDS=22.627;PAIRED=0;PAIREDR=0;PAO=0;PQA=0;PQR=0;PRO=0;QA=478;QR=0;RO=0;RPL=3;RPP=11.1951;RPPR=0;RPR=10;RUN=1;SAF=7;SAP=3.17734;SAR=6;SRF=0;SRP=0;SRR=0;TYPE=snp	GT:DP:DPR:RO:QR:AO:QA:GL	1/1:13:13,13:0:0:13:478:-43.3877,-3.91339,0
chr5	142869413	.	C	CA	368.822	.	AC=2;AF=1;LEN=1;TYPE=ins;Split primitives	GT	1|1
chr5	142869786	.	A	T	321.672	.	AB=0;ABP=0;AC=2;AF=1;AN=2;AO=12;CIGAR=1X;DP=12;DPB=12;DPRA=0;EPP=21.1059;EPPR=0;GTI=0;LEN=1;MEANALT=1;MQM=212.667;MQMR=0;NS=1;NUMALT=1;ODDS=21.2407;PAIRED=0;PAIREDR=0;PAO=0;PQA=0;PQR=0;PRO=0;QA=464;QR=0;RO=0;RPL=7;RPP=3.73412;RPPR=0;RPR=5;RUN=1;SAF=6;SAP=3.0103;SAR=6;SRF=0;SRP=0;SRR=0;TYPE=snp	GT:DP:DPR:RO:QR:AO:QA:GL	1/1:12:12,12:0:0:12:464:-36.0607,-3.61236,0
chr5	142870505	.	T	C	427.35	.	AB=0;ABP=0;AC=2;AF=1;AN=2;AO=13;CIGAR=1X;DP=13;DPB=13;DPRA=0;EPP=4.51363;EPPR=0;GTI=0;LEN=1;MEANALT=1;MQM=255;MQMR=0;NS=1;NUMALT=1;ODDS=22.627;PAIRED=0;PAIREDR=0;PAO=0;PQA=0;PQR=0;PRO=0;QA=496;QR=0;RO=0;RPL=6;RPP=3.17734;RPPR=0;RPR=7;RUN=1;SAF=8;SAP=4.51363;SAR=5;SRF=0;SRP=0;SRR=0;TYPE=snp	GT:DP:DPR:RO:QR:AO:QA:GL	1/1:13:13,13:0:0:13:496:-45.0215,-3.91339,0
chr5	142871048	.	G	A	366.097	.	AB=0;ABP=0;AC=2;AF=1;AN=2;AO=12;CIGAR=1X;DP=12;DPB=12;DPRA=0;EPP=3.0103;EPPR=0;GTI=0;LEN=1;MEANALT=1;MQM=255;MQMR=0;NS=1;NUMALT=1;ODDS=21.2407;PAIRED=0;PAIREDR=0;PAO=0;PQA=0;PQR=0;PRO=0;QA=432;QR=0;RO=0;RPL=7;RPP=3.73412;RPPR=0;RPR=5;RUN=1;SAF=3;SAP=9.52472;SAR=9;SRF=0;SRP=0;SRR=0;TYPE=snp	GT:DP:DPR:RO:QR:AO:QA:GL	1/1:12:12,12:0:0:12:432:-39.24,-3.61236,0
chr5	142871135	.	G	A	537.969	.	AB=0;ABP=0;AC=2;AF=1;AN=2;AO=18;CIGAR=1X;DP=18;DPB=18;DPRA=0;EPP=4.9405;EPPR=0;GTI=0;LEN=1;MEANALT=1;MQM=255;MQMR=0;NS=1;NUMALT=1;ODDS=29.5585;PAIRED=0;PAIREDR=0;PAO=0;PQA=0;PQR=0;PRO=0;QA=627;QR=0;RO=0;RPL=6;RPP=7.35324;RPPR=0;RPR=12;RUN=1;SAF=11;SAP=4.9405;SAR=7;SRF=0;SRP=0;SRR=0;TYPE=snp	GT:DP:DPR:RO:QR:AO:QA:GL	1/1:18:18,18:0:0:18:627:-56.7783,-5.41854,0
chr5	142872252	.	T	C	279.006	.	AB=0.846154;ABP=16.5402;AC=1;AF=0.5;AN=2;AO=11;CIGAR=1X;DP=13;DPB=13;DPRA=0;EPP=4.78696;EPPR=7.35324;GTI=0;LEN=1;MEANALT=1;MQM=255;MQMR=255;NS=1;NUMALT=1;ODDS=5.51194;PAIRED=0;PAIREDR=0;PAO=0;PQA=0;PQR=0;PRO=0;QA=394;QR=71;RO=2;RPL=7;RPP=4.78696;RPPR=3.0103;RPR=4;RUN=1;SAF=7;SAP=4.78696;SAR=4;SRF=1;SRP=3.0103;SRR=1;TYPE=snp	GT:DP:DPR:RO:QR:AO:QA:GL	0/1:13:13,11:2:71:11:394:-31.9048,0,-2.83161
chr5	142885577	.	A	G	444.597	.	AB=0;ABP=0;AC=2;AF=1;AN=2;AO=13;CIGAR=1X;DP=13;DPB=13;DPRA=0;EPP=3.17734;EPPR=0;GTI=0;LEN=1;MEANALT=1;MQM=255;MQMR=0;NS=1;NUMALT=1;ODDS=22.627;PAIRED=0;PAIREDR=0;PAO=0;PQA=0;PQR=0;PRO=0;QA=515;QR=0;RO=0;RPL=5;RPP=4.51363;RPPR=0;RPR=8;RUN=1;SAF=8;SAP=4.51363;SAR=5;SRF=0;SRP=0;SRR=0;TYPE=snp	GT:DP:DPR:RO:QR:AO:QA:GL	1/1:13:13,13:0:0:13:515:-46.7462,-3.91339,0
chr5	142886916	.	C	T	365.798	.	AB=0;ABP=0;AC=2;AF=1;AN=2;AO=13;CIGAR=1X;DP=13;DPB=13;DPRA=0;EPP=7.18621;EPPR=0;GTI=0;LEN=1;MEANALT=1;MQM=255;MQMR=0;NS=1;NUMALT=1;ODDS=22.627;PAIRED=0;PAIREDR=0;PAO=0;PQA=0;PQR=0;PRO=0;QA=431;QR=0;RO=0;RPL=5;RPP=4.51363;RPPR=0;RPR=8;RUN=1;SAF=7;SAP=3.17734;SAR=6;SRF=0;SRP=0;SRR=0;TYPE=snp	GT:DP:DPR:RO:QR:AO:QA:GL	1/1:13:13,13:0:0:13:431:-39.1215,-3.91339,0
chr5	142903693	.	T	A	11241.3	.	AB=0;ABP=0;AC=2;AF=1;AN=2;AO=536;CIGAR=1X;DP=542;DPB=542;DPRA=0;EPP=1132.44;EPPR=8.80089;GTI=0;LEN=1;MEANALT=1;MQM=254.526;MQMR=255;NS=1;NUMALT=1;ODDS=705.422;PAIRED=0;PAIREDR=0;PAO=0;PQA=0;PQR=0;PRO=0;QA=17647;QR=134;RO=6;RPL=2;RPP=1149.61;RPPR=16.0391;RPR=534;RUN=1;SAF=6;SAP=1115.39;SAR=530;SRF=1;SRP=8.80089;SRR=5;TYPE=snp	GT:DP:DPR:RO:QR:AO:QA:GL	1/1:542:542,536:6:134:536:17647:-1576.13,-150.875,0
chr5	142991028	.	A	ATT	700.054	.	AC=2;AF=1;LEN=2;TYPE=ins;Split primitives	GT	1|1
chr5	142992009	.	C	T	1747.44	.	AB=0;ABP=0;AC=2;AF=1;AN=2;AO=53;CIGAR=1X;DP=54;DPB=54;DPRA=0;EPP=3.37904;EPPR=5.18177;GTI=0;LEN=1;MEANALT=1;MQM=255;MQMR=255;NS=1;NUMALT=1;ODDS=71.5688;PAIRED=0;PAIREDR=0;PAO=0;PQA=0;PQR=0;PRO=0;QA=1991;QR=26;RO=1;RPL=29;RPP=4.03458;RPPR=5.18177;RPR=24;RUN=1;SAF=29;SAP=4.03458;SAR=24;SRF=0;SRP=5.18177;SRR=1;TYPE=snp	GT:DP:DPR:RO:QR:AO:QA:GL	1/1:54:54,53:1:26:53:1991:-176.966,-13.6556,0
chr5	142992025	.	A	G	1888.16	.	AB=0;ABP=0;AC=2;AF=1;AN=2;AO=58;CIGAR=1X;DP=58;DPB=58;DPRA=0;EPP=3.60933;EPPR=0;GTI=0;LEN=1;MEANALT=1;MQM=255;MQMR=0;NS=1;NUMALT=1;ODDS=85.0102;PAIRED=0;PAIREDR=0;PAO=0;PQA=0;PQR=0;PRO=0;QA=2138;QR=0;RO=0;RPL=37;RPP=12.5947;RPPR=0;RPR=21;RUN=1;SAF=28;SAP=3.16006;SAR=30;SRF=0;SRP=0;SRR=0;TYPE=snp	GT:DP:DPR:RO:QR:AO:QA:GL	1/1:58:58,58:0:0:58:2138:-192.789,-17.4597,0
chr5	142992100	.	G	T	1199.57	.	AB=0;ABP=0;AC=2;AF=1;AN=2;AO=36;CIGAR=1X;DP=36;DPB=36;DPRA=0;EPP=6.8707;EPPR=0;GTI=0;LEN=1;MEANALT=1;MQM=255;MQMR=0;NS=1;NUMALT=1;ODDS=54.5118;PAIRED=0;PAIREDR=0;PAO=0;PQA=0;PQR=0;PRO=0;QA=1369;QR=0;RO=0;RPL=19;RPP=3.25157;RPPR=0;RPR=17;RUN=1;SAF=13;SAP=9.04217;SAR=23;SRF=0;SRP=0;SRR=0;TYPE=snp	GT:DP:DPR:RO:QR:AO:QA:GL	1/1:36:36,36:0:0:36:1369:-123.59,-10.8371,0
chr5	142992609	.	C	T	1393.91	.	AB=0;ABP=0;AC=2;AF=1;AN=2;AO=46;CIGAR=1X;DP=46;DPB=46;DPRA=0;EPP=9.80795;EPPR=0;GTI=0;LEN=1;MEANALT=1;MQM=249.478;MQMR=0;NS=1;NUMALT=1;ODDS=68.3747;PAIRED=0;PAIREDR=0;PAO=0;PQA=0;PQR=0;PRO=0;QA=1621;QR=0;RO=0;RPL=24;RPP=3.19912;RPPR=0;RPR=22;RUN=1;SAF=19;SAP=6.03148;SAR=27;SRF=0;SRP=0;SRR=0;TYPE=snp	GT:DP:DPR:RO:QR:AO:QA:GL	1/1:46:46,46:0:0:46:1621:-143.175,-13.8474,0
chr5	143180608	.	T	C	384.264	.	AB=0;ABP=0;AC=2;AF=1;AN=2;AO=12;CIGAR=1X;DP=12;DPB=12;DPRA=0;EPP=3.73412;EPPR=0;GTI=0;LEN=1;MEANALT=1;MQM=255;MQMR=0;NS=1;NUMALT=1;ODDS=21.2407;PAIRED=0;PAIREDR=0;PAO=0;PQA=0;PQR=0;PRO=0;QA=452;QR=0;RO=0;RPL=6;RPP=3.0103;RPPR=0;RPR=6;RUN=1;SAF=3;SAP=9.52472;SAR=9;SRF=0;SRP=0;SRR=0;TYPE=snp	GT:DP:DPR:RO:QR:AO:QA:GL	1/1:12:12,12:0:0:12:452:-41.0567,-3.61236,0
chr5	143245674	.	T	C	615.692	.	AB=0;ABP=0;AC=2;AF=1;AN=2;AO=19;CIGAR=1X;DP=19;DPB=19;DPRA=0;EPP=4.03889;EPPR=0;GTI=0;LEN=1;MEANALT=1;MQM=255;MQMR=0;NS=1;NUMALT=1;ODDS=30.9448;PAIRED=0;PAIREDR=0;PAO=0;PQA=0;PQR=0;PRO=0;QA=708;QR=0;RO=0;RPL=11;RPP=4.03889;RPPR=0;RPR=8;RUN=1;SAF=11;SAP=4.03889;SAR=8;SRF=0;SRP=0;SRR=0;TYPE=snp	GT:DP:DPR:RO:QR:AO:QA:GL	1/1:19:19,19:0:0:19:708:-64.0926,-5.71957,0
chr5	143421357	.	T	C	3924.4	.	AB=0;ABP=0;AC=2;AF=1;AN=2;AO=122;CIGAR=1X;DP=122;DPB=122;DPRA=0;EPP=21.2364;EPPR=0;GTI=0;LEN=1;MEANALT=1;MQM=255;MQMR=0;NS=1;NUMALT=1;ODDS=173.733;PAIRED=0;PAIREDR=0;PAO=0;PQA=0;PQR=0;PRO=0;QA=4553;QR=0;RO=0;RPL=21;RPP=116.924;RPPR=0;RPR=101;RUN=1;SAF=56;SAP=4.7902;SAR=66;SRF=0;SRP=0;SRR=0;TYPE=snp	GT:DP:DPR:RO:QR:AO:QA:GL	1/1:122:122,122:0:0:122:4553:-410.143,-36.7257,0
chr5	143474703	.	G	C	609.043	.	AB=0;ABP=0;AC=2;AF=1;AN=2;AO=20;CIGAR=1X;DP=21;DPB=21;DPRA=0;EPP=3.0103;EPPR=5.18177;GTI=0;LEN=1;MEANALT=1;MQM=255;MQMR=255;NS=1;NUMALT=1;ODDS=23.7722;PAIRED=0;PAIREDR=0;PAO=0;PQA=0;PQR=0;PRO=0;QA=732;QR=39;RO=1;RPL=11;RPP=3.44459;RPPR=5.18177;RPR=9;RUN=1;SAF=11;SAP=3.44459;SAR=9;SRF=0;SRP=5.18177;SRR=1;TYPE=snp	GT:DP:DPR:RO:QR:AO:QA:GL	1/1:21:21,20:1:39:20:732:-62.346,-2.42163,0
chr5	143484325	.	T	C	596.026	.	AB=0;ABP=0;AC=2;AF=1;AN=2;AO=18;CIGAR=1X;DP=18;DPB=18;DPRA=0;EPP=4.9405;EPPR=0;GTI=0;LEN=1;MEANALT=1;MQM=255;MQMR=0;NS=1;NUMALT=1;ODDS=29.5585;PAIRED=0;PAIREDR=0;PAO=0;PQA=0;PQR=0;PRO=0;QA=687;QR=0;RO=0;RPL=7;RPP=4.9405;RPPR=0;RPR=11;RUN=1;SAF=10;SAP=3.49285;SAR=8;SRF=0;SRP=0;SRR=0;TYPE=snp	GT:DP:DPR:RO:QR:AO:QA:GL	1/1:18:18,18:0:0:18:687:-62.2117,-5.41854,0
chr5	143494583	.	C	T	610.814	.	AB=0;ABP=0;AC=2;AF=1;AN=2;AO=22;CIGAR=1X;DP=22;DPB=22;DPRA=0;EPP=9.32731;EPPR=0;GTI=0;LEN=1;MEANALT=1;MQM=255;MQMR=0;NS=1;NUMALT=1;ODDS=35.1036;PAIRED=0;PAIREDR=0;PAO=0;PQA=0;PQR=0;PRO=0;QA=715;QR=0;RO=0;RPL=15;RPP=9.32731;RPPR=0;RPR=7;RUN=1;SAF=10;SAP=3.40511;SAR=12;SRF=0;SRP=0;SRR=0;TYPE=snp	GT:DP:DPR:RO:QR:AO:QA:GL	1/1:22:22,22:0:0:22:715:-64.675,-6.62266,0
chr5	143503452	.	T	C	493.217	.	AB=0;ABP=0;AC=2;AF=1;AN=2;AO=17;CIGAR=1X;DP=17;DPB=17;DPRA=0;EPP=3.13803;EPPR=0;GTI=0;LEN=1;MEANALT=1;MQM=240.059;MQMR=0;NS=1;NUMALT=1;ODDS=28.1722;PAIRED=0;PAIREDR=0;PAO=0;PQA=0;PQR=0;PRO=0;QA=606;QR=0;RO=0;RPL=7;RPP=4.1599;RPPR=0;RPR=10;RUN=1;SAF=11;SAP=6.20364;SAR=6;SRF=0;SRP=0;SRR=0;TYPE=snp	GT:DP:DPR:RO:QR:AO:QA:GL	1/1:17:17,17:0:0:17:606:-51.907,-5.11751,0
chr5	143503497	.	C	A	637.729	.	AB=0;ABP=0;AC=2;AF=1;AN=2;AO=20;CIGAR=1X;DP=20;DPB=20;DPRA=0;EPP=9.95901;EPPR=0;GTI=0;LEN=1;MEANALT=1;MQM=255;MQMR=0;NS=1;NUMALT=1;ODDS=32.3311;PAIRED=0;PAIREDR=0;PAO=0;PQA=0;PQR=0;PRO=0;QA=739;QR=0;RO=0;RPL=10;RPP=3.0103;RPPR=0;RPR=10;RUN=1;SAF=8;SAP=4.74748;SAR=12;SRF=0;SRP=0;SRR=0;TYPE=snp	GT:DP:DPR:RO:QR:AO:QA:GL	1/1:20:20,20:0:0:20:739:-66.8795,-6.0206,0
chr5	143503804	.	T	C	686.594	.	AB=0;ABP=0;AC=2;AF=1;AN=2;AO=23;CIGAR=1X;DP=23;DPB=23;DPRA=0;EPP=10.6577;EPPR=0;GTI=0;LEN=1;MEANALT=1;MQM=255;MQMR=0;NS=1;NUMALT=1;ODDS=36.4899;PAIRED=0;PAIREDR=0;PAO=0;PQA=0;PQR=0;PRO=0;QA=801;QR=0;RO=0;RPL=9;RPP=5.3706;RPPR=0;RPR=14;RUN=1;SAF=8;SAP=7.63648;SAR=15;SRF=0;SRP=0;SRR=0;TYPE=snp	GT:DP:DPR:RO:QR:AO:QA:GL	1/1:23:23,23:0:0:23:801:-72.4383,-6.92369,0
chr5	143503958	.	C	T	619.035	.	AB=0;ABP=0;AC=2;AF=1;AN=2;AO=20;CIGAR=1X;DP=20;DPB=20;DPRA=0;EPP=9.95901;EPPR=0;GTI=0;LEN=1;MEANALT=1;MQM=242.3;MQMR=0;NS=1;NUMALT=1;ODDS=32.3311;PAIRED=0;PAIREDR=0;PAO=0;PQA=0;PQR=0;PRO=0;QA=720;QR=0;RO=0;RPL=12;RPP=4.74748;RPPR=0;RPR=8;RUN=1;SAF=10;SAP=3.0103;SAR=10;SRF=0;SRP=0;SRR=0;TYPE=snp	GT:DP:DPR:RO:QR:AO:QA:GL	1/1:20:20,20:0:0:20:720:-65.01,-6.0206,0
chr5	143505736	.	A	T	15755.3	.	AB=0;ABP=0;AC=2;AF=1;AN=2;AO=481;CIGAR=1X;DP=482;DPB=482;DPRA=0;EPP=24.5038;EPPR=5.18177;GTI=0;LEN=1;MEANALT=1;MQM=249.191;MQMR=255;NS=1;NUMALT=1;ODDS=659.72;PAIRED=0;PAIREDR=0;PAO=0;PQA=0;PQR=0;PRO=0;QA=18072;QR=39;RO=1;RPL=268;RPP=16.6666;RPPR=5.18177;RPR=213;RUN=1;SAF=183;SAP=62.7145;SAR=298;SRF=0;SRP=5.18177;SRR=1;TYPE=snp	GT:DP:DPR:RO:QR:AO:QA:GL	1/1:482:482,481:1:39:481:18072:-1588.48,-141.196,0
chr5	143505942	.	CA	C	11378	.	AC=2;AF=1;LEN=1;TYPE=del;Split primitives	GT	1|1
chr5	143506591	.	T	C	15813.9	.	AB=0;ABP=0;AC=2;AF=1;AN=2;AO=494;CIGAR=1X;DP=495;DPB=495;DPRA=0;EPP=3.02788;EPPR=0;GTI=0;LEN=1;MEANALT=2;MQM=251.401;MQMR=0;NS=1;NUMALT=1;ODDS=689.435;PAIRED=0;PAIREDR=0;PAO=0;PQA=0;PQR=0;PRO=0;QA=17843;QR=0;RO=0;RPL=252;RPP=3.44987;RPPR=0;RPR=242;RUN=1;SAF=276;SAP=17.7974;SAR=218;SRF=0;SRP=0;SRR=0;TYPE=snp	GT:DP:DPR:RO:QR:AO:QA:GL	1/1:495:495,494:0:0:494:17843:-1587.25,-148.709,0
chr5	143551648	.	C	T	1381.99	.	AB=0;ABP=0;AC=2;AF=1;AN=2;AO=48;CIGAR=1X;DP=48;DPB=48;DPRA=0;EPP=29.068;EPPR=0;GTI=0;LEN=1;MEANALT=1;MQM=239.125;MQMR=0;NS=1;NUMALT=1;ODDS=71.1473;PAIRED=0;PAIREDR=0;PAO=0;PQA=0;PQR=0;PRO=0;QA=1697;QR=0;RO=0;RPL=20;RPP=5.9056;RPPR=0;RPR=28;RUN=1;SAF=24;SAP=3.0103;SAR=24;SRF=0;SRP=0;SRR=0;TYPE=snp	GT:DP:DPR:RO:QR:AO:QA:GL	1/1:48:48,48:0:0:48:1697:-143.972,-14.4494,0
chr5	143551847	.	T	C	647.149	.	AB=0;ABP=0;AC=2;AF=1;AN=2;AO=22;CIGAR=1X;DP=22;DPB=22;DPRA=0;EPP=4.58955;EPPR=0;GTI=0;LEN=1;MEANALT=1;MQM=243.455;MQMR=0;NS=1;NUMALT=1;ODDS=35.1036;PAIRED=0;PAIREDR=0;PAO=0;PQA=0;PQR=0;PRO=0;QA=793;QR=0;RO=0;RPL=12;RPP=3.40511;RPPR=0;RPR=10;RUN=1;SAF=5;SAP=17.2236;SAR=17;SRF=0;SRP=0;SRR=0;TYPE=snp	GT:DP:DPR:RO:QR:AO:QA:GL	1/1:22:22,22:0:0:22:793:-68.655,-6.62266,0
chr5	143562813	.	C	A	645.025	.	AB=0;ABP=0;AC=2;AF=1;AN=2;AO=50;CIGAR=1X;DP=50;DPB=50;DPRA=0;EPP=7.35324;EPPR=0;GTI=0;LEN=1;MEANALT=1;MQM=107.68;MQMR=0;NS=1;NUMALT=1;ODDS=73.9199;PAIRED=0;PAIREDR=0;PAO=0;PQA=0;PQR=0;PRO=0;QA=1819;QR=0;RO=0;RPL=34;RPP=17.0814;RPPR=0;RPR=16;RUN=1;SAF=30;SAP=7.35324;SAR=20;SRF=0;SRP=0;SRR=0;TYPE=snp	GT:DP:DPR:RO:QR:AO:QA:GL	1/1:50:50,50:0:0:50:1819:-69.6181,-15.0515,0
chr5	143622581	.	T	A	281.637	.	AB=0;ABP=0;AC=2;AF=1;AN=2;AO=12;CIGAR=1X;DP=12;DPB=12;DPRA=0;EPP=5.9056;EPPR=0;GTI=0;LEN=1;MEANALT=1;MQM=255;MQMR=0;NS=1;NUMALT=1;ODDS=21.2407;PAIRED=0;PAIREDR=0;PAO=0;PQA=0;PQR=0;PRO=0;QA=342;QR=0;RO=0;RPL=5;RPP=3.73412;RPPR=0;RPR=7;RUN=1;SAF=9;SAP=9.52472;SAR=3;SRF=0;SRP=0;SRR=0;TYPE=snp	GT:DP:DPR:RO:QR:AO:QA:GL	1/1:12:12,12:0:0:12:342:-31.065,-3.61236,0
chr5	143708532	.	T	C	1766.85	.	AB=0;ABP=0;AC=2;AF=1;AN=2;AO=59;CIGAR=1X;DP=59;DPB=59;DPRA=0;EPP=29.8409;EPPR=0;GTI=0;LEN=1;MEANALT=1;MQM=250.695;MQMR=0;NS=1;NUMALT=1;ODDS=86.3965;PAIRED=0;PAIREDR=0;PAO=0;PQA=0;PQR=0;PRO=0;QA=2059;QR=0;RO=0;RPL=30;RPP=3.0471;RPPR=0;RPR=29;RUN=1;SAF=28;SAP=3.34154;SAR=31;SRF=0;SRP=0;SRR=0;TYPE=snp	GT:DP:DPR:RO:QR:AO:QA:GL	1/1:59:59,59:0:0:59:2059:-182.413,-17.7608,0
chr5	143709749	.	C	CA	2644.53	.	AC=2;AF=1;LEN=1;TYPE=ins;Split primitives	GT	1|1
chr5	143710776	.	A	G	366.485	.	AB=0;ABP=0;AC=2;AF=1;AN=2;AO=11;CIGAR=1X;DP=11;DPB=11;DPRA=0;EPP=7.94546;EPPR=0;GTI=0;LEN=1;MEANALT=1;MQM=255;MQMR=0;NS=1;NUMALT=1;ODDS=19.8544;PAIRED=0;PAIREDR=0;PAO=0;PQA=0;PQR=0;PRO=0;QA=431;QR=0;RO=0;RPL=5;RPP=3.20771;RPPR=0;RPR=6;RUN=1;SAF=4;SAP=4.78696;SAR=7;SRF=0;SRP=0;SRR=0;TYPE=snp	GT:DP:DPR:RO:QR:AO:QA:GL	1/1:11:11,11:0:0:11:431:-39.1818,-3.31133,0
chr5	143714908	.	C	T	518.207	.	AB=0;ABP=0;AC=2;AF=1;AN=2;AO=18;CIGAR=1X;DP=18;DPB=18;DPRA=0;EPP=3.0103;EPPR=0;GTI=0;LEN=1;MEANALT=1;MQM=240.889;MQMR=0;NS=1;NUMALT=1;ODDS=29.5585;PAIRED=0;PAIREDR=0;PAO=0;PQA=0;PQR=0;PRO=0;QA=633;QR=0;RO=0;RPL=8;RPP=3.49285;RPPR=0;RPR=10;RUN=1;SAF=9;SAP=3.0103;SAR=9;SRF=0;SRP=0;SRR=0;TYPE=snp	GT:DP:DPR:RO:QR:AO:QA:GL	1/1:18:18,18:0:0:18:633:-54.0616,-5.41854,0
chr5	143899080	.	A	C	2356.89	.	AB=0;ABP=0;AC=2;AF=1;AN=2;AO=72;CIGAR=1X;DP=72;DPB=72;DPRA=0;EPP=10.7311;EPPR=0;GTI=0;LEN=1;MEANALT=1;MQM=255;MQMR=0;NS=1;NUMALT=1;ODDS=104.418;PAIRED=0;PAIREDR=0;PAO=0;PQA=0;PQR=0;PRO=0;QA=2658;QR=0;RO=0;RPL=38;RPP=3.49285;RPPR=0;RPR=34;RUN=1;SAF=36;SAP=3.0103;SAR=36;SRF=0;SRP=0;SRR=0;TYPE=snp	GT:DP:DPR:RO:QR:AO:QA:GL	1/1:72:72,72:0:0:72:2658:-239.589,-21.6742,0
chr5	143899186	.	T	C	2113.39	.	AB=0;ABP=0;AC=2;AF=1;AN=2;AO=64;CIGAR=1X;DP=64;DPB=64;DPRA=0;EPP=3.0103;EPPR=0;GTI=0;LEN=1;MEANALT=1;MQM=255;MQMR=0;NS=1;NUMALT=1;ODDS=93.328;PAIRED=0;PAIREDR=0;PAO=0;PQA=0;PQR=0;PRO=0;QA=2379;QR=0;RO=0;RPL=35;RPP=4.23175;RPPR=0;RPR=29;RUN=1;SAF=33;SAP=3.14602;SAR=31;SRF=0;SRP=0;SRR=0;TYPE=snp	GT:DP:DPR:RO:QR:AO:QA:GL	1/1:64:64,64:0:0:64:2379:-214.482,-19.2659,0
chr5	143901958	.	T	C	2367.63	.	AB=0;ABP=0;AC=2;AF=1;AN=2;AO=72;CIGAR=1X;DP=72;DPB=72;DPRA=0;EPP=3.49285;EPPR=0;GTI=0;LEN=1;MEANALT=1;MQM=247.944;MQMR=0;NS=1;NUMALT=1;ODDS=104.418;PAIRED=0;PAIREDR=0;PAO=0;PQA=0;PQR=0;PRO=0;QA=2762;QR=0;RO=0;RPL=23;RPP=23.398;RPPR=0;RPR=49;RUN=1;SAF=45;SAP=12.7819;SAR=27;SRF=0;SRP=0;SRR=0;TYPE=snp	GT:DP:DPR:RO:QR:AO:QA:GL	1/1:72:72,72:0:0:72:2762:-242.924,-21.6742,0
chr5	143909666	.	T	C	3116.43	.	AB=0;ABP=0;AC=2;AF=1;AN=2;AO=104;CIGAR=1X;DP=104;DPB=104;DPRA=0;EPP=27.1471;EPPR=0;GTI=0;LEN=1;MEANALT=1;MQM=252.558;MQMR=0;NS=1;NUMALT=1;ODDS=148.78;PAIRED=0;PAIREDR=0;PAO=0;PQA=0;PQR=0;PRO=0;QA=3557;QR=0;RO=0;RPL=51;RPP=3.09382;RPPR=0;RPR=53;RUN=1;SAF=52;SAP=3.0103;SAR=52;SRF=0;SRP=0;SRR=0;TYPE=snp	GT:DP:DPR:RO:QR:AO:QA:GL	1/1:104:104,104:0:0:104:3557:-317.409,-31.3071,0
chr5	143914774	.	T	C	445.744	.	AB=0;ABP=0;AC=2;AF=1;AN=2;AO=14;CIGAR=1X;DP=14;DPB=14;DPRA=0;EPP=3.63072;EPPR=0;GTI=0;LEN=1;MEANALT=1;MQM=255;MQMR=0;NS=1;NUMALT=1;ODDS=24.0133;PAIRED=0;PAIREDR=0;PAO=0;PQA=0;PQR=0;PRO=0;QA=521;QR=0;RO=0;RPL=10;RPP=8.59409;RPPR=0;RPR=4;RUN=1;SAF=6;SAP=3.63072;SAR=8;SRF=0;SRP=0;SRR=0;TYPE=snp	GT:DP:DPR:RO:QR:AO:QA:GL	1/1:14:14,14:0:0:14:521:-47.2621,-4.21442,0
chr5	143925723	.	G	C	367.677	.	AB=0;ABP=0;AC=2;AF=1;AN=2;AO=11;CIGAR=1X;DP=11;DPB=11;DPRA=0;EPP=4.78696;EPPR=0;GTI=0;LEN=1;MEANALT=1;MQM=255;MQMR=0;NS=1;NUMALT=1;ODDS=19.8544;PAIRED=0;PAIREDR=0;PAO=0;PQA=0;PQR=0;PRO=0;QA=429;QR=0;RO=0;RPL=4;RPP=4.78696;RPPR=0;RPR=7;RUN=1;SAF=5;SAP=3.20771;SAR=6;SRF=0;SRP=0;SRR=0;TYPE=snp	GT:DP:DPR:RO:QR:AO:QA:GL	1/1:11:11,11:0:0:11:429:-39,-3.31133,0
chr5	143988200	.	C	T	3401.19	.	AB=0;ABP=0;AC=2;AF=1;AN=2;AO=106;CIGAR=1X;DP=106;DPB=106;DPRA=0;EPP=3.33807;EPPR=0;GTI=0;LEN=1;MEANALT=1;MQM=243.019;MQMR=0;NS=1;NUMALT=1;ODDS=151.552;PAIRED=0;PAIREDR=0;PAO=0;PQA=0;PQR=0;PRO=0;QA=3956;QR=0;RO=0;RPL=54;RPP=3.09224;RPPR=0;RPR=52;RUN=1;SAF=47;SAP=5.96022;SAR=59;SRF=0;SRP=0;SRR=0;TYPE=snp	GT:DP:DPR:RO:QR:AO:QA:GL	1/1:106:106,106:0:0:106:3956:-343.787,-31.9092,0
chr5	143991711	.	T	G	134.569	.	AB=0.411765;ABP=4.1599;AC=1;AF=0.5;AN=2;AO=7;CIGAR=1X;DP=17;DPB=17;DPRA=0;EPP=5.80219;EPPR=3.87889;GTI=0;LEN=1;MEANALT=1;MQM=255;MQMR=255;NS=1;NUMALT=1;ODDS=30.9856;PAIRED=0;PAIREDR=0;PAO=0;PQA=0;PQR=0;PRO=0;QA=255;QR=309;RO=10;RPL=4;RPP=3.32051;RPPR=24.725;RPR=3;RUN=1;SAF=4;SAP=3.32051;SAR=3;SRF=4;SRP=3.87889;SRR=6;TYPE=snp	GT:DP:DPR:RO:QR:AO:QA:GL	0/1:17:17,7:10:309:7:255:-18.1968,0,-23.0015
chr5	144014753	.	T	C	582.299	.	AB=0;ABP=0;AC=2;AF=1;AN=2;AO=21;CIGAR=1X;DP=21;DPB=21;DPRA=0;EPP=3.94093;EPPR=0;GTI=0;LEN=1;MEANALT=1;MQM=242.905;MQMR=0;NS=1;NUMALT=1;ODDS=33.7174;PAIRED=0;PAIREDR=0;PAO=0;PQA=0;PQR=0;PRO=0;QA=716;QR=0;RO=0;RPL=12;RPP=3.94093;RPPR=0;RPR=9;RUN=1;SAF=6;SAP=11.386;SAR=15;SRF=0;SRP=0;SRR=0;TYPE=snp	GT:DP:DPR:RO:QR:AO:QA:GL	1/1:21:21,21:0:0:21:716:-61.5238,-6.32163,0
chr5	144143554	.	C	T	641.878	.	AB=0;ABP=0;AC=2;AF=1;AN=2;AO=22;CIGAR=1X;DP=22;DPB=22;DPRA=0;EPP=9.32731;EPPR=0;GTI=0;LEN=1;MEANALT=1;MQM=243.455;MQMR=0;NS=1;NUMALT=1;ODDS=35.1036;PAIRED=0;PAIREDR=0;PAO=0;PQA=0;PQR=0;PRO=0;QA=751;QR=0;RO=0;RPL=15;RPP=9.32731;RPPR=0;RPR=7;RUN=1;SAF=12;SAP=3.40511;SAR=10;SRF=0;SRP=0;SRR=0;TYPE=snp	GT:DP:DPR:RO:QR:AO:QA:GL	1/1:22:22,22:0:0:22:751:-67.7815,-6.62266,0
chr5	144156941	.	G	A	1240.09	.	AB=0;ABP=0;AC=2;AF=1;AN=2;AO=39;CIGAR=1X;DP=40;DPB=40;DPRA=0;EPP=12.42;EPPR=5.18177;GTI=0;LEN=1;MEANALT=1;MQM=248.487;MQMR=255;NS=1;NUMALT=1;ODDS=49.0069;PAIRED=0;PAIREDR=0;PAO=0;PQA=0;PQR=0;PRO=0;QA=1490;QR=41;RO=1;RPL=23;RPP=5.73856;RPPR=5.18177;RPR=16;RUN=1;SAF=17;SAP=4.40227;SAR=22;SRF=0;SRP=5.18177;SRR=1;TYPE=snp	GT:DP:DPR:RO:QR:AO:QA:GL	1/1:40:40,39:1:41:39:1490:-127.133,-7.9412,0
chr5	144173714	.	G	A	1388.36	.	AB=0;ABP=0;AC=2;AF=1;AN=2;AO=46;CIGAR=1X;DP=46;DPB=46;DPRA=0;EPP=12.2627;EPPR=0;GTI=0;LEN=1;MEANALT=1;MQM=249.478;MQMR=0;NS=1;NUMALT=1;ODDS=68.3747;PAIRED=0;PAIREDR=0;PAO=0;PQA=0;PQR=0;PRO=0;QA=1618;QR=0;RO=0;RPL=29;RPP=9.80795;RPPR=0;RPR=17;RUN=1;SAF=29;SAP=9.80795;SAR=17;SRF=0;SRP=0;SRR=0;TYPE=snp	GT:DP:DPR:RO:QR:AO:QA:GL	1/1:46:46,46:0:0:46:1618:-143.896,-13.8474,0
chr5	144174485	.	C	T	1423.31	.	AB=0;ABP=0;AC=2;AF=1;AN=2;AO=44;CIGAR=1X;DP=44;DPB=44;DPRA=0;EPP=3.20771;EPPR=0;GTI=0;LEN=1;MEANALT=1;MQM=249.227;MQMR=0;NS=1;NUMALT=1;ODDS=65.6021;PAIRED=0;PAIREDR=0;PAO=0;PQA=0;PQR=0;PRO=0;QA=1646;QR=0;RO=0;RPL=21;RPP=3.20771;RPPR=0;RPR=23;RUN=1;SAF=26;SAP=6.16881;SAR=18;SRF=0;SRP=0;SRR=0;TYPE=snp	GT:DP:DPR:RO:QR:AO:QA:GL	1/1:44:44,44:0:0:44:1646:-145.446,-13.2453,0
chr5	144175807	.	C	G	1850.58	.	AB=0;ABP=0;AC=2;AF=1;AN=2;AO=58;CIGAR=1X;DP=58;DPB=58;DPRA=0;EPP=4.35811;EPPR=0;GTI=0;LEN=1;MEANALT=1;MQM=255;MQMR=0;NS=1;NUMALT=1;ODDS=85.0102;PAIRED=0;PAIREDR=0;PAO=0;PQA=0;PQR=0;PRO=0;QA=2100;QR=0;RO=0;RPL=30;RPP=3.16006;RPPR=0;RPR=28;RUN=1;SAF=20;SAP=15.1406;SAR=38;SRF=0;SRP=0;SRR=0;TYPE=snp	GT:DP:DPR:RO:QR:AO:QA:GL	1/1:58:58,58:0:0:58:2100:-189.362,-17.4597,0
chr5	144176168	.	T	G	1739.89	.	AB=0;ABP=0;AC=2;AF=1;AN=2;AO=55;CIGAR=1X;DP=55;DPB=55;DPRA=0;EPP=11.8936;EPPR=0;GTI=0;LEN=1;MEANALT=1;MQM=255;MQMR=0;NS=1;NUMALT=1;ODDS=80.8514;PAIRED=0;PAIREDR=0;PAO=0;PQA=0;PQR=0;PRO=0;QA=1977;QR=0;RO=0;RPL=33;RPP=7.78754;RPPR=0;RPR=22;RUN=1;SAF=29;SAP=3.36563;SAR=26;SRF=0;SRP=0;SRR=0;TYPE=snp	GT:DP:DPR:RO:QR:AO:QA:GL	1/1:55:55,55:0:0:55:1977:-178.289,-16.5567,0
chr5	144182856	.	C	A	1657.41	.	AB=0;ABP=0;AC=2;AF=1;AN=2;AO=51;CIGAR=1X;DP=52;DPB=52;DPRA=0;EPP=8.16222;EPPR=5.18177;GTI=0;LEN=1;MEANALT=1;MQM=250.02;MQMR=255;NS=1;NUMALT=1;ODDS=72.0576;PAIRED=0;PAIREDR=0;PAO=0;PQA=0;PQR=0;PRO=0;QA=1937;QR=12;RO=1;RPL=14;RPP=25.534;RPPR=5.18177;RPR=37;RUN=1;SAF=27;SAP=3.3935;SAR=24;SRF=1;SRP=5.18177;SRR=0;TYPE=snp	GT:DP:DPR:RO:QR:AO:QA:GL	1/1:52:52,51:1:12:51:1937:-170.533,-14.4536,0
chr5	144183226	.	A	T	1193.43	.	AB=0;ABP=0;AC=2;AF=1;AN=2;AO=38;CIGAR=1X;DP=38;DPB=38;DPRA=0;EPP=3.9246;EPPR=0;GTI=0;LEN=1;MEANALT=1;MQM=241.632;MQMR=0;NS=1;NUMALT=1;ODDS=57.2844;PAIRED=0;PAIREDR=0;PAO=0;PQA=0;PQR=0;PRO=0;QA=1422;QR=0;RO=0;RPL=17;RPP=3.9246;RPPR=0;RPR=21;RUN=1;SAF=20;SAP=3.23888;SAR=18;SRF=0;SRP=0;SRR=0;TYPE=snp	GT:DP:DPR:RO:QR:AO:QA:GL	1/1:38:38,38:0:0:38:1422:-122.216,-11.4391,0
chr5	144185118	.	T	C	380.645	.	AB=0;ABP=0;AC=2;AF=1;AN=2;AO=12;CIGAR=1X;DP=12;DPB=12;DPRA=0;EPP=3.73412;EPPR=0;GTI=0;LEN=1;MEANALT=1;MQM=255;MQMR=0;NS=1;NUMALT=1;ODDS=21.2407;PAIRED=0;PAIREDR=0;PAO=0;PQA=0;PQR=0;PRO=0;QA=451;QR=0;RO=0;RPL=9;RPP=9.52472;RPPR=0;RPR=3;RUN=1;SAF=8;SAP=5.9056;SAR=4;SRF=0;SRP=0;SRR=0;TYPE=snp	GT:DP:DPR:RO:QR:AO:QA:GL	1/1:12:12,12:0:0:12:451:-40.9658,-3.61236,0
chr5	144185232	.	G	C	413.294	.	AB=0;ABP=0;AC=2;AF=1;AN=2;AO=17;CIGAR=1X;DP=17;DPB=17;DPRA=0;EPP=9.26925;EPPR=0;GTI=0;LEN=1;MEANALT=1;MQM=240.059;MQMR=0;NS=1;NUMALT=1;ODDS=28.1722;PAIRED=0;PAIREDR=0;PAO=0;PQA=0;PQR=0;PRO=0;QA=576;QR=0;RO=0;RPL=0;RPP=39.9253;RPPR=0;RPR=17;RUN=1;SAF=5;SAP=9.26925;SAR=12;SRF=0;SRP=0;SRR=0;TYPE=snp	GT:DP:DPR:RO:QR:AO:QA:GL	1/1:17:17,17:0:0:17:576:-49.0988,-5.11751,0
chr5	144185369	.	A	G	1787.56	.	AB=0;ABP=0;AC=2;AF=1;AN=2;AO=57;CIGAR=1X;DP=57;DPB=57;DPRA=0;EPP=9.44853;EPPR=0;GTI=0;LEN=1;MEANALT=1;MQM=250.544;MQMR=0;NS=1;NUMALT=1;ODDS=83.6239;PAIRED=0;PAIREDR=0;PAO=0;PQA=0;PQR=0;PRO=0;QA=2056;QR=0;RO=0;RPL=32;RPP=4.877;RPPR=0;RPR=25;RUN=1;SAF=25;SAP=4.877;SAR=32;SRF=0;SRP=0;SRR=0;TYPE=snp	GT:DP:DPR:RO:QR:AO:QA:GL	1/1:57:57,57:0:0:57:2056:-182.695,-17.1587,0
chr5	144185507	.	T	C	738.067	.	AB=0;ABP=0;AC=2;AF=1;AN=2;AO=24;CIGAR=1X;DP=24;DPB=24;DPRA=0;EPP=26.1727;EPPR=0;GTI=0;LEN=1;MEANALT=1;MQM=244.417;MQMR=0;NS=1;NUMALT=1;ODDS=37.8762;PAIRED=0;PAIREDR=0;PAO=0;PQA=0;PQR=0;PRO=0;QA=913;QR=0;RO=0;RPL=10;RPP=4.45795;RPPR=0;RPR=14;RUN=1;SAF=16;SAP=8.80089;SAR=8;SRF=0;SRP=0;SRR=0;TYPE=snp	GT:DP:DPR:RO:QR:AO:QA:GL	1/1:24:24,24:0:0:24:913:-79.2954,-7.22472,0
chr5	144185725	.	A	G	1806.07	.	AB=0;ABP=0;AC=2;AF=1;AN=2;AO=58;CIGAR=1X;DP=58;DPB=58;DPRA=0;EPP=4.35811;EPPR=0;GTI=0;LEN=1;MEANALT=1;MQM=250.621;MQMR=0;NS=1;NUMALT=1;ODDS=85.0102;PAIRED=0;PAIREDR=0;PAO=0;PQA=0;PQR=0;PRO=0;QA=2040;QR=0;RO=0;RPL=27;RPP=3.60933;RPPR=0;RPR=31;RUN=1;SAF=27;SAP=3.60933;SAR=31;SRF=0;SRP=0;SRR=0;TYPE=snp	GT:DP:DPR:RO:QR:AO:QA:GL	1/1:58:58,58:0:0:58:2040:-183.802,-17.4597,0
chr5	144186281	.	GT	G	1748.2	.	AC=2;AF=1;LEN=1;TYPE=del;Split primitives	GT	1|1
chr5	144186486	.	A	AT	505.101	.	AC=2;AF=1;LEN=1;TYPE=ins;Split primitives	GT	1|1
chr5	144186661	.	CT	C	1079.55	.	AC=2;AF=1;LEN=1;TYPE=del;Split primitives	GT	1|1
chr5	144187608	.	A	C	2366.46	.	AB=0;ABP=0;AC=2;AF=1;AN=2;AO=75;CIGAR=1X;DP=75;DPB=75;DPRA=0;EPP=3.03925;EPPR=0;GTI=0;LEN=1;MEANALT=1;MQM=255;MQMR=0;NS=1;NUMALT=1;ODDS=108.577;PAIRED=0;PAIREDR=0;PAO=0;PQA=0;PQR=0;PRO=0;QA=2667;QR=0;RO=0;RPL=44;RPP=7.90335;RPPR=0;RPR=31;RUN=1;SAF=34;SAP=4.429;SAR=41;SRF=0;SRP=0;SRR=0;TYPE=snp	GT:DP:DPR:RO:QR:AO:QA:GL	1/1:75:75,75:0:0:75:2667:-240.386,-22.5773,0
chr5	144187639	.	G	A	2828.06	.	AB=0;ABP=0;AC=2;AF=1;AN=2;AO=99;CIGAR=1X;DP=101;DPB=101;DPRA=0;EPP=4.78696;EPPR=5.18177;GTI=0;LEN=1;MEANALT=2;MQM=249.869;MQMR=255;NS=1;NUMALT=1;ODDS=139.201;PAIRED=0;PAIREDR=0;PAO=0;PQA=0;PQR=0;PRO=0;QA=3260;QR=7;RO=1;RPL=37;RPP=16.7191;RPPR=5.18177;RPR=62;RUN=1;SAF=49;SAP=3.03223;SAR=50;SRF=0;SRP=5.18177;SRR=1;TYPE=snp	GT:DP:DPR:RO:QR:AO:QA:GL	1/1:101:101,99:1:7:99:3260:-286.744,-29.448,0
chr5	144194632	.	A	G	754.701	.	AB=0;ABP=0;AC=2;AF=1;AN=2;AO=24;CIGAR=1X;DP=25;DPB=25;DPRA=0;EPP=3.0103;EPPR=0;GTI=0;LEN=1;MEANALT=2;MQM=255;MQMR=0;NS=1;NUMALT=1;ODDS=37.8762;PAIRED=0;PAIREDR=0;PAO=0;PQA=0;PQR=0;PRO=0;QA=869;QR=0;RO=0;RPL=12;RPP=3.0103;RPPR=0;RPR=12;RUN=1;SAF=8;SAP=8.80089;SAR=16;SRF=0;SRP=0;SRR=0;TYPE=snp	GT:DP:DPR:RO:QR:AO:QA:GL	1/1:25:25,24:0:0:24:869:-78.4136,-7.22472,0
chr5	144194822	.	G	GAT	1125.96	.	AC=2;AF=1;LEN=2;TYPE=ins;Split primitives	GT	1|1
chr5	144195108	.	T	C	492.503	.	AB=0;ABP=0;AC=2;AF=1;AN=2;AO=15;CIGAR=1X;DP=15;DPB=15;DPRA=0;EPP=3.15506;EPPR=0;GTI=0;LEN=1;MEANALT=1;MQM=255;MQMR=0;NS=1;NUMALT=1;ODDS=25.3996;PAIRED=0;PAIREDR=0;PAO=0;PQA=0;PQR=0;PRO=0;QA=569;QR=0;RO=0;RPL=6;RPP=4.31318;RPPR=0;RPR=9;RUN=1;SAF=9;SAP=4.31318;SAR=6;SRF=0;SRP=0;SRR=0;TYPE=snp	GT:DP:DPR:RO:QR:AO:QA:GL	1/1:15:15,15:0:0:15:569:-51.5893,-4.51545,0
chr5	144195539	.	A	G	947.487	.	AB=0;ABP=0;AC=2;AF=1;AN=2;AO=28;CIGAR=1X;DP=28;DPB=28;DPRA=0;EPP=4.25114;EPPR=0;GTI=0;LEN=1;MEANALT=1;MQM=255;MQMR=0;NS=1;NUMALT=1;ODDS=43.4214;PAIRED=0;PAIREDR=0;PAO=0;PQA=0;PQR=0;PRO=0;QA=1080;QR=0;RO=0;RPL=16;RPP=4.25114;RPPR=0;RPR=12;RUN=1;SAF=12;SAP=4.25114;SAR=16;SRF=0;SRP=0;SRR=0;TYPE=snp	GT:DP:DPR:RO:QR:AO:QA:GL	1/1:28:28,28:0:0:28:1080:-97.5857,-8.42884,0
chr5	144195942	.	G	A	1244.01	.	AB=0;ABP=0;AC=2;AF=1;AN=2;AO=38;CIGAR=1X;DP=38;DPB=38;DPRA=0;EPP=6.66752;EPPR=0;GTI=0;LEN=1;MEANALT=1;MQM=255;MQMR=0;NS=1;NUMALT=1;ODDS=57.2844;PAIRED=0;PAIREDR=0;PAO=0;PQA=0;PQR=0;PRO=0;QA=1415;QR=0;RO=0;RPL=21;RPP=3.9246;RPPR=0;RPR=17;RUN=1;SAF=16;SAP=5.06748;SAR=22;SRF=0;SRP=0;SRR=0;TYPE=snp	GT:DP:DPR:RO:QR:AO:QA:GL	1/1:38:38,38:0:0:38:1415:-127.722,-11.4391,0
chr5	144198601	.	A	G	854.579	.	AB=0;ABP=0;AC=2;AF=1;AN=2;AO=28;CIGAR=1X;DP=29;DPB=29;DPRA=0;EPP=18.2106;EPPR=5.18177;GTI=0;LEN=1;MEANALT=1;MQM=255;MQMR=255;NS=1;NUMALT=1;ODDS=43.0593;PAIRED=0;PAIREDR=0;PAO=0;PQA=0;PQR=0;PRO=0;QA=984;QR=2;RO=1;RPL=13;RPP=3.32051;RPPR=5.18177;RPR=15;RUN=1;SAF=16;SAP=4.25114;SAR=12;SRF=0;SRP=5.18177;SRR=1;TYPE=snp	GT:DP:DPR:RO:QR:AO:QA:GL	1/1:29:29,28:1:2:28:984:-88.7114,-8.52987,0
chr5	144198652	.	G	A	1187.63	.	AB=0;ABP=0;AC=2;AF=1;AN=2;AO=37;CIGAR=1X;DP=37;DPB=37;DPRA=0;EPP=3.06899;EPPR=0;GTI=0;LEN=1;MEANALT=1;MQM=255;MQMR=0;NS=1;NUMALT=1;ODDS=55.8981;PAIRED=0;PAIREDR=0;PAO=0;PQA=0;PQR=0;PRO=0;QA=1356;QR=0;RO=0;RPL=15;RPP=5.88603;RPPR=0;RPR=22;RUN=1;SAF=13;SAP=10.1116;SAR=24;SRF=0;SRP=0;SRR=0;TYPE=snp	GT:DP:DPR:RO:QR:AO:QA:GL	1/1:37:37,37:0:0:37:1356:-122.406,-11.1381,0
chr5	144200874	.	A	G	963.712	.	AB=0;ABP=0;AC=2;AF=1;AN=2;AO=31;CIGAR=1X;DP=31;DPB=31;DPRA=0;EPP=3.64073;EPPR=0;GTI=0;LEN=1;MEANALT=1;MQM=255;MQMR=0;NS=1;NUMALT=1;ODDS=47.5803;PAIRED=0;PAIREDR=0;PAO=0;PQA=0;PQR=0;PRO=0;QA=1140;QR=0;RO=0;RPL=4;RPP=40.0654;RPPR=0;RPR=27;RUN=1;SAF=15;SAP=3.08035;SAR=16;SRF=0;SRP=0;SRR=0;TYPE=snp	GT:DP:DPR:RO:QR:AO:QA:GL	1/1:31:31,31:0:0:31:1140:-102.968,-9.33193,0
chr5	144211482	.	G	A	794.787	.	AB=0;ABP=0;AC=2;AF=1;AN=2;AO=26;CIGAR=1X;DP=26;DPB=26;DPRA=0;EPP=4.34659;EPPR=0;GTI=0;LEN=1;MEANALT=1;MQM=245.231;MQMR=0;NS=1;NUMALT=1;ODDS=40.6488;PAIRED=0;PAIREDR=0;PAO=0;PQA=0;PQR=0;PRO=0;QA=939;QR=0;RO=0;RPL=13;RPP=3.0103;RPPR=0;RPR=13;RUN=1;SAF=14;SAP=3.34437;SAR=12;SRF=0;SRP=0;SRR=0;TYPE=snp	GT:DP:DPR:RO:QR:AO:QA:GL	1/1:26:26,26:0:0:26:939:-82.0692,-7.82678,0
chr5	144217295	.	C	T	592.63	.	AB=0;ABP=0;AC=2;AF=1;AN=2;AO=22;CIGAR=1X;DP=22;DPB=22;DPRA=0;EPP=4.58955;EPPR=0;GTI=0;LEN=1;MEANALT=1;MQM=243.455;MQMR=0;NS=1;NUMALT=1;ODDS=35.1036;PAIRED=0;PAIREDR=0;PAO=0;PQA=0;PQR=0;PRO=0;QA=724;QR=0;RO=0;RPL=14;RPP=6.56362;RPPR=0;RPR=8;RUN=1;SAF=13;SAP=4.58955;SAR=9;SRF=0;SRP=0;SRR=0;TYPE=snp	GT:DP:DPR:RO:QR:AO:QA:GL	1/1:22:22,22:0:0:22:724:-62.2327,-6.62266,0
chr5	144278596	.	G	A	725.594	.	AB=0;ABP=0;AC=2;AF=1;AN=2;AO=23;CIGAR=1X;DP=24;DPB=24;DPRA=0;EPP=3.86001;EPPR=0;GTI=0;LEN=1;MEANALT=2;MQM=255;MQMR=0;NS=1;NUMALT=1;ODDS=36.4899;PAIRED=0;PAIREDR=0;PAO=0;PQA=0;PQR=0;PRO=0;QA=848;QR=0;RO=0;RPL=17;RPP=14.4341;RPPR=0;RPR=6;RUN=1;SAF=15;SAP=7.63648;SAR=8;SRF=0;SRP=0;SRR=0;TYPE=snp	GT:DP:DPR:RO:QR:AO:QA:GL	1/1:24:24,23:0:0:23:848:-76.5775,-6.92369,0
chr5	144793183	.	G	A	555.01	.	AB=0;ABP=0;AC=2;AF=1;AN=2;AO=18;CIGAR=1X;DP=18;DPB=18;DPRA=0;EPP=4.9405;EPPR=0;GTI=0;LEN=1;MEANALT=1;MQM=240.889;MQMR=0;NS=1;NUMALT=1;ODDS=29.5585;PAIRED=0;PAIREDR=0;PAO=0;PQA=0;PQR=0;PRO=0;QA=682;QR=0;RO=0;RPL=8;RPP=3.49285;RPPR=0;RPR=10;RUN=1;SAF=5;SAP=10.7311;SAR=13;SRF=0;SRP=0;SRR=0;TYPE=snp	GT:DP:DPR:RO:QR:AO:QA:GL	1/1:18:18,18:0:0:18:682:-58.68,-5.41854,0
chr5	144858733	.	A	G	1981.35	.	AB=0;ABP=0;AC=2;AF=1;AN=2;AO=60;CIGAR=1X;DP=60;DPB=60;DPRA=0;EPP=17.4868;EPPR=0;GTI=0;LEN=1;MEANALT=1;MQM=250.767;MQMR=0;NS=1;NUMALT=1;ODDS=87.7828;PAIRED=0;PAIREDR=0;PAO=0;PQA=0;PQR=0;PRO=0;QA=2284;QR=0;RO=0;RPL=29;RPP=3.15506;RPPR=0;RPR=31;RUN=1;SAF=33;SAP=4.31318;SAR=27;SRF=0;SRP=0;SRR=0;TYPE=snp	GT:DP:DPR:RO:QR:AO:QA:GL	1/1:60:60,60:0:0:60:2284:-202.695,-18.0618,0
chr5	144858963	.	G	A	2128.68	.	AB=0;ABP=0;AC=2;AF=1;AN=2;AO=66;CIGAR=1X;DP=66;DPB=66;DPRA=0;EPP=4.19474;EPPR=0;GTI=0;LEN=1;MEANALT=1;MQM=255;MQMR=0;NS=1;NUMALT=1;ODDS=96.1006;PAIRED=0;PAIREDR=0;PAO=0;PQA=0;PQR=0;PRO=0;QA=2399;QR=0;RO=0;RPL=31;RPP=3.53672;RPPR=0;RPR=35;RUN=1;SAF=37;SAP=5.11597;SAR=29;SRF=0;SRP=0;SRR=0;TYPE=snp	GT:DP:DPR:RO:QR:AO:QA:GL	1/1:66:66,66:0:0:66:2399:-216.273,-19.868,0
chr5	144859359	.	C	G	1946.54	.	AB=0;ABP=0;AC=2;AF=1;AN=2;AO=63;CIGAR=1X;DP=63;DPB=63;DPRA=0;EPP=4.69922;EPPR=0;GTI=0;LEN=1;MEANALT=1;MQM=250.968;MQMR=0;NS=1;NUMALT=1;ODDS=91.9417;PAIRED=0;PAIREDR=0;PAO=0;PQA=0;PQR=0;PRO=0;QA=2230;QR=0;RO=0;RPL=35;RPP=4.69922;RPPR=0;RPR=28;RUN=1;SAF=32;SAP=3.04477;SAR=31;SRF=0;SRP=0;SRR=0;TYPE=snp	GT:DP:DPR:RO:QR:AO:QA:GL	1/1:63:63,63:0:0:63:2230:-197.989,-18.9649,0
chr5	144859613	.	C	CAAG	862.062	.	AC=2;AF=1;LEN=3;TYPE=ins;Split primitives	GT	1|1
chr5	144876891	.	G	A	2136.98	.	AB=0;ABP=0;AC=2;AF=1;AN=2;AO=72;CIGAR=1X;DP=72;DPB=72;DPRA=0;EPP=6.02623;EPPR=0;GTI=0;LEN=1;MEANALT=1;MQM=255;MQMR=0;NS=1;NUMALT=1;ODDS=104.418;PAIRED=0;PAIREDR=0;PAO=0;PQA=0;PQR=0;PRO=0;QA=2418;QR=0;RO=0;RPL=39;RPP=4.09604;RPPR=0;RPR=33;RUN=1;SAF=44;SAP=10.7311;SAR=28;SRF=0;SRP=0;SRR=0;TYPE=snp	GT:DP:DPR:RO:QR:AO:QA:GL	1/1:72:72,72:0:0:72:2418:-217.956,-21.6742,0
chr5	144877395	.	G	T	2158.45	.	AB=0;ABP=0;AC=2;AF=1;AN=2;AO=75;CIGAR=1X;DP=76;DPB=76;DPRA=0;EPP=24.117;EPPR=5.18177;GTI=0;LEN=1;MEANALT=1;MQM=255;MQMR=255;NS=1;NUMALT=1;ODDS=98.7322;PAIRED=0;PAIREDR=0;PAO=0;PQA=0;PQR=0;PRO=0;QA=2490;QR=39;RO=1;RPL=43;RPP=6.51361;RPPR=5.18177;RPR=32;RUN=1;SAF=37;SAP=3.03925;SAR=38;SRF=1;SRP=5.18177;SRR=0;TYPE=snp	GT:DP:DPR:RO:QR:AO:QA:GL	1/1:76:76,75:1:39:75:2490:-220.532,-18.9783,0
chr5	144877621	.	A	C	3111.86	.	AB=0;ABP=0;AC=2;AF=1;AN=2;AO=100;CIGAR=1X;DP=100;DPB=100;DPRA=0;EPP=15.518;EPPR=0;GTI=0;LEN=1;MEANALT=1;MQM=239.76;MQMR=0;NS=1;NUMALT=1;ODDS=143.235;PAIRED=0;PAIREDR=0;PAO=0;PQA=0;PQR=0;PRO=0;QA=3732;QR=0;RO=0;RPL=39;RPP=13.5202;RPPR=0;RPR=61;RUN=1;SAF=51;SAP=3.09716;SAR=49;SRF=0;SRP=0;SRR=0;TYPE=snp	GT:DP:DPR:RO:QR:AO:QA:GL	1/1:100:100,100:0:0:100:3732:-316.791,-30.103,0
chr5	144877877	.	C	T	2202.39	.	AB=0;ABP=0;AC=2;AF=1;AN=2;AO=71;CIGAR=1X;DP=72;DPB=72;DPRA=0;EPP=5.48761;EPPR=5.18177;GTI=0;LEN=1;MEANALT=1;MQM=251.423;MQMR=255;NS=1;NUMALT=1;ODDS=100.609;PAIRED=0;PAIREDR=0;PAO=0;PQA=0;PQR=0;PRO=0;QA=2515;QR=7;RO=1;RPL=34;RPP=3.28556;RPPR=5.18177;RPR=37;RUN=1;SAF=33;SAP=3.7749;SAR=38;SRF=1;SRP=5.18177;SRR=0;TYPE=snp	GT:DP:DPR:RO:QR:AO:QA:GL	1/1:72:72,71:1:7:71:2515:-222.759,-20.9742,0
chr5	144878254	.	T	C	1412.44	.	AB=0;ABP=0;AC=2;AF=1;AN=2;AO=42;CIGAR=1X;DP=42;DPB=42;DPRA=0;EPP=3.83753;EPPR=0;GTI=0;LEN=1;MEANALT=1;MQM=255;MQMR=0;NS=1;NUMALT=1;ODDS=62.8295;PAIRED=0;PAIREDR=0;PAO=0;PQA=0;PQR=0;PRO=0;QA=1603;QR=0;RO=0;RPL=16;RPP=8.18047;RPPR=0;RPR=26;RUN=1;SAF=19;SAP=3.83753;SAR=23;SRF=0;SRP=0;SRR=0;TYPE=snp	GT:DP:DPR:RO:QR:AO:QA:GL	1/1:42:42,42:0:0:42:1603:-144.652,-12.6433,0
chr5	144878693	.	AT	A	739.785	.	AC=1;AF=0.5;LEN=1;TYPE=del;Split primitives	GT	0|1
chr5	145127943	.	A	G	5191.65	.	AB=0;ABP=0;AC=2;AF=1;AN=2;AO=156;CIGAR=1X;DP=156;DPB=156;DPRA=0;EPP=46.6625;EPPR=0;GTI=0;LEN=1;MEANALT=1;MQM=253.372;MQMR=0;NS=1;NUMALT=1;ODDS=220.867;PAIRED=0;PAIREDR=0;PAO=0;PQA=0;PQR=0;PRO=0;QA=5892;QR=0;RO=0;RPL=85;RPP=5.73856;RPPR=0;RPR=71;RUN=1;SAF=73;SAP=4.40227;SAR=83;SRF=0;SRP=0;SRR=0;TYPE=snp	GT:DP:DPR:RO:QR:AO:QA:GL	1/1:156:156,156:0:0:156:5892:-527.595,-46.9607,0
chr5	145128085	.	C	A	1510.91	.	AB=0;ABP=0;AC=2;AF=1;AN=2;AO=68;CIGAR=1X;DP=70;DPB=70;DPRA=0;EPP=142.112;EPPR=7.35324;GTI=0;LEN=1;MEANALT=1;MQM=255;MQMR=128;NS=1;NUMALT=1;ODDS=97.5027;PAIRED=0;PAIREDR=0;PAO=0;PQA=0;PQR=0;PRO=0;QA=2230;QR=4;RO=2;RPL=2;RPP=133.81;RPPR=7.35324;RPR=66;RUN=1;SAF=3;SAP=125.762;SAR=65;SRF=2;SRP=7.35324;SRR=0;TYPE=snp	GT:DP:DPR:RO:QR:AO:QA:GL	1/1:70:70,68:2:4:68:2230:-200.805,-20.8495,0
chr5	145128923	.	A	C	524.517	.	AB=0;ABP=0;AC=2;AF=1;AN=2;AO=18;CIGAR=1X;DP=18;DPB=18;DPRA=0;EPP=3.0103;EPPR=0;GTI=0;LEN=1;MEANALT=1;MQM=240.889;MQMR=0;NS=1;NUMALT=1;ODDS=29.5585;PAIRED=0;PAIREDR=0;PAO=0;PQA=0;PQR=0;PRO=0;QA=642;QR=0;RO=0;RPL=7;RPP=4.9405;RPPR=0;RPR=11;RUN=1;SAF=8;SAP=3.49285;SAR=10;SRF=0;SRP=0;SRR=0;TYPE=snp	GT:DP:DPR:RO:QR:AO:QA:GL	1/1:18:18,18:0:0:18:642:-54.8766,-5.41854,0
chr5	145146525	.	A	G	6702.45	.	AB=0;ABP=0;AC=2;AF=1;AN=2;AO=201;CIGAR=1X;DP=201;DPB=201;DPRA=0;EPP=4.3175;EPPR=0;GTI=0;LEN=1;MEANALT=1;MQM=253.736;MQMR=0;NS=1;NUMALT=1;ODDS=283.25;PAIRED=0;PAIREDR=0;PAO=0;PQA=0;PQR=0;PRO=0;QA=7539;QR=0;RO=0;RPL=81;RPP=19.4422;RPPR=0;RPR=120;RUN=1;SAF=97;SAP=3.53966;SAR=104;SRF=0;SRP=0;SRR=0;TYPE=snp	GT:DP:DPR:RO:QR:AO:QA:GL	1/1:201:201,201:0:0:201:7539:-675.823,-60.507,0
chr5	145147747	.	GC	G	1683.7	.	AC=2;AF=1;LEN=1;TYPE=del;Split primitives	GT	1|1
chr5	145147858	.	C	T	7195	.	AB=0;ABP=0;AC=2;AF=1;AN=2;AO=220;CIGAR=1X;DP=220;DPB=220;DPRA=0;EPP=6.95843;EPPR=0;GTI=0;LEN=1;MEANALT=1;MQM=251.536;MQMR=0;NS=1;NUMALT=1;ODDS=309.59;PAIRED=0;PAIREDR=0;PAO=0;PQA=0;PQR=0;PRO=0;QA=8186;QR=0;RO=0;RPL=142;RPP=43.4392;RPPR=0;RPR=78;RUN=1;SAF=104;SAP=4.43163;SAR=116;SRF=0;SRP=0;SRR=0;TYPE=snp	GT:DP:DPR:RO:QR:AO:QA:GL	1/1:220:220,220:0:0:220:8186:-727.927,-66.2266,0
chr5	145151333	.	C	T	959.057	.	AB=0;ABP=0;AC=2;AF=1;AN=2;AO=31;CIGAR=1X;DP=31;DPB=31;DPRA=0;EPP=11.486;EPPR=0;GTI=0;LEN=1;MEANALT=1;MQM=255;MQMR=0;NS=1;NUMALT=1;ODDS=47.5803;PAIRED=0;PAIREDR=0;PAO=0;PQA=0;PQR=0;PRO=0;QA=1103;QR=0;RO=0;RPL=18;RPP=4.76149;RPPR=0;RPR=13;RUN=1;SAF=13;SAP=4.76149;SAR=18;SRF=0;SRP=0;SRR=0;TYPE=snp	GT:DP:DPR:RO:QR:AO:QA:GL	1/1:31:31,31:0:0:31:1103:-99.6258,-9.33193,0
chr5	145154790	.	T	C	1728.55	.	AB=0;ABP=0;AC=2;AF=1;AN=2;AO=58;CIGAR=1X;DP=58;DPB=58;DPRA=0;EPP=10.3484;EPPR=0;GTI=0;LEN=1;MEANALT=1;MQM=241.862;MQMR=0;NS=1;NUMALT=1;ODDS=85.0102;PAIRED=0;PAIREDR=0;PAO=0;PQA=0;PQR=0;PRO=0;QA=2060;QR=0;RO=0;RPL=28;RPP=3.16006;RPPR=0;RPR=30;RUN=1;SAF=28;SAP=3.16006;SAR=30;SRF=0;SRP=0;SRR=0;TYPE=snp	GT:DP:DPR:RO:QR:AO:QA:GL	1/1:58:58,58:0:0:58:2060:-176.557,-17.4597,0
chr5	145155003	.	A	G	924.2	.	AB=0;ABP=0;AC=2;AF=1;AN=2;AO=31;CIGAR=1X;DP=31;DPB=31;DPRA=0;EPP=4.76149;EPPR=0;GTI=0;LEN=1;MEANALT=1;MQM=246.806;MQMR=0;NS=1;NUMALT=1;ODDS=47.5803;PAIRED=0;PAIREDR=0;PAO=0;PQA=0;PQR=0;PRO=0;QA=1086;QR=0;RO=0;RPL=14;RPP=3.64073;RPPR=0;RPR=17;RUN=1;SAF=15;SAP=3.08035;SAR=16;SRF=0;SRP=0;SRR=0;TYPE=snp	GT:DP:DPR:RO:QR:AO:QA:GL	1/1:31:31,31:0:0:31:1086:-95.1999,-9.33193,0
chr5	145155013	.	G	A	939.956	.	AB=0;ABP=0;AC=2;AF=1;AN=2;AO=30;CIGAR=1X;DP=30;DPB=30;DPRA=0;EPP=3.29983;EPPR=0;GTI=0;LEN=1;MEANALT=1;MQM=255;MQMR=0;NS=1;NUMALT=1;ODDS=46.194;PAIRED=0;PAIREDR=0;PAO=0;PQA=0;PQR=0;PRO=0;QA=1070;QR=0;RO=0;RPL=13;RPP=4.16842;RPPR=0;RPR=17;RUN=1;SAF=15;SAP=3.0103;SAR=15;SRF=0;SRP=0;SRR=0;TYPE=snp	GT:DP:DPR:RO:QR:AO:QA:GL	1/1:30:30,30:0:0:30:1070:-96.6567,-9.0309,0
chr5	145155242	.	G	T	623	.	AB=0;ABP=0;AC=2;AF=1;AN=2;AO=21;CIGAR=1X;DP=21;DPB=21;DPRA=0;EPP=3.1137;EPPR=0;GTI=0;LEN=1;MEANALT=1;MQM=242.905;MQMR=0;NS=1;NUMALT=1;ODDS=33.7174;PAIRED=0;PAIREDR=0;PAO=0;PQA=0;PQR=0;PRO=0;QA=752;QR=0;RO=0;RPL=9;RPP=3.94093;RPPR=0;RPR=12;RUN=1;SAF=12;SAP=3.94093;SAR=9;SRF=0;SRP=0;SRR=0;TYPE=snp	GT:DP:DPR:RO:QR:AO:QA:GL	1/1:21:21,21:0:0:21:752:-64.7809,-6.32163,0
chr5	145180064	.	C	T	429.336	.	AB=0;ABP=0;AC=2;AF=1;AN=2;AO=13;CIGAR=1X;DP=13;DPB=13;DPRA=0;EPP=4.51363;EPPR=0;GTI=0;LEN=1;MEANALT=1;MQM=255;MQMR=0;NS=1;NUMALT=1;ODDS=22.627;PAIRED=0;PAIREDR=0;PAO=0;PQA=0;PQR=0;PRO=0;QA=501;QR=0;RO=0;RPL=7;RPP=3.17734;RPPR=0;RPR=6;RUN=1;SAF=4;SAP=7.18621;SAR=9;SRF=0;SRP=0;SRR=0;TYPE=snp	GT:DP:DPR:RO:QR:AO:QA:GL	1/1:13:13,13:0:0:13:501:-45.4754,-3.91339,0
chr5	145180543	.	A	G	501.183	.	AB=0;ABP=0;AC=2;AF=1;AN=2;AO=15;CIGAR=1X;DP=15;DPB=15;DPRA=0;EPP=10.1038;EPPR=0;GTI=0;LEN=1;MEANALT=1;MQM=255;MQMR=0;NS=1;NUMALT=1;ODDS=25.3996;PAIRED=0;PAIREDR=0;PAO=0;PQA=0;PQR=0;PRO=0;QA=586;QR=0;RO=0;RPL=9;RPP=4.31318;RPPR=0;RPR=6;RUN=1;SAF=6;SAP=4.31318;SAR=9;SRF=0;SRP=0;SRR=0;TYPE=snp	GT:DP:DPR:RO:QR:AO:QA:GL	1/1:15:15,15:0:0:15:586:-53.1307,-4.51545,0
chr5	145181065	.	A	G	333.115	.	AB=0;ABP=0;AC=2;AF=1;AN=2;AO=12;CIGAR=1X;DP=13;DPB=13;DPRA=0;EPP=9.52472;EPPR=5.18177;GTI=0;LEN=1;MEANALT=1;MQM=255;MQMR=255;NS=1;NUMALT=1;ODDS=15.0035;PAIRED=0;PAIREDR=0;PAO=0;PQA=0;PQR=0;PRO=0;QA=426;QR=31;RO=1;RPL=6;RPP=3.0103;RPPR=5.18177;RPR=6;RUN=1;SAF=9;SAP=9.52472;SAR=3;SRF=0;SRP=5.18177;SRR=1;TYPE=snp	GT:DP:DPR:RO:QR:AO:QA:GL	1/1:13:13,12:1:31:12:426:-35.595,-0.81339,0
chr5	145181700	.	A	G	1801.87	.	AB=0;ABP=0;AC=2;AF=1;AN=2;AO=57;CIGAR=1X;DP=57;DPB=57;DPRA=0;EPP=14.02;EPPR=0;GTI=0;LEN=1;MEANALT=1;MQM=255;MQMR=0;NS=1;NUMALT=1;ODDS=83.6239;PAIRED=0;PAIREDR=0;PAO=0;PQA=0;PQR=0;PRO=0;QA=2098;QR=0;RO=0;RPL=45;RPP=44.4969;RPPR=0;RPR=12;RUN=1;SAF=22;SAP=9.44853;SAR=35;SRF=0;SRP=0;SRR=0;TYPE=snp	GT:DP:DPR:RO:QR:AO:QA:GL	1/1:57:57,57:0:0:57:2098:-189.188,-17.1587,0
chr5	145181761	.	C	T	871.473	.	AB=0;ABP=0;AC=2;AF=1;AN=2;AO=34;CIGAR=1X;DP=36;DPB=36;DPRA=0;EPP=7.09778;EPPR=5.18177;GTI=0;LEN=1;MEANALT=2;MQM=247.529;MQMR=255;NS=1;NUMALT=1;ODDS=44.9375;PAIRED=0;PAIREDR=0;PAO=0;PQA=0;PQR=0;PRO=0;QA=1057;QR=31;RO=1;RPL=14;RPP=5.30951;RPPR=5.18177;RPR=20;RUN=1;SAF=19;SAP=4.03217;SAR=15;SRF=1;SRP=5.18177;SRR=0;TYPE=snp	GT:DP:DPR:RO:QR:AO:QA:GL	1/1:36:36,34:1:31:34:1057:-89.5695,-7.62105,0
chr5	145181903	.	C	G	1987.45	.	AB=0;ABP=0;AC=2;AF=1;AN=2;AO=66;CIGAR=1X;DP=67;DPB=67;DPRA=0;EPP=21.9613;EPPR=5.18177;GTI=0;LEN=1;MEANALT=1;MQM=255;MQMR=255;NS=1;NUMALT=1;ODDS=94.9011;PAIRED=0;PAIREDR=0;PAO=0;PQA=0;PQR=0;PRO=0;QA=2274;QR=2;RO=1;RPL=36;RPP=4.19474;RPPR=5.18177;RPR=30;RUN=1;SAF=21;SAP=21.9613;SAR=45;SRF=0;SRP=5.18177;SRR=1;TYPE=snp	GT:DP:DPR:RO:QR:AO:QA:GL	1/1:67:67,66:1:2:66:2274:-204.805,-19.969,0
chr5	145183784	.	C	T	20084.9	.	AB=0;ABP=0;AC=2;AF=1;AN=2;AO=678;CIGAR=1X;DP=681;DPB=681;DPRA=0;EPP=515.452;EPPR=0;GTI=0;LEN=1;MEANALT=2;MQM=255;MQMR=0;NS=1;NUMALT=1;ODDS=944.513;PAIRED=0;PAIREDR=0;PAO=0;PQA=0;PQR=0;PRO=0;QA=25201;QR=0;RO=0;RPL=60;RPP=1000.23;RPPR=0;RPR=618;RUN=1;SAF=583;SAP=765.729;SAR=95;SRF=0;SRP=0;SRR=0;TYPE=snp	GT:DP:DPR:RO:QR:AO:QA:GL	1/1:681:681,678:0:0:678:25201:-2268.1,-204.098,0
chr5	145201622	.	C	T	706.552	.	AB=0;ABP=0;AC=2;AF=1;AN=2;AO=24;CIGAR=1X;DP=24;DPB=24;DPRA=0;EPP=3.37221;EPPR=0;GTI=0;LEN=1;MEANALT=1;MQM=255;MQMR=0;NS=1;NUMALT=1;ODDS=37.8762;PAIRED=0;PAIREDR=0;PAO=0;PQA=0;PQR=0;PRO=0;QA=818;QR=0;RO=0;RPL=17;RPP=12.0581;RPPR=0;RPR=7;RUN=1;SAF=12;SAP=3.0103;SAR=12;SRF=0;SRP=0;SRR=0;TYPE=snp	GT:DP:DPR:RO:QR:AO:QA:GL	1/1:24:24,24:0:0:24:818:-73.9608,-7.22472,0
chr5	145220606	.	C	T	448.427	.	AB=0;ABP=0;AC=2;AF=1;AN=2;AO=14;CIGAR=1X;DP=14;DPB=14;DPRA=0;EPP=3.0103;EPPR=0;GTI=0;LEN=1;MEANALT=1;MQM=255;MQMR=0;NS=1;NUMALT=1;ODDS=24.0133;PAIRED=0;PAIREDR=0;PAO=0;PQA=0;PQR=0;PRO=0;QA=520;QR=0;RO=0;RPL=9;RPP=5.49198;RPPR=0;RPR=5;RUN=1;SAF=6;SAP=3.63072;SAR=8;SRF=0;SRP=0;SRR=0;TYPE=snp	GT:DP:DPR:RO:QR:AO:QA:GL	1/1:14:14,14:0:0:14:520:-47.1714,-4.21442,0
chr5	145220837	.	C	T	355.306	.	AB=0;ABP=0;AC=2;AF=1;AN=2;AO=11;CIGAR=1X;DP=11;DPB=11;DPRA=0;EPP=4.78696;EPPR=0;GTI=0;LEN=1;MEANALT=1;MQM=255;MQMR=0;NS=1;NUMALT=1;ODDS=19.8544;PAIRED=0;PAIREDR=0;PAO=0;PQA=0;PQR=0;PRO=0;QA=417;QR=0;RO=0;RPL=4;RPP=4.78696;RPPR=0;RPR=7;RUN=1;SAF=7;SAP=4.78696;SAR=4;SRF=0;SRP=0;SRR=0;TYPE=snp	GT:DP:DPR:RO:QR:AO:QA:GL	1/1:11:11,11:0:0:11:417:-37.9091,-3.31133,0
chr5	145221050	.	C	T	417.065	.	AB=0;ABP=0;AC=2;AF=1;AN=2;AO=15;CIGAR=1X;DP=15;DPB=15;DPRA=0;EPP=4.31318;EPPR=0;GTI=0;LEN=1;MEANALT=1;MQM=238.067;MQMR=0;NS=1;NUMALT=1;ODDS=25.3996;PAIRED=0;PAIREDR=0;PAO=0;PQA=0;PQR=0;PRO=0;QA=523;QR=0;RO=0;RPL=9;RPP=4.31318;RPPR=0;RPR=6;RUN=1;SAF=6;SAP=4.31318;SAR=9;SRF=0;SRP=0;SRR=0;TYPE=snp	GT:DP:DPR:RO:QR:AO:QA:GL	1/1:15:15,15:0:0:15:523:-44.1546,-4.51545,0
chr5	145237306	.	G	C	576.642	.	AB=0;ABP=0;AC=2;AF=1;AN=2;AO=18;CIGAR=1X;DP=18;DPB=18;DPRA=0;EPP=10.7311;EPPR=0;GTI=0;LEN=1;MEANALT=1;MQM=255;MQMR=0;NS=1;NUMALT=1;ODDS=29.5585;PAIRED=0;PAIREDR=0;PAO=0;PQA=0;PQR=0;PRO=0;QA=676;QR=0;RO=0;RPL=7;RPP=4.9405;RPPR=0;RPR=11;RUN=1;SAF=6;SAP=7.35324;SAR=12;SRF=0;SRP=0;SRR=0;TYPE=snp	GT:DP:DPR:RO:QR:AO:QA:GL	1/1:18:18,18:0:0:18:676:-61.2156,-5.41854,0
chr5	145283615	.	G	C	757.226	.	AB=0;ABP=0;AC=2;AF=1;AN=2;AO=26;CIGAR=1X;DP=26;DPB=26;DPRA=0;EPP=24.391;EPPR=0;GTI=0;LEN=1;MEANALT=1;MQM=245.231;MQMR=0;NS=1;NUMALT=1;ODDS=40.6488;PAIRED=0;PAIREDR=0;PAO=0;PQA=0;PQR=0;PRO=0;QA=891;QR=0;RO=0;RPL=12;RPP=3.34437;RPPR=0;RPR=14;RUN=1;SAF=13;SAP=3.0103;SAR=13;SRF=0;SRP=0;SRR=0;TYPE=snp	GT:DP:DPR:RO:QR:AO:QA:GL	1/1:26:26,26:0:0:26:891:-80.3829,-7.82678,0
chr5	145288403	.	G	A	1141.33	.	AB=0;ABP=0;AC=2;AF=1;AN=2;AO=37;CIGAR=1X;DP=37;DPB=37;DPRA=0;EPP=3.06899;EPPR=0;GTI=0;LEN=1;MEANALT=1;MQM=248.135;MQMR=0;NS=1;NUMALT=1;ODDS=55.8981;PAIRED=0;PAIREDR=0;PAO=0;PQA=0;PQR=0;PRO=0;QA=1378;QR=0;RO=0;RPL=5;RPP=45.7942;RPPR=0;RPR=32;RUN=1;SAF=18;SAP=3.06899;SAR=19;SRF=0;SRP=0;SRR=0;TYPE=snp	GT:DP:DPR:RO:QR:AO:QA:GL	1/1:37:37,37:0:0:37:1378:-121.413,-11.1381,0
chr5	145291559	.	CT	C	400.004	.	AC=2;AF=1;LEN=1;TYPE=del;Split primitives	GT	1|1
chr5	146209418	.	TA	T	261.906	.	AC=1;AF=0.5;LEN=1;TYPE=del;Split primitives	GT	0|1
chr5	146209444	.	G	A	1268.94	.	AB=0;ABP=0;AC=2;AF=1;AN=2;AO=43;CIGAR=1X;DP=43;DPB=43;DPRA=0;EPP=9.12072;EPPR=0;GTI=0;LEN=1;MEANALT=1;MQM=249.093;MQMR=0;NS=1;NUMALT=1;ODDS=64.2158;PAIRED=0;PAIREDR=0;PAO=0;PQA=0;PQR=0;PRO=0;QA=1476;QR=0;RO=0;RPL=22;RPP=3.0608;RPPR=0;RPR=21;RUN=1;SAF=26;SAP=7.10075;SAR=17;SRF=0;SRP=0;SRR=0;TYPE=snp	GT:DP:DPR:RO:QR:AO:QA:GL	1/1:43:43,43:0:0:43:1476:-130.657,-12.9443,0
chr5	146209736	.	A	G	2416.99	.	AB=0;ABP=0;AC=2;AF=1;AN=2;AO=69;CIGAR=1X;DP=69;DPB=69;DPRA=0;EPP=22.6794;EPPR=0;GTI=0;LEN=1;MEANALT=1;MQM=255;MQMR=0;NS=1;NUMALT=1;ODDS=100.259;PAIRED=0;PAIREDR=0;PAO=0;PQA=0;PQR=0;PRO=0;QA=2743;QR=0;RO=0;RPL=29;RPP=6.81824;RPPR=0;RPR=40;RUN=1;SAF=38;SAP=4.55236;SAR=31;SRF=0;SRP=0;SRR=0;TYPE=snp	GT:DP:DPR:RO:QR:AO:QA:GL	1/1:69:69,69:0:0:69:2743:-247.268,-20.7711,0
chr5	146210536	.	C	T	1894.21	.	AB=0;ABP=0;AC=2;AF=1;AN=2;AO=61;CIGAR=1X;DP=61;DPB=61;DPRA=0;EPP=3.90025;EPPR=0;GTI=0;LEN=1;MEANALT=1;MQM=246.672;MQMR=0;NS=1;NUMALT=1;ODDS=89.1691;PAIRED=0;PAIREDR=0;PAO=0;PQA=0;PQR=0;PRO=0;QA=2218;QR=0;RO=0;RPL=34;RPP=4.7546;RPPR=0;RPR=27;RUN=1;SAF=21;SAP=15.8611;SAR=40;SRF=0;SRP=0;SRR=0;TYPE=snp	GT:DP:DPR:RO:QR:AO:QA:GL	1/1:61:61,61:0:0:61:2218:-193.943,-18.3628,0
chr5	146211170	.	T	C	2168.62	.	AB=0;ABP=0;AC=2;AF=1;AN=2;AO=69;CIGAR=1X;DP=69;DPB=69;DPRA=0;EPP=16.8888;EPPR=0;GTI=0;LEN=1;MEANALT=1;MQM=255;MQMR=0;NS=1;NUMALT=1;ODDS=100.259;PAIRED=0;PAIREDR=0;PAO=0;PQA=0;PQR=0;PRO=0;QA=2462;QR=0;RO=0;RPL=39;RPP=5.55942;RPPR=0;RPR=30;RUN=1;SAF=29;SAP=6.81824;SAR=40;SRF=0;SRP=0;SRR=0;TYPE=snp	GT:DP:DPR:RO:QR:AO:QA:GL	1/1:69:69,69:0:0:69:2462:-221.937,-20.7711,0
chr5	146211199	.	C	A	2326	.	AB=0;ABP=0;AC=2;AF=1;AN=2;AO=71;CIGAR=1X;DP=71;DPB=71;DPRA=0;EPP=25.3061;EPPR=0;GTI=0;LEN=1;MEANALT=1;MQM=251.423;MQMR=0;NS=1;NUMALT=1;ODDS=103.032;PAIRED=0;PAIREDR=0;PAO=0;PQA=0;PQR=0;PRO=0;QA=2678;QR=0;RO=0;RPL=33;RPP=3.7749;RPPR=0;RPR=38;RUN=1;SAF=32;SAP=4.50892;SAR=39;SRF=0;SRP=0;SRR=0;TYPE=snp	GT:DP:DPR:RO:QR:AO:QA:GL	1/1:71:71,71:0:0:71:2678:-238.152,-21.3731,0
chr5	146218071	.	G	A	2462.64	.	AB=0;ABP=0;AC=2;AF=1;AN=2;AO=75;CIGAR=1X;DP=75;DPB=75;DPRA=0;EPP=9.52472;EPPR=0;GTI=0;LEN=1;MEANALT=1;MQM=248.227;MQMR=0;NS=1;NUMALT=1;ODDS=108.577;PAIRED=0;PAIREDR=0;PAO=0;PQA=0;PQR=0;PRO=0;QA=2857;QR=0;RO=0;RPL=29;RPP=11.3777;RPPR=0;RPR=46;RUN=1;SAF=43;SAP=6.51361;SAR=32;SRF=0;SRP=0;SRR=0;TYPE=snp	GT:DP:DPR:RO:QR:AO:QA:GL	1/1:75:75,75:0:0:75:2857:-251.202,-22.5773,0
chr5	146299522	.	A	G	465.072	.	AB=0;ABP=0;AC=2;AF=1;AN=2;AO=33;CIGAR=1X;DP=33;DPB=33;DPRA=0;EPP=3.60252;EPPR=0;GTI=0;LEN=1;MEANALT=1;MQM=124.152;MQMR=0;NS=1;NUMALT=1;ODDS=50.3529;PAIRED=0;PAIREDR=0;PAO=0;PQA=0;PQR=0;PRO=0;QA=1137;QR=0;RO=0;RPL=20;RPP=6.23461;RPPR=0;RPR=13;RUN=1;SAF=23;SAP=14.1309;SAR=10;SRF=0;SRP=0;SRR=0;TYPE=snp	GT:DP:DPR:RO:QR:AO:QA:GL	1/1:33:33,33:0:0:33:1137:-50.5687,-9.93399,0
chr5	148183907	.	G	A	436.326	.	AB=0;ABP=0;AC=2;AF=1;AN=2;AO=14;CIGAR=1X;DP=14;DPB=14;DPRA=0;EPP=5.49198;EPPR=0;GTI=0;LEN=1;MEANALT=1;MQM=255;MQMR=0;NS=1;NUMALT=1;ODDS=24.0133;PAIRED=0;PAIREDR=0;PAO=0;PQA=0;PQR=0;PRO=0;QA=533;QR=0;RO=0;RPL=1;RPP=25.3454;RPPR=0;RPR=13;RUN=1;SAF=6;SAP=3.63072;SAR=8;SRF=0;SRP=0;SRR=0;TYPE=snp	GT:DP:DPR:RO:QR:AO:QA:GL	1/1:14:14,14:0:0:14:533:-48.3507,-4.21442,0
chr5	148183913	.	G	A	429.976	.	AB=0;ABP=0;AC=2;AF=1;AN=2;AO=14;CIGAR=1X;DP=14;DPB=14;DPRA=0;EPP=5.49198;EPPR=0;GTI=0;LEN=1;MEANALT=1;MQM=255;MQMR=0;NS=1;NUMALT=1;ODDS=24.0133;PAIRED=0;PAIREDR=0;PAO=0;PQA=0;PQR=0;PRO=0;QA=526;QR=0;RO=0;RPL=1;RPP=25.3454;RPPR=0;RPR=13;RUN=1;SAF=6;SAP=3.63072;SAR=8;SRF=0;SRP=0;SRR=0;TYPE=snp	GT:DP:DPR:RO:QR:AO:QA:GL	1/1:14:14,14:0:0:14:526:-47.7157,-4.21442,0

## Sheet: Table S2
Mecp2 VCF
##fileformat=VCFv4.1
##fileDate=20171021
##source=freeBayes v1.0.2-29-g41c1313
##reference=/galaxy/data/mm10/sam_index/mm10.fa
##contig=<ID=chr1,length=195471971>
##contig=<ID=chr10,length=130694993>
##contig=<ID=chr11,length=122082543>
##contig=<ID=chr12,length=120129022>
##contig=<ID=chr13,length=120421639>
##contig=<ID=chr14,length=124902244>
##contig=<ID=chr15,length=104043685>
##contig=<ID=chr16,length=98207768>
##contig=<ID=chr17,length=94987271>
##contig=<ID=chr18,length=90702639>
##contig=<ID=chr19,length=61431566>
##contig=<ID=chr1_GL456210_random,length=169725>
##contig=<ID=chr1_GL456211_random,length=241735>
##contig=<ID=chr1_GL456212_random,length=153618>
##contig=<ID=chr1_GL456213_random,length=39340>
##contig=<ID=chr1_GL456221_random,length=206961>
##contig=<ID=chr2,length=182113224>
##contig=<ID=chr3,length=160039680>
##contig=<ID=chr4,length=156508116>
##contig=<ID=chr4_GL456216_random,length=66673>
##contig=<ID=chr4_JH584292_random,length=14945>
##contig=<ID=chr4_GL456350_random,length=227966>
##contig=<ID=chr4_JH584293_random,length=207968>
##contig=<ID=chr4_JH584294_random,length=191905>
##contig=<ID=chr4_JH584295_random,length=1976>
##contig=<ID=chr5,length=151834684>
##contig=<ID=chr5_JH584296_random,length=199368>
##contig=<ID=chr5_JH584297_random,length=205776>
##contig=<ID=chr5_JH584298_random,length=184189>
##contig=<ID=chr5_GL456354_random,length=195993>
##contig=<ID=chr5_JH584299_random,length=953012>
##contig=<ID=chr6,length=149736546>
##contig=<ID=chr7,length=145441459>
##contig=<ID=chr7_GL456219_random,length=175968>
##contig=<ID=chr8,length=129401213>
##contig=<ID=chr9,length=124595110>
##contig=<ID=chrM,length=16299>
##contig=<ID=chrX,length=171031299>
##contig=<ID=chrX_GL456233_random,length=336933>
##contig=<ID=chrY,length=91744698>
##contig=<ID=chrY_JH584300_random,length=182347>
##contig=<ID=chrY_JH584301_random,length=259875>
##contig=<ID=chrY_JH584302_random,length=155838>
##contig=<ID=chrY_JH584303_random,length=158099>
##contig=<ID=chrUn_GL456239,length=40056>
##contig=<ID=chrUn_GL456367,length=42057>
##contig=<ID=chrUn_GL456378,length=31602>
##contig=<ID=chrUn_GL456381,length=25871>
##contig=<ID=chrUn_GL456382,length=23158>
##contig=<ID=chrUn_GL456383,length=38659>
##contig=<ID=chrUn_GL456385,length=35240>
##contig=<ID=chrUn_GL456390,length=24668>
##contig=<ID=chrUn_GL456392,length=23629>
##contig=<ID=chrUn_GL456393,length=55711>
##contig=<ID=chrUn_GL456394,length=24323>
##contig=<ID=chrUn_GL456359,length=22974>
##contig=<ID=chrUn_GL456360,length=31704>
##contig=<ID=chrUn_GL456396,length=21240>
##contig=<ID=chrUn_GL456372,length=28664>
##contig=<ID=chrUn_GL456387,length=24685>
##contig=<ID=chrUn_GL456389,length=28772>
##contig=<ID=chrUn_GL456370,length=26764>
##contig=<ID=chrUn_GL456379,length=72385>
##contig=<ID=chrUn_GL456366,length=47073>
##contig=<ID=chrUn_GL456368,length=20208>
##contig=<ID=chrUn_JH584304,length=114452>
##phasing=none
##commandline="freebayes --region chrY_JH584303_random:0..158099 --bam b_0.bam --fasta-reference /galaxy/data/mm10/sam_index/mm10.fa --vcf ./vcf_output/part_chrY_JH584303_random:0..158099.vcf"
##filter="DP > 10 QUAL > 30"
##INFO=<ID=NS,Number=1,Type=Integer,Description="Number of samples with data">
##INFO=<ID=DP,Number=1,Type=Integer,Description="Total read depth at the locus">
##INFO=<ID=DPB,Number=1,Type=Float,Description="Total read depth per bp at the locus; bases in reads overlapping / bases in haplotype">
##INFO=<ID=AC,Number=A,Type=Integer,Description="Total number of alternate alleles in called genotypes">
##INFO=<ID=AN,Number=1,Type=Integer,Description="Total number of alleles in called genotypes">
##INFO=<ID=AF,Number=A,Type=Float,Description="Estimated allele frequency in the range (0,1]">
##INFO=<ID=RO,Number=1,Type=Integer,Description="Reference allele observation count, with partial observations recorded fractionally">
##INFO=<ID=AO,Number=A,Type=Integer,Description="Alternate allele observations, with partial observations recorded fractionally">
##INFO=<ID=PRO,Number=1,Type=Float,Description="Reference allele observation count, with partial observations recorded fractionally">
##INFO=<ID=PAO,Number=A,Type=Float,Description="Alternate allele observations, with partial observations recorded fractionally">
##INFO=<ID=QR,Number=1,Type=Integer,Description="Reference allele quality sum in phred">
##INFO=<ID=QA,Number=A,Type=Integer,Description="Alternate allele quality sum in phred">
##INFO=<ID=PQR,Number=1,Type=Float,Description="Reference allele quality sum in phred for partial observations">
##INFO=<ID=PQA,Number=A,Type=Float,Description="Alternate allele quality sum in phred for partial observations">
##INFO=<ID=SRF,Number=1,Type=Integer,Description="Number of reference observations on the forward strand">
##INFO=<ID=SRR,Number=1,Type=Integer,Description="Number of reference observations on the reverse strand">
##INFO=<ID=SAF,Number=A,Type=Integer,Description="Number of alternate observations on the forward strand">
##INFO=<ID=SAR,Number=A,Type=Integer,Description="Number of alternate observations on the reverse strand">
##INFO=<ID=SRP,Number=1,Type=Float,Description="Strand balance probability for the reference allele: Phred-scaled upper-bounds estimate of the probability of observing the deviation between SRF and SRR given E(SRF/SRR) ~ 0.5, derived using Hoeffding's inequality">
##INFO=<ID=SAP,Number=A,Type=Float,Description="Strand balance probability for the alternate allele: Phred-scaled upper-bounds estimate of the probability of observing the deviation between SAF and SAR given E(SAF/SAR) ~ 0.5, derived using Hoeffding's inequality">
##INFO=<ID=AB,Number=A,Type=Float,Description="Allele balance at heterozygous sites: a number between 0 and 1 representing the ratio of reads showing the reference allele to all reads, considering only reads from individuals called as heterozygous">
##INFO=<ID=ABP,Number=A,Type=Float,Description="Allele balance probability at heterozygous sites: Phred-scaled upper-bounds estimate of the probability of observing the deviation between ABR and ABA given E(ABR/ABA) ~ 0.5, derived using Hoeffding's inequality">
##INFO=<ID=RUN,Number=A,Type=Integer,Description="Run length: the number of consecutive repeats of the alternate allele in the reference genome">
##INFO=<ID=RPP,Number=A,Type=Float,Description="Read Placement Probability: Phred-scaled upper-bounds estimate of the probability of observing the deviation between RPL and RPR given E(RPL/RPR) ~ 0.5, derived using Hoeffding's inequality">
##INFO=<ID=RPPR,Number=1,Type=Float,Description="Read Placement Probability for reference observations: Phred-scaled upper-bounds estimate of the probability of observing the deviation between RPL and RPR given E(RPL/RPR) ~ 0.5, derived using Hoeffding's inequality">
##INFO=<ID=RPL,Number=A,Type=Float,Description="Reads Placed Left: number of reads supporting the alternate balanced to the left (5') of the alternate allele">
##INFO=<ID=RPR,Number=A,Type=Float,Description="Reads Placed Right: number of reads supporting the alternate balanced to the right (3') of the alternate allele">
##INFO=<ID=EPP,Number=A,Type=Float,Description="End Placement Probability: Phred-scaled upper-bounds estimate of the probability of observing the deviation between EL and ER given E(EL/ER) ~ 0.5, derived using Hoeffding's inequality">
##INFO=<ID=EPPR,Number=1,Type=Float,Description="End Placement Probability for reference observations: Phred-scaled upper-bounds estimate of the probability of observing the deviation between EL and ER given E(EL/ER) ~ 0.5, derived using Hoeffding's inequality">
##INFO=<ID=DPRA,Number=A,Type=Float,Description="Alternate allele depth ratio. Ratio between depth in samples with each called alternate allele and those without.">
##INFO=<ID=ODDS,Number=1,Type=Float,Description="The log odds ratio of the best genotype combination to the second-best.">
##INFO=<ID=GTI,Number=1,Type=Integer,Description="Number of genotyping iterations required to reach convergence or bailout.">
##INFO=<ID=TYPE,Number=A,Type=String,Description="The type of allele, either snp, mnp, ins, del, or complex.">
##INFO=<ID=CIGAR,Number=A,Type=String,Description="The extended CIGAR representation of each alternate allele, with the exception that '=' is replaced by 'M' to ease VCF parsing. Note that INDEL alleles do not have the first matched base (which is provided by default, per the spec) referred to by the CIGAR.">
##INFO=<ID=NUMALT,Number=1,Type=Integer,Description="Number of unique non-reference alleles in called genotypes at this position.">
##INFO=<ID=MEANALT,Number=A,Type=Float,Description="Mean number of unique non-reference allele observations per sample with the corresponding alternate alleles.">
##INFO=<ID=LEN,Number=A,Type=Integer,Description="allele length">
##INFO=<ID=MQM,Number=A,Type=Float,Description="Mean mapping quality of observed alternate alleles">
##INFO=<ID=MQMR,Number=1,Type=Float,Description="Mean mapping quality of observed reference alleles">
##INFO=<ID=PAIRED,Number=A,Type=Float,Description="Proportion of observed alternate alleles which are supported by properly paired read fragments">
##INFO=<ID=PAIREDR,Number=1,Type=Float,Description="Proportion of observed reference alleles which are supported by properly paired read fragments">
##INFO=<ID=MIN_DP,Number=1,Type=Integer,Description="Minimum depth in gVCF output block.">
##INFO=<ID=END,Number=1,Type=Integer,Description="Last position (inclusive) in gVCF output record.">
##FORMAT=<ID=GT,Number=1,Type=String,Description="Genotype">
##FORMAT=<ID=GQ,Number=1,Type=Float,Description="Genotype Quality, the Phred-scaled marginal (or unconditional) probability of the called genotype">
##FORMAT=<ID=GL,Number=G,Type=Float,Description="Genotype Likelihood, log10-scaled likelihoods of the data given the called genotype for each possible genotype generated from the reference and alternate alleles given the sample ploidy">
##FORMAT=<ID=DP,Number=1,Type=Integer,Description="Read Depth">
##FORMAT=<ID=DPR,Number=A,Type=Integer,Description="Number of observation for each allele">
##FORMAT=<ID=RO,Number=1,Type=Integer,Description="Reference allele observation count">
##FORMAT=<ID=QR,Number=1,Type=Integer,Description="Sum of quality of the reference observations">
##FORMAT=<ID=AO,Number=A,Type=Integer,Description="Alternate allele observation count">
##FORMAT=<ID=QA,Number=A,Type=Integer,Description="Sum of quality of the alternate observations">
##FORMAT=<ID=MIN_DP,Number=1,Type=Integer,Description="Minimum depth in gVCF output block.">
##INFO=<ID=Split primitives,Number=0,Type=Flag,Description="The allele was parsed using vcfallelicprimitives.">
#CHROM	POS	ID	REF	ALT	QUAL	FILTER	INFO	FORMAT	unknown
chrX	20164926	.	A	T	524.369	.	AC=1;AF=0.5;LEN=1;TYPE=snp;Split primitives	GT	0|1
chrX	20164927	.	T	C	524.369	.	AC=1;AF=0.5;LEN=1;TYPE=snp;Split primitives	GT	0|1
chrX	20164929	.	T	C	524.369	.	AC=1;AF=0.5;LEN=1;TYPE=snp;Split primitives	GT	0|1
chrX	38183343	.	T	C	140.509	.	AB=0;ABP=0;AC=2;AF=1;AN=2;AO=21;CIGAR=1X;DP=21;DPB=21;DPRA=0;EPP=40.3389;EPPR=0;GTI=0;LEN=1;MEANALT=1;MQM=170.333;MQMR=0;NS=1;NUMALT=1;ODDS=32.3535;PAIRED=0;PAIREDR=0;PAO=0;PQA=0;PQR=0;PRO=0;QA=507;QR=0;RO=0;RPL=0;RPP=48.6112;RPPR=0;RPR=21;RUN=1;SAF=1;SAP=40.3389;SAR=20;SRF=0;SRP=0;SRR=0;TYPE=snp	GT:DP:DPR:RO:QR:AO:QA:GL	1/1:21:21,21:0:0:21:507:-30.3714,-6.32163,0
chrX	73656018	.	A	G	317.322	.	AB=0;ABP=0;AC=2;AF=1;AN=2;AO=12;CIGAR=1X;DP=13;DPB=13;DPRA=0;EPP=29.068;EPPR=0;GTI=0;LEN=1;MEANALT=2;MQM=255;MQMR=0;NS=1;NUMALT=1;ODDS=21.2407;PAIRED=0;PAIREDR=0;PAO=0;PQA=0;PQR=0;PRO=0;QA=470;QR=0;RO=0;RPL=0;RPP=29.068;RPPR=0;RPR=12;RUN=1;SAF=12;SAP=29.068;SAR=0;SRF=0;SRP=0;SRR=0;TYPE=snp	GT:DP:DPR:RO:QR:AO:QA:GL	1/1:13:13,12:0:0:12:470:-42.5692,-3.61236,0
chrX	73670807	.	G	T	578.474	.	AB=0;ABP=0;AC=2;AF=1;AN=2;AO=27;CIGAR=1X;DP=28;DPB=28;DPRA=0;EPP=9.52472;EPPR=5.18177;GTI=0;LEN=1;MEANALT=1;MQM=255;MQMR=255;NS=1;NUMALT=1;ODDS=33.1886;PAIRED=0;PAIREDR=0;PAO=0;PQA=0;PQR=0;PRO=0;QA=730;QR=39;RO=1;RPL=16;RPP=5.02092;RPPR=5.18177;RPR=11;RUN=1;SAF=21;SAP=21.1059;SAR=6;SRF=1;SRP=5.18177;SRR=0;TYPE=snp	GT:DP:DPR:RO:QR:AO:QA:GL	1/1:28:28,27:1:39:27:730:-62.0704,-4.52884,0
chrX	73677808	.	G	A	643.607	.	AB=0;ABP=0;AC=2;AF=1;AN=2;AO=24;CIGAR=1X;DP=24;DPB=24;DPRA=0;EPP=4.45795;EPPR=0;GTI=0;LEN=1;MEANALT=1;MQM=233.833;MQMR=0;NS=1;NUMALT=1;ODDS=37.8762;PAIRED=0;PAIREDR=0;PAO=0;PQA=0;PQR=0;PRO=0;QA=828;QR=0;RO=0;RPL=11;RPP=3.37221;RPPR=0;RPR=13;RUN=1;SAF=5;SAP=20.744;SAR=19;SRF=0;SRP=0;SRR=0;TYPE=snp	GT:DP:DPR:RO:QR:AO:QA:GL	1/1:24:24,24:0:0:24:828:-68.7166,-7.22472,0
chrX	73677924	.	T	G	297.094	.	AB=0;ABP=0;AC=2;AF=1;AN=2;AO=11;CIGAR=1X;DP=11;DPB=11;DPRA=0;EPP=3.20771;EPPR=0;GTI=0;LEN=1;MEANALT=1;MQM=255;MQMR=0;NS=1;NUMALT=1;ODDS=19.8544;PAIRED=0;PAIREDR=0;PAO=0;PQA=0;PQR=0;PRO=0;QA=366;QR=0;RO=0;RPL=6;RPP=3.20771;RPPR=0;RPR=5;RUN=1;SAF=10;SAP=19.0002;SAR=1;SRF=0;SRP=0;SRR=0;TYPE=snp	GT:DP:DPR:RO:QR:AO:QA:GL	1/1:11:11,11:0:0:11:366:-33.2727,-3.31133,0
chrX	73680134	.	T	C	3487.97	.	AB=0;ABP=0;AC=2;AF=1;AN=2;AO=116;CIGAR=1X;DP=116;DPB=116;DPRA=0;EPP=22.1792;EPPR=0;GTI=0;LEN=1;MEANALT=1;MQM=255;MQMR=0;NS=1;NUMALT=1;ODDS=165.415;PAIRED=0;PAIREDR=0;PAO=0;PQA=0;PQR=0;PRO=0;QA=4252;QR=0;RO=0;RPL=111;RPP=213.344;RPPR=0;RPR=5;RUN=1;SAF=79;SAP=36.0317;SAR=37;SRF=0;SRP=0;SRR=0;TYPE=snp	GT:DP:DPR:RO:QR:AO:QA:GL	1/1:116:116,116:0:0:116:4252:-383.047,-34.9195,0
chrX	73731853	.	G	A	626.216	.	AB=0;ABP=0;AC=2;AF=1;AN=2;AO=25;CIGAR=1X;DP=25;DPB=25;DPRA=0;EPP=13.5202;EPPR=0;GTI=0;LEN=1;MEANALT=1;MQM=234.68;MQMR=0;NS=1;NUMALT=1;ODDS=39.2625;PAIRED=0;PAIREDR=0;PAO=0;PQA=0;PQR=0;PRO=0;QA=806;QR=0;RO=0;RPL=11;RPP=3.79203;RPPR=0;RPR=14;RUN=1;SAF=10;SAP=5.18177;SAR=15;SRF=0;SRP=0;SRR=0;TYPE=snp	GT:DP:DPR:RO:QR:AO:QA:GL	1/1:25:25,25:0:0:25:806:-66.3536,-7.52575,0
chrX	73732227	.	C	T	951.233	.	AB=0;ABP=0;AC=2;AF=1;AN=2;AO=30;CIGAR=1X;DP=30;DPB=30;DPRA=0;EPP=7.64277;EPPR=0;GTI=0;LEN=1;MEANALT=1;MQM=246.533;MQMR=0;NS=1;NUMALT=1;ODDS=46.194;PAIRED=0;PAIREDR=0;PAO=0;PQA=0;PQR=0;PRO=0;QA=1126;QR=0;RO=0;RPL=12;RPP=5.61607;RPPR=0;RPR=18;RUN=1;SAF=17;SAP=4.16842;SAR=13;SRF=0;SRP=0;SRR=0;TYPE=snp	GT:DP:DPR:RO:QR:AO:QA:GL	1/1:30:30,30:0:0:30:1126:-98.4633,-9.0309,0
chrX	73732606	.	G	A	806.129	.	AB=0;ABP=0;AC=2;AF=1;AN=2;AO=28;CIGAR=1X;DP=29;DPB=29;DPRA=0;EPP=7.97367;EPPR=5.18177;GTI=0;LEN=1;MEANALT=1;MQM=236.857;MQMR=255;NS=1;NUMALT=1;ODDS=34.3095;PAIRED=0;PAIREDR=0;PAO=0;PQA=0;PQR=0;PRO=0;QA=1040;QR=40;RO=1;RPL=13;RPP=3.32051;RPPR=5.18177;RPR=15;RUN=1;SAF=9;SAP=10.7656;SAR=19;SRF=1;SRP=5.18177;SRR=0;TYPE=snp	GT:DP:DPR:RO:QR:AO:QA:GL	1/1:29:29,28:1:40:28:1040:-83.4657,-4.72987,0
chrX	73737760	.	G	A	1318.24	.	AB=0;ABP=0;AC=2;AF=1;AN=2;AO=43;CIGAR=1X;DP=43;DPB=43;DPRA=0;EPP=7.10075;EPPR=0;GTI=0;LEN=1;MEANALT=1;MQM=255;MQMR=0;NS=1;NUMALT=1;ODDS=64.2158;PAIRED=0;PAIREDR=0;PAO=0;PQA=0;PQR=0;PRO=0;QA=1521;QR=0;RO=0;RPL=14;RPP=14.3727;RPPR=0;RPR=29;RUN=1;SAF=29;SAP=14.3727;SAR=14;SRF=0;SRP=0;SRR=0;TYPE=snp	GT:DP:DPR:RO:QR:AO:QA:GL	1/1:43:43,43:0:0:43:1521:-137.244,-12.9443,0
chrX	73801197	.	GA	G	414.862	.	AC=2;AF=1;LEN=1;TYPE=del;Split primitives	GT	1|1
chrX	73856047	.	C	T	446.094	.	AB=0;ABP=0;AC=2;AF=1;AN=2;AO=15;CIGAR=1X;DP=16;DPB=16;DPRA=0;EPP=20.5268;EPPR=5.18177;GTI=0;LEN=1;MEANALT=1;MQM=255;MQMR=255;NS=1;NUMALT=1;ODDS=18.9547;PAIRED=0;PAIREDR=0;PAO=0;PQA=0;PQR=0;PRO=0;QA=563;QR=31;RO=1;RPL=10;RPP=6.62942;RPPR=5.18177;RPR=5;RUN=1;SAF=7;SAP=3.15506;SAR=8;SRF=1;SRP=5.18177;SRR=0;TYPE=snp	GT:DP:DPR:RO:QR:AO:QA:GL	1/1:16:16,15:1:31:15:563:-47.9453,-1.71648,0
chrX	73894622	.	A	G	275.198	.	AB=0;ABP=0;AC=2;AF=1;AN=2;AO=11;CIGAR=1X;DP=11;DPB=11;DPRA=0;EPP=12.6832;EPPR=0;GTI=0;LEN=1;MEANALT=1;MQM=255;MQMR=0;NS=1;NUMALT=1;ODDS=19.8544;PAIRED=0;PAIREDR=0;PAO=0;PQA=0;PQR=0;PRO=0;QA=357;QR=0;RO=0;RPL=10;RPP=19.0002;RPPR=0;RPR=1;RUN=1;SAF=8;SAP=7.94546;SAR=3;SRF=0;SRP=0;SRR=0;TYPE=snp	GT:DP:DPR:RO:QR:AO:QA:GL	1/1:11:11,11:0:0:11:357:-32.4545,-3.31133,0
chrX	74016182	.	A	C	390.735	.	AB=0;ABP=0;AC=2;AF=1;AN=2;AO=12;CIGAR=1X;DP=12;DPB=12;DPRA=0;EPP=3.0103;EPPR=0;GTI=0;LEN=1;MEANALT=1;MQM=255;MQMR=0;NS=1;NUMALT=1;ODDS=21.2407;PAIRED=0;PAIREDR=0;PAO=0;PQA=0;PQR=0;PRO=0;QA=453;QR=0;RO=0;RPL=7;RPP=3.73412;RPPR=0;RPR=5;RUN=1;SAF=5;SAP=3.73412;SAR=7;SRF=0;SRP=0;SRR=0;TYPE=snp	GT:DP:DPR:RO:QR:AO:QA:GL	1/1:12:12,12:0:0:12:453:-41.1475,-3.61236,0
chrX	74024040	.	G	C	846.507	.	AB=0;ABP=0;AC=2;AF=1;AN=2;AO=34;CIGAR=1X;DP=35;DPB=35;DPRA=0;EPP=39.7976;EPPR=0;GTI=0;LEN=1;MEANALT=2;MQM=255;MQMR=0;NS=1;NUMALT=1;ODDS=51.7392;PAIRED=0;PAIREDR=0;PAO=0;PQA=0;PQR=0;PRO=0;QA=1092;QR=0;RO=0;RPL=27;RPP=28.557;RPPR=0;RPR=7;RUN=1;SAF=30;SAP=46.1843;SAR=4;SRF=0;SRP=0;SRR=0;TYPE=snp	GT:DP:DPR:RO:QR:AO:QA:GL	1/1:35:35,34:0:0:34:1092:-98.5143,-10.235,0
chrX	74029063	.	T	TG	263.895	.	AC=1;AF=0.5;LEN=1;TYPE=ins;Split primitives	GT	0|1
chrX	74227502	.	A	G	4349.11	.	AB=0;ABP=0;AC=2;AF=1;AN=2;AO=143;CIGAR=1X;DP=144;DPB=144;DPRA=0;EPP=42.5068;EPPR=5.18177;GTI=0;LEN=1;MEANALT=1;MQM=253.224;MQMR=255;NS=1;NUMALT=1;ODDS=200.881;PAIRED=0;PAIREDR=0;PAO=0;PQA=0;PQR=0;PRO=0;QA=5165;QR=2;RO=1;RPL=126;RPP=183.425;RPPR=5.18177;RPR=17;RUN=1;SAF=49;SAP=33.7602;SAR=94;SRF=1;SRP=5.18177;SRR=0;TYPE=snp	GT:DP:DPR:RO:QR:AO:QA:GL	1/1:144:144,143:1:2:143:5165:-464.862,-43.1483,0
chrX	74287380	.	G	T	447.672	.	AB=0;ABP=0;AC=2;AF=1;AN=2;AO=15;CIGAR=1X;DP=15;DPB=15;DPRA=0;EPP=4.31318;EPPR=0;GTI=0;LEN=1;MEANALT=1;MQM=255;MQMR=0;NS=1;NUMALT=1;ODDS=25.3996;PAIRED=0;PAIREDR=0;PAO=0;PQA=0;PQR=0;PRO=0;QA=522;QR=0;RO=0;RPL=5;RPP=6.62942;RPPR=0;RPR=10;RUN=1;SAF=8;SAP=3.15506;SAR=7;SRF=0;SRP=0;SRR=0;TYPE=snp	GT:DP:DPR:RO:QR:AO:QA:GL	1/1:15:15,15:0:0:15:522:-47.328,-4.51545,0
chrX	74305318	.	A	G	6113.67	.	AB=0;ABP=0;AC=2;AF=1;AN=2;AO=241;CIGAR=1X;DP=242;DPB=242;DPRA=0;EPP=53.693;EPPR=5.18177;GTI=0;LEN=1;MEANALT=1;MQM=255;MQMR=255;NS=1;NUMALT=1;ODDS=328.62;PAIRED=0;PAIREDR=0;PAO=0;PQA=0;PQR=0;PRO=0;QA=7209;QR=35;RO=1;RPL=59;RPP=139.327;RPPR=5.18177;RPR=182;RUN=1;SAF=177;SAP=118.062;SAR=64;SRF=0;SRP=5.18177;SRR=1;TYPE=snp	GT:DP:DPR:RO:QR:AO:QA:GL	1/1:242:242,241:1:35:241:7209:-645.609,-69.3493,0
chrX	74335477	.	T	C	3051.17	.	AB=0;ABP=0;AC=2;AF=1;AN=2;AO=109;CIGAR=1X;DP=109;DPB=109;DPRA=0;EPP=63.2736;EPPR=0;GTI=0;LEN=1;MEANALT=1;MQM=245.679;MQMR=0;NS=1;NUMALT=1;ODDS=155.711;PAIRED=0;PAIREDR=0;PAO=0;PQA=0;PQR=0;PRO=0;QA=3852;QR=0;RO=0;RPL=19;RPP=103.436;RPPR=0;RPR=90;RUN=1;SAF=87;SAP=87.1798;SAR=22;SRF=0;SRP=0;SRR=0;TYPE=snp	GT:DP:DPR:RO:QR:AO:QA:GL	1/1:109:109,109:0:0:109:3852:-334.42,-32.8123,0
chrX	74337863	.	C	T	445.312	.	AB=0.274725;ABP=43.1229;AC=1;AF=0.5;AN=2;AO=25;CIGAR=1X;DP=91;DPB=91;DPRA=0;EPP=5.18177;EPPR=13.6703;GTI=0;LEN=1;MEANALT=1;MQM=255;MQMR=255;NS=1;NUMALT=1;ODDS=102.537;PAIRED=0;PAIREDR=0;PAO=0;PQA=0;PQR=0;PRO=0;QA=905;QR=2326;RO=66;RPL=11;RPP=3.79203;RPPR=85.263;RPR=14;RUN=1;SAF=12;SAP=3.09716;SAR=13;SRF=50;SRP=41.044;SRR=16;TYPE=snp	GT:DP:DPR:RO:QR:AO:QA:GL	0/1:91:91,25:66:2326:25:905:-54.4183,0,-182.299
chrX	74341258	.	G	T	372.624	.	AB=0;ABP=0;AC=2;AF=1;AN=2;AO=13;CIGAR=1X;DP=14;DPB=14;DPRA=0;EPP=3.17734;EPPR=0;GTI=0;LEN=1;MEANALT=2;MQM=255;MQMR=0;NS=1;NUMALT=1;ODDS=22.627;PAIRED=0;PAIREDR=0;PAO=0;PQA=0;PQR=0;PRO=0;QA=442;QR=0;RO=0;RPL=6;RPP=3.17734;RPPR=0;RPR=7;RUN=1;SAF=3;SAP=11.1951;SAR=10;SRF=0;SRP=0;SRR=0;TYPE=snp	GT:DP:DPR:RO:QR:AO:QA:GL	1/1:14:14,13:0:0:13:442:-40.0771,-3.91339,0
chrX	74341882	.	A	G	2909.52	.	AB=0;ABP=0;AC=2;AF=1;AN=2;AO=92;CIGAR=1X;DP=92;DPB=92;DPRA=0;EPP=3.38795;EPPR=0;GTI=0;LEN=1;MEANALT=1;MQM=255;MQMR=0;NS=1;NUMALT=1;ODDS=132.144;PAIRED=0;PAIREDR=0;PAO=0;PQA=0;PQR=0;PRO=0;QA=3273;QR=0;RO=0;RPL=39;RPP=7.63648;RPPR=0;RPR=53;RUN=1;SAF=41;SAP=5.3706;SAR=51;SRF=0;SRP=0;SRR=0;TYPE=snp	GT:DP:DPR:RO:QR:AO:QA:GL	1/1:92:92,92:0:0:92:3273:-294.926,-27.6948,0
chrX	74350501	.	T	C	384.852	.	AB=0;ABP=0;AC=2;AF=1;AN=2;AO=13;CIGAR=1X;DP=13;DPB=13;DPRA=0;EPP=3.17734;EPPR=0;GTI=0;LEN=1;MEANALT=1;MQM=255;MQMR=0;NS=1;NUMALT=1;ODDS=22.627;PAIRED=0;PAIREDR=0;PAO=0;PQA=0;PQR=0;PRO=0;QA=455;QR=0;RO=0;RPL=6;RPP=3.17734;RPPR=0;RPR=7;RUN=1;SAF=10;SAP=11.1951;SAR=3;SRF=0;SRP=0;SRR=0;TYPE=snp	GT:DP:DPR:RO:QR:AO:QA:GL	1/1:13:13,13:0:0:13:455:-41.3,-3.91339,0
chrX	74366249	.	C	T	8498.74	.	AB=0;ABP=0;AC=2;AF=1;AN=2;AO=278;CIGAR=1X;DP=279;DPB=279;DPRA=0;EPP=213.096;EPPR=5.18177;GTI=0;LEN=1;MEANALT=1;MQM=255;MQMR=255;NS=1;NUMALT=1;ODDS=386.218;PAIRED=0;PAIREDR=0;PAO=0;PQA=0;PQR=0;PRO=0;QA=9806;QR=7;RO=1;RPL=178;RPP=50.5327;RPPR=5.18177;RPR=100;RUN=1;SAF=165;SAP=24.1314;SAR=113;SRF=1;SRP=5.18177;SRR=0;TYPE=snp	GT:DP:DPR:RO:QR:AO:QA:GL	1/1:279:279,278:1:7:278:9806:-882.193,-83.2874,0
chrX	74366421	.	C	G	7202.18	.	AB=0;ABP=0;AC=2;AF=1;AN=2;AO=230;CIGAR=1X;DP=230;DPB=230;DPRA=0;EPP=34.7704;EPPR=0;GTI=0;LEN=1;MEANALT=1;MQM=253.896;MQMR=0;NS=1;NUMALT=1;ODDS=323.453;PAIRED=0;PAIREDR=0;PAO=0;PQA=0;PQR=0;PRO=0;QA=8205;QR=0;RO=0;RPL=147;RPP=41.6814;RPPR=0;RPR=83;RUN=1;SAF=149;SAP=46.6663;SAR=81;SRF=0;SRP=0;SRR=0;TYPE=snp	GT:DP:DPR:RO:QR:AO:QA:GL	1/1:230:230,230:0:0:230:8205:-735.565,-69.2369,0
chrX	74370509	.	T	C	702.584	.	AB=0;ABP=0;AC=2;AF=1;AN=2;AO=23;CIGAR=1X;DP=23;DPB=23;DPRA=0;EPP=7.63648;EPPR=0;GTI=0;LEN=1;MEANALT=1;MQM=255;MQMR=0;NS=1;NUMALT=1;ODDS=36.4899;PAIRED=0;PAIREDR=0;PAO=0;PQA=0;PQR=0;PRO=0;QA=869;QR=0;RO=0;RPL=16;RPP=10.6577;RPPR=0;RPR=7;RUN=1;SAF=1;SAP=44.6459;SAR=22;SRF=0;SRP=0;SRR=0;TYPE=snp	GT:DP:DPR:RO:QR:AO:QA:GL	1/1:23:23,23:0:0:23:869:-78.5878,-6.92369,0
chrX	74370862	.	T	C	1372.41	.	AB=0;ABP=0;AC=2;AF=1;AN=2;AO=43;CIGAR=1X;DP=43;DPB=43;DPRA=0;EPP=7.10075;EPPR=0;GTI=0;LEN=1;MEANALT=1;MQM=255;MQMR=0;NS=1;NUMALT=1;ODDS=64.2158;PAIRED=0;PAIREDR=0;PAO=0;PQA=0;PQR=0;PRO=0;QA=1572;QR=0;RO=0;RPL=15;RPP=11.5447;RPPR=0;RPR=28;RUN=1;SAF=27;SAP=9.12072;SAR=16;SRF=0;SRP=0;SRR=0;TYPE=snp	GT:DP:DPR:RO:QR:AO:QA:GL	1/1:43:43,43:0:0:43:1572:-141.846,-12.9443,0
chrX	74370893	.	T	G	1453.81	.	AB=0;ABP=0;AC=2;AF=1;AN=2;AO=50;CIGAR=1X;DP=50;DPB=50;DPRA=0;EPP=47.4821;EPPR=0;GTI=0;LEN=1;MEANALT=1;MQM=255;MQMR=0;NS=1;NUMALT=1;ODDS=73.9199;PAIRED=0;PAIREDR=0;PAO=0;PQA=0;PQR=0;PRO=0;QA=1701;QR=0;RO=0;RPL=30;RPP=7.35324;RPPR=0;RPR=20;RUN=1;SAF=27;SAP=3.70517;SAR=23;SRF=0;SRP=0;SRR=0;TYPE=snp	GT:DP:DPR:RO:QR:AO:QA:GL	1/1:50:50,50:0:0:50:1701:-153.43,-15.0515,0
chrX	74382464	.	C	T	444.995	.	AB=0;ABP=0;AC=2;AF=1;AN=2;AO=15;CIGAR=1X;DP=15;DPB=15;DPRA=0;EPP=14.7363;EPPR=0;GTI=0;LEN=1;MEANALT=1;MQM=255;MQMR=0;NS=1;NUMALT=1;ODDS=25.3996;PAIRED=0;PAIREDR=0;PAO=0;PQA=0;PQR=0;PRO=0;QA=547;QR=0;RO=0;RPL=11;RPP=10.1038;RPPR=0;RPR=4;RUN=1;SAF=12;SAP=14.7363;SAR=3;SRF=0;SRP=0;SRR=0;TYPE=snp	GT:DP:DPR:RO:QR:AO:QA:GL	1/1:15:15,15:0:0:15:547:-49.5947,-4.51545,0
chrX	74386655	.	A	T	7244.33	.	AB=0;ABP=0;AC=2;AF=1;AN=2;AO=253;CIGAR=1X;DP=254;DPB=254;DPRA=0;EPP=7.55065;EPPR=0;GTI=0;LEN=1;MEANALT=2;MQM=224.881;MQMR=0;NS=1;NUMALT=1;ODDS=355.338;PAIRED=0;PAIREDR=0;PAO=0;PQA=0;PQR=0;PRO=0;QA=9393;QR=0;RO=0;RPL=196;RPP=168.84;RPPR=0;RPR=57;RUN=1;SAF=136;SAP=6.10873;SAR=117;SRF=0;SRP=0;SRR=0;TYPE=snp	GT:DP:DPR:RO:QR:AO:QA:GL	1/1:254:254,253:0:0:253:9393:-746.556,-76.1606,0
chrX	74448502	.	C	CT	136.191	.	AC=1;AF=0.5;LEN=1;TYPE=ins;Split primitives	GT	0|1
chrX	74452429	.	C	A	1569.64	.	AB=0;ABP=0;AC=2;AF=1;AN=2;AO=50;CIGAR=1X;DP=50;DPB=50;DPRA=0;EPP=47.4821;EPPR=0;GTI=0;LEN=1;MEANALT=1;MQM=255;MQMR=0;NS=1;NUMALT=1;ODDS=73.9199;PAIRED=0;PAIREDR=0;PAO=0;PQA=0;PQR=0;PRO=0;QA=1845;QR=0;RO=0;RPL=15;RPP=20.3821;RPPR=0;RPR=35;RUN=1;SAF=22;SAP=4.57376;SAR=28;SRF=0;SRP=0;SRR=0;TYPE=snp	GT:DP:DPR:RO:QR:AO:QA:GL	1/1:50:50,50:0:0:50:1845:-166.419,-15.0515,0
chrX	74570294	.	G	A	2903.42	.	AB=0;ABP=0;AC=2;AF=1;AN=2;AO=87;CIGAR=1X;DP=87;DPB=87;DPRA=0;EPP=12.0207;EPPR=0;GTI=0;LEN=1;MEANALT=1;MQM=255;MQMR=0;NS=1;NUMALT=1;ODDS=125.213;PAIRED=0;PAIREDR=0;PAO=0;PQA=0;PQR=0;PRO=0;QA=3309;QR=0;RO=0;RPL=55;RPP=16.2139;RPPR=0;RPR=32;RUN=1;SAF=28;SAP=26.9963;SAR=59;SRF=0;SRP=0;SRR=0;TYPE=snp	GT:DP:DPR:RO:QR:AO:QA:GL	1/1:87:87,87:0:0:87:3309:-298.19,-26.1896,0
chrX	74570442	.	A	AT	590.189	.	AC=1;AF=0.5;LEN=1;TYPE=ins;Split primitives	GT	0|1
chrX	74572566	.	A	G	1438.3	.	AB=0;ABP=0;AC=2;AF=1;AN=2;AO=43;CIGAR=1X;DP=43;DPB=43;DPRA=0;EPP=5.48477;EPPR=0;GTI=0;LEN=1;MEANALT=1;MQM=255;MQMR=0;NS=1;NUMALT=1;ODDS=64.2158;PAIRED=0;PAIREDR=0;PAO=0;PQA=0;PQR=0;PRO=0;QA=1659;QR=0;RO=0;RPL=16;RPP=9.12072;RPPR=0;RPR=27;RUN=1;SAF=11;SAP=25.2805;SAR=32;SRF=0;SRP=0;SRR=0;TYPE=snp	GT:DP:DPR:RO:QR:AO:QA:GL	1/1:43:43,43:0:0:43:1659:-149.696,-12.9443,0
chrX	75108189	.	A	G	77.0742	.	AB=0.333333;ABP=9.52472;AC=1;AF=0.5;AN=2;AO=9;CIGAR=1X;DP=27;DPB=27;DPRA=0;EPP=22.5536;EPPR=9.26925;GTI=0;LEN=1;MEANALT=2;MQM=255;MQMR=255;NS=1;NUMALT=1;ODDS=17.747;PAIRED=0;PAIREDR=0;PAO=0;PQA=0;PQR=0;PRO=0;QA=300;QR=585;RO=17;RPL=9;RPP=22.5536;RPPR=31.7504;RPR=0;RUN=1;SAF=0;SAP=22.5536;SAR=9;SRF=11;SRP=6.20364;SRR=6;TYPE=snp	GT:DP:DPR:RO:QR:AO:QA:GL	0/1:27:27,9:17:585:9:300:-19.1672,0,-44.8271
chrX	75109671	.	G	GT	113.43	.	AC=1;AF=0.5;LEN=1;TYPE=ins;Split primitives	GT	1|.
chrX	75114670	.	GA	G	127.356	.	AC=1;AF=0.5;LEN=1;TYPE=del;Split primitives	GT	0|1
chrX	75143577	.	C	G	276.949	.	AB=0.923077;ABP=23.2217;AC=1;AF=0.5;AN=2;AO=12;CIGAR=1X;DP=13;DPB=13;DPRA=0;EPP=3.0103;EPPR=5.18177;GTI=0;LEN=1;MEANALT=1;MQM=255;MQMR=255;NS=1;NUMALT=1;ODDS=12.9311;PAIRED=0;PAIREDR=0;PAO=0;PQA=0;PQR=0;PRO=0;QA=393;QR=40;RO=1;RPL=6;RPP=3.0103;RPPR=5.18177;RPR=6;RUN=1;SAF=12;SAP=29.068;SAR=0;SRF=1;SRP=5.18177;SRR=0;TYPE=snp	GT:DP:DPR:RO:QR:AO:QA:GL	0/1:13:13,12:1:40:12:393:-31.7841,0,-0.08661
chrX	75143587	.	C	T	152.605	.	AB=0.857143;ABP=18.5208;AC=1;AF=0.5;AN=2;AO=12;CIGAR=1X;DP=14;DPB=14;DPRA=0;EPP=29.068;EPPR=7.35324;GTI=0;LEN=1;MEANALT=1;MQM=255;MQMR=255;NS=1;NUMALT=1;ODDS=6.59916;PAIRED=0;PAIREDR=0;PAO=0;PQA=0;PQR=0;PRO=0;QA=349;QR=78;RO=2;RPL=12;RPP=29.068;RPPR=7.35324;RPR=0;RUN=1;SAF=12;SAP=29.068;SAR=0;SRF=2;SRP=7.35324;SRR=0;TYPE=snp	GT:DP:DPR:RO:QR:AO:QA:GL	0/1:14:14,12:2:78:12:349:-27.4864,0,-3.19558
chrX	75394997	.	G	T	645.55	.	AB=0;ABP=0;AC=2;AF=1;AN=2;AO=19;CIGAR=1X;DP=19;DPB=19;DPRA=0;EPP=12.2676;EPPR=0;GTI=0;LEN=1;MEANALT=1;MQM=255;MQMR=0;NS=1;NUMALT=1;ODDS=30.9448;PAIRED=0;PAIREDR=0;PAO=0;PQA=0;PQR=0;PRO=0;QA=749;QR=0;RO=0;RPL=8;RPP=4.03889;RPPR=0;RPR=11;RUN=1;SAF=10;SAP=3.12459;SAR=9;SRF=0;SRP=0;SRR=0;TYPE=snp	GT:DP:DPR:RO:QR:AO:QA:GL	1/1:19:19,19:0:0:19:749:-67.8042,-5.71957,0
chrX	75395221	.	A	G	793.47	.	AB=0;ABP=0;AC=2;AF=1;AN=2;AO=24;CIGAR=1X;DP=24;DPB=24;DPRA=0;EPP=6.26751;EPPR=0;GTI=0;LEN=1;MEANALT=1;MQM=255;MQMR=0;NS=1;NUMALT=1;ODDS=37.8762;PAIRED=0;PAIREDR=0;PAO=0;PQA=0;PQR=0;PRO=0;QA=914;QR=0;RO=0;RPL=8;RPP=8.80089;RPPR=0;RPR=16;RUN=1;SAF=11;SAP=3.37221;SAR=13;SRF=0;SRP=0;SRR=0;TYPE=snp	GT:DP:DPR:RO:QR:AO:QA:GL	1/1:24:24,24:0:0:24:914:-82.6408,-7.22472,0
chrX	75411007	.	G	GT	2435.29	.	AC=2;AF=1;LEN=1;TYPE=ins;Split primitives	GT	1|1
chrX	75411096	.	T	A	3796.15	.	AB=0;ABP=0;AC=2;AF=1;AN=2;AO=121;CIGAR=1X;DP=122;DPB=122;DPRA=0;EPP=3.02825;EPPR=5.18177;GTI=0;LEN=1;MEANALT=1;MQM=246.603;MQMR=255;NS=1;NUMALT=1;ODDS=161.798;PAIRED=0;PAIREDR=0;PAO=0;PQA=0;PQR=0;PRO=0;QA=4529;QR=40;RO=1;RPL=27;RPP=83.5701;RPPR=5.18177;RPR=94;RUN=1;SAF=50;SAP=10.9245;SAR=71;SRF=1;SRP=5.18177;SRR=0;TYPE=snp	GT:DP:DPR:RO:QR:AO:QA:GL	1/1:122:122,121:1:40:121:4529:-391.373,-32.7257,0
chrX	75412236	.	A	T	480.774	.	AB=0;ABP=0;AC=2;AF=1;AN=2;AO=15;CIGAR=1X;DP=15;DPB=15;DPRA=0;EPP=20.5268;EPPR=0;GTI=0;LEN=1;MEANALT=1;MQM=255;MQMR=0;NS=1;NUMALT=1;ODDS=25.3996;PAIRED=0;PAIREDR=0;PAO=0;PQA=0;PQR=0;PRO=0;QA=582;QR=0;RO=0;RPL=11;RPP=10.1038;RPPR=0;RPR=4;RUN=1;SAF=9;SAP=4.31318;SAR=6;SRF=0;SRP=0;SRR=0;TYPE=snp	GT:DP:DPR:RO:QR:AO:QA:GL	1/1:15:15,15:0:0:15:582:-52.768,-4.51545,0
chrX	75412923	.	G	A	833.903	.	AB=0;ABP=0;AC=2;AF=1;AN=2;AO=27;CIGAR=1X;DP=28;DPB=28;DPRA=0;EPP=9.52472;EPPR=5.18177;GTI=0;LEN=1;MEANALT=1;MQM=255;MQMR=255;NS=1;NUMALT=1;ODDS=33.4188;PAIRED=0;PAIREDR=0;PAO=0;PQA=0;PQR=0;PRO=0;QA=1077;QR=38;RO=1;RPL=9;RPP=9.52472;RPPR=5.18177;RPR=18;RUN=1;SAF=0;SAP=61.6401;SAR=27;SRF=0;SRP=5.18177;SRR=1;TYPE=snp	GT:DP:DPR:RO:QR:AO:QA:GL	1/1:28:28,27:1:38:27:1077:-93.5289,-4.62884,0
chrX	75414689	.	C	G	662.793	.	AB=0;ABP=0;AC=2;AF=1;AN=2;AO=21;CIGAR=1X;DP=21;DPB=21;DPRA=0;EPP=8.07707;EPPR=0;GTI=0;LEN=1;MEANALT=1;MQM=255;MQMR=0;NS=1;NUMALT=1;ODDS=33.7174;PAIRED=0;PAIREDR=0;PAO=0;PQA=0;PQR=0;PRO=0;QA=784;QR=0;RO=0;RPL=17;RPP=20.4855;RPPR=0;RPR=4;RUN=1;SAF=9;SAP=3.94093;SAR=12;SRF=0;SRP=0;SRR=0;TYPE=snp	GT:DP:DPR:RO:QR:AO:QA:GL	1/1:21:21,21:0:0:21:784:-70.9333,-6.32163,0
chrX	75415603	.	A	T	603.015	.	AB=0;ABP=0;AC=2;AF=1;AN=2;AO=18;CIGAR=1X;DP=18;DPB=18;DPRA=0;EPP=7.35324;EPPR=0;GTI=0;LEN=1;MEANALT=1;MQM=255;MQMR=0;NS=1;NUMALT=1;ODDS=29.5585;PAIRED=0;PAIREDR=0;PAO=0;PQA=0;PQR=0;PRO=0;QA=704;QR=0;RO=0;RPL=12;RPP=7.35324;RPPR=0;RPR=6;RUN=1;SAF=6;SAP=7.35324;SAR=12;SRF=0;SRP=0;SRR=0;TYPE=snp	GT:DP:DPR:RO:QR:AO:QA:GL	1/1:18:18,18:0:0:18:704:-63.7511,-5.41854,0
chrX	75415851	.	A	C	1012.01	.	AB=0;ABP=0;AC=2;AF=1;AN=2;AO=34;CIGAR=1X;DP=34;DPB=34;DPRA=0;EPP=19.3602;EPPR=0;GTI=0;LEN=1;MEANALT=1;MQM=255;MQMR=0;NS=1;NUMALT=1;ODDS=51.7392;PAIRED=0;PAIREDR=0;PAO=0;PQA=0;PQR=0;PRO=0;QA=1278;QR=0;RO=0;RPL=26;RPP=23.7032;RPPR=0;RPR=8;RUN=1;SAF=1;SAP=68.4099;SAR=33;SRF=0;SRP=0;SRR=0;TYPE=snp	GT:DP:DPR:RO:QR:AO:QA:GL	1/1:34:34,34:0:0:34:1278:-115.396,-10.235,0
chrX	75431402	.	C	T	441.697	.	AB=0;ABP=0;AC=2;AF=1;AN=2;AO=14;CIGAR=1X;DP=14;DPB=14;DPRA=0;EPP=3.0103;EPPR=0;GTI=0;LEN=1;MEANALT=1;MQM=236.857;MQMR=0;NS=1;NUMALT=1;ODDS=24.0133;PAIRED=0;PAIREDR=0;PAO=0;PQA=0;PQR=0;PRO=0;QA=545;QR=0;RO=0;RPL=7;RPP=3.0103;RPPR=0;RPR=7;RUN=1;SAF=8;SAP=3.63072;SAR=6;SRF=0;SRP=0;SRR=0;TYPE=snp	GT:DP:DPR:RO:QR:AO:QA:GL	1/1:14:14,14:0:0:14:545:-46.2643,-4.21442,0
chrX	75432552	.	A	G	1012.37	.	AB=0;ABP=0;AC=2;AF=1;AN=2;AO=33;CIGAR=1X;DP=33;DPB=33;DPRA=0;EPP=37.8197;EPPR=0;GTI=0;LEN=1;MEANALT=1;MQM=255;MQMR=0;NS=1;NUMALT=1;ODDS=50.3529;PAIRED=0;PAIREDR=0;PAO=0;PQA=0;PQR=0;PRO=0;QA=1288;QR=0;RO=0;RPL=26;RPP=26.7649;RPPR=0;RPR=7;RUN=1;SAF=2;SAP=58.3499;SAR=31;SRF=0;SRP=0;SRR=0;TYPE=snp	GT:DP:DPR:RO:QR:AO:QA:GL	1/1:33:33,33:0:0:33:1288:-116.31,-9.93399,0
chrX	75434345	.	T	TAA	408.77	.	AC=2;AF=1;LEN=2;TYPE=ins;Split primitives	GT	1|1
chrX	75572142	.	G	A	618.883	.	AB=0;ABP=0;AC=2;AF=1;AN=2;AO=21;CIGAR=1X;DP=21;DPB=21;DPRA=0;EPP=32.8939;EPPR=0;GTI=0;LEN=1;MEANALT=1;MQM=255;MQMR=0;NS=1;NUMALT=1;ODDS=33.7174;PAIRED=0;PAIREDR=0;PAO=0;PQA=0;PQR=0;PRO=0;QA=756;QR=0;RO=0;RPL=14;RPP=8.07707;RPPR=0;RPR=7;RUN=1;SAF=14;SAP=8.07707;SAR=7;SRF=0;SRP=0;SRR=0;TYPE=snp	GT:DP:DPR:RO:QR:AO:QA:GL	1/1:21:21,21:0:0:21:756:-68.4,-6.32163,0
chrX	75572388	.	A	G	1619.55	.	AB=0;ABP=0;AC=2;AF=1;AN=2;AO=51;CIGAR=1X;DP=52;DPB=52;DPRA=0;EPP=8.16222;EPPR=5.18177;GTI=0;LEN=1;MEANALT=1;MQM=255;MQMR=255;NS=1;NUMALT=1;ODDS=73.2089;PAIRED=0;PAIREDR=0;PAO=0;PQA=0;PQR=0;PRO=0;QA=1854;QR=7;RO=1;RPL=36;RPP=21.7871;RPPR=5.18177;RPR=15;RUN=1;SAF=22;SAP=5.09662;SAR=29;SRF=1;SRP=5.18177;SRR=0;TYPE=snp	GT:DP:DPR:RO:QR:AO:QA:GL	1/1:52:52,51:1:7:51:1854:-166.524,-14.9536,0
chrX	75574146	.	C	CTT	3369.66	.	AC=2;AF=1;LEN=2;TYPE=ins;Split primitives	GT	1|1
chrX	75707381	.	A	G	318.574	.	AB=0;ABP=0;AC=2;AF=1;AN=2;AO=19;CIGAR=1X;DP=19;DPB=19;DPRA=0;EPP=12.2676;EPPR=0;GTI=0;LEN=1;MEANALT=1;MQM=148.053;MQMR=0;NS=1;NUMALT=1;ODDS=30.9448;PAIRED=0;PAIREDR=0;PAO=0;PQA=0;PQR=0;PRO=0;QA=720;QR=0;RO=0;RPL=4;RPP=16.8392;RPPR=0;RPR=15;RUN=1;SAF=14;SAP=12.2676;SAR=5;SRF=0;SRP=0;SRR=0;TYPE=snp	GT:DP:DPR:RO:QR:AO:QA:GL	1/1:19:19,19:0:0:19:720:-37.2967,-5.71957,0
chrX	75731023	.	G	T	312.604	.	AB=0;ABP=0;AC=2;AF=1;AN=2;AO=12;CIGAR=1X;DP=12;DPB=12;DPRA=0;EPP=3.73412;EPPR=0;GTI=0;LEN=1;MEANALT=1;MQM=233.833;MQMR=0;NS=1;NUMALT=1;ODDS=21.2407;PAIRED=0;PAIREDR=0;PAO=0;PQA=0;PQR=0;PRO=0;QA=421;QR=0;RO=0;RPL=11;RPP=21.1059;RPPR=0;RPR=1;RUN=1;SAF=8;SAP=5.9056;SAR=4;SRF=0;SRP=0;SRR=0;TYPE=snp	GT:DP:DPR:RO:QR:AO:QA:GL	1/1:12:12,12:0:0:12:421:-35.4249,-3.61236,0
chrX	75760329	.	T	C	326.804	.	AB=0.454545;ABP=3.60252;AC=1;AF=0.5;AN=2;AO=15;CIGAR=1X;DP=33;DPB=33;DPRA=0;EPP=4.31318;EPPR=3.49285;GTI=0;LEN=1;MEANALT=1;MQM=255;MQMR=85.6667;NS=1;NUMALT=1;ODDS=9.4436;PAIRED=0;PAIREDR=0;PAO=0;PQA=0;PQR=0;PRO=0;QA=570;QR=640;RO=18;RPL=15;RPP=35.5824;RPPR=3.0103;RPR=0;RUN=1;SAF=9;SAP=4.31318;SAR=6;SRF=11;SRP=4.9405;SRR=7;TYPE=snp	GT:DP:DPR:RO:QR:AO:QA:GL	0/1:33:33,15:18:640:15:570:-41.746,0,-9.44444
chrX	75785725	.	T	G	1573.49	.	AB=0;ABP=0;AC=2;AF=1;AN=2;AO=56;CIGAR=1X;DP=56;DPB=56;DPRA=0;EPP=78.0812;EPPR=0;GTI=0;LEN=1;MEANALT=1;MQM=255;MQMR=0;NS=1;NUMALT=1;ODDS=82.2377;PAIRED=0;PAIREDR=0;PAO=0;PQA=0;PQR=0;PRO=0;QA=2130;QR=0;RO=0;RPL=1;RPP=116.082;RPPR=0;RPR=55;RUN=1;SAF=51;SAP=85.0609;SAR=5;SRF=0;SRP=0;SRR=0;TYPE=snp	GT:DP:DPR:RO:QR:AO:QA:GL	1/1:56:56,56:0:0:56:2130:-192.08,-16.8577,0
chrX	75786136	.	T	A	11305.1	.	AB=0;ABP=0;AC=2;AF=1;AN=2;AO=381;CIGAR=1X;DP=385;DPB=385;DPRA=0;EPP=5.52374;EPPR=5.18177;GTI=0;LEN=1;MEANALT=1;MQM=240.333;MQMR=255;NS=1;NUMALT=1;ODDS=501.742;PAIRED=0;PAIREDR=0;PAO=0;PQA=0;PQR=0;PRO=0;QA=13680;QR=101;RO=4;RPL=186;RPP=3.47195;RPPR=5.18177;RPR=195;RUN=1;SAF=290;SAP=228.712;SAR=91;SRF=4;SRP=11.6962;SRR=0;TYPE=snp	GT:DP:DPR:RO:QR:AO:QA:GL	1/1:385:385,381:4:101:381:13680:-1156.23,-106.554,0
chrX	75800541	.	T	C	9122.54	.	AB=0;ABP=0;AC=2;AF=1;AN=2;AO=294;CIGAR=1X;DP=295;DPB=295;DPRA=0;EPP=27.8567;EPPR=5.18177;GTI=0;LEN=1;MEANALT=1;MQM=250.68;MQMR=255;NS=1;NUMALT=1;ODDS=409.494;PAIRED=0;PAIREDR=0;PAO=0;PQA=0;PQR=0;PRO=0;QA=10359;QR=2;RO=1;RPL=162;RPP=9.65766;RPPR=5.18177;RPR=132;RUN=1;SAF=124;SAP=18.639;SAR=170;SRF=0;SRP=5.18177;SRR=1;TYPE=snp	GT:DP:DPR:RO:QR:AO:QA:GL	1/1:295:295,294:1:2:294:10359:-920.068,-88.6038,0
chrX	75805253	.	A	G	2888.27	.	AB=0;ABP=0;AC=2;AF=1;AN=2;AO=104;CIGAR=1X;DP=105;DPB=105;DPRA=0;EPP=8.35546;EPPR=0;GTI=0;LEN=1;MEANALT=2;MQM=233.019;MQMR=0;NS=1;NUMALT=1;ODDS=148.78;PAIRED=0;PAIREDR=0;PAO=0;PQA=0;PQR=0;PRO=0;QA=3712;QR=0;RO=0;RPL=22;RPP=78.1767;RPPR=0;RPR=82;RUN=1;SAF=22;SAP=78.1767;SAR=82;SRF=0;SRP=0;SRR=0;TYPE=snp	GT:DP:DPR:RO:QR:AO:QA:GL	1/1:105:105,104:0:0:104:3712:-308.511,-31.3071,0
chrX	78086284	.	C	T	279.791	.	AB=0.378378;ABP=7.76406;AC=1;AF=0.5;AN=2;AO=14;CIGAR=1X;DP=37;DPB=37;DPRA=0;EPP=3.63072;EPPR=10.6577;GTI=0;LEN=1;MEANALT=1;MQM=255;MQMR=255;NS=1;NUMALT=1;ODDS=64.4243;PAIRED=0;PAIREDR=0;PAO=0;PQA=0;PQR=0;PRO=0;QA=502;QR=875;RO=23;RPL=7;RPP=3.0103;RPPR=18.9659;RPR=7;RUN=1;SAF=3;SAP=12.937;SAR=11;SRF=13;SRP=3.86001;SRR=10;TYPE=snp	GT:DP:DPR:RO:QR:AO:QA:GL	0/1:37:37,14:23:875:14:502:-34.4005,0,-67.9923
chrX	80534204	.	C	T	190.021	.	AB=0;ABP=0;AC=2;AF=1;AN=2;AO=16;CIGAR=1X;DP=16;DPB=16;DPRA=0;EPP=11.6962;EPPR=0;GTI=0;LEN=1;MEANALT=1;MQM=255;MQMR=0;NS=1;NUMALT=1;ODDS=26.7859;PAIRED=0;PAIREDR=0;PAO=0;PQA=0;PQR=0;PRO=0;QA=247;QR=0;RO=0;RPL=6;RPP=5.18177;RPPR=0;RPR=10;RUN=1;SAF=6;SAP=5.18177;SAR=10;SRF=0;SRP=0;SRR=0;TYPE=snp	GT:DP:DPR:RO:QR:AO:QA:GL	1/1:16:16,16:0:0:16:247:-22.3844,-4.81648,0
chrX	85048414	.	T	G	834.499	.	AB=0;ABP=0;AC=2;AF=1;AN=2;AO=28;CIGAR=1X;DP=28;DPB=28;DPRA=0;EPP=7.97367;EPPR=0;GTI=0;LEN=1;MEANALT=1;MQM=255;MQMR=0;NS=1;NUMALT=1;ODDS=43.4214;PAIRED=0;PAIREDR=0;PAO=0;PQA=0;PQR=0;PRO=0;QA=974;QR=0;RO=0;RPL=10;RPP=7.97367;RPPR=0;RPR=18;RUN=1;SAF=20;SAP=14.1779;SAR=8;SRF=0;SRP=0;SRR=0;TYPE=snp	GT:DP:DPR:RO:QR:AO:QA:GL	1/1:28:28,28:0:0:28:974:-88.0079,-8.42884,0
chrX	85177770	.	A	G	2188.84	.	AB=0;ABP=0;AC=2;AF=1;AN=2;AO=73;CIGAR=1X;DP=74;DPB=74;DPRA=0;EPP=9.70319;EPPR=5.18177;GTI=0;LEN=1;MEANALT=1;MQM=251.521;MQMR=255;NS=1;NUMALT=1;ODDS=98.9796;PAIRED=0;PAIREDR=0;PAO=0;PQA=0;PQR=0;PRO=0;QA=2533;QR=26;RO=1;RPL=33;RPP=4.46786;RPPR=5.18177;RPR=40;RUN=1;SAF=30;SAP=8.03741;SAR=43;SRF=0;SRP=5.18177;SRR=1;TYPE=snp	GT:DP:DPR:RO:QR:AO:QA:GL	1/1:74:74,73:1:26:73:2533:-222.382,-19.6762,0
chrX	85704280	.	A	G	4235.35	.	AB=0;ABP=0;AC=2;AF=1;AN=2;AO=138;CIGAR=1X;DP=138;DPB=138;DPRA=0;EPP=119.389;EPPR=0;GTI=0;LEN=1;MEANALT=1;MQM=253.159;MQMR=0;NS=1;NUMALT=1;ODDS=195.914;PAIRED=0;PAIREDR=0;PAO=0;PQA=0;PQR=0;PRO=0;QA=4998;QR=0;RO=0;RPL=90;RPP=30.7674;RPPR=0;RPR=48;RUN=1;SAF=102;SAP=71.5533;SAR=36;SRF=0;SRP=0;SRR=0;TYPE=snp	GT:DP:DPR:RO:QR:AO:QA:GL	1/1:138:138,138:0:0:138:4998:-449.362,-41.5421,0
chrX	85784328	.	G	T	877.334	.	AB=0;ABP=0;AC=2;AF=1;AN=2;AO=28;CIGAR=1X;DP=28;DPB=28;DPRA=0;EPP=3.32051;EPPR=0;GTI=0;LEN=1;MEANALT=1;MQM=245.929;MQMR=0;NS=1;NUMALT=1;ODDS=43.4214;PAIRED=0;PAIREDR=0;PAO=0;PQA=0;PQR=0;PRO=0;QA=1048;QR=0;RO=0;RPL=17;RPP=5.80219;RPPR=0;RPR=11;RUN=1;SAF=8;SAP=14.1779;SAR=20;SRF=0;SRP=0;SRR=0;TYPE=snp	GT:DP:DPR:RO:QR:AO:QA:GL	1/1:28:28,28:0:0:28:1048:-91.6221,-8.42884,0
chrX	85784791	.	CT	C	287.039	.	AC=2;AF=1;LEN=1;TYPE=del;Split primitives	GT	1|1
chrX	85787827	.	A	C	560.739	.	AB=0;ABP=0;AC=2;AF=1;AN=2;AO=18;CIGAR=1X;DP=18;DPB=18;DPRA=0;EPP=4.9405;EPPR=0;GTI=0;LEN=1;MEANALT=1;MQM=255;MQMR=0;NS=1;NUMALT=1;ODDS=29.5585;PAIRED=0;PAIREDR=0;PAO=0;PQA=0;PQR=0;PRO=0;QA=646;QR=0;RO=0;RPL=8;RPP=3.49285;RPPR=0;RPR=10;RUN=1;SAF=9;SAP=3.0103;SAR=9;SRF=0;SRP=0;SRR=0;TYPE=snp	GT:DP:DPR:RO:QR:AO:QA:GL	1/1:18:18,18:0:0:18:646:-58.4989,-5.41854,0
chrX	85787950	.	GA	G	574.082	.	AC=2;AF=1;LEN=1;TYPE=del;Split primitives	GT	1|1
chrX	85788034	.	C	T	805.233	.	AB=0;ABP=0;AC=2;AF=1;AN=2;AO=27;CIGAR=1X;DP=27;DPB=27;DPRA=0;EPP=16.6021;EPPR=0;GTI=0;LEN=1;MEANALT=1;MQM=255;MQMR=0;NS=1;NUMALT=1;ODDS=42.0351;PAIRED=0;PAIREDR=0;PAO=0;PQA=0;PQR=0;PRO=0;QA=944;QR=0;RO=0;RPL=19;RPP=12.7417;RPPR=0;RPR=8;RUN=1;SAF=13;SAP=3.09072;SAR=14;SRF=0;SRP=0;SRR=0;TYPE=snp	GT:DP:DPR:RO:QR:AO:QA:GL	1/1:27:27,27:0:0:27:944:-85.3096,-8.12781,0
chrX	85789089	.	C	T	1016.24	.	AB=0;ABP=0;AC=2;AF=1;AN=2;AO=31;CIGAR=1X;DP=31;DPB=31;DPRA=0;EPP=3.64073;EPPR=0;GTI=0;LEN=1;MEANALT=1;MQM=255;MQMR=0;NS=1;NUMALT=1;ODDS=47.5803;PAIRED=0;PAIREDR=0;PAO=0;PQA=0;PQR=0;PRO=0;QA=1183;QR=0;RO=0;RPL=16;RPP=3.08035;RPPR=0;RPR=15;RUN=1;SAF=6;SAP=28.2974;SAR=25;SRF=0;SRP=0;SRR=0;TYPE=snp	GT:DP:DPR:RO:QR:AO:QA:GL	1/1:31:31,31:0:0:31:1183:-106.852,-9.33193,0
chrX	85789696	.	GTGT	G	875.436	.	AC=2;AF=1;LEN=3;TYPE=del;Split primitives	GT	1|1
chrX	85789912	.	C	T	512.302	.	AB=0;ABP=0;AC=2;AF=1;AN=2;AO=17;CIGAR=1X;DP=17;DPB=17;DPRA=0;EPP=24.5973;EPPR=0;GTI=0;LEN=1;MEANALT=1;MQM=255;MQMR=0;NS=1;NUMALT=1;ODDS=28.1722;PAIRED=0;PAIREDR=0;PAO=0;PQA=0;PQR=0;PRO=0;QA=629;QR=0;RO=0;RPL=13;RPP=13.3567;RPPR=0;RPR=4;RUN=1;SAF=6;SAP=6.20364;SAR=11;SRF=0;SRP=0;SRR=0;TYPE=snp	GT:DP:DPR:RO:QR:AO:QA:GL	1/1:17:17,17:0:0:17:629:-56.98,-5.11751,0
chrX	93756488	.	T	C	124.999	.	AC=1;AF=0.5;LEN=1;TYPE=snp;Split primitives	GT	0|1
chrX	103392211	.	CT	C	87.8707	.	AC=1;AF=0.5;LEN=1;TYPE=del;Split primitives	GT	0|1
chrX	152433120	.	T	A	257.301	.	AB=0;ABP=0;AC=2;AF=1;AN=2;AO=17;CIGAR=1X;DP=19;DPB=19;DPRA=0;EPP=6.20364;EPPR=5.18177;GTI=0;LEN=1;MEANALT=2;MQM=255;MQMR=1;NS=1;NUMALT=1;ODDS=28.6334;PAIRED=0;PAIREDR=0;PAO=0;PQA=0;PQR=0;PRO=0;QA=328;QR=24;RO=1;RPL=15;RPP=24.5973;RPPR=5.18177;RPR=2;RUN=1;SAF=8;SAP=3.13803;SAR=9;SRF=0;SRP=5.18177;SRR=1;TYPE=snp	GT:DP:DPR:RO:QR:AO:QA:GL	1/1:19:19,17:1:24:17:328:-29.5676,-5.36897,0
chrX	154974457	.	C	G	390.593	.	AB=0;ABP=0;AC=2;AF=1;AN=2;AO=14;CIGAR=1X;DP=14;DPB=14;DPRA=0;EPP=3.0103;EPPR=0;GTI=0;LEN=1;MEANALT=1;MQM=255;MQMR=0;NS=1;NUMALT=1;ODDS=24.0133;PAIRED=0;PAIREDR=0;PAO=0;PQA=0;PQR=0;PRO=0;QA=492;QR=0;RO=0;RPL=0;RPP=33.4109;RPPR=0;RPR=14;RUN=1;SAF=7;SAP=3.0103;SAR=7;SRF=0;SRP=0;SRR=0;TYPE=snp	GT:DP:DPR:RO:QR:AO:QA:GL	1/1:14:14,14:0:0:14:492:-44.6314,-4.21442,0
chrX	154974501	.	A	G	424.157	.	AB=0;ABP=0;AC=2;AF=1;AN=2;AO=14;CIGAR=1X;DP=14;DPB=14;DPRA=0;EPP=3.0103;EPPR=0;GTI=0;LEN=1;MEANALT=1;MQM=255;MQMR=0;NS=1;NUMALT=1;ODDS=24.0133;PAIRED=0;PAIREDR=0;PAO=0;PQA=0;PQR=0;PRO=0;QA=529;QR=0;RO=0;RPL=14;RPP=33.4109;RPPR=0;RPR=0;RUN=1;SAF=7;SAP=3.0103;SAR=7;SRF=0;SRP=0;SRR=0;TYPE=snp	GT:DP:DPR:RO:QR:AO:QA:GL	1/1:14:14,14:0:0:14:529:-47.9879,-4.21442,0
chrX	154974516	.	T	G	391.5	.	AB=0;ABP=0;AC=2;AF=1;AN=2;AO=14;CIGAR=1X;DP=14;DPB=14;DPRA=0;EPP=3.0103;EPPR=0;GTI=0;LEN=1;MEANALT=1;MQM=255;MQMR=0;NS=1;NUMALT=1;ODDS=24.0133;PAIRED=0;PAIREDR=0;PAO=0;PQA=0;PQR=0;PRO=0;QA=493;QR=0;RO=0;RPL=14;RPP=33.4109;RPPR=0;RPR=0;RUN=1;SAF=7;SAP=3.0103;SAR=7;SRF=0;SRP=0;SRR=0;TYPE=snp	GT:DP:DPR:RO:QR:AO:QA:GL	1/1:14:14,14:0:0:14:493:-44.7221,-4.21442,0
chrX	157599962	.	A	AG	595.53	.	AC=2;AF=1;LEN=1;TYPE=ins;Split primitives	GT	1|1

## Sheet: Table S3
Sall2 VCF
##fileformat=VCFv4.1
##fileDate=20171020
##source=freeBayes v1.0.2-29-g41c1313
##reference=/galaxy/data/mm10/sam_index/mm10.fa
##contig=<ID=chr1,length=195471971>
##contig=<ID=chr10,length=130694993>
##contig=<ID=chr11,length=122082543>
##contig=<ID=chr12,length=120129022>
##contig=<ID=chr13,length=120421639>
##contig=<ID=chr14,length=124902244>
##contig=<ID=chr15,length=104043685>
##contig=<ID=chr16,length=98207768>
##contig=<ID=chr17,length=94987271>
##contig=<ID=chr18,length=90702639>
##contig=<ID=chr19,length=61431566>
##contig=<ID=chr1_GL456210_random,length=169725>
##contig=<ID=chr1_GL456211_random,length=241735>
##contig=<ID=chr1_GL456212_random,length=153618>
##contig=<ID=chr1_GL456213_random,length=39340>
##contig=<ID=chr1_GL456221_random,length=206961>
##contig=<ID=chr2,length=182113224>
##contig=<ID=chr3,length=160039680>
##contig=<ID=chr4,length=156508116>
##contig=<ID=chr4_GL456216_random,length=66673>
##contig=<ID=chr4_JH584292_random,length=14945>
##contig=<ID=chr4_GL456350_random,length=227966>
##contig=<ID=chr4_JH584293_random,length=207968>
##contig=<ID=chr4_JH584294_random,length=191905>
##contig=<ID=chr4_JH584295_random,length=1976>
##contig=<ID=chr5,length=151834684>
##contig=<ID=chr5_JH584296_random,length=199368>
##contig=<ID=chr5_JH584297_random,length=205776>
##contig=<ID=chr5_JH584298_random,length=184189>
##contig=<ID=chr5_GL456354_random,length=195993>
##contig=<ID=chr5_JH584299_random,length=953012>
##contig=<ID=chr6,length=149736546>
##contig=<ID=chr7,length=145441459>
##contig=<ID=chr7_GL456219_random,length=175968>
##contig=<ID=chr8,length=129401213>
##contig=<ID=chr9,length=124595110>
##contig=<ID=chrM,length=16299>
##contig=<ID=chrX,length=171031299>
##contig=<ID=chrX_GL456233_random,length=336933>
##contig=<ID=chrY,length=91744698>
##contig=<ID=chrY_JH584300_random,length=182347>
##contig=<ID=chrY_JH584301_random,length=259875>
##contig=<ID=chrY_JH584302_random,length=155838>
##contig=<ID=chrY_JH584303_random,length=158099>
##contig=<ID=chrUn_GL456239,length=40056>
##contig=<ID=chrUn_GL456367,length=42057>
##contig=<ID=chrUn_GL456378,length=31602>
##contig=<ID=chrUn_GL456381,length=25871>
##contig=<ID=chrUn_GL456382,length=23158>
##contig=<ID=chrUn_GL456383,length=38659>
##contig=<ID=chrUn_GL456385,length=35240>
##contig=<ID=chrUn_GL456390,length=24668>
##contig=<ID=chrUn_GL456392,length=23629>
##contig=<ID=chrUn_GL456393,length=55711>
##contig=<ID=chrUn_GL456394,length=24323>
##contig=<ID=chrUn_GL456359,length=22974>
##contig=<ID=chrUn_GL456360,length=31704>
##contig=<ID=chrUn_GL456396,length=21240>
##contig=<ID=chrUn_GL456372,length=28664>
##contig=<ID=chrUn_GL456387,length=24685>
##contig=<ID=chrUn_GL456389,length=28772>
##contig=<ID=chrUn_GL456370,length=26764>
##contig=<ID=chrUn_GL456379,length=72385>
##contig=<ID=chrUn_GL456366,length=47073>
##contig=<ID=chrUn_GL456368,length=20208>
##contig=<ID=chrUn_JH584304,length=114452>
##phasing=none
##commandline="freebayes --region chrY_JH584303_random:0..158099 --bam b_0.bam --fasta-reference /galaxy/data/mm10/sam_index/mm10.fa --vcf ./vcf_output/part_chrY_JH584303_random:0..158099.vcf"
##filter="DP > 10 QUAL > 30"
##INFO=<ID=NS,Number=1,Type=Integer,Description="Number of samples with data">
##INFO=<ID=DP,Number=1,Type=Integer,Description="Total read depth at the locus">
##INFO=<ID=DPB,Number=1,Type=Float,Description="Total read depth per bp at the locus; bases in reads overlapping / bases in haplotype">
##INFO=<ID=AC,Number=A,Type=Integer,Description="Total number of alternate alleles in called genotypes">
##INFO=<ID=AN,Number=1,Type=Integer,Description="Total number of alleles in called genotypes">
##INFO=<ID=AF,Number=A,Type=Float,Description="Estimated allele frequency in the range (0,1]">
##INFO=<ID=RO,Number=1,Type=Integer,Description="Reference allele observation count, with partial observations recorded fractionally">
##INFO=<ID=AO,Number=A,Type=Integer,Description="Alternate allele observations, with partial observations recorded fractionally">
##INFO=<ID=PRO,Number=1,Type=Float,Description="Reference allele observation count, with partial observations recorded fractionally">
##INFO=<ID=PAO,Number=A,Type=Float,Description="Alternate allele observations, with partial observations recorded fractionally">
##INFO=<ID=QR,Number=1,Type=Integer,Description="Reference allele quality sum in phred">
##INFO=<ID=QA,Number=A,Type=Integer,Description="Alternate allele quality sum in phred">
##INFO=<ID=PQR,Number=1,Type=Float,Description="Reference allele quality sum in phred for partial observations">
##INFO=<ID=PQA,Number=A,Type=Float,Description="Alternate allele quality sum in phred for partial observations">
##INFO=<ID=SRF,Number=1,Type=Integer,Description="Number of reference observations on the forward strand">
##INFO=<ID=SRR,Number=1,Type=Integer,Description="Number of reference observations on the reverse strand">
##INFO=<ID=SAF,Number=A,Type=Integer,Description="Number of alternate observations on the forward strand">
##INFO=<ID=SAR,Number=A,Type=Integer,Description="Number of alternate observations on the reverse strand">
##INFO=<ID=SRP,Number=1,Type=Float,Description="Strand balance probability for the reference allele: Phred-scaled upper-bounds estimate of the probability of observing the deviation between SRF and SRR given E(SRF/SRR) ~ 0.5, derived using Hoeffding's inequality">
##INFO=<ID=SAP,Number=A,Type=Float,Description="Strand balance probability for the alternate allele: Phred-scaled upper-bounds estimate of the probability of observing the deviation between SAF and SAR given E(SAF/SAR) ~ 0.5, derived using Hoeffding's inequality">
##INFO=<ID=AB,Number=A,Type=Float,Description="Allele balance at heterozygous sites: a number between 0 and 1 representing the ratio of reads showing the reference allele to all reads, considering only reads from individuals called as heterozygous">
##INFO=<ID=ABP,Number=A,Type=Float,Description="Allele balance probability at heterozygous sites: Phred-scaled upper-bounds estimate of the probability of observing the deviation between ABR and ABA given E(ABR/ABA) ~ 0.5, derived using Hoeffding's inequality">
##INFO=<ID=RUN,Number=A,Type=Integer,Description="Run length: the number of consecutive repeats of the alternate allele in the reference genome">
##INFO=<ID=RPP,Number=A,Type=Float,Description="Read Placement Probability: Phred-scaled upper-bounds estimate of the probability of observing the deviation between RPL and RPR given E(RPL/RPR) ~ 0.5, derived using Hoeffding's inequality">
##INFO=<ID=RPPR,Number=1,Type=Float,Description="Read Placement Probability for reference observations: Phred-scaled upper-bounds estimate of the probability of observing the deviation between RPL and RPR given E(RPL/RPR) ~ 0.5, derived using Hoeffding's inequality">
##INFO=<ID=RPL,Number=A,Type=Float,Description="Reads Placed Left: number of reads supporting the alternate balanced to the left (5') of the alternate allele">
##INFO=<ID=RPR,Number=A,Type=Float,Description="Reads Placed Right: number of reads supporting the alternate balanced to the right (3') of the alternate allele">
##INFO=<ID=EPP,Number=A,Type=Float,Description="End Placement Probability: Phred-scaled upper-bounds estimate of the probability of observing the deviation between EL and ER given E(EL/ER) ~ 0.5, derived using Hoeffding's inequality">
##INFO=<ID=EPPR,Number=1,Type=Float,Description="End Placement Probability for reference observations: Phred-scaled upper-bounds estimate of the probability of observing the deviation between EL and ER given E(EL/ER) ~ 0.5, derived using Hoeffding's inequality">
##INFO=<ID=DPRA,Number=A,Type=Float,Description="Alternate allele depth ratio. Ratio between depth in samples with each called alternate allele and those without.">
##INFO=<ID=ODDS,Number=1,Type=Float,Description="The log odds ratio of the best genotype combination to the second-best.">
##INFO=<ID=GTI,Number=1,Type=Integer,Description="Number of genotyping iterations required to reach convergence or bailout.">
##INFO=<ID=TYPE,Number=A,Type=String,Description="The type of allele, either snp, mnp, ins, del, or complex.">
##INFO=<ID=CIGAR,Number=A,Type=String,Description="The extended CIGAR representation of each alternate allele, with the exception that '=' is replaced by 'M' to ease VCF parsing. Note that INDEL alleles do not have the first matched base (which is provided by default, per the spec) referred to by the CIGAR.">
##INFO=<ID=NUMALT,Number=1,Type=Integer,Description="Number of unique non-reference alleles in called genotypes at this position.">
##INFO=<ID=MEANALT,Number=A,Type=Float,Description="Mean number of unique non-reference allele observations per sample with the corresponding alternate alleles.">
##INFO=<ID=LEN,Number=A,Type=Integer,Description="allele length">
##INFO=<ID=MQM,Number=A,Type=Float,Description="Mean mapping quality of observed alternate alleles">
##INFO=<ID=MQMR,Number=1,Type=Float,Description="Mean mapping quality of observed reference alleles">
##INFO=<ID=PAIRED,Number=A,Type=Float,Description="Proportion of observed alternate alleles which are supported by properly paired read fragments">
##INFO=<ID=PAIREDR,Number=1,Type=Float,Description="Proportion of observed reference alleles which are supported by properly paired read fragments">
##INFO=<ID=MIN_DP,Number=1,Type=Integer,Description="Minimum depth in gVCF output block.">
##INFO=<ID=END,Number=1,Type=Integer,Description="Last position (inclusive) in gVCF output record.">
##FORMAT=<ID=GT,Number=1,Type=String,Description="Genotype">
##FORMAT=<ID=GQ,Number=1,Type=Float,Description="Genotype Quality, the Phred-scaled marginal (or unconditional) probability of the called genotype">
##FORMAT=<ID=GL,Number=G,Type=Float,Description="Genotype Likelihood, log10-scaled likelihoods of the data given the called genotype for each possible genotype generated from the reference and alternate alleles given the sample ploidy">
##FORMAT=<ID=DP,Number=1,Type=Integer,Description="Read Depth">
##FORMAT=<ID=DPR,Number=A,Type=Integer,Description="Number of observation for each allele">
##FORMAT=<ID=RO,Number=1,Type=Integer,Description="Reference allele observation count">
##FORMAT=<ID=QR,Number=1,Type=Integer,Description="Sum of quality of the reference observations">
##FORMAT=<ID=AO,Number=A,Type=Integer,Description="Alternate allele observation count">
##FORMAT=<ID=QA,Number=A,Type=Integer,Description="Sum of quality of the alternate observations">
##FORMAT=<ID=MIN_DP,Number=1,Type=Integer,Description="Minimum depth in gVCF output block.">
##INFO=<ID=Split primitives,Number=0,Type=Flag,Description="The allele was parsed using vcfallelicprimitives.">
#CHROM	POS	ID	REF	ALT	QUAL	FILTER	INFO	FORMAT	unknown
chr14	11553744	.	A	C	304.067	.	AB=0.590909;ABP=4.58955;AC=1;AF=0.5;AN=2;AO=13;CIGAR=1X;DP=22;DPB=22;DPRA=0;EPP=7.18621;EPPR=3.25157;GTI=0;LEN=1;MEANALT=1;MQM=255;MQMR=255;NS=1;NUMALT=1;ODDS=34.437;PAIRED=0;PAIREDR=0;PAO=0;PQA=0;PQR=0;PRO=0;QA=471;QR=289;RO=9;RPL=9;RPP=7.18621;RPPR=3.25157;RPR=4;RUN=1;SAF=7;SAP=3.17734;SAR=6;SRF=5;SRP=3.25157;SRR=4;TYPE=snp	GT:DP:DPR:RO:QR:AO:QA:GL	0/1:22:22,13:9:289:13:471:-36.1296,0,-19.7085
chr14	11553754	.	A	G	300.832	.	AB=0.590909;ABP=4.58955;AC=1;AF=0.5;AN=2;AO=13;CIGAR=1X;DP=22;DPB=22;DPRA=0;EPP=7.18621;EPPR=5.18177;GTI=0;LEN=1;MEANALT=1;MQM=255;MQMR=255;NS=1;NUMALT=1;ODDS=24.1996;PAIRED=0;PAIREDR=0;PAO=0;PQA=0;PQR=0;PRO=0;QA=466;QR=246;RO=9;RPL=8;RPP=4.51363;RPPR=5.18177;RPR=5;RUN=1;SAF=8;SAP=4.51363;SAR=5;SRF=6;SRP=5.18177;SRR=3;TYPE=snp	GT:DP:DPR:RO:QR:AO:QA:GL	0/1:22:22,13:9:246:13:466:-35.6758,0,-15.7907
chr14	11553973	.	G	A	180.209	.	AB=0.642857;ABP=5.49198;AC=1;AF=0.5;AN=2;AO=9;CIGAR=1X;DP=14;DPB=14;DPRA=0;EPP=3.25157;EPPR=3.44459;GTI=0;LEN=1;MEANALT=1;MQM=255;MQMR=255;NS=1;NUMALT=1;ODDS=16.1116;PAIRED=0;PAIREDR=0;PAO=0;PQA=0;PQR=0;PRO=0;QA=298;QR=170;RO=5;RPL=3;RPP=5.18177;RPPR=3.44459;RPR=6;RUN=1;SAF=4;SAP=3.25157;SAR=5;SRF=3;SRP=3.44459;SRR=2;TYPE=snp	GT:DP:DPR:RO:QR:AO:QA:GL	0/1:14:14,9:5:170:9:298:-22.9367,0,-11.4256
chr14	12109986	.	T	C	424.309	.	AB=0;ABP=0;AC=2;AF=1;AN=2;AO=16;CIGAR=1X;DP=17;DPB=17;DPRA=0;EPP=3.55317;EPPR=5.18177;GTI=0;LEN=1;MEANALT=1;MQM=239.125;MQMR=255;NS=1;NUMALT=1;ODDS=18.8988;PAIRED=0;PAIREDR=0;PAO=0;PQA=0;PQR=0;PRO=0;QA=577;QR=37;RO=1;RPL=14;RPP=22.5536;RPPR=5.18177;RPR=2;RUN=1;SAF=7;SAP=3.55317;SAR=9;SRF=1;SRP=5.18177;SRR=0;TYPE=snp	GT:DP:DPR:RO:QR:AO:QA:GL	1/1:17:17,16:1:37:16:577:-45.7812,-1.41751,0
chr14	12142460	.	T	G	362.7	.	AB=0;ABP=0;AC=2;AF=1;AN=2;AO=13;CIGAR=1X;DP=17;DPB=17;DPRA=0;EPP=4.51363;EPPR=11.6962;GTI=0;LEN=1;MEANALT=1;MQM=235.462;MQMR=191.5;NS=1;NUMALT=1;ODDS=17.2152;PAIRED=0;PAIREDR=0;PAO=0;PQA=0;PQR=0;PRO=0;QA=476;QR=75;RO=4;RPL=7;RPP=3.17734;RPPR=11.6962;RPR=6;RUN=1;SAF=8;SAP=4.51363;SAR=5;SRF=0;SRP=11.6962;SRR=4;TYPE=snp	GT:DP:DPR:RO:QR:AO:QA:GL	1/1:17:17,13:4:75:13:476:-34.9441,-0.123166,0
chr14	12154017	.	G	A	554.95	.	AB=0.575;ABP=4.96463;AC=1;AF=0.5;AN=2;AO=23;CIGAR=1X;DP=40;DPB=40;DPRA=0;EPP=5.3706;EPPR=4.1599;GTI=0;LEN=1;MEANALT=1;MQM=255;MQMR=255;NS=1;NUMALT=1;ODDS=79.9417;PAIRED=0;PAIREDR=0;PAO=0;PQA=0;PQR=0;PRO=0;QA=817;QR=590;RO=17;RPL=15;RPP=7.63648;RPPR=6.20364;RPR=8;RUN=1;SAF=9;SAP=5.3706;SAR=14;SRF=13;SRP=13.3567;SRR=4;TYPE=snp	GT:DP:DPR:RO:QR:AO:QA:GL	0/1:40:40,23:17:590:23:817:-61.844,0,-41.4059
chr14	12154099	.	A	G	233.591	.	AB=0.545455;ABP=3.40511;AC=1;AF=0.5;AN=2;AO=12;CIGAR=1X;DP=22;DPB=22;DPRA=0;EPP=14.5915;EPPR=3.87889;GTI=0;LEN=1;MEANALT=1;MQM=233.833;MQMR=255;NS=1;NUMALT=1;ODDS=43.4339;PAIRED=0;PAIREDR=0;PAO=0;PQA=0;PQR=0;PRO=0;QA=419;QR=341;RO=10;RPL=6;RPP=3.0103;RPPR=10.8276;RPR=6;RUN=1;SAF=4;SAP=5.9056;SAR=8;SRF=4;SRP=3.87889;SRR=6;TYPE=snp	GT:DP:DPR:RO:QR:AO:QA:GL	0/1:22:22,12:10:341:12:419:-29.5284,0,-24.4083
chr14	12220696	.	C	T	183.991	.	AB=0.5;ABP=3.0103;AC=1;AF=0.5;AN=2;AO=10;CIGAR=1X;DP=20;DPB=20;DPRA=0;EPP=3.87889;EPPR=6.48466;GTI=0;LEN=1;MEANALT=1;MQM=255;MQMR=255;NS=1;NUMALT=1;ODDS=42.3656;PAIRED=0;PAIREDR=0;PAO=0;PQA=0;PQR=0;PRO=0;QA=336;QR=370;RO=10;RPL=2;RPP=10.8276;RPPR=16.9077;RPR=8;RUN=1;SAF=2;SAP=10.8276;SAR=8;SRF=6;SRP=3.87889;SRR=4;TYPE=snp	GT:DP:DPR:RO:QR:AO:QA:GL	0/1:20:20,10:10:370:10:336:-24.5554,0,-27.6494
chr14	12225580	.	A	G	202.962	.	AB=0.625;ABP=5.18177;AC=1;AF=0.5;AN=2;AO=10;CIGAR=1X;DP=16;DPB=16;DPRA=0;EPP=3.87889;EPPR=4.45795;GTI=0;LEN=1;MEANALT=1;MQM=255;MQMR=255;NS=1;NUMALT=1;ODDS=17.778;PAIRED=0;PAIREDR=0;PAO=0;PQA=0;PQR=0;PRO=0;QA=336;QR=202;RO=6;RPL=3;RPP=6.48466;RPPR=16.0391;RPR=7;RUN=1;SAF=7;SAP=6.48466;SAR=3;SRF=4;SRP=4.45795;SRR=2;TYPE=snp	GT:DP:DPR:RO:QR:AO:QA:GL	0/1:16:16,10:6:202:10:336:-25.7595,0,-13.7002
chr14	12237054	.	T	C	190.832	.	AB=0.75;ABP=9.52472;AC=1;AF=0.5;AN=2;AO=9;CIGAR=1X;DP=12;DPB=12;DPRA=0;EPP=3.25157;EPPR=3.73412;GTI=0;LEN=1;MEANALT=1;MQM=255;MQMR=255;NS=1;NUMALT=1;ODDS=3.96661;PAIRED=0;PAIREDR=0;PAO=0;PQA=0;PQR=0;PRO=0;QA=328;QR=111;RO=3;RPL=9;RPP=22.5536;RPPR=9.52472;RPR=0;RUN=1;SAF=5;SAP=3.25157;SAR=4;SRF=2;SRP=3.73412;SRR=1;TYPE=snp	GT:DP:DPR:RO:QR:AO:QA:GL	0/1:12:12,9:3:111:9:328:-26.2721,0,-6.74764
chr14	12238419	.	C	G	192.169	.	AB=0.5;ABP=3.0103;AC=1;AF=0.5;AN=2;AO=9;CIGAR=1X;DP=18;DPB=18;DPRA=0;EPP=3.25157;EPPR=5.18177;GTI=0;LEN=1;MEANALT=1;MQM=255;MQMR=255;NS=1;NUMALT=1;ODDS=43.9788;PAIRED=0;PAIREDR=0;PAO=0;PQA=0;PQR=0;PRO=0;QA=333;QR=323;RO=9;RPL=5;RPP=3.25157;RPPR=5.18177;RPR=4;RUN=1;SAF=1;SAP=14.8328;SAR=8;SRF=4;SRP=3.25157;SRR=5;TYPE=snp	GT:DP:DPR:RO:QR:AO:QA:GL	0/1:18:18,9:9:323:9:333:-24.9215,0,-24.0103
chr14	12240227	.	C	T	232.711	.	AB=0.833333;ABP=14.5915;AC=1;AF=0.5;AN=2;AO=10;CIGAR=1X;DP=12;DPB=12;DPRA=0;EPP=6.48466;EPPR=3.0103;GTI=0;LEN=1;MEANALT=1;MQM=255;MQMR=255;NS=1;NUMALT=1;ODDS=3.63646;PAIRED=0;PAIREDR=0;PAO=0;PQA=0;PQR=0;PRO=0;QA=355;QR=74;RO=2;RPL=8;RPP=10.8276;RPPR=7.35324;RPR=2;RUN=1;SAF=3;SAP=6.48466;SAR=7;SRF=1;SRP=3.0103;SRR=1;TYPE=snp	GT:DP:DPR:RO:QR:AO:QA:GL	0/1:12:12,10:2:74:10:355:-28.6926,0,-3.41764
chr14	12241775	.	A	G	135.33	.	AB=0.571429;ABP=3.63072;AC=1;AF=0.5;AN=2;AO=8;CIGAR=1X;DP=14;DPB=14;DPRA=0;EPP=3.0103;EPPR=3.0103;GTI=0;LEN=1;MEANALT=1;MQM=255;MQMR=255;NS=1;NUMALT=1;ODDS=27.0745;PAIRED=0;PAIREDR=0;PAO=0;PQA=0;PQR=0;PRO=0;QA=243;QR=222;RO=6;RPL=4;RPP=3.0103;RPPR=3.0103;RPR=4;RUN=1;SAF=4;SAP=3.0103;SAR=4;SRF=2;SRP=4.45795;SRR=4;TYPE=snp	GT:DP:DPR:RO:QR:AO:QA:GL	0/1:14:14,8:6:222:8:243:-17.9593,0,-16.1356
chr14	12301219	.	T	C	783.048	.	AB=0.655738;ABP=15.8611;AC=1;AF=0.5;AN=2;AO=40;CIGAR=1X;DP=61;DPB=61;DPRA=0;EPP=8.43898;EPPR=5.59539;GTI=0;LEN=1;MEANALT=1;MQM=216.9;MQMR=242.905;NS=1;NUMALT=1;ODDS=77.0585;PAIRED=0;PAIREDR=0;PAO=0;PQA=0;PQR=0;PRO=0;QA=1465;QR=704;RO=21;RPL=37;RPP=65.7659;RPPR=20.4855;RPR=3;RUN=1;SAF=12;SAP=16.9077;SAR=28;SRF=11;SRP=3.1137;SRR=10;TYPE=snp	GT:DP:DPR:RO:QR:AO:QA:GL	0/1:61:61,40:21:704:40:1465:-94.3593,0,-42.0752
chr14	12301272	.	A	C	260.35	.	AB=0.363636;ABP=10.1169;AC=1;AF=0.5;AN=2;AO=16;CIGAR=1X;DP=44;DPB=44;DPRA=0;EPP=22.5536;EPPR=3.0103;GTI=0;LEN=1;MEANALT=1;MQM=255;MQMR=245.929;NS=1;NUMALT=1;ODDS=59.9478;PAIRED=0;PAIREDR=0;PAO=0;PQA=0;PQR=0;PRO=0;QA=587;QR=963;RO=28;RPL=16;RPP=37.7539;RPPR=3.32051;RPR=0;RUN=1;SAF=2;SAP=22.5536;SAR=14;SRF=15;SRP=3.32051;SRR=13;TYPE=snp	GT:DP:DPR:RO:QR:AO:QA:GL	0/1:44:44,16:28:963:16:587:-39.9516,0,-70.5157
chr14	12301804	.	G	GA	200.517	.	AC=1;AF=0.5;LEN=1;TYPE=ins;Split primitives	GT	0|1
chr14	13949131	.	C	T	3571.63	.	AB=0.545113;ABP=7.71244;AC=1;AF=0.5;AN=2;AO=145;CIGAR=1X;DP=266;DPB=266;DPRA=0;EPP=9.61457;EPPR=3.29983;GTI=0;LEN=1;MEANALT=2;MQM=255;MQMR=255;NS=1;NUMALT=1;ODDS=643.515;PAIRED=0;PAIREDR=0;PAO=0;PQA=0;PQR=0;PRO=0;QA=5044;QR=4149;RO=120;RPL=39;RPP=70.2361;RPPR=38.0434;RPR=106;RUN=1;SAF=92;SAP=25.7883;SAR=53;SRF=82;SRP=38.0434;SRR=38;TYPE=snp	GT:DP:DPR:RO:QR:AO:QA:GL	0/1:266:266,145:120:4149:145:5044:-374.403,0,-293.851
chr14	13949255	.	T	C	10205.3	.	AB=0.52584;ABP=7.49913;AC=1;AF=0.5;AN=2;AO=407;CIGAR=1X;DP=774;DPB=774;DPRA=0;EPP=21.5825;EPPR=3.86465;GTI=0;LEN=1;MEANALT=2;MQM=254.376;MQMR=248.754;NS=1;NUMALT=1;ODDS=1945.39;PAIRED=0;PAIREDR=0;PAO=0;PQA=0;PQR=0;PRO=0;QA=14295;QR=12562;RO=366;RPL=112;RPP=181.685;RPPR=126.037;RPR=295;RUN=1;SAF=239;SAP=29.9056;SAR=168;SRF=220;SRP=35.4993;SRR=146;TYPE=snp	GT:DP:DPR:RO:QR:AO:QA:GL	0/1:774:774,407:366:12562:407:14295:-1051.78,0,-868.977
chr14	13949263	.	T	C	9993.74	.	AB=0.522996;ABP=6.50577;AC=1;AF=0.5;AN=2;AO=398;CIGAR=1X;DP=761;DPB=761;DPRA=0;EPP=26.7765;EPPR=4.96463;GTI=0;LEN=1;MEANALT=2;MQM=253.724;MQMR=248.65;NS=1;NUMALT=1;ODDS=1931.77;PAIRED=0;PAIREDR=0;PAO=0;PQA=0;PQR=0;PRO=0;QA=14145;QR=12462;RO=360;RPL=92;RPP=252.871;RPPR=149.802;RPR=306;RUN=1;SAF=232;SAP=26.7765;SAR=166;SRF=209;SRP=23.3015;SRR=151;TYPE=snp	GT:DP:DPR:RO:QR:AO:QA:GL	0/1:761:761,398:360:12462:398:14145:-1038.56,0,-864.398
chr14	13951223	.	G	A	10561.9	.	AB=0;ABP=0;AC=2;AF=1;AN=2;AO=407;CIGAR=1X;DP=462;DPB=462;DPRA=0;EPP=3.27173;EPPR=5.78978;GTI=0;LEN=1;MEANALT=3;MQM=235.029;MQMR=209.28;NS=1;NUMALT=1;ODDS=233.58;PAIRED=0;PAIREDR=0;PAO=0;PQA=0;PQR=0;PRO=0;QA=14289;QR=1721;RO=50;RPL=96;RPP=249.635;RPPR=111.584;RPR=311;RUN=1;SAF=195;SAP=4.55221;SAR=212;SRF=29;SRP=5.78978;SRR=21;TYPE=snp	GT:DP:DPR:RO:QR:AO:QA:GL	1/1:462:462,407:50:1721:407:14289:-1068.97,-11.6778,0
chr14	13961225	.	GGC	G	1414.46	.	AC=2;AF=1;LEN=2;TYPE=del;Split primitives	GT	1|1
chr14	14100304	.	A	G	132.242	.	AB=0.466667;ABP=3.15506;AC=1;AF=0.5;AN=2;AO=7;CIGAR=1X;DP=15;DPB=15;DPRA=0;EPP=18.2106;EPPR=12.7819;GTI=0;LEN=1;MEANALT=1;MQM=255;MQMR=255;NS=1;NUMALT=1;ODDS=30.4497;PAIRED=0;PAIREDR=0;PAO=0;PQA=0;PQR=0;PRO=0;QA=259;QR=291;RO=8;RPL=3;RPP=3.32051;RPPR=3.0103;RPR=4;RUN=1;SAF=4;SAP=3.32051;SAR=3;SRF=3;SRP=4.09604;SRR=5;TYPE=snp	GT:DP:DPR:RO:QR:AO:QA:GL	0/1:15:15,7:8:291:7:259:-19.1646,0,-22.0383
chr14	14103779	.	T	C	137.171	.	AB=0.4375;ABP=3.55317;AC=1;AF=0.5;AN=2;AO=7;CIGAR=1X;DP=16;DPB=16;DPRA=0;EPP=3.32051;EPPR=3.25157;GTI=0;LEN=1;MEANALT=1;MQM=255;MQMR=255;NS=1;NUMALT=1;ODDS=16.5408;PAIRED=0;PAIREDR=0;PAO=0;PQA=0;PQR=0;PRO=0;QA=259;QR=188;RO=9;RPL=6;RPP=10.7656;RPPR=3.25157;RPR=1;RUN=1;SAF=3;SAP=3.32051;SAR=4;SRF=2;SRP=9.04217;SRR=7;TYPE=snp	GT:DP:DPR:RO:QR:AO:QA:GL	0/1:16:16,7:9:188:7:259:-18.8635,0,-12.3124
chr14	14112228	.	C	G	621.07	.	AB=0.441176;ABP=5.05404;AC=1;AF=0.5;AN=2;AO=30;CIGAR=1X;DP=68;DPB=68;DPRA=0;EPP=21.5402;EPPR=21.525;GTI=0;LEN=1;MEANALT=1;MQM=255;MQMR=255;NS=1;NUMALT=1;ODDS=143.007;PAIRED=0;PAIREDR=0;PAO=0;PQA=0;PQR=0;PRO=0;QA=1110;QR=1381;RO=38;RPL=0;RPP=68.1545;RPPR=85.5263;RPR=30;RUN=1;SAF=23;SAP=21.5402;SAR=7;SRF=28;SRP=21.525;SRR=10;TYPE=snp	GT:DP:DPR:RO:QR:AO:QA:GL	0/1:68:68,30:38:1381:30:1110:-79.8,0,-104.183
chr14	14112260	.	G	A	1078.79	.	AB=0.505155;ABP=3.03269;AC=1;AF=0.5;AN=2;AO=49;CIGAR=1X;DP=97;DPB=97;DPRA=0;EPP=5.18177;EPPR=9.52472;GTI=0;LEN=1;MEANALT=1;MQM=255;MQMR=255;NS=1;NUMALT=1;ODDS=248.402;PAIRED=0;PAIREDR=0;PAO=0;PQA=0;PQR=0;PRO=0;QA=1726;QR=1747;RO=48;RPL=1;RPP=100.904;RPPR=98.736;RPR=48;RUN=1;SAF=29;SAP=6.59988;SAR=20;SRF=29;SRP=7.5342;SRR=19;TYPE=snp	GT:DP:DPR:RO:QR:AO:QA:GL	0/1:97:97,49:48:1747:49:1726:-126.492,0,-128.394
chr14	14347136	.	C	T	74.864	.	AB=0.466667;ABP=3.15506;AC=1;AF=0.5;AN=2;AO=7;CIGAR=1X;DP=15;DPB=15;DPRA=0;EPP=3.32051;EPPR=3.0103;GTI=0;LEN=1;MEANALT=1;MQM=255;MQMR=255;NS=1;NUMALT=1;ODDS=17.2381;PAIRED=0;PAIREDR=0;PAO=0;PQA=0;PQR=0;PRO=0;QA=187;QR=296;RO=8;RPL=3;RPP=3.32051;RPPR=7.35324;RPR=4;RUN=1;SAF=1;SAP=10.7656;SAR=6;SRF=2;SRP=7.35324;SRR=6;TYPE=snp	GT:DP:DPR:RO:QR:AO:QA:GL	0/1:15:15,7:8:296:7:187:-12.5817,0,-22.4946
chr14	14347184	.	T	C	310.288	.	AB=0.625;ABP=6.26751;AC=1;AF=0.5;AN=2;AO=15;CIGAR=1X;DP=24;DPB=24;DPRA=0;EPP=4.31318;EPPR=5.18177;GTI=0;LEN=1;MEANALT=1;MQM=255;MQMR=255;NS=1;NUMALT=1;ODDS=38.1056;PAIRED=0;PAIREDR=0;PAO=0;PQA=0;PQR=0;PRO=0;QA=524;QR=323;RO=9;RPL=0;RPP=35.5824;RPPR=9.04217;RPR=15;RUN=1;SAF=6;SAP=4.31318;SAR=9;SRF=4;SRP=3.25157;SRR=5;TYPE=snp	GT:DP:DPR:RO:QR:AO:QA:GL	0/1:24:24,15:9:323:15:524:-40.2846,0,-22.2042
chr14	14347978	.	C	T	450.663	.	AB=0.648649;ABP=10.1116;AC=1;AF=0.5;AN=2;AO=24;CIGAR=1X;DP=37;DPB=37;DPRA=0;EPP=3.37221;EPPR=11.1951;GTI=0;LEN=1;MEANALT=1;MQM=244.417;MQMR=255;NS=1;NUMALT=1;ODDS=56.7225;PAIRED=0;PAIREDR=0;PAO=0;PQA=0;PQR=0;PRO=0;QA=729;QR=466;RO=13;RPL=15;RPP=6.26751;RPPR=3.17734;RPR=9;RUN=1;SAF=10;SAP=4.45795;SAR=14;SRF=5;SRP=4.51363;SRR=8;TYPE=snp	GT:DP:DPR:RO:QR:AO:QA:GL	0/1:37:37,24:13:466:24:729:-51.5206,0,-31.1604
chr14	14349243	.	A	G	900.504	.	AB=0;ABP=0;AC=2;AF=1;AN=2;AO=31;CIGAR=1X;DP=33;DPB=33;DPRA=0;EPP=3.08035;EPPR=7.35324;GTI=0;LEN=1;MEANALT=1;MQM=255;MQMR=255;NS=1;NUMALT=1;ODDS=34.243;PAIRED=0;PAIREDR=0;PAO=0;PQA=0;PQR=0;PRO=0;QA=1137;QR=64;RO=2;RPL=29;RPP=54.0749;RPPR=7.35324;RPR=2;RUN=1;SAF=15;SAP=3.08035;SAR=16;SRF=2;SRP=7.35324;SRR=0;TYPE=snp	GT:DP:DPR:RO:QR:AO:QA:GL	1/1:33:33,31:2:64:31:1137:-96.6168,-3.85399,0
chr14	14349324	.	C	T	378.154	.	AB=0.65625;ABP=9.79615;AC=1;AF=0.5;AN=2;AO=21;CIGAR=1X;DP=32;DPB=32;DPRA=0;EPP=3.1137;EPPR=12.6832;GTI=0;LEN=1;MEANALT=1;MQM=255;MQMR=255;NS=1;NUMALT=1;ODDS=43.093;PAIRED=0;PAIREDR=0;PAO=0;PQA=0;PQR=0;PRO=0;QA=607;QR=387;RO=11;RPL=15;RPP=11.386;RPPR=7.94546;RPR=6;RUN=1;SAF=6;SAP=11.386;SAR=15;SRF=5;SRP=3.20771;SRR=6;TYPE=snp	GT:DP:DPR:RO:QR:AO:QA:GL	0/1:32:32,21:11:387:21:607:-45.2861,0,-25.5489
chr14	14349332	.	A	G	503.223	.	AB=0.65625;ABP=9.79615;AC=1;AF=0.5;AN=2;AO=21;CIGAR=1X;DP=32;DPB=32;DPRA=0;EPP=3.94093;EPPR=12.6832;GTI=0;LEN=1;MEANALT=1;MQM=255;MQMR=255;NS=1;NUMALT=1;ODDS=19.8579;PAIRED=0;PAIREDR=0;PAO=0;PQA=0;PQR=0;PRO=0;QA=738;QR=276;RO=11;RPL=12;RPP=3.94093;RPPR=7.94546;RPR=9;RUN=1;SAF=6;SAP=11.386;SAR=15;SRF=5;SRP=3.20771;SRR=6;TYPE=snp	GT:DP:DPR:RO:QR:AO:QA:GL	0/1:32:32,21:11:276:21:738:-57.1385,0,-15.4579
chr14	14350101	.	C	T	993.225	.	AB=0.706897;ABP=24.5753;AC=1;AF=0.5;AN=2;AO=41;CIGAR=1X;DP=58;DPB=58;DPRA=0;EPP=3.48696;EPPR=3.13803;GTI=0;LEN=1;MEANALT=1;MQM=255;MQMR=255;NS=1;NUMALT=1;ODDS=61.0962;PAIRED=0;PAIREDR=0;PAO=0;PQA=0;PQR=0;PRO=0;QA=1383;QR=580;RO=17;RPL=19;RPP=3.48696;RPPR=9.26925;RPR=22;RUN=1;SAF=22;SAP=3.48696;SAR=19;SRF=5;SRP=9.26925;SRR=12;TYPE=snp	GT:DP:DPR:RO:QR:AO:QA:GL	0/1:58:58,41:17:580:41:1383:-107.348,0,-35.0814
chr14	14350708	.	T	C	754.073	.	AB=0.763158;ABP=25.8679;AC=1;AF=0.5;AN=2;AO=29;CIGAR=1X;DP=38;DPB=38;DPRA=0;EPP=3.08518;EPPR=3.0103;GTI=0;LEN=1;MEANALT=2;MQM=255;MQMR=191.5;NS=1;NUMALT=1;ODDS=4.22035;PAIRED=0;PAIREDR=0;PAO=0;PQA=0;PQR=0;PRO=0;QA=1068;QR=252;RO=8;RPL=25;RPP=36.0317;RPPR=4.09604;RPR=4;RUN=1;SAF=13;SAP=3.68421;SAR=16;SRF=3;SRP=4.09604;SRR=5;TYPE=snp	GT:DP:DPR:RO:QR:AO:QA:GL	0/1:38:38,29:8:252:29:1068:-85.2122,0,-5.60181
chr14	14350755	.	G	A	827.763	.	AC=1;AF=0.5;LEN=1;TYPE=snp;Split primitives	GT	0|1
chr14	14350757	.	G	C	827.763	.	AC=1;AF=0.5;LEN=1;TYPE=snp;Split primitives	GT	0|1
chr14	14350955	.	A	G	1039.06	.	AB=0.8125;ABP=43.7254;AC=1;AF=0.5;AN=2;AO=39;CIGAR=1X;DP=48;DPB=48;DPRA=0;EPP=5.73856;EPPR=3.25157;GTI=0;LEN=1;MEANALT=1;MQM=255;MQMR=226.778;NS=1;NUMALT=1;ODDS=10.6759;PAIRED=0;PAIREDR=0;PAO=0;PQA=0;PQR=0;PRO=0;QA=1394;QR=240;RO=9;RPL=27;RPP=15.538;RPPR=9.04217;RPR=12;RUN=1;SAF=25;SAP=9.74743;SAR=14;SRF=7;SRP=9.04217;SRR=2;TYPE=snp	GT:DP:DPR:RO:QR:AO:QA:GL	0/1:48:48,39:9:240:39:1394:-111.368,0,-5.50325
chr14	14351082	.	T	C	1028.17	.	AB=0.722222;ABP=26.1727;AC=1;AF=0.5;AN=2;AO=39;CIGAR=1X;DP=54;DPB=54;DPRA=0;EPP=4.40227;EPPR=4.31318;GTI=0;LEN=1;MEANALT=1;MQM=255;MQMR=238.067;NS=1;NUMALT=1;ODDS=42.2969;PAIRED=0;PAIREDR=0;PAO=0;PQA=0;PQR=0;PRO=0;QA=1413;QR=506;RO=15;RPL=23;RPP=5.73856;RPPR=6.62942;RPR=16;RUN=1;SAF=18;SAP=3.51141;SAR=21;SRF=6;SRP=4.31318;SRR=9;TYPE=snp	GT:DP:DPR:RO:QR:AO:QA:GL	0/1:54:54,39:15:506:39:1413:-111.277,0,-26.3577
chr14	14351982	.	G	A	563.605	.	AB=0.833333;ABP=31.9633;AC=1;AF=0.5;AN=2;AO=25;CIGAR=1X;DP=30;DPB=30;DPRA=0;EPP=3.09716;EPPR=3.44459;GTI=0;LEN=1;MEANALT=1;MQM=244.84;MQMR=255;NS=1;NUMALT=1;ODDS=2.13099;PAIRED=0;PAIREDR=0;PAO=0;PQA=0;PQR=0;PRO=0;QA=818;QR=175;RO=5;RPL=14;RPP=3.79203;RPPR=6.91895;RPR=11;RUN=1;SAF=14;SAP=3.79203;SAR=11;SRF=1;SRP=6.91895;SRR=4;TYPE=snp	GT:DP:DPR:RO:QR:AO:QA:GL	0/1:30:30,25:5:175:25:818:-63.8264,0,-7.0691
chr14	14739822	.	T	C	346.149	.	AB=0.708333;ABP=12.0581;AC=1;AF=0.5;AN=2;AO=17;CIGAR=1X;DP=24;DPB=24;DPRA=0;EPP=4.1599;EPPR=3.32051;GTI=0;LEN=1;MEANALT=1;MQM=240.059;MQMR=255;NS=1;NUMALT=1;ODDS=21.9581;PAIRED=0;PAIREDR=0;PAO=0;PQA=0;PQR=0;PRO=0;QA=576;QR=259;RO=7;RPL=8;RPP=3.13803;RPPR=18.2106;RPR=9;RUN=1;SAF=3;SAP=18.4661;SAR=14;SRF=4;SRP=3.32051;SRR=3;TYPE=snp	GT:DP:DPR:RO:QR:AO:QA:GL	0/1:24:24,17:7:259:17:576:-42.1458,0,-16.4553
chr14	14748486	.	G	A	517.956	.	AB=0;ABP=0;AC=2;AF=1;AN=2;AO=19;CIGAR=1X;DP=19;DPB=19;DPRA=0;EPP=3.12459;EPPR=0;GTI=0;LEN=1;MEANALT=1;MQM=241.632;MQMR=0;NS=1;NUMALT=1;ODDS=30.9448;PAIRED=0;PAIREDR=0;PAO=0;PQA=0;PQR=0;PRO=0;QA=688;QR=0;RO=0;RPL=19;RPP=44.2683;RPPR=0;RPR=0;RUN=1;SAF=9;SAP=3.12459;SAR=10;SRF=0;SRP=0;SRR=0;TYPE=snp	GT:DP:DPR:RO:QR:AO:QA:GL	1/1:19:19,19:0:0:19:688:-59.0231,-5.71957,0
chr14	14760261	.	T	C	280.293	.	AB=0;ABP=0;AC=2;AF=1;AN=2;AO=13;CIGAR=1X;DP=14;DPB=14;DPRA=0;EPP=3.17734;EPPR=5.18177;GTI=0;LEN=1;MEANALT=1;MQM=235.462;MQMR=255;NS=1;NUMALT=1;ODDS=14.9341;PAIRED=0;PAIREDR=0;PAO=0;PQA=0;PQR=0;PRO=0;QA=398;QR=37;RO=1;RPL=10;RPP=11.1951;RPPR=5.18177;RPR=3;RUN=1;SAF=8;SAP=4.51363;SAR=5;SRF=1;SRP=5.18177;SRR=0;TYPE=snp	GT:DP:DPR:RO:QR:AO:QA:GL	1/1:14:14,13:1:37:13:398:-30.066,-0.51442,0
chr14	14765603	.	G	A	121.996	.	AB=0.666667;ABP=5.9056;AC=1;AF=0.5;AN=2;AO=8;CIGAR=1X;DP=12;DPB=12;DPRA=0;EPP=4.09604;EPPR=11.6962;GTI=0;LEN=1;MEANALT=1;MQM=255;MQMR=191.5;NS=1;NUMALT=1;ODDS=0.0785748;PAIRED=0;PAIREDR=0;PAO=0;PQA=0;PQR=0;PRO=0;QA=243;QR=133;RO=4;RPL=8;RPP=20.3821;RPPR=5.18177;RPR=0;RUN=1;SAF=5;SAP=4.09604;SAR=3;SRF=1;SRP=5.18177;SRR=3;TYPE=snp	GT:DP:DPR:RO:QR:AO:QA:GL	0/1:12:12,8:4:133:8:243:-18.5614,0,-5.36012
chr14	14766909	.	C	T	453.136	.	AB=0.5;ABP=3.0103;AC=1;AF=0.5;AN=2;AO=20;CIGAR=1X;DP=40;DPB=40;DPRA=0;EPP=13.8677;EPPR=3.44459;GTI=0;LEN=1;MEANALT=1;MQM=255;MQMR=255;NS=1;NUMALT=1;ODDS=104.338;PAIRED=0;PAIREDR=0;PAO=0;PQA=0;PQR=0;PRO=0;QA=705;QR=735;RO=20;RPL=9;RPP=3.44459;RPPR=3.44459;RPR=11;RUN=1;SAF=8;SAP=4.74748;SAR=12;SRF=8;SRP=4.74748;SRR=12;TYPE=snp	GT:DP:DPR:RO:QR:AO:QA:GL	0/1:40:40,20:20:735:20:705:-51.7613,0,-54.4763
chr14	14775206	.	C	T	395.728	.	AB=0.875;ABP=22.5536;AC=1;AF=0.5;AN=2;AO=14;CIGAR=1X;DP=16;DPB=16;DPRA=0;EPP=8.59409;EPPR=7.35324;GTI=0;LEN=1;MEANALT=1;MQM=255;MQMR=255;NS=1;NUMALT=1;ODDS=13.2513;PAIRED=0;PAIREDR=0;PAO=0;PQA=0;PQR=0;PRO=0;QA=513;QR=59;RO=2;RPL=8;RPP=3.63072;RPPR=7.35324;RPR=6;RUN=1;SAF=4;SAP=8.59409;SAR=10;SRF=0;SRP=7.35324;SRR=2;TYPE=snp	GT:DP:DPR:RO:QR:AO:QA:GL	0/1:16:16,14:2:59:14:513:-41.7199,0,-0.78852
chr14	14775230	.	C	G	363.07	.	AB=0.823529;ABP=18.4661;AC=1;AF=0.5;AN=2;AO=14;CIGAR=1X;DP=17;DPB=17;DPRA=0;EPP=8.59409;EPPR=9.52472;GTI=0;LEN=1;MEANALT=1;MQM=255;MQMR=255;NS=1;NUMALT=1;ODDS=4.03362;PAIRED=0;PAIREDR=0;PAO=0;PQA=0;PQR=0;PRO=0;QA=518;QR=111;RO=3;RPL=5;RPP=5.49198;RPPR=9.52472;RPR=9;RUN=1;SAF=5;SAP=5.49198;SAR=9;SRF=0;SRP=9.52472;SRR=3;TYPE=snp	GT:DP:DPR:RO:QR:AO:QA:GL	0/1:17:17,14:3:111:14:518:-41.8725,0,-5.24249
chr14	14775246	.	T	C	379.609	.	AB=0.823529;ABP=18.4661;AC=1;AF=0.5;AN=2;AO=14;CIGAR=1X;DP=17;DPB=17;DPRA=0;EPP=8.59409;EPPR=9.52472;GTI=0;LEN=1;MEANALT=1;MQM=255;MQMR=255;NS=1;NUMALT=1;ODDS=9.19142;PAIRED=0;PAIREDR=0;PAO=0;PQA=0;PQR=0;PRO=0;QA=513;QR=87;RO=3;RPL=4;RPP=8.59409;RPPR=9.52472;RPR=10;RUN=1;SAF=6;SAP=3.63072;SAR=8;SRF=0;SRP=9.52472;SRR=3;TYPE=snp	GT:DP:DPR:RO:QR:AO:QA:GL	0/1:17:17,14:3:87:14:513:-41.4189,0,-3.00249
chr14	14775332	.	G	A	498.196	.	AB=0.777778;ABP=21.1059;AC=1;AF=0.5;AN=2;AO=21;CIGAR=1X;DP=27;DPB=27;DPRA=0;EPP=5.59539;EPPR=4.45795;GTI=0;LEN=1;MEANALT=1;MQM=255;MQMR=255;NS=1;NUMALT=1;ODDS=12.4395;PAIRED=0;PAIREDR=0;PAO=0;PQA=0;PQR=0;PRO=0;QA=722;QR=222;RO=6;RPL=12;RPP=3.94093;RPPR=3.0103;RPR=9;RUN=1;SAF=12;SAP=3.94093;SAR=9;SRF=1;SRP=8.80089;SRR=5;TYPE=snp	GT:DP:DPR:RO:QR:AO:QA:GL	0/1:27:27,21:6:222:21:722:-57.196,0,-12.2222
chr14	14796162	.	C	T	163.977	.	AB=0.555556;ABP=3.49285;AC=1;AF=0.5;AN=2;AO=10;CIGAR=1X;DP=18;DPB=18;DPRA=0;EPP=10.8276;EPPR=7.35324;GTI=0;LEN=1;MEANALT=1;MQM=255;MQMR=255;NS=1;NUMALT=1;ODDS=36.5476;PAIRED=0;PAIREDR=0;PAO=0;PQA=0;PQR=0;PRO=0;QA=315;QR=291;RO=8;RPL=2;RPP=10.8276;RPPR=7.35324;RPR=8;RUN=1;SAF=2;SAP=10.8276;SAR=8;SRF=4;SRP=3.0103;SRR=4;TYPE=snp	GT:DP:DPR:RO:QR:AO:QA:GL	0/1:18:18,10:8:291:10:315:-23.2465,0,-21.1352
chr14	14796314	.	A	G	333.258	.	AB=0.608696;ABP=5.3706;AC=1;AF=0.5;AN=2;AO=14;CIGAR=1X;DP=23;DPB=23;DPRA=0;EPP=18.5208;EPPR=14.8328;GTI=0;LEN=1;MEANALT=1;MQM=255;MQMR=255;NS=1;NUMALT=1;ODDS=36.9921;PAIRED=0;PAIREDR=0;PAO=0;PQA=0;PQR=0;PRO=0;QA=518;QR=318;RO=9;RPL=8;RPP=3.63072;RPPR=3.25157;RPR=6;RUN=1;SAF=8;SAP=3.63072;SAR=6;SRF=5;SRP=3.25157;SRR=4;TYPE=snp	GT:DP:DPR:RO:QR:AO:QA:GL	0/1:23:23,14:9:318:14:518:-40.0663,0,-22.0496
chr14	14796560	.	G	A	412.499	.	AB=0.580645;ABP=4.76149;AC=1;AF=0.5;AN=2;AO=18;CIGAR=1X;DP=31;DPB=31;DPRA=0;EPP=3.49285;EPPR=4.51363;GTI=0;LEN=1;MEANALT=1;MQM=255;MQMR=255;NS=1;NUMALT=1;ODDS=65.7853;PAIRED=0;PAIREDR=0;PAO=0;PQA=0;PQR=0;PRO=0;QA=627;QR=476;RO=13;RPL=13;RPP=10.7311;RPPR=3.17734;RPR=5;RUN=1;SAF=7;SAP=4.9405;SAR=11;SRF=8;SRP=4.51363;SRR=5;TYPE=snp	GT:DP:DPR:RO:QR:AO:QA:GL	0/1:31:31,18:13:476:18:627:-47.4464,0,-33.8742
chr14	14796616	.	T	C	240.185	.	AB=0.478261;ABP=3.10471;AC=1;AF=0.5;AN=2;AO=11;CIGAR=1X;DP=23;DPB=23;DPRA=0;EPP=4.78696;EPPR=7.94546;GTI=0;LEN=1;MEANALT=2;MQM=255;MQMR=255;NS=1;NUMALT=1;ODDS=55.3045;PAIRED=0;PAIREDR=0;PAO=0;PQA=0;PQR=0;PRO=0;QA=402;QR=402;RO=11;RPL=8;RPP=7.94546;RPPR=4.78696;RPR=3;RUN=1;SAF=3;SAP=7.94546;SAR=8;SRF=7;SRP=4.78696;SRR=4;TYPE=snp	GT:DP:DPR:RO:QR:AO:QA:GL	0/1:23:23,11:11:402:11:402:-29.7732,0,-29.7732
chr14	14797043	.	T	C	300.795	.	AB=0.681818;ABP=9.32731;AC=1;AF=0.5;AN=2;AO=15;CIGAR=1X;DP=22;DPB=22;DPRA=0;EPP=3.15506;EPPR=5.80219;GTI=0;LEN=1;MEANALT=1;MQM=255;MQMR=255;NS=1;NUMALT=1;ODDS=21.5041;PAIRED=0;PAIREDR=0;PAO=0;PQA=0;PQR=0;PRO=0;QA=468;QR=235;RO=7;RPL=6;RPP=4.31318;RPPR=3.32051;RPR=9;RUN=1;SAF=6;SAP=4.31318;SAR=9;SRF=2;SRP=5.80219;SRR=5;TYPE=snp	GT:DP:DPR:RO:QR:AO:QA:GL	0/1:22:22,15:7:235:15:468:-35.8093,0,-14.8631
chr14	14797442	.	A	T	262.167	.	AB=0.518519;ABP=3.09072;AC=1;AF=0.5;AN=2;AO=14;CIGAR=1X;DP=27;DPB=27;DPRA=0;EPP=3.63072;EPPR=3.17734;GTI=0;LEN=1;MEANALT=1;MQM=236.857;MQMR=255;NS=1;NUMALT=1;ODDS=60.3662;PAIRED=0;PAIREDR=0;PAO=0;PQA=0;PQR=0;PRO=0;QA=469;QR=466;RO=13;RPL=9;RPP=5.49198;RPPR=11.1951;RPR=5;RUN=1;SAF=5;SAP=5.49198;SAR=9;SRF=7;SRP=3.17734;SRR=6;TYPE=snp	GT:DP:DPR:RO:QR:AO:QA:GL	0/1:27:27,14:13:466:14:469:-31.605,0,-34.1707
chr14	14797517	.	G	A	204.907	.	AB=0.478261;ABP=3.10471;AC=1;AF=0.5;AN=2;AO=11;CIGAR=1X;DP=23;DPB=23;DPRA=0;EPP=4.78696;EPPR=3.73412;GTI=0;LEN=1;MEANALT=1;MQM=255;MQMR=255;NS=1;NUMALT=1;ODDS=47.1815;PAIRED=0;PAIREDR=0;PAO=0;PQA=0;PQR=0;PRO=0;QA=367;QR=434;RO=12;RPL=4;RPP=4.78696;RPPR=9.52472;RPR=7;RUN=1;SAF=2;SAP=12.6832;SAR=9;SRF=8;SRP=5.9056;SRR=4;TYPE=snp	GT:DP:DPR:RO:QR:AO:QA:GL	0/1:23:23,11:12:434:11:367:-26.4399,0,-32.498
chr14	14798096	.	C	T	151.051	.	AB=0.555556;ABP=3.49285;AC=1;AF=0.5;AN=2;AO=10;CIGAR=1X;DP=18;DPB=18;DPRA=0;EPP=3.0103;EPPR=4.09604;GTI=0;LEN=1;MEANALT=1;MQM=255;MQMR=255;NS=1;NUMALT=1;ODDS=34.7808;PAIRED=0;PAIREDR=0;PAO=0;PQA=0;PQR=0;PRO=0;QA=277;QR=291;RO=8;RPL=5;RPP=3.0103;RPPR=7.35324;RPR=5;RUN=1;SAF=4;SAP=3.87889;SAR=6;SRF=3;SRP=4.09604;SRR=5;TYPE=snp	GT:DP:DPR:RO:QR:AO:QA:GL	0/1:18:18,10:8:291:10:277:-19.7885,0,-21.1352
chr14	14799253	.	T	C	495.902	.	AB=0.536585;ABP=3.48696;AC=1;AF=0.5;AN=2;AO=22;CIGAR=1X;DP=41;DPB=41;DPRA=0;EPP=3.40511;EPPR=3.12459;GTI=0;LEN=1;MEANALT=1;MQM=255;MQMR=255;NS=1;NUMALT=1;ODDS=101.132;PAIRED=0;PAIREDR=0;PAO=0;PQA=0;PQR=0;PRO=0;QA=765;QR=683;RO=19;RPL=6;RPP=12.8806;RPPR=4.03889;RPR=16;RUN=1;SAF=6;SAP=12.8806;SAR=16;SRF=12;SRP=5.8675;SRR=7;TYPE=snp	GT:DP:DPR:RO:QR:AO:QA:GL	0/1:41:41,22:19:683:22:765:-56.8555,0,-49.4872
chr14	14799267	.	A	G	525.696	.	AB=0.536585;ABP=3.48696;AC=1;AF=0.5;AN=2;AO=22;CIGAR=1X;DP=41;DPB=41;DPRA=0;EPP=3.40511;EPPR=5.8675;GTI=0;LEN=1;MEANALT=1;MQM=255;MQMR=255;NS=1;NUMALT=1;ODDS=86.995;PAIRED=0;PAIREDR=0;PAO=0;PQA=0;PQR=0;PRO=0;QA=790;QR=623;RO=19;RPL=7;RPP=9.32731;RPPR=8.61041;RPR=15;RUN=1;SAF=7;SAP=9.32731;SAR=15;SRF=12;SRP=5.8675;SRR=7;TYPE=snp	GT:DP:DPR:RO:QR:AO:QA:GL	0/1:41:41,22:19:623:22:790:-59.1169,0,-44.0557
chr14	14799512	.	G	T	374.188	.	AB=0.5;ABP=3.0103;AC=1;AF=0.5;AN=2;AO=17;CIGAR=1X;DP=34;DPB=34;DPRA=0;EPP=4.1599;EPPR=3.13803;GTI=0;LEN=1;MEANALT=1;MQM=240.059;MQMR=255;NS=1;NUMALT=1;ODDS=86.16;PAIRED=0;PAIREDR=0;PAO=0;PQA=0;PQR=0;PRO=0;QA=619;QR=624;RO=17;RPL=8;RPP=3.13803;RPPR=6.20364;RPR=9;RUN=1;SAF=8;SAP=3.13803;SAR=9;SRF=9;SRP=3.13803;SRR=8;TYPE=snp	GT:DP:DPR:RO:QR:AO:QA:GL	0/1:34:34,17:17:624:17:619:-42.5779,0,-46.292
chr14	16241970	.	C	T	253.071	.	AB=0.6;ABP=4.74748;AC=1;AF=0.5;AN=2;AO=12;CIGAR=1X;DP=20;DPB=20;DPRA=0;EPP=9.52472;EPPR=7.35324;GTI=0;LEN=1;MEANALT=1;MQM=255;MQMR=255;NS=1;NUMALT=1;ODDS=33.2013;PAIRED=0;PAIREDR=0;PAO=0;PQA=0;PQR=0;PRO=0;QA=406;QR=281;RO=8;RPL=6;RPP=3.0103;RPPR=4.09604;RPR=6;RUN=1;SAF=5;SAP=3.73412;SAR=7;SRF=3;SRP=4.09604;SRR=5;TYPE=snp	GT:DP:DPR:RO:QR:AO:QA:GL	0/1:20:20,12:8:281:12:406:-30.8577,0,-19.6207
chr14	16294597	.	T	C	434.378	.	AB=0.714286;ABP=14.1779;AC=1;AF=0.5;AN=2;AO=20;CIGAR=1X;DP=28;DPB=28;DPRA=0;EPP=4.74748;EPPR=3.32051;GTI=0;LEN=1;MEANALT=2;MQM=255;MQMR=218.714;NS=1;NUMALT=1;ODDS=3.65833;PAIRED=0;PAIREDR=0;PAO=0;PQA=0;PQR=0;PRO=0;QA=647;QR=219;RO=7;RPL=10;RPP=3.0103;RPPR=10.7656;RPR=10;RUN=1;SAF=12;SAP=4.74748;SAR=8;SRF=2;SRP=5.80219;SRR=5;TYPE=snp	GT:DP:DPR:RO:QR:AO:QA:GL	0/1:28:28,20:7:219:20:647:-50.2008,0,-8.37842
chr14	16311362	.	A	C	365.576	.	AB=0.470588;ABP=3.26577;AC=1;AF=0.5;AN=2;AO=16;CIGAR=1X;DP=34;DPB=34;DPRA=0;EPP=7.89611;EPPR=3.49285;GTI=0;LEN=1;MEANALT=1;MQM=255;MQMR=255;NS=1;NUMALT=1;ODDS=84.177;PAIRED=0;PAIREDR=0;PAO=0;PQA=0;PQR=0;PRO=0;QA=582;QR=646;RO=18;RPL=8;RPP=3.0103;RPPR=7.35324;RPR=8;RUN=1;SAF=5;SAP=7.89611;SAR=11;SRF=6;SRP=7.35324;SRR=12;TYPE=snp	GT:DP:DPR:RO:QR:AO:QA:GL	0/1:34:34,16:18:646:16:582:-42.5087,0,-48.2639
chr14	16384498	.	G	A	795.22	.	AB=0.805556;ABP=32.2045;AC=1;AF=0.5;AN=2;AO=29;CIGAR=1X;DP=36;DPB=36;DPRA=0;EPP=6.67934;EPPR=3.32051;GTI=0;LEN=1;MEANALT=1;MQM=255;MQMR=146.143;NS=1;NUMALT=1;ODDS=14.2324;PAIRED=0;PAIREDR=0;PAO=0;PQA=0;PQR=0;PRO=0;QA=1029;QR=244;RO=7;RPL=15;RPP=3.08518;RPPR=18.2106;RPR=14;RUN=1;SAF=14;SAP=3.08518;SAR=15;SRF=4;SRP=3.32051;SRR=3;TYPE=snp	GT:DP:DPR:RO:QR:AO:QA:GL	0/1:36:36,29:7:244:29:1029:-82.1277,0,-2.96795
chr14	16384504	.	C	T	762.198	.	AB=0.783784;ABP=28.8919;AC=1;AF=0.5;AN=2;AO=29;CIGAR=1X;DP=37;DPB=37;DPRA=0;EPP=6.67934;EPPR=4.09604;GTI=0;LEN=1;MEANALT=1;MQM=255;MQMR=159.75;NS=1;NUMALT=1;ODDS=8.56377;PAIRED=0;PAIREDR=0;PAO=0;PQA=0;PQR=0;PRO=0;QA=1019;QR=291;RO=8;RPL=15;RPP=3.08518;RPPR=20.3821;RPR=14;RUN=1;SAF=14;SAP=3.08518;SAR=15;SRF=5;SRP=4.09604;SRR=3;TYPE=snp	GT:DP:DPR:RO:QR:AO:QA:GL	0/1:37:37,29:8:291:29:1019:-80.9233,0,-5.56058
chr14	16389918	.	C	T	1108.09	.	AB=0.597222;ABP=8.92153;AC=1;AF=0.5;AN=2;AO=43;CIGAR=1X;DP=72;DPB=72;DPRA=0;EPP=4.27278;EPPR=3.68421;GTI=0;LEN=1;MEANALT=1;MQM=255;MQMR=255;NS=1;NUMALT=1;ODDS=143.747;PAIRED=0;PAIREDR=0;PAO=0;PQA=0;PQR=0;PRO=0;QA=1546;QR=1039;RO=29;RPL=19;RPP=4.27278;RPPR=36.0317;RPR=24;RUN=1;SAF=26;SAP=7.10075;SAR=17;SRF=16;SRP=3.68421;SRR=13;TYPE=snp	GT:DP:DPR:RO:QR:AO:QA:GL	0/1:72:72,43:29:1039:43:1546:-117.825,0,-72.1941
chr14	16397860	.	T	C	964.428	.	AB=0.722222;ABP=26.1727;AC=1;AF=0.5;AN=2;AO=39;CIGAR=1X;DP=54;DPB=54;DPRA=0;EPP=9.74743;EPPR=4.31318;GTI=0;LEN=1;MEANALT=1;MQM=255;MQMR=255;NS=1;NUMALT=1;ODDS=45.8754;PAIRED=0;PAIREDR=0;PAO=0;PQA=0;PQR=0;PRO=0;QA=1360;QR=502;RO=15;RPL=13;RPP=12.42;RPPR=20.5268;RPR=26;RUN=1;SAF=24;SAP=7.52028;SAR=15;SRF=7;SRP=3.15506;SRR=8;TYPE=snp	GT:DP:DPR:RO:QR:AO:QA:GL	0/1:54:54,39:15:502:39:1360:-106.493,0,-29.259
chr14	16413581	.	T	A	1148.43	.	AB=0;ABP=0;AC=2;AF=1;AN=2;AO=43;CIGAR=1X;DP=48;DPB=48;DPRA=0;EPP=3.0608;EPPR=3.44459;GTI=0;LEN=1;MEANALT=1;MQM=255;MQMR=255;NS=1;NUMALT=1;ODDS=29.7511;PAIRED=0;PAIREDR=0;PAO=0;PQA=0;PQR=0;PRO=0;QA=1488;QR=155;RO=5;RPL=36;RPP=45.4803;RPPR=13.8677;RPR=7;RUN=1;SAF=26;SAP=7.10075;SAR=17;SRF=2;SRP=3.44459;SRR=3;TYPE=snp	GT:DP:DPR:RO:QR:AO:QA:GL	1/1:48:48,43:5:155:43:1488:-120.006,-0.18944,0
chr14	16430379	.	C	T	1104.15	.	AB=0.630137;ABP=13.7487;AC=1;AF=0.5;AN=2;AO=46;CIGAR=1X;DP=73;DPB=73;DPRA=0;EPP=3.0103;EPPR=8.35546;GTI=0;LEN=1;MEANALT=2;MQM=249.478;MQMR=255;NS=1;NUMALT=1;ODDS=107.482;PAIRED=0;PAIREDR=0;PAO=0;PQA=0;PQR=0;PRO=0;QA=1579;QR=894;RO=26;RPL=24;RPP=3.19912;RPPR=24.391;RPR=22;RUN=1;SAF=27;SAP=6.03148;SAR=19;SRF=22;SRP=30.0702;SRR=4;TYPE=snp	GT:DP:DPR:RO:QR:AO:QA:GL	0/1:73:73,46:26:894:46:1579:-117.76,0,-58.9051
chr14	18204737	.	T	C	380.078	.	AB=0.5;ABP=3.0103;AC=1;AF=0.5;AN=2;AO=18;CIGAR=1X;DP=36;DPB=36;DPRA=0;EPP=4.9405;EPPR=3.49285;GTI=0;LEN=1;MEANALT=1;MQM=240.889;MQMR=255;NS=1;NUMALT=1;ODDS=77.2875;PAIRED=0;PAIREDR=0;PAO=0;PQA=0;PQR=0;PRO=0;QA=626;QR=552;RO=18;RPL=7;RPP=4.9405;RPPR=7.35324;RPR=11;RUN=1;SAF=8;SAP=3.49285;SAR=10;SRF=8;SRP=3.49285;SRR=10;TYPE=snp	GT:DP:DPR:RO:QR:AO:QA:GL	0/1:36:36,18:18:552:18:626:-43.4961,0,-39.1496
chr14	18205445	.	T	C	284.877	.	AB=0.6;ABP=4.74748;AC=1;AF=0.5;AN=2;AO=12;CIGAR=1X;DP=20;DPB=20;DPRA=0;EPP=5.9056;EPPR=7.35324;GTI=0;LEN=1;MEANALT=1;MQM=255;MQMR=255;NS=1;NUMALT=1;ODDS=36.7992;PAIRED=0;PAIREDR=0;PAO=0;PQA=0;PQR=0;PRO=0;QA=444;QR=296;RO=8;RPL=7;RPP=3.73412;RPPR=3.0103;RPR=5;RUN=1;SAF=3;SAP=9.52472;SAR=9;SRF=4;SRP=3.0103;SRR=4;TYPE=snp	GT:DP:DPR:RO:QR:AO:QA:GL	0/1:20:20,12:8:296:12:444:-34.3094,0,-20.9894
chr14	18206135	.	A	C	288.395	.	AB=0.384615;ABP=7.52028;AC=1;AF=0.5;AN=2;AO=15;CIGAR=1X;DP=39;DPB=39;DPRA=0;EPP=4.31318;EPPR=6.26751;GTI=0;LEN=1;MEANALT=1;MQM=238.067;MQMR=202.083;NS=1;NUMALT=1;ODDS=66.4054;PAIRED=0;PAIREDR=0;PAO=0;PQA=0;PQR=0;PRO=0;QA=545;QR=742;RO=24;RPL=7;RPP=3.15506;RPPR=4.45795;RPR=8;RUN=1;SAF=8;SAP=3.15506;SAR=7;SRF=15;SRP=6.26751;SRR=9;TYPE=snp	GT:DP:DPR:RO:QR:AO:QA:GL	0/1:39:39,15:24:742:15:545:-34.4091,0,-41.3335
chr14	18215015	.	G	A	530.663	.	AB=0.446429;ABP=4.40625;AC=1;AF=0.5;AN=2;AO=25;CIGAR=1X;DP=56;DPB=56;DPRA=0;EPP=5.18177;EPPR=3.64073;GTI=0;LEN=1;MEANALT=1;MQM=255;MQMR=246.806;NS=1;NUMALT=1;ODDS=122.19;PAIRED=0;PAIREDR=0;PAO=0;PQA=0;PQR=0;PRO=0;QA=856;QR=1117;RO=31;RPL=17;RPP=10.0459;RPPR=3.64073;RPR=8;RUN=1;SAF=18;SAP=13.5202;SAR=7;SRF=20;SRP=8.68415;SRR=11;TYPE=snp	GT:DP:DPR:RO:QR:AO:QA:GL	0/1:56:56,25:31:1117:25:856:-60.5247,0,-80.781
chr14	18215107	.	T	G	408.115	.	AB=0.395833;ABP=7.5342;AC=1;AF=0.5;AN=2;AO=19;CIGAR=1X;DP=48;DPB=48;DPRA=0;EPP=16.8392;EPPR=12.0706;GTI=0;LEN=1;MEANALT=1;MQM=255;MQMR=255;NS=1;NUMALT=1;ODDS=93.972;PAIRED=0;PAIREDR=0;PAO=0;PQA=0;PQR=0;PRO=0;QA=698;QR=1058;RO=29;RPL=5;RPP=12.2676;RPPR=3.08518;RPR=14;RUN=1;SAF=9;SAP=3.12459;SAR=10;SRF=19;SRP=9.07545;SRR=10;TYPE=snp	GT:DP:DPR:RO:QR:AO:QA:GL	0/1:48:48,19:29:1058:19:698:-48.7379,0,-81.1354
chr14	18215255	.	A	G	344.526	.	AB=0.369565;ABP=9.80795;AC=1;AF=0.5;AN=2;AO=17;CIGAR=1X;DP=46;DPB=46;DPRA=0;EPP=6.20364;EPPR=3.08518;GTI=0;LEN=1;MEANALT=1;MQM=255;MQMR=255;NS=1;NUMALT=1;ODDS=79.3302;PAIRED=0;PAIREDR=0;PAO=0;PQA=0;PQR=0;PRO=0;QA=607;QR=985;RO=29;RPL=5;RPP=9.26925;RPPR=4.88226;RPR=12;RUN=1;SAF=9;SAP=3.13803;SAR=8;SRF=14;SRP=3.08518;SRR=15;TYPE=snp	GT:DP:DPR:RO:QR:AO:QA:GL	0/1:46:46,17:29:985:17:607:-41.1397,0,-75.1423
chr14	18267910	.	C	G	573.417	.	AB=0.622222;ABP=8.84915;AC=1;AF=0.5;AN=2;AO=28;CIGAR=1X;DP=45;DPB=45;DPRA=0;EPP=4.25114;EPPR=3.13803;GTI=0;LEN=1;MEANALT=1;MQM=236.857;MQMR=255;NS=1;NUMALT=1;ODDS=75.8948;PAIRED=0;PAIREDR=0;PAO=0;PQA=0;PQR=0;PRO=0;QA=971;QR=594;RO=17;RPL=2;RPP=47.6806;RPPR=9.26925;RPR=26;RUN=1;SAF=16;SAP=4.25114;SAR=12;SRF=13;SRP=13.3567;SRR=4;TYPE=snp	GT:DP:DPR:RO:QR:AO:QA:GL	0/1:45:45,28:17:594:28:971:-68.5881,0,-40.2631
chr14	18268681	.	A	G	4215.29	.	AB=0.574468;ABP=16.5936;AC=1;AF=0.5;AN=2;AO=162;CIGAR=1X;DP=282;DPB=282;DPRA=0;EPP=3.0103;EPPR=4.48836;GTI=0;LEN=1;MEANALT=2;MQM=255;MQMR=246.462;NS=1;NUMALT=1;ODDS=633.902;PAIRED=0;PAIREDR=0;PAO=0;PQA=0;PQR=0;PRO=0;QA=5715;QR=4204;RO=119;RPL=80;RPP=3.06392;RPPR=3.02855;RPR=82;RUN=1;SAF=77;SAP=3.86817;SAR=85;SRF=58;SRP=3.17453;SRR=61;TYPE=snp	GT:DP:DPR:RO:QR:AO:QA:GL	0/1:282:282,162:119:4204:162:5715:-429.982,0,-283.627
chr14	18270948	.	C	T	853.119	.	AB=0.605263;ABP=10.3247;AC=1;AF=0.5;AN=2;AO=46;CIGAR=1X;DP=76;DPB=76;DPRA=0;EPP=45.4956;EPPR=4.88226;GTI=0;LEN=1;MEANALT=2;MQM=243.957;MQMR=219.966;NS=1;NUMALT=1;ODDS=98.6257;PAIRED=0;PAIREDR=0;PAO=0;PQA=0;PQR=0;PRO=0;QA=1554;QR=1034;RO=29;RPL=45;RPP=94.401;RPPR=65.983;RPR=1;RUN=1;SAF=7;SAP=51.3492;SAR=39;SRF=12;SRP=4.88226;SRR=17;TYPE=snp	GT:DP:DPR:RO:QR:AO:QA:GL	0/1:76:76,46:29:1034:46:1554:-112.916,0,-57.4617
chr14	18271256	.	G	T	180.591	.	AB=0.44;ABP=3.79203;AC=1;AF=0.5;AN=2;AO=11;CIGAR=1X;DP=25;DPB=25;DPRA=0;EPP=4.78696;EPPR=8.59409;GTI=0;LEN=1;MEANALT=1;MQM=231.909;MQMR=255;NS=1;NUMALT=1;ODDS=41.5827;PAIRED=0;PAIREDR=0;PAO=0;PQA=0;PQR=0;PRO=0;QA=353;QR=450;RO=14;RPL=3;RPP=7.94546;RPPR=25.3454;RPR=8;RUN=1;SAF=6;SAP=3.20771;SAR=5;SRF=9;SRP=5.49198;SRR=5;TYPE=snp	GT:DP:DPR:RO:QR:AO:QA:GL	0/1:25:25,11:14:450:11:353:-23.4692,0,-33.2957
chr14	18271296	.	C	T	370.718	.	AB=0.5;ABP=3.0103;AC=1;AF=0.5;AN=2;AO=26;CIGAR=1X;DP=52;DPB=52;DPRA=0;EPP=8.35546;EPPR=6.01695;GTI=0;LEN=1;MEANALT=1;MQM=245.231;MQMR=255;NS=1;NUMALT=1;ODDS=85.361;PAIRED=0;PAIREDR=0;PAO=0;PQA=0;PQR=0;PRO=0;QA=736;QR=957;RO=26;RPL=2;RPP=43.4331;RPPR=59.4686;RPR=24;RUN=1;SAF=15;SAP=4.34659;SAR=11;SRF=16;SRP=6.01695;SRR=10;TYPE=snp	GT:DP:DPR:RO:QR:AO:QA:GL	0/1:52:52,26:26:957:26:736:-47.6157,0,-70.8445
chr14	18280220	.	T	C	506.271	.	AB=0.52381;ABP=3.21711;AC=1;AF=0.5;AN=2;AO=22;CIGAR=1X;DP=42;DPB=42;DPRA=0;EPP=9.32731;EPPR=3.44459;GTI=0;LEN=1;MEANALT=1;MQM=255;MQMR=255;NS=1;NUMALT=1;ODDS=79.3342;PAIRED=0;PAIREDR=0;PAO=0;PQA=0;PQR=0;PRO=0;QA=775;QR=592;RO=20;RPL=14;RPP=6.56362;RPPR=13.8677;RPR=8;RUN=1;SAF=7;SAP=9.32731;SAR=15;SRF=8;SRP=4.74748;SRR=12;TYPE=snp	GT:DP:DPR:RO:QR:AO:QA:GL	0/1:42:42,22:20:592:22:775:-57.459,0,-40.9327
chr14	18282808	.	T	TA	1003.18	.	AC=1;AF=0.5;LEN=1;TYPE=ins;Split primitives	GT	0|1
chr14	18283012	.	A	AT	517.65	.	AC=1;AF=0.5;LEN=1;TYPE=ins;Split primitives	GT	0|1
chr14	18283021	.	G	T	517.65	.	AC=1;AF=0.5;LEN=1;TYPE=snp;Split primitives	GT	0|1
chr14	18283317	.	G	A	2165.86	.	AB=0.506726;ABP=3.09794;AC=1;AF=0.5;AN=2;AO=113;CIGAR=1X;DP=223;DPB=223;DPRA=0;EPP=7.33403;EPPR=19.7645;GTI=0;LEN=1;MEANALT=2;MQM=225.779;MQMR=248.009;NS=1;NUMALT=1;ODDS=498.708;PAIRED=0;PAIREDR=0;PAO=0;PQA=0;PQR=0;PRO=0;QA=3767;QR=3914;RO=109;RPL=35;RPP=38.5417;RPPR=5.42083;RPR=78;RUN=1;SAF=29;SAP=61.1404;SAR=84;SRF=20;SRP=97.8578;SRR=89;TYPE=snp	GT:DP:DPR:RO:QR:AO:QA:GL	0/1:223:223,113:109:3914:113:3767:-233.299,0,-276.379
chr14	18574068	.	C	G	873.6	.	AB=0.639344;ABP=13.2981;AC=1;AF=0.5;AN=2;AO=39;CIGAR=1X;DP=61;DPB=61;DPRA=0;EPP=15.538;EPPR=6.56362;GTI=0;LEN=1;MEANALT=1;MQM=241.974;MQMR=255;NS=1;NUMALT=1;ODDS=105.106;PAIRED=0;PAIREDR=0;PAO=0;PQA=0;PQR=0;PRO=0;QA=1322;QR=799;RO=22;RPL=9;RPP=27.5646;RPPR=17.2236;RPR=30;RUN=1;SAF=22;SAP=4.40227;SAR=17;SRF=9;SRP=4.58955;SRR=13;TYPE=snp	GT:DP:DPR:RO:QR:AO:QA:GL	0/1:61:61,39:22:799:39:1322:-97.972,0,-53.9104
chr14	18574202	.	A	G	453.597	.	AB=0.425532;ABP=5.27418;AC=1;AF=0.5;AN=2;AO=20;CIGAR=1X;DP=47;DPB=47;DPRA=0;EPP=4.74748;EPPR=4.34659;GTI=0;LEN=1;MEANALT=2;MQM=255;MQMR=255;NS=1;NUMALT=1;ODDS=104.445;PAIRED=0;PAIREDR=0;PAO=0;PQA=0;PQR=0;PRO=0;QA=720;QR=894;RO=26;RPL=12;RPP=4.74748;RPPR=3.0103;RPR=8;RUN=1;SAF=12;SAP=4.74748;SAR=8;SRF=12;SRP=3.34437;SRR=14;TYPE=snp	GT:DP:DPR:RO:QR:AO:QA:GL	0/1:47:47,20:26:894:20:720:-51.2193,0,-66.8667
chr14	18574212	.	G	A	351.508	.	AB=0.428571;ABP=5.18177;AC=1;AF=0.5;AN=2;AO=21;CIGAR=1X;DP=49;DPB=49;DPRA=0;EPP=3.94093;EPPR=3.0103;GTI=0;LEN=1;MEANALT=1;MQM=255;MQMR=255;NS=1;NUMALT=1;ODDS=80.9377;PAIRED=0;PAIREDR=0;PAO=0;PQA=0;PQR=0;PRO=0;QA=613;QR=1026;RO=28;RPL=10;RPP=3.1137;RPPR=5.80219;RPR=11;RUN=1;SAF=11;SAP=3.1137;SAR=10;SRF=15;SRP=3.32051;SRR=13;TYPE=snp	GT:DP:DPR:RO:QR:AO:QA:GL	0/1:49:49,21:28:1026:21:613:-40.7114,0,-77.956
chr14	18574336	.	A	G	1020.89	.	AB=0.615385;ABP=10.5269;AC=1;AF=0.5;AN=2;AO=40;CIGAR=1X;DP=65;DPB=65;DPRA=0;EPP=3.87889;EPPR=3.79203;GTI=0;LEN=1;MEANALT=1;MQM=255;MQMR=255;NS=1;NUMALT=1;ODDS=111.713;PAIRED=0;PAIREDR=0;PAO=0;PQA=0;PQR=0;PRO=0;QA=1430;QR=823;RO=25;RPL=14;RPP=10.8276;RPPR=3.79203;RPR=26;RUN=1;SAF=22;SAP=3.87889;SAR=18;SRF=13;SRP=3.09716;SRR=12;TYPE=snp	GT:DP:DPR:RO:QR:AO:QA:GL	0/1:65:65,40:25:823:40:1430:-109.491,0,-54.8323
chr14	45610602	.	T	C	407.203	.	AB=0;ABP=0;AC=2;AF=1;AN=2;AO=13;CIGAR=1X;DP=13;DPB=13;DPRA=0;EPP=4.51363;EPPR=0;GTI=0;LEN=1;MEANALT=1;MQM=255;MQMR=0;NS=1;NUMALT=1;ODDS=22.627;PAIRED=0;PAIREDR=0;PAO=0;PQA=0;PQR=0;PRO=0;QA=481;QR=0;RO=0;RPL=10;RPP=11.1951;RPPR=0;RPR=3;RUN=1;SAF=6;SAP=3.17734;SAR=7;SRF=0;SRP=0;SRR=0;TYPE=snp	GT:DP:DPR:RO:QR:AO:QA:GL	1/1:13:13,13:0:0:13:481:-43.66,-3.91339,0
chr14	45614178	.	T	C	423.261	.	AB=0;ABP=0;AC=2;AF=1;AN=2;AO=14;CIGAR=1X;DP=14;DPB=14;DPRA=0;EPP=5.49198;EPPR=0;GTI=0;LEN=1;MEANALT=1;MQM=255;MQMR=0;NS=1;NUMALT=1;ODDS=24.0133;PAIRED=0;PAIREDR=0;PAO=0;PQA=0;PQR=0;PRO=0;QA=503;QR=0;RO=0;RPL=11;RPP=12.937;RPPR=0;RPR=3;RUN=1;SAF=6;SAP=3.63072;SAR=8;SRF=0;SRP=0;SRR=0;TYPE=snp	GT:DP:DPR:RO:QR:AO:QA:GL	1/1:14:14,14:0:0:14:503:-45.6293,-4.21442,0
chr14	45657393	.	A	G	381.966	.	AB=0;ABP=0;AC=2;AF=1;AN=2;AO=13;CIGAR=1X;DP=13;DPB=13;DPRA=0;EPP=4.51363;EPPR=0;GTI=0;LEN=1;MEANALT=1;MQM=255;MQMR=0;NS=1;NUMALT=1;ODDS=22.627;PAIRED=0;PAIREDR=0;PAO=0;PQA=0;PQR=0;PRO=0;QA=446;QR=0;RO=0;RPL=5;RPP=4.51363;RPPR=0;RPR=8;RUN=1;SAF=7;SAP=3.17734;SAR=6;SRF=0;SRP=0;SRR=0;TYPE=snp	GT:DP:DPR:RO:QR:AO:QA:GL	1/1:13:13,13:0:0:13:446:-40.4831,-3.91339,0
chr14	45657403	.	A	G	407.893	.	AB=0;ABP=0;AC=2;AF=1;AN=2;AO=13;CIGAR=1X;DP=13;DPB=13;DPRA=0;EPP=3.17734;EPPR=0;GTI=0;LEN=1;MEANALT=1;MQM=255;MQMR=0;NS=1;NUMALT=1;ODDS=22.627;PAIRED=0;PAIREDR=0;PAO=0;PQA=0;PQR=0;PRO=0;QA=476;QR=0;RO=0;RPL=4;RPP=7.18621;RPPR=0;RPR=9;RUN=1;SAF=7;SAP=3.17734;SAR=6;SRF=0;SRP=0;SRR=0;TYPE=snp	GT:DP:DPR:RO:QR:AO:QA:GL	1/1:13:13,13:0:0:13:476:-43.2062,-3.91339,0
chr14	45657442	.	G	A	293.431	.	AB=0;ABP=0;AC=2;AF=1;AN=2;AO=12;CIGAR=1X;DP=12;DPB=12;DPRA=0;EPP=9.52472;EPPR=0;GTI=0;LEN=1;MEANALT=1;MQM=255;MQMR=0;NS=1;NUMALT=1;ODDS=21.2407;PAIRED=0;PAIREDR=0;PAO=0;PQA=0;PQR=0;PRO=0;QA=352;QR=0;RO=0;RPL=6;RPP=3.0103;RPPR=0;RPR=6;RUN=1;SAF=7;SAP=3.73412;SAR=5;SRF=0;SRP=0;SRR=0;TYPE=snp	GT:DP:DPR:RO:QR:AO:QA:GL	1/1:12:12,12:0:0:12:352:-31.9733,-3.61236,0
chr14	46384072	.	G	A	2469.41	.	AB=0;ABP=0;AC=2;AF=1;AN=2;AO=88;CIGAR=1X;DP=88;DPB=88;DPRA=0;EPP=3.109;EPPR=0;GTI=0;LEN=1;MEANALT=1;MQM=252.114;MQMR=0;NS=1;NUMALT=1;ODDS=126.599;PAIRED=0;PAIREDR=0;PAO=0;PQA=0;PQR=0;PRO=0;QA=2817;QR=0;RO=0;RPL=47;RPP=3.89863;RPPR=0;RPR=41;RUN=1;SAF=50;SAP=6.56362;SAR=38;SRF=0;SRP=0;SRR=0;TYPE=snp	GT:DP:DPR:RO:QR:AO:QA:GL	1/1:88:88,88:0:0:88:2817:-250.606,-26.4906,0
chr14	46384222	.	T	C	2571.32	.	AB=0;ABP=0;AC=2;AF=1;AN=2;AO=84;CIGAR=1X;DP=84;DPB=84;DPRA=0;EPP=3.94093;EPPR=0;GTI=0;LEN=1;MEANALT=1;MQM=251.976;MQMR=0;NS=1;NUMALT=1;ODDS=121.054;PAIRED=0;PAIREDR=0;PAO=0;PQA=0;PQR=0;PRO=0;QA=2933;QR=0;RO=0;RPL=38;RPP=4.66476;RPPR=0;RPR=46;RUN=1;SAF=49;SAP=8.07707;SAR=35;SRF=0;SRP=0;SRR=0;TYPE=snp	GT:DP:DPR:RO:QR:AO:QA:GL	1/1:84:84,84:0:0:84:2933:-261.075,-25.2865,0
chr14	46384330	.	G	A	2803.55	.	AB=0;ABP=0;AC=2;AF=1;AN=2;AO=94;CIGAR=1X;DP=94;DPB=94;DPRA=0;EPP=5.32038;EPPR=0;GTI=0;LEN=1;MEANALT=1;MQM=252.298;MQMR=0;NS=1;NUMALT=1;ODDS=134.917;PAIRED=0;PAIREDR=0;PAO=0;PQA=0;PQR=0;PRO=0;QA=3183;QR=0;RO=0;RPL=39;RPP=8.9241;RPPR=0;RPR=55;RUN=1;SAF=49;SAP=3.37991;SAR=45;SRF=0;SRP=0;SRR=0;TYPE=snp	GT:DP:DPR:RO:QR:AO:QA:GL	1/1:94:94,94:0:0:94:3183:-284.466,-28.2968,0
chr14	46384636	.	C	T	1658.71	.	AB=0;ABP=0;AC=2;AF=1;AN=2;AO=58;CIGAR=1X;DP=58;DPB=58;DPRA=0;EPP=41.348;EPPR=0;GTI=0;LEN=1;MEANALT=1;MQM=246.241;MQMR=0;NS=1;NUMALT=1;ODDS=85.0102;PAIRED=0;PAIREDR=0;PAO=0;PQA=0;PQR=0;PRO=0;QA=1985;QR=0;RO=0;RPL=25;RPP=5.40641;RPPR=0;RPR=33;RUN=1;SAF=24;SAP=6.75422;SAR=34;SRF=0;SRP=0;SRR=0;TYPE=snp	GT:DP:DPR:RO:QR:AO:QA:GL	1/1:58:58,58:0:0:58:1985:-173.401,-17.4597,0
chr14	46390358	.	A	C	375.308	.	AB=0;ABP=0;AC=2;AF=1;AN=2;AO=12;CIGAR=1X;DP=12;DPB=12;DPRA=0;EPP=5.9056;EPPR=0;GTI=0;LEN=1;MEANALT=1;MQM=255;MQMR=0;NS=1;NUMALT=1;ODDS=21.2407;PAIRED=0;PAIREDR=0;PAO=0;PQA=0;PQR=0;PRO=0;QA=439;QR=0;RO=0;RPL=7;RPP=3.73412;RPPR=0;RPR=5;RUN=1;SAF=7;SAP=3.73412;SAR=5;SRF=0;SRP=0;SRR=0;TYPE=snp	GT:DP:DPR:RO:QR:AO:QA:GL	1/1:12:12,12:0:0:12:439:-39.8758,-3.61236,0
chr14	46771427	.	G	A	358.696	.	AB=0;ABP=0;AC=2;AF=1;AN=2;AO=14;CIGAR=1X;DP=14;DPB=14;DPRA=0;EPP=5.49198;EPPR=0;GTI=0;LEN=1;MEANALT=1;MQM=236.857;MQMR=0;NS=1;NUMALT=1;ODDS=24.0133;PAIRED=0;PAIREDR=0;PAO=0;PQA=0;PQR=0;PRO=0;QA=498;QR=0;RO=0;RPL=14;RPP=33.4109;RPPR=0;RPR=0;RUN=1;SAF=5;SAP=5.49198;SAR=9;SRF=0;SRP=0;SRR=0;TYPE=snp	GT:DP:DPR:RO:QR:AO:QA:GL	1/1:14:14,14:0:0:14:498:-41.91,-4.21442,0
chr14	46775753	.	A	G	6863.86	.	AB=0;ABP=0;AC=2;AF=1;AN=2;AO=224;CIGAR=1X;DP=224;DPB=224;DPRA=0;EPP=17.0085;EPPR=0;GTI=0;LEN=1;MEANALT=1;MQM=255;MQMR=0;NS=1;NUMALT=1;ODDS=315.135;PAIRED=0;PAIREDR=0;PAO=0;PQA=0;PQR=0;PRO=0;QA=8069;QR=0;RO=0;RPL=27;RPP=283.169;RPPR=0;RPR=197;RUN=1;SAF=142;SAP=37.909;SAR=82;SRF=0;SRP=0;SRR=0;TYPE=snp	GT:DP:DPR:RO:QR:AO:QA:GL	1/1:224:224,224:0:0:224:8069:-726.57,-67.4307,0
chr14	46775758	.	T	C	6468.07	.	AB=0;ABP=0;AC=2;AF=1;AN=2;AO=225;CIGAR=1X;DP=227;DPB=227;DPRA=0;EPP=16.2225;EPPR=0;GTI=0;LEN=1;MEANALT=2;MQM=251.613;MQMR=0;NS=1;NUMALT=1;ODDS=316.521;PAIRED=0;PAIREDR=0;PAO=0;PQA=0;PQR=0;PRO=0;QA=7621;QR=0;RO=0;RPL=32;RPP=253.174;RPPR=0;RPR=193;RUN=1;SAF=141;SAP=34.3664;SAR=84;SRF=0;SRP=0;SRR=0;TYPE=snp	GT:DP:DPR:RO:QR:AO:QA:GL	1/1:227:227,225:0:0:225:7621:-682.721,-67.7318,0
chr14	46775886	.	T	C	12023.8	.	AB=0;ABP=0;AC=2;AF=1;AN=2;AO=374;CIGAR=1X;DP=375;DPB=375;DPRA=0;EPP=8.95572;EPPR=5.18177;GTI=0;LEN=1;MEANALT=1;MQM=255;MQMR=255;NS=1;NUMALT=1;ODDS=512.099;PAIRED=0;PAIREDR=0;PAO=0;PQA=0;PQR=0;PRO=0;QA=13463;QR=37;RO=1;RPL=159;RPP=21.2182;RPPR=5.18177;RPR=215;RUN=1;SAF=176;SAP=5.82044;SAR=198;SRF=1;SRP=5.18177;SRR=0;TYPE=snp	GT:DP:DPR:RO:QR:AO:QA:GL	1/1:375:375,374:1:37:374:13463:-1208.33,-109.186,0
chr14	46775898	.	G	A	15095.1	.	AB=0;ABP=0;AC=2;AF=1;AN=2;AO=506;CIGAR=1X;DP=507;DPB=507;DPRA=0;EPP=12.8978;EPPR=5.18177;GTI=0;LEN=1;MEANALT=1;MQM=249.98;MQMR=255;NS=1;NUMALT=1;ODDS=694.788;PAIRED=0;PAIREDR=0;PAO=0;PQA=0;PQR=0;PRO=0;QA=17242;QR=37;RO=1;RPL=205;RPP=42.5603;RPPR=5.18177;RPR=301;RUN=1;SAF=280;SAP=15.5242;SAR=226;SRF=1;SRP=5.18177;SRR=0;TYPE=snp	GT:DP:DPR:RO:QR:AO:QA:GL	1/1:507:507,506:1:37:506:17242:-1519.16,-148.922,0
chr14	46776127	.	C	CTT	9793.66	.	AC=2;AF=1;LEN=2;TYPE=ins;Split primitives	GT	1|1
chr14	46776225	.	A	G	17116.5	.	AC=2;AF=1;LEN=1;TYPE=snp;Split primitives	GT	1|1
chr14	46776226	.	T	C	17116.5	.	AC=2;AF=1;LEN=1;TYPE=snp;Split primitives	GT	1|1
chr14	46808383	.	T	G	4058.16	.	AB=0;ABP=0;AC=2;AF=1;AN=2;AO=128;CIGAR=1X;DP=130;DPB=130;DPRA=0;EPP=20.3821;EPPR=3.0103;GTI=0;LEN=1;MEANALT=1;MQM=255;MQMR=255;NS=1;NUMALT=1;ODDS=173.968;PAIRED=0;PAIREDR=0;PAO=0;PQA=0;PQR=0;PRO=0;QA=4579;QR=21;RO=2;RPL=57;RPP=6.33537;RPPR=7.35324;RPR=71;RUN=1;SAF=71;SAP=6.33537;SAR=57;SRF=1;SRP=3.0103;SRR=1;TYPE=snp	GT:DP:DPR:RO:QR:AO:QA:GL	1/1:130:130,128:2:21:128:4579:-410.473,-37.1389,0
chr14	46808402	.	C	T	4799.21	.	AB=0;ABP=0;AC=2;AF=1;AN=2;AO=158;CIGAR=1X;DP=158;DPB=158;DPRA=0;EPP=3.0103;EPPR=0;GTI=0;LEN=1;MEANALT=1;MQM=251.785;MQMR=0;NS=1;NUMALT=1;ODDS=223.64;PAIRED=0;PAIREDR=0;PAO=0;PQA=0;PQR=0;PRO=0;QA=5442;QR=0;RO=0;RPL=69;RPP=8.5077;RPPR=0;RPR=89;RUN=1;SAF=92;SAP=12.3009;SAR=66;SRF=0;SRP=0;SRR=0;TYPE=snp	GT:DP:DPR:RO:QR:AO:QA:GL	1/1:158:158,158:0:0:158:5442:-484.991,-47.5627,0
chr14	46808554	.	C	T	4601.31	.	AB=0;ABP=0;AC=2;AF=1;AN=2;AO=155;CIGAR=1X;DP=156;DPB=156;DPRA=0;EPP=3.02431;EPPR=0;GTI=0;LEN=1;MEANALT=2;MQM=251.723;MQMR=0;NS=1;NUMALT=1;ODDS=219.481;PAIRED=0;PAIREDR=0;PAO=0;PQA=0;PQR=0;PRO=0;QA=5219;QR=0;RO=0;RPL=77;RPP=3.02431;RPPR=0;RPR=78;RUN=1;SAF=67;SAP=9.18849;SAR=88;SRF=0;SRP=0;SRR=0;TYPE=snp	GT:DP:DPR:RO:QR:AO:QA:GL	1/1:156:156,155:0:0:155:5219:-464.331,-46.6597,0
chr14	46808939	.	T	TG	3053.81	.	AC=2;AF=1;LEN=1;TYPE=ins;Split primitives	GT	1|1
chr14	46809141	.	C	T	2368.38	.	AB=0;ABP=0;AC=2;AF=1;AN=2;AO=83;CIGAR=1X;DP=83;DPB=83;DPRA=0;EPP=19.3617;EPPR=0;GTI=0;LEN=1;MEANALT=1;MQM=251.94;MQMR=0;NS=1;NUMALT=1;ODDS=119.668;PAIRED=0;PAIREDR=0;PAO=0;PQA=0;PQR=0;PRO=0;QA=2821;QR=0;RO=0;RPL=13;RPP=88.0117;RPPR=0;RPR=70;RUN=1;SAF=45;SAP=4.29225;SAR=38;SRF=0;SRP=0;SRR=0;TYPE=snp	GT:DP:DPR:RO:QR:AO:QA:GL	1/1:83:83,83:0:0:83:2821:-250.986,-24.9855,0
chr14	46809677	.	C	T	3836.17	.	AB=0;ABP=0;AC=2;AF=1;AN=2;AO=127;CIGAR=1X;DP=127;DPB=127;DPRA=0;EPP=40.7802;EPPR=0;GTI=0;LEN=1;MEANALT=1;MQM=253;MQMR=0;NS=1;NUMALT=1;ODDS=180.665;PAIRED=0;PAIREDR=0;PAO=0;PQA=0;PQR=0;PRO=0;QA=4401;QR=0;RO=0;RPL=45;RPP=26.4177;RPPR=0;RPR=82;RUN=1;SAF=56;SAP=6.8574;SAR=71;SRF=0;SRP=0;SRR=0;TYPE=snp	GT:DP:DPR:RO:QR:AO:QA:GL	1/1:127:127,127:0:0:127:4401:-393.644,-38.2308,0
chr14	46810229	.	T	C	6075.32	.	AB=0;ABP=0;AC=2;AF=1;AN=2;AO=204;CIGAR=1X;DP=204;DPB=204;DPRA=0;EPP=8.16222;EPPR=0;GTI=0;LEN=1;MEANALT=1;MQM=253.755;MQMR=0;NS=1;NUMALT=1;ODDS=287.409;PAIRED=0;PAIREDR=0;PAO=0;PQA=0;PQR=0;PRO=0;QA=6881;QR=0;RO=0;RPL=136;RPP=52.2303;RPPR=0;RPR=68;RUN=1;SAF=99;SAP=3.3935;SAR=105;SRF=0;SRP=0;SRR=0;TYPE=snp	GT:DP:DPR:RO:QR:AO:QA:GL	1/1:204:204,204:0:0:204:6881:-616.836,-61.4101,0
chr14	46810263	.	G	A	5356.98	.	AB=0;ABP=0;AC=2;AF=1;AN=2;AO=173;CIGAR=1X;DP=174;DPB=174;DPRA=0;EPP=3.12327;EPPR=0;GTI=0;LEN=1;MEANALT=2;MQM=255;MQMR=0;NS=1;NUMALT=1;ODDS=244.434;PAIRED=0;PAIREDR=0;PAO=0;PQA=0;PQR=0;PRO=0;QA=5993;QR=0;RO=0;RPL=93;RPP=5.13156;RPPR=0;RPR=80;RUN=1;SAF=85;SAP=3.12327;SAR=88;SRF=0;SRP=0;SRR=0;TYPE=snp	GT:DP:DPR:RO:QR:AO:QA:GL	1/1:174:174,173:0:0:173:5993:-539.585,-52.0782,0
chr14	46810336	.	T	TC	4155.97	.	AC=2;AF=1;LEN=1;TYPE=ins;Split primitives	GT	1|1
chr14	46811261	.	G	A	5007.7	.	AB=0;ABP=0;AC=2;AF=1;AN=2;AO=168;CIGAR=1X;DP=170;DPB=170;DPRA=0;EPP=4.30284;EPPR=0;GTI=0;LEN=1;MEANALT=2;MQM=255;MQMR=0;NS=1;NUMALT=1;ODDS=237.503;PAIRED=0;PAIREDR=0;PAO=0;PQA=0;PQR=0;PRO=0;QA=5614;QR=0;RO=0;RPL=80;RPP=3.83753;RPPR=0;RPR=88;RUN=1;SAF=97;SAP=11.7479;SAR=71;SRF=0;SRP=0;SRR=0;TYPE=snp	GT:DP:DPR:RO:QR:AO:QA:GL	1/1:170:170,168:0:0:168:5614:-505.486,-50.573,0
chr14	46811319	.	C	T	5775.39	.	AB=0;ABP=0;AC=2;AF=1;AN=2;AO=195;CIGAR=1X;DP=197;DPB=197;DPRA=0;EPP=4.35773;EPPR=0;GTI=0;LEN=1;MEANALT=2;MQM=252.395;MQMR=0;NS=1;NUMALT=1;ODDS=274.933;PAIRED=0;PAIREDR=0;PAO=0;PQA=0;PQR=0;PRO=0;QA=6547;QR=0;RO=0;RPL=88;RPP=7.03031;RPPR=0;RPR=107;RUN=1;SAF=116;SAP=18.2551;SAR=79;SRF=0;SRP=0;SRR=0;TYPE=snp	GT:DP:DPR:RO:QR:AO:QA:GL	1/1:197:197,195:0:0:195:6547:-583.331,-58.7009,0
chr14	46814933	.	C	A	8991.46	.	AB=0;ABP=0;AC=2;AF=1;AN=2;AO=292;CIGAR=1X;DP=292;DPB=292;DPRA=0;EPP=12.6481;EPPR=0;GTI=0;LEN=1;MEANALT=1;MQM=248.041;MQMR=0;NS=1;NUMALT=1;ODDS=409.403;PAIRED=0;PAIREDR=0;PAO=0;PQA=0;PQR=0;PRO=0;QA=10335;QR=0;RO=0;RPL=140;RPP=4.08116;RPPR=0;RPR=152;RUN=1;SAF=170;SAP=20.1441;SAR=122;SRF=0;SRP=0;SRR=0;TYPE=snp	GT:DP:DPR:RO:QR:AO:QA:GL	1/1:292:292,292:0:0:292:10335:-905.924,-87.9008,0
chr14	46814939	.	C	T	9158.8	.	AB=0;ABP=0;AC=2;AF=1;AN=2;AO=298;CIGAR=1X;DP=299;DPB=299;DPRA=0;EPP=6.53712;EPPR=0;GTI=0;LEN=1;MEANALT=2;MQM=255;MQMR=0;NS=1;NUMALT=1;ODDS=417.721;PAIRED=0;PAIREDR=0;PAO=0;PQA=0;PQR=0;PRO=0;QA=10235;QR=0;RO=0;RPL=144;RPP=3.73898;RPPR=0;RPR=154;RUN=1;SAF=168;SAP=13.5325;SAR=130;SRF=0;SRP=0;SRR=0;TYPE=snp	GT:DP:DPR:RO:QR:AO:QA:GL	1/1:299:299,298:0:0:298:10235:-921.363,-89.7069,0
chr14	46816181	.	G	A	7023.03	.	AB=0;ABP=0;AC=2;AF=1;AN=2;AO=237;CIGAR=1X;DP=240;DPB=240;DPRA=0;EPP=39.3756;EPPR=0;GTI=0;LEN=1;MEANALT=2;MQM=255;MQMR=0;NS=1;NUMALT=1;ODDS=333.157;PAIRED=0;PAIREDR=0;PAO=0;PQA=0;PQR=0;PRO=0;QA=7922;QR=0;RO=0;RPL=91;RPP=30.7264;RPPR=0;RPR=146;RUN=1;SAF=131;SAP=8.73676;SAR=106;SRF=0;SRP=0;SRR=0;TYPE=snp	GT:DP:DPR:RO:QR:AO:QA:GL	1/1:240:240,237:0:0:237:7922:-713.182,-71.3441,0
chr14	46816210	.	C	T	9880.78	.	AB=0;ABP=0;AC=2;AF=1;AN=2;AO=325;CIGAR=1X;DP=325;DPB=325;DPRA=0;EPP=12.1572;EPPR=0;GTI=0;LEN=1;MEANALT=1;MQM=252.655;MQMR=0;NS=1;NUMALT=1;ODDS=455.151;PAIRED=0;PAIREDR=0;PAO=0;PQA=0;PQR=0;PRO=0;QA=11460;QR=0;RO=0;RPL=60;RPP=283.798;RPPR=0;RPR=265;RUN=1;SAF=169;SAP=4.13947;SAR=156;SRF=0;SRP=0;SRR=0;TYPE=snp	GT:DP:DPR:RO:QR:AO:QA:GL	1/1:325:325,325:0:0:325:11460:-1023.38,-97.8348,0
chr14	46846017	.	C	T	2411.27	.	AB=0;ABP=0;AC=2;AF=1;AN=2;AO=92;CIGAR=1X;DP=94;DPB=94;DPRA=0;EPP=6.40913;EPPR=0;GTI=0;LEN=1;MEANALT=3;MQM=246.717;MQMR=0;NS=1;NUMALT=1;ODDS=132.144;PAIRED=0;PAIREDR=0;PAO=0;PQA=0;PQR=0;PRO=0;QA=2841;QR=0;RO=0;RPL=28;RPP=33.5997;RPPR=0;RPR=64;RUN=1;SAF=36;SAP=12.4515;SAR=56;SRF=0;SRP=0;SRR=0;TYPE=snp	GT:DP:DPR:RO:QR:AO:QA:GL	1/1:94:94,92:0:0:92:2841:-248.755,-27.6948,0
chr14	46846299	.	T	C	2220.3	.	AB=0;ABP=0;AC=2;AF=1;AN=2;AO=73;CIGAR=1X;DP=73;DPB=73;DPRA=0;EPP=5.41974;EPPR=0;GTI=0;LEN=1;MEANALT=1;MQM=251.521;MQMR=0;NS=1;NUMALT=1;ODDS=105.805;PAIRED=0;PAIREDR=0;PAO=0;PQA=0;PQR=0;PRO=0;QA=2614;QR=0;RO=0;RPL=13;RPP=68.7196;RPPR=0;RPR=60;RUN=1;SAF=36;SAP=3.04005;SAR=37;SRF=0;SRP=0;SRR=0;TYPE=snp	GT:DP:DPR:RO:QR:AO:QA:GL	1/1:73:73,73:0:0:73:2614:-232.373,-21.9752,0
chr14	46853932	.	G	A	3800.53	.	AB=0;ABP=0;AC=2;AF=1;AN=2;AO=126;CIGAR=1X;DP=126;DPB=126;DPRA=0;EPP=5.49198;EPPR=0;GTI=0;LEN=1;MEANALT=1;MQM=252.984;MQMR=0;NS=1;NUMALT=1;ODDS=179.278;PAIRED=0;PAIREDR=0;PAO=0;PQA=0;PQR=0;PRO=0;QA=4293;QR=0;RO=0;RPL=68;RPP=4.73369;RPPR=0;RPR=58;RUN=1;SAF=63;SAP=3.0103;SAR=63;SRF=0;SRP=0;SRR=0;TYPE=snp	GT:DP:DPR:RO:QR:AO:QA:GL	1/1:126:126,126:0:0:126:4293:-383.918,-37.9298,0
chr14	46854039	.	T	A	2373.98	.	AB=0;ABP=0;AC=2;AF=1;AN=2;AO=76;CIGAR=1X;DP=76;DPB=76;DPRA=0;EPP=19.4678;EPPR=0;GTI=0;LEN=1;MEANALT=1;MQM=255;MQMR=0;NS=1;NUMALT=1;ODDS=109.964;PAIRED=0;PAIREDR=0;PAO=0;PQA=0;PQR=0;PRO=0;QA=2700;QR=0;RO=0;RPL=40;RPP=3.46745;RPPR=0;RPR=36;RUN=1;SAF=28;SAP=14.4391;SAR=48;SRF=0;SRP=0;SRR=0;TYPE=snp	GT:DP:DPR:RO:QR:AO:QA:GL	1/1:76:76,76:0:0:76:2700:-243.355,-22.8783,0
chr14	46884403	.	G	A	2068.84	.	AB=0;ABP=0;AC=2;AF=1;AN=2;AO=71;CIGAR=1X;DP=71;DPB=71;DPRA=0;EPP=3.04088;EPPR=0;GTI=0;LEN=1;MEANALT=1;MQM=255;MQMR=0;NS=1;NUMALT=1;ODDS=103.032;PAIRED=0;PAIREDR=0;PAO=0;PQA=0;PQR=0;PRO=0;QA=2408;QR=0;RO=0;RPL=58;RPP=64.9431;RPPR=0;RPR=13;RUN=1;SAF=29;SAP=8.17902;SAR=42;SRF=0;SRP=0;SRR=0;TYPE=snp	GT:DP:DPR:RO:QR:AO:QA:GL	1/1:71:71,71:0:0:71:2408:-217.059,-21.3731,0
chr14	46884510	.	G	A	900.463	.	AB=0.894737;ABP=54.4399;AC=1;AF=0.5;AN=2;AO=34;CIGAR=1X;DP=38;DPB=38;DPRA=0;EPP=3.26577;EPPR=5.18177;GTI=0;LEN=1;MEANALT=1;MQM=255;MQMR=255;NS=1;NUMALT=1;ODDS=21.1628;PAIRED=0;PAIREDR=0;PAO=0;PQA=0;PQR=0;PRO=0;QA=1189;QR=143;RO=4;RPL=28;RPP=33.9218;RPPR=11.6962;RPR=6;RUN=1;SAF=22;SAP=9.39698;SAR=12;SRF=1;SRP=5.18177;SRR=3;TYPE=snp	GT:DP:DPR:RO:QR:AO:QA:GL	0/1:38:38,34:4:143:34:1189:-95.9206,0,-1.78836
chr14	46884578	.	A	T	226.915	.	AC=2;AF=1;LEN=1;TYPE=snp;Split primitives	GT	1|1
chr14	46884579	.	A	T	226.915	.	AC=2;AF=1;LEN=1;TYPE=snp;Split primitives	GT	1|1
chr14	46884646	.	A	G	1580.42	.	AB=0;ABP=0;AC=2;AF=1;AN=2;AO=54;CIGAR=1X;DP=55;DPB=55;DPRA=0;EPP=10.8919;EPPR=0;GTI=0;LEN=1;MEANALT=2;MQM=250.296;MQMR=0;NS=1;NUMALT=1;ODDS=79.4651;PAIRED=0;PAIREDR=0;PAO=0;PQA=0;PQR=0;PRO=0;QA=1939;QR=0;RO=0;RPL=5;RPP=80.8616;RPPR=0;RPR=49;RUN=1;SAF=35;SAP=13.3047;SAR=19;SRF=0;SRP=0;SRR=0;TYPE=snp	GT:DP:DPR:RO:QR:AO:QA:GL	1/1:55:55,54:0:0:54:1939:-171.537,-16.2556,0
chr14	47016500	.	C	A	3130.41	.	AB=0;ABP=0;AC=2;AF=1;AN=2;AO=110;CIGAR=1X;DP=111;DPB=111;DPRA=0;EPP=3.0103;EPPR=5.18177;GTI=0;LEN=1;MEANALT=1;MQM=252.691;MQMR=255;NS=1;NUMALT=1;ODDS=154.012;PAIRED=0;PAIREDR=0;PAO=0;PQA=0;PQR=0;PRO=0;QA=3543;QR=8;RO=1;RPL=52;RPP=3.72096;RPPR=5.18177;RPR=58;RUN=1;SAF=57;SAP=3.32615;SAR=53;SRF=1;SRP=5.18177;SRR=0;TYPE=snp	GT:DP:DPR:RO:QR:AO:QA:GL	1/1:111:111,110:1:8:110:3543:-315.599,-32.6143,0
chr14	47016539	.	C	A	2853.77	.	AB=0;ABP=0;AC=2;AF=1;AN=2;AO=98;CIGAR=1X;DP=102;DPB=102;DPRA=0;EPP=17.989;EPPR=3.73412;GTI=0;LEN=1;MEANALT=2;MQM=255;MQMR=255;NS=1;NUMALT=1;ODDS=122.506;PAIRED=0;PAIREDR=0;PAO=0;PQA=0;PQR=0;PRO=0;QA=3275;QR=67;RO=3;RPL=43;RPP=6.20103;RPPR=3.73412;RPR=55;RUN=1;SAF=45;SAP=4.4284;SAR=53;SRF=3;SRP=9.52472;SRR=0;TYPE=snp	GT:DP:DPR:RO:QR:AO:QA:GL	1/1:102:102,98:3:67:98:3275:-288.864,-24.2665,0
chr14	47016605	.	T	C	2551.81	.	AB=0;ABP=0;AC=2;AF=1;AN=2;AO=83;CIGAR=1X;DP=83;DPB=83;DPRA=0;EPP=8.89682;EPPR=0;GTI=0;LEN=1;MEANALT=1;MQM=255;MQMR=0;NS=1;NUMALT=1;ODDS=119.668;PAIRED=0;PAIREDR=0;PAO=0;PQA=0;PQR=0;PRO=0;QA=2905;QR=0;RO=0;RPL=57;RPP=28.1523;RPPR=0;RPR=26;RUN=1;SAF=36;SAP=6.17594;SAR=47;SRF=0;SRP=0;SRR=0;TYPE=snp	GT:DP:DPR:RO:QR:AO:QA:GL	1/1:83:83,83:0:0:83:2905:-261.8,-24.9855,0
chr14	47016635	.	T	C	1807.43	.	AB=0;ABP=0;AC=2;AF=1;AN=2;AO=58;CIGAR=1X;DP=59;DPB=59;DPRA=0;EPP=4.35811;EPPR=5.18177;GTI=0;LEN=1;MEANALT=1;MQM=255;MQMR=255;NS=1;NUMALT=1;ODDS=82.5564;PAIRED=0;PAIREDR=0;PAO=0;PQA=0;PQR=0;PRO=0;QA=2051;QR=8;RO=1;RPL=38;RPP=15.1406;RPPR=5.18177;RPR=20;RUN=1;SAF=30;SAP=3.16006;SAR=28;SRF=0;SRP=5.18177;SRR=1;TYPE=snp	GT:DP:DPR:RO:QR:AO:QA:GL	1/1:59:59,58:1:8:58:2051:-184.144,-16.9608,0
chr14	47016683	.	T	C	1910.01	.	AB=0;ABP=0;AC=2;AF=1;AN=2;AO=61;CIGAR=1X;DP=61;DPB=61;DPRA=0;EPP=7.31765;EPPR=0;GTI=0;LEN=1;MEANALT=1;MQM=255;MQMR=0;NS=1;NUMALT=1;ODDS=89.1691;PAIRED=0;PAIREDR=0;PAO=0;PQA=0;PQR=0;PRO=0;QA=2164;QR=0;RO=0;RPL=25;RPP=7.31765;RPPR=0;RPR=36;RUN=1;SAF=35;SAP=5.89373;SAR=26;SRF=0;SRP=0;SRR=0;TYPE=snp	GT:DP:DPR:RO:QR:AO:QA:GL	1/1:61:61,61:0:0:61:2164:-195.115,-18.3628,0
chr14	47016770	.	C	T	3240.03	.	AB=0;ABP=0;AC=2;AF=1;AN=2;AO=112;CIGAR=1X;DP=112;DPB=112;DPRA=0;EPP=3.70827;EPPR=0;GTI=0;LEN=1;MEANALT=1;MQM=255;MQMR=0;NS=1;NUMALT=1;ODDS=159.87;PAIRED=0;PAIREDR=0;PAO=0;PQA=0;PQR=0;PRO=0;QA=3816;QR=0;RO=0;RPL=13;RPP=146.405;RPPR=0;RPR=99;RUN=1;SAF=62;SAP=5.80219;SAR=50;SRF=0;SRP=0;SRR=0;TYPE=snp	GT:DP:DPR:RO:QR:AO:QA:GL	1/1:112:112,112:0:0:112:3816:-343.781,-33.7154,0
chr14	47064248	.	C	T	2834.56	.	AB=0;ABP=0;AC=2;AF=1;AN=2;AO=99;CIGAR=1X;DP=100;DPB=100;DPRA=0;EPP=3.20771;EPPR=0;GTI=0;LEN=1;MEANALT=2;MQM=252.434;MQMR=0;NS=1;NUMALT=1;ODDS=141.848;PAIRED=0;PAIREDR=0;PAO=0;PQA=0;PQR=0;PRO=0;QA=3330;QR=0;RO=0;RPL=83;RPP=101.472;RPPR=0;RPR=16;RUN=1;SAF=47;SAP=3.55865;SAR=52;SRF=0;SRP=0;SRR=0;TYPE=snp	GT:DP:DPR:RO:QR:AO:QA:GL	1/1:100:100,99:0:0:99:3330:-297.472,-29.802,0
chr14	47089103	.	C	T	2518.99	.	AB=0;ABP=0;AC=2;AF=1;AN=2;AO=82;CIGAR=1X;DP=83;DPB=83;DPRA=0;EPP=6.82362;EPPR=0;GTI=0;LEN=1;MEANALT=2;MQM=255;MQMR=0;NS=1;NUMALT=1;ODDS=118.281;PAIRED=0;PAIREDR=0;PAO=0;PQA=0;PQR=0;PRO=0;QA=2852;QR=0;RO=0;RPL=30;RPP=15.8273;RPPR=0;RPR=52;RUN=1;SAF=37;SAP=4.70511;SAR=45;SRF=0;SRP=0;SRR=0;TYPE=snp	GT:DP:DPR:RO:QR:AO:QA:GL	1/1:83:83,82:0:0:82:2852:-256.895,-24.6845,0
chr14	47096158	.	G	A	2563.44	.	AB=0;ABP=0;AC=2;AF=1;AN=2;AO=85;CIGAR=1X;DP=86;DPB=86;DPRA=0;EPP=3.03585;EPPR=0;GTI=0;LEN=1;MEANALT=2;MQM=237.071;MQMR=0;NS=1;NUMALT=1;ODDS=122.44;PAIRED=0;PAIREDR=0;PAO=0;PQA=0;PQR=0;PRO=0;QA=3090;QR=0;RO=0;RPL=41;RPP=3.24022;RPPR=0;RPR=44;RUN=1;SAF=47;SAP=5.07959;SAR=38;SRF=0;SRP=0;SRR=0;TYPE=snp	GT:DP:DPR:RO:QR:AO:QA:GL	1/1:86:86,85:0:0:85:3090:-259.767,-25.5876,0
chr14	47102122	.	GT	G	775.551	.	AC=2;AF=1;LEN=1;TYPE=del;Split primitives	GT	1|1
chr14	47102238	.	C	T	638.754	.	AB=0;ABP=0;AC=2;AF=1;AN=2;AO=27;CIGAR=1X;DP=27;DPB=27;DPRA=0;EPP=9.52472;EPPR=0;GTI=0;LEN=1;MEANALT=1;MQM=255;MQMR=0;NS=1;NUMALT=1;ODDS=42.0351;PAIRED=0;PAIREDR=0;PAO=0;PQA=0;PQR=0;PRO=0;QA=829;QR=0;RO=0;RPL=0;RPP=61.6401;RPPR=0;RPR=27;RUN=1;SAF=18;SAP=9.52472;SAR=9;SRF=0;SRP=0;SRR=0;TYPE=snp	GT:DP:DPR:RO:QR:AO:QA:GL	1/1:27:27,27:0:0:27:829:-74.917,-8.12781,0
chr14	47102357	.	T	C	2842.83	.	AB=0;ABP=0;AC=2;AF=1;AN=2;AO=93;CIGAR=1X;DP=93;DPB=93;DPRA=0;EPP=20.0318;EPPR=0;GTI=0;LEN=1;MEANALT=1;MQM=255;MQMR=0;NS=1;NUMALT=1;ODDS=133.531;PAIRED=0;PAIREDR=0;PAO=0;PQA=0;PQR=0;PRO=0;QA=3228;QR=0;RO=0;RPL=40;RPP=6.95631;RPPR=0;RPR=53;RUN=1;SAF=58;SAP=15.362;SAR=35;SRF=0;SRP=0;SRR=0;TYPE=snp	GT:DP:DPR:RO:QR:AO:QA:GL	1/1:93:93,93:0:0:93:3228:-290.867,-27.9958,0
chr14	47102394	.	T	C	3467.03	.	AB=0;ABP=0;AC=2;AF=1;AN=2;AO=117;CIGAR=1X;DP=117;DPB=117;DPRA=0;EPP=3.02886;EPPR=0;GTI=0;LEN=1;MEANALT=1;MQM=248.487;MQMR=0;NS=1;NUMALT=1;ODDS=166.802;PAIRED=0;PAIREDR=0;PAO=0;PQA=0;PQR=0;PRO=0;QA=3968;QR=0;RO=0;RPL=46;RPP=14.61;RPPR=0;RPR=71;RUN=1;SAF=66;SAP=7.18621;SAR=51;SRF=0;SRP=0;SRR=0;TYPE=snp	GT:DP:DPR:RO:QR:AO:QA:GL	1/1:117:117,117:0:0:117:3968:-351.678,-35.2205,0
chr14	47102541	.	A	C	3473.26	.	AB=0;ABP=0;AC=2;AF=1;AN=2;AO=118;CIGAR=1X;DP=118;DPB=118;DPRA=0;EPP=5.66023;EPPR=0;GTI=0;LEN=1;MEANALT=1;MQM=248.542;MQMR=0;NS=1;NUMALT=1;ODDS=168.188;PAIRED=0;PAIREDR=0;PAO=0;PQA=0;PQR=0;PRO=0;QA=3990;QR=0;RO=0;RPL=62;RPP=3.67278;RPPR=0;RPR=56;RUN=1;SAF=59;SAP=3.0103;SAR=59;SRF=0;SRP=0;SRR=0;TYPE=snp	GT:DP:DPR:RO:QR:AO:QA:GL	1/1:118:118,118:0:0:118:3990:-351.06,-35.5215,0
chr14	47102656	.	G	A	4406.46	.	AB=0;ABP=0;AC=2;AF=1;AN=2;AO=145;CIGAR=1X;DP=146;DPB=146;DPRA=0;EPP=3.74411;EPPR=0;GTI=0;LEN=1;MEANALT=2;MQM=255;MQMR=0;NS=1;NUMALT=1;ODDS=205.618;PAIRED=0;PAIREDR=0;PAO=0;PQA=0;PQR=0;PRO=0;QA=4951;QR=0;RO=0;RPL=60;RPP=12.3701;RPPR=0;RPR=85;RUN=1;SAF=83;SAP=9.61457;SAR=62;SRF=0;SRP=0;SRR=0;TYPE=snp	GT:DP:DPR:RO:QR:AO:QA:GL	1/1:146:146,145:0:0:145:4951:-445.85,-43.6494,0
chr14	47102734	.	A	G	4399.45	.	AB=0;ABP=0;AC=2;AF=1;AN=2;AO=141;CIGAR=1X;DP=141;DPB=141;DPRA=0;EPP=4.87376;EPPR=0;GTI=0;LEN=1;MEANALT=1;MQM=255;MQMR=0;NS=1;NUMALT=1;ODDS=200.073;PAIRED=0;PAIREDR=0;PAO=0;PQA=0;PQR=0;PRO=0;QA=4954;QR=0;RO=0;RPL=89;RPP=24.0936;RPPR=0;RPR=52;RUN=1;SAF=62;SAP=7.46105;SAR=79;SRF=0;SRP=0;SRR=0;TYPE=snp	GT:DP:DPR:RO:QR:AO:QA:GL	1/1:141:141,141:0:0:141:4954:-446.211,-42.4452,0
chr14	47102809	.	C	A	2762.62	.	AB=0;ABP=0;AC=2;AF=1;AN=2;AO=92;CIGAR=1X;DP=93;DPB=93;DPRA=0;EPP=10.6577;EPPR=0;GTI=0;LEN=1;MEANALT=2;MQM=255;MQMR=0;NS=1;NUMALT=1;ODDS=132.144;PAIRED=0;PAIREDR=0;PAO=0;PQA=0;PQR=0;PRO=0;QA=3113;QR=0;RO=0;RPL=50;RPP=4.52089;RPPR=0;RPR=42;RUN=1;SAF=45;SAP=3.10471;SAR=47;SRF=0;SRP=0;SRR=0;TYPE=snp	GT:DP:DPR:RO:QR:AO:QA:GL	1/1:93:93,92:0:0:92:3113:-280.426,-27.6948,0
chr14	47102890	.	A	G	3327.1	.	AB=0;ABP=0;AC=2;AF=1;AN=2;AO=104;CIGAR=1X;DP=104;DPB=104;DPRA=0;EPP=5.09825;EPPR=0;GTI=0;LEN=1;MEANALT=1;MQM=255;MQMR=0;NS=1;NUMALT=1;ODDS=148.78;PAIRED=0;PAIREDR=0;PAO=0;PQA=0;PQR=0;PRO=0;QA=3738;QR=0;RO=0;RPL=45;RPP=7.10269;RPPR=0;RPR=59;RUN=1;SAF=56;SAP=4.34659;SAR=48;SRF=0;SRP=0;SRR=0;TYPE=snp	GT:DP:DPR:RO:QR:AO:QA:GL	1/1:104:104,104:0:0:104:3738:-336.779,-31.3071,0
chr14	47102947	.	T	C	3168.7	.	AB=0;ABP=0;AC=2;AF=1;AN=2;AO=107;CIGAR=1X;DP=108;DPB=108;DPRA=0;EPP=4.65412;EPPR=0;GTI=0;LEN=1;MEANALT=2;MQM=252.626;MQMR=0;NS=1;NUMALT=1;ODDS=152.939;PAIRED=0;PAIREDR=0;PAO=0;PQA=0;PQR=0;PRO=0;QA=3593;QR=0;RO=0;RPL=61;RPP=7.57648;RPPR=0;RPR=46;RUN=1;SAF=54;SAP=3.03059;SAR=53;SRF=0;SRP=0;SRR=0;TYPE=snp	GT:DP:DPR:RO:QR:AO:QA:GL	1/1:108:108,107:0:0:107:3593:-320.83,-32.2102,0
chr14	47103212	.	AT	A	624.152	.	AC=2;AF=1;LEN=1;TYPE=del;Split primitives	GT	1|1
chr14	47103747	.	T	C	4359.32	.	AB=0;ABP=0;AC=2;AF=1;AN=2;AO=142;CIGAR=1X;DP=142;DPB=142;DPRA=0;EPP=6.92507;EPPR=0;GTI=0;LEN=1;MEANALT=1;MQM=255;MQMR=0;NS=1;NUMALT=1;ODDS=201.459;PAIRED=0;PAIREDR=0;PAO=0;PQA=0;PQR=0;PRO=0;QA=4928;QR=0;RO=0;RPL=49;RPP=32.6157;RPPR=0;RPR=93;RUN=1;SAF=58;SAP=13.3477;SAR=84;SRF=0;SRP=0;SRR=0;TYPE=snp	GT:DP:DPR:RO:QR:AO:QA:GL	1/1:142:142,142:0:0:142:4928:-443.867,-42.7463,0
chr14	47104046	.	CT	C	348.06	.	AC=2;AF=1;LEN=1;TYPE=del;Split primitives	GT	1|1
chr14	47104181	.	A	G	208.221	.	AC=2;AF=1;LEN=1;TYPE=snp;Split primitives	GT	1|1
chr14	47104184	.	TC	T	208.221	.	AC=2;AF=1;LEN=1;TYPE=del;Split primitives	GT	1|1
chr14	47104192	.	C	T	208.221	.	AC=2;AF=1;LEN=1;TYPE=snp;Split primitives	GT	1|1
chr14	47104321	.	A	G	444.255	.	AB=0;ABP=0;AC=2;AF=1;AN=2;AO=17;CIGAR=1X;DP=17;DPB=17;DPRA=0;EPP=9.26925;EPPR=0;GTI=0;LEN=1;MEANALT=1;MQM=255;MQMR=0;NS=1;NUMALT=1;ODDS=28.1722;PAIRED=0;PAIREDR=0;PAO=0;PQA=0;PQR=0;PRO=0;QA=531;QR=0;RO=0;RPL=6;RPP=6.20364;RPPR=0;RPR=11;RUN=1;SAF=5;SAP=9.26925;SAR=12;SRF=0;SRP=0;SRR=0;TYPE=snp	GT:DP:DPR:RO:QR:AO:QA:GL	1/1:17:17,17:0:0:17:531:-48.1024,-5.11751,0
chr14	47104847	.	G	A	1907.67	.	AB=0;ABP=0;AC=2;AF=1;AN=2;AO=71;CIGAR=1X;DP=72;DPB=72;DPRA=0;EPP=8.17902;EPPR=0;GTI=0;LEN=1;MEANALT=2;MQM=255;MQMR=0;NS=1;NUMALT=1;ODDS=103.032;PAIRED=0;PAIREDR=0;PAO=0;PQA=0;PQR=0;PRO=0;QA=2217;QR=0;RO=0;RPL=16;RPP=49.5287;RPPR=0;RPR=55;RUN=1;SAF=29;SAP=8.17902;SAR=42;SRF=0;SRP=0;SRR=0;TYPE=snp	GT:DP:DPR:RO:QR:AO:QA:GL	1/1:72:72,71:0:0:71:2217:-199.71,-21.3731,0
chr14	47104981	.	C	CCT	2147.21	.	AC=2;AF=1;LEN=2;TYPE=ins;Split primitives	GT	1|1
chr14	47105058	.	G	A	3681.61	.	AB=0;ABP=0;AC=2;AF=1;AN=2;AO=120;CIGAR=1X;DP=120;DPB=120;DPRA=0;EPP=7.64277;EPPR=0;GTI=0;LEN=1;MEANALT=1;MQM=255;MQMR=0;NS=1;NUMALT=1;ODDS=170.96;PAIRED=0;PAIREDR=0;PAO=0;PQA=0;PQR=0;PRO=0;QA=4132;QR=0;RO=0;RPL=61;RPP=3.08268;RPPR=0;RPR=59;RUN=1;SAF=65;SAP=4.81986;SAR=55;SRF=0;SRP=0;SRR=0;TYPE=snp	GT:DP:DPR:RO:QR:AO:QA:GL	1/1:120:120,120:0:0:120:4132:-372.224,-36.1236,0
chr14	47105225	.	C	CT	2532.23	.	AC=2;AF=1;LEN=1;TYPE=ins;Split primitives	GT	1|1
chr14	47105262	.	C	CT	962.053	.	AC=2;AF=1;LEN=1;TYPE=ins;Split primitives	GT	1|1
chr14	47241137	.	G	A	518.29	.	AB=0;ABP=0;AC=2;AF=1;AN=2;AO=17;CIGAR=1X;DP=17;DPB=17;DPRA=0;EPP=3.13803;EPPR=0;GTI=0;LEN=1;MEANALT=1;MQM=255;MQMR=0;NS=1;NUMALT=1;ODDS=28.1722;PAIRED=0;PAIREDR=0;PAO=0;PQA=0;PQR=0;PRO=0;QA=604;QR=0;RO=0;RPL=12;RPP=9.26925;RPPR=0;RPR=5;RUN=1;SAF=10;SAP=4.1599;SAR=7;SRF=0;SRP=0;SRR=0;TYPE=snp	GT:DP:DPR:RO:QR:AO:QA:GL	1/1:17:17,17:0:0:17:604:-54.7153,-5.11751,0
chr14	47241225	.	G	C	380.321	.	AB=0;ABP=0;AC=2;AF=1;AN=2;AO=13;CIGAR=1X;DP=13;DPB=13;DPRA=0;EPP=3.17734;EPPR=0;GTI=0;LEN=1;MEANALT=1;MQM=255;MQMR=0;NS=1;NUMALT=1;ODDS=22.627;PAIRED=0;PAIREDR=0;PAO=0;PQA=0;PQR=0;PRO=0;QA=447;QR=0;RO=0;RPL=5;RPP=4.51363;RPPR=0;RPR=8;RUN=1;SAF=9;SAP=7.18621;SAR=4;SRF=0;SRP=0;SRR=0;TYPE=snp	GT:DP:DPR:RO:QR:AO:QA:GL	1/1:13:13,13:0:0:13:447:-40.5738,-3.91339,0
chr14	47241278	.	G	A	421.594	.	AB=0;ABP=0;AC=2;AF=1;AN=2;AO=14;CIGAR=1X;DP=14;DPB=14;DPRA=0;EPP=5.49198;EPPR=0;GTI=0;LEN=1;MEANALT=1;MQM=255;MQMR=0;NS=1;NUMALT=1;ODDS=24.0133;PAIRED=0;PAIREDR=0;PAO=0;PQA=0;PQR=0;PRO=0;QA=493;QR=0;RO=0;RPL=5;RPP=5.49198;RPPR=0;RPR=9;RUN=1;SAF=8;SAP=3.63072;SAR=6;SRF=0;SRP=0;SRR=0;TYPE=snp	GT:DP:DPR:RO:QR:AO:QA:GL	1/1:14:14,14:0:0:14:493:-44.7221,-4.21442,0
chr14	47241305	.	G	A	356.219	.	AB=0;ABP=0;AC=2;AF=1;AN=2;AO=12;CIGAR=1X;DP=12;DPB=12;DPRA=0;EPP=3.73412;EPPR=0;GTI=0;LEN=1;MEANALT=1;MQM=255;MQMR=0;NS=1;NUMALT=1;ODDS=21.2407;PAIRED=0;PAIREDR=0;PAO=0;PQA=0;PQR=0;PRO=0;QA=415;QR=0;RO=0;RPL=6;RPP=3.0103;RPPR=0;RPR=6;RUN=1;SAF=7;SAP=3.73412;SAR=5;SRF=0;SRP=0;SRR=0;TYPE=snp	GT:DP:DPR:RO:QR:AO:QA:GL	1/1:12:12,12:0:0:12:415:-37.6958,-3.61236,0
chr14	47241603	.	A	C	439.356	.	AB=0;ABP=0;AC=2;AF=1;AN=2;AO=14;CIGAR=1X;DP=14;DPB=14;DPRA=0;EPP=5.49198;EPPR=0;GTI=0;LEN=1;MEANALT=1;MQM=255;MQMR=0;NS=1;NUMALT=1;ODDS=24.0133;PAIRED=0;PAIREDR=0;PAO=0;PQA=0;PQR=0;PRO=0;QA=510;QR=0;RO=0;RPL=6;RPP=3.63072;RPPR=0;RPR=8;RUN=1;SAF=7;SAP=3.0103;SAR=7;SRF=0;SRP=0;SRR=0;TYPE=snp	GT:DP:DPR:RO:QR:AO:QA:GL	1/1:14:14,14:0:0:14:510:-46.2643,-4.21442,0
chr14	47241615	.	C	T	524.86	.	AB=0;ABP=0;AC=2;AF=1;AN=2;AO=17;CIGAR=1X;DP=17;DPB=17;DPRA=0;EPP=6.20364;EPPR=0;GTI=0;LEN=1;MEANALT=1;MQM=255;MQMR=0;NS=1;NUMALT=1;ODDS=28.1722;PAIRED=0;PAIREDR=0;PAO=0;PQA=0;PQR=0;PRO=0;QA=609;QR=0;RO=0;RPL=7;RPP=4.1599;RPPR=0;RPR=10;RUN=1;SAF=10;SAP=4.1599;SAR=7;SRF=0;SRP=0;SRR=0;TYPE=snp	GT:DP:DPR:RO:QR:AO:QA:GL	1/1:17:17,17:0:0:17:609:-55.1682,-5.11751,0
chr14	47241726	.	C	T	822.567	.	AB=0;ABP=0;AC=2;AF=1;AN=2;AO=26;CIGAR=1X;DP=26;DPB=26;DPRA=0;EPP=4.34659;EPPR=0;GTI=0;LEN=1;MEANALT=1;MQM=255;MQMR=0;NS=1;NUMALT=1;ODDS=40.6488;PAIRED=0;PAIREDR=0;PAO=0;PQA=0;PQR=0;PRO=0;QA=952;QR=0;RO=0;RPL=19;RPP=15.0369;RPPR=0;RPR=7;RUN=1;SAF=12;SAP=3.34437;SAR=14;SRF=0;SRP=0;SRR=0;TYPE=snp	GT:DP:DPR:RO:QR:AO:QA:GL	1/1:26:26,26:0:0:26:952:-86.0462,-7.82678,0
chr14	47243818	.	G	A	390.841	.	AB=0;ABP=0;AC=2;AF=1;AN=2;AO=14;CIGAR=1X;DP=14;DPB=14;DPRA=0;EPP=12.937;EPPR=0;GTI=0;LEN=1;MEANALT=1;MQM=255;MQMR=0;NS=1;NUMALT=1;ODDS=24.0133;PAIRED=0;PAIREDR=0;PAO=0;PQA=0;PQR=0;PRO=0;QA=484;QR=0;RO=0;RPL=12;RPP=18.5208;RPPR=0;RPR=2;RUN=1;SAF=9;SAP=5.49198;SAR=5;SRF=0;SRP=0;SRR=0;TYPE=snp	GT:DP:DPR:RO:QR:AO:QA:GL	1/1:14:14,14:0:0:14:484:-43.9057,-4.21442,0
chr14	47245023	.	A	G	567.762	.	AB=0;ABP=0;AC=2;AF=1;AN=2;AO=19;CIGAR=1X;DP=19;DPB=19;DPRA=0;EPP=5.8675;EPPR=0;GTI=0;LEN=1;MEANALT=1;MQM=241.632;MQMR=0;NS=1;NUMALT=1;ODDS=30.9448;PAIRED=0;PAIREDR=0;PAO=0;PQA=0;PQR=0;PRO=0;QA=693;QR=0;RO=0;RPL=11;RPP=4.03889;RPPR=0;RPR=8;RUN=1;SAF=11;SAP=4.03889;SAR=8;SRF=0;SRP=0;SRR=0;TYPE=snp	GT:DP:DPR:RO:QR:AO:QA:GL	1/1:19:19,19:0:0:19:693:-59.4758,-5.71957,0
chr14	47245336	.	T	C	380.662	.	AB=0;ABP=0;AC=2;AF=1;AN=2;AO=13;CIGAR=1X;DP=13;DPB=13;DPRA=0;EPP=3.17734;EPPR=0;GTI=0;LEN=1;MEANALT=1;MQM=255;MQMR=0;NS=1;NUMALT=1;ODDS=22.627;PAIRED=0;PAIREDR=0;PAO=0;PQA=0;PQR=0;PRO=0;QA=446;QR=0;RO=0;RPL=7;RPP=3.17734;RPPR=0;RPR=6;RUN=1;SAF=9;SAP=7.18621;SAR=4;SRF=0;SRP=0;SRR=0;TYPE=snp	GT:DP:DPR:RO:QR:AO:QA:GL	1/1:13:13,13:0:0:13:446:-40.4831,-3.91339,0
chr14	47248187	.	G	A	650.633	.	AB=0;ABP=0;AC=2;AF=1;AN=2;AO=21;CIGAR=1X;DP=21;DPB=21;DPRA=0;EPP=3.94093;EPPR=0;GTI=0;LEN=1;MEANALT=1;MQM=255;MQMR=0;NS=1;NUMALT=1;ODDS=33.7174;PAIRED=0;PAIREDR=0;PAO=0;PQA=0;PQR=0;PRO=0;QA=762;QR=0;RO=0;RPL=5;RPP=15.5221;RPPR=0;RPR=16;RUN=1;SAF=13;SAP=5.59539;SAR=8;SRF=0;SRP=0;SRR=0;TYPE=snp	GT:DP:DPR:RO:QR:AO:QA:GL	1/1:21:21,21:0:0:21:762:-68.9429,-6.32163,0
chr14	47256172	.	T	C	562.263	.	AB=0;ABP=0;AC=2;AF=1;AN=2;AO=19;CIGAR=1X;DP=19;DPB=19;DPRA=0;EPP=3.12459;EPPR=0;GTI=0;LEN=1;MEANALT=1;MQM=255;MQMR=0;NS=1;NUMALT=1;ODDS=30.9448;PAIRED=0;PAIREDR=0;PAO=0;PQA=0;PQR=0;PRO=0;QA=649;QR=0;RO=0;RPL=9;RPP=3.12459;RPPR=0;RPR=10;RUN=1;SAF=12;SAP=5.8675;SAR=7;SRF=0;SRP=0;SRR=0;TYPE=snp	GT:DP:DPR:RO:QR:AO:QA:GL	1/1:19:19,19:0:0:19:649:-58.7516,-5.71957,0
chr14	47263520	.	A	G	411.182	.	AB=0;ABP=0;AC=2;AF=1;AN=2;AO=13;CIGAR=1X;DP=13;DPB=13;DPRA=0;EPP=7.18621;EPPR=0;GTI=0;LEN=1;MEANALT=1;MQM=255;MQMR=0;NS=1;NUMALT=1;ODDS=22.627;PAIRED=0;PAIREDR=0;PAO=0;PQA=0;PQR=0;PRO=0;QA=481;QR=0;RO=0;RPL=7;RPP=3.17734;RPPR=0;RPR=6;RUN=1;SAF=5;SAP=4.51363;SAR=8;SRF=0;SRP=0;SRR=0;TYPE=snp	GT:DP:DPR:RO:QR:AO:QA:GL	1/1:13:13,13:0:0:13:481:-43.66,-3.91339,0
chr14	47267029	.	T	C	288.855	.	AC=2;AF=1;LEN=1;TYPE=snp;Split primitives	GT	1|1
chr14	47267030	.	G	A	288.855	.	AC=2;AF=1;LEN=1;TYPE=snp;Split primitives	GT	1|1
chr14	47267112	.	G	A	344.866	.	AB=0;ABP=0;AC=2;AF=1;AN=2;AO=14;CIGAR=1X;DP=14;DPB=14;DPRA=0;EPP=3.63072;EPPR=0;GTI=0;LEN=1;MEANALT=1;MQM=236.857;MQMR=0;NS=1;NUMALT=1;ODDS=24.0133;PAIRED=0;PAIREDR=0;PAO=0;PQA=0;PQR=0;PRO=0;QA=450;QR=0;RO=0;RPL=3;RPP=12.937;RPPR=0;RPR=11;RUN=1;SAF=7;SAP=3.0103;SAR=7;SRF=0;SRP=0;SRR=0;TYPE=snp	GT:DP:DPR:RO:QR:AO:QA:GL	1/1:14:14,14:0:0:14:450:-37.5557,-4.21442,0
chr14	47268204	.	A	G	408.483	.	AB=0;ABP=0;AC=2;AF=1;AN=2;AO=14;CIGAR=1X;DP=14;DPB=14;DPRA=0;EPP=3.63072;EPPR=0;GTI=0;LEN=1;MEANALT=1;MQM=255;MQMR=0;NS=1;NUMALT=1;ODDS=24.0133;PAIRED=0;PAIREDR=0;PAO=0;PQA=0;PQR=0;PRO=0;QA=513;QR=0;RO=0;RPL=0;RPP=33.4109;RPPR=0;RPR=14;RUN=1;SAF=6;SAP=3.63072;SAR=8;SRF=0;SRP=0;SRR=0;TYPE=snp	GT:DP:DPR:RO:QR:AO:QA:GL	1/1:14:14,14:0:0:14:513:-46.5364,-4.21442,0
chr14	47274008	.	A	G	321.939	.	AB=0;ABP=0;AC=2;AF=1;AN=2;AO=11;CIGAR=1X;DP=11;DPB=11;DPRA=0;EPP=4.78696;EPPR=0;GTI=0;LEN=1;MEANALT=1;MQM=255;MQMR=0;NS=1;NUMALT=1;ODDS=19.8544;PAIRED=0;PAIREDR=0;PAO=0;PQA=0;PQR=0;PRO=0;QA=382;QR=0;RO=0;RPL=3;RPP=7.94546;RPPR=0;RPR=8;RUN=1;SAF=6;SAP=3.20771;SAR=5;SRF=0;SRP=0;SRR=0;TYPE=snp	GT:DP:DPR:RO:QR:AO:QA:GL	1/1:11:11,11:0:0:11:382:-34.7273,-3.31133,0
chr14	47289571	.	A	G	819.954	.	AB=0;ABP=0;AC=2;AF=1;AN=2;AO=26;CIGAR=1X;DP=26;DPB=26;DPRA=0;EPP=3.34437;EPPR=0;GTI=0;LEN=1;MEANALT=1;MQM=255;MQMR=0;NS=1;NUMALT=1;ODDS=40.6488;PAIRED=0;PAIREDR=0;PAO=0;PQA=0;PQR=0;PRO=0;QA=938;QR=0;RO=0;RPL=14;RPP=3.34437;RPPR=0;RPR=12;RUN=1;SAF=16;SAP=6.01695;SAR=10;SRF=0;SRP=0;SRR=0;TYPE=snp	GT:DP:DPR:RO:QR:AO:QA:GL	1/1:26:26,26:0:0:26:938:-84.7808,-7.82678,0
chr14	47289643	.	C	T	1122.88	.	AB=0;ABP=0;AC=2;AF=1;AN=2;AO=36;CIGAR=1X;DP=36;DPB=36;DPRA=0;EPP=3.9754;EPPR=0;GTI=0;LEN=1;MEANALT=1;MQM=255;MQMR=0;NS=1;NUMALT=1;ODDS=54.5118;PAIRED=0;PAIREDR=0;PAO=0;PQA=0;PQR=0;PRO=0;QA=1283;QR=0;RO=0;RPL=13;RPP=9.04217;RPPR=0;RPR=23;RUN=1;SAF=21;SAP=5.18177;SAR=15;SRF=0;SRP=0;SRR=0;TYPE=snp	GT:DP:DPR:RO:QR:AO:QA:GL	1/1:36:36,36:0:0:36:1283:-115.826,-10.8371,0
chr14	47290398	.	C	T	1570.49	.	AB=0;ABP=0;AC=2;AF=1;AN=2;AO=54;CIGAR=1X;DP=56;DPB=56;DPRA=0;EPP=5.5839;EPPR=5.18177;GTI=0;LEN=1;MEANALT=2;MQM=250.296;MQMR=255;NS=1;NUMALT=1;ODDS=74.2032;PAIRED=0;PAIREDR=0;PAO=0;PQA=0;PQR=0;PRO=0;QA=1810;QR=22;RO=1;RPL=21;RPP=8.80089;RPPR=5.18177;RPR=33;RUN=1;SAF=24;SAP=4.45795;SAR=30;SRF=1;SRP=5.18177;SRR=0;TYPE=snp	GT:DP:DPR:RO:QR:AO:QA:GL	1/1:56:56,54:1:22:54:1810:-160.013,-14.5066,0
chr14	47290683	.	G	A	1196.9	.	AB=0;ABP=0;AC=2;AF=1;AN=2;AO=42;CIGAR=1X;DP=42;DPB=42;DPRA=0;EPP=4.87156;EPPR=0;GTI=0;LEN=1;MEANALT=1;MQM=255;MQMR=0;NS=1;NUMALT=1;ODDS=62.8295;PAIRED=0;PAIREDR=0;PAO=0;PQA=0;PQR=0;PRO=0;QA=1382;QR=0;RO=0;RPL=11;RPP=23.691;RPPR=0;RPR=31;RUN=1;SAF=21;SAP=3.0103;SAR=21;SRF=0;SRP=0;SRR=0;TYPE=snp	GT:DP:DPR:RO:QR:AO:QA:GL	1/1:42:42,42:0:0:42:1382:-124.709,-12.6433,0
chr14	47291435	.	T	C	559.568	.	AB=0;ABP=0;AC=2;AF=1;AN=2;AO=18;CIGAR=1X;DP=18;DPB=18;DPRA=0;EPP=3.0103;EPPR=0;GTI=0;LEN=1;MEANALT=1;MQM=255;MQMR=0;NS=1;NUMALT=1;ODDS=29.5585;PAIRED=0;PAIREDR=0;PAO=0;PQA=0;PQR=0;PRO=0;QA=651;QR=0;RO=0;RPL=8;RPP=3.49285;RPPR=0;RPR=10;RUN=1;SAF=13;SAP=10.7311;SAR=5;SRF=0;SRP=0;SRR=0;TYPE=snp	GT:DP:DPR:RO:QR:AO:QA:GL	1/1:18:18,18:0:0:18:651:-58.9517,-5.41854,0
chr14	47291479	.	A	G	639.541	.	AB=0;ABP=0;AC=2;AF=1;AN=2;AO=22;CIGAR=1X;DP=22;DPB=22;DPRA=0;EPP=4.58955;EPPR=0;GTI=0;LEN=1;MEANALT=1;MQM=255;MQMR=0;NS=1;NUMALT=1;ODDS=35.1036;PAIRED=0;PAIREDR=0;PAO=0;PQA=0;PQR=0;PRO=0;QA=745;QR=0;RO=0;RPL=8;RPP=6.56362;RPPR=0;RPR=14;RUN=1;SAF=15;SAP=9.32731;SAR=7;SRF=0;SRP=0;SRR=0;TYPE=snp	GT:DP:DPR:RO:QR:AO:QA:GL	1/1:22:22,22:0:0:22:745:-67.3886,-6.62266,0
chr14	47292598	.	G	A	247.366	.	AB=0;ABP=0;AC=2;AF=1;AN=2;AO=14;CIGAR=1X;DP=14;DPB=14;DPRA=0;EPP=12.937;EPPR=0;GTI=0;LEN=1;MEANALT=1;MQM=255;MQMR=0;NS=1;NUMALT=1;ODDS=24.0133;PAIRED=0;PAIREDR=0;PAO=0;PQA=0;PQR=0;PRO=0;QA=334;QR=0;RO=0;RPL=2;RPP=18.5208;RPPR=0;RPR=12;RUN=1;SAF=11;SAP=12.937;SAR=3;SRF=0;SRP=0;SRR=0;TYPE=snp	GT:DP:DPR:RO:QR:AO:QA:GL	1/1:14:14,14:0:0:14:334:-30.2986,-4.21442,0
chr14	47294609	.	G	A	518.889	.	AB=0;ABP=0;AC=2;AF=1;AN=2;AO=19;CIGAR=1X;DP=21;DPB=21;DPRA=0;EPP=8.61041;EPPR=0;GTI=0;LEN=1;MEANALT=2;MQM=255;MQMR=0;NS=1;NUMALT=1;ODDS=30.9448;PAIRED=0;PAIREDR=0;PAO=0;PQA=0;PQR=0;PRO=0;QA=611;QR=0;RO=0;RPL=9;RPP=3.12459;RPPR=0;RPR=10;RUN=1;SAF=7;SAP=5.8675;SAR=12;SRF=0;SRP=0;SRR=0;TYPE=snp	GT:DP:DPR:RO:QR:AO:QA:GL	1/1:21:21,19:0:0:19:611:-54.9462,-5.71957,0
chr14	47295022	.	C	T	558.898	.	AB=0;ABP=0;AC=2;AF=1;AN=2;AO=18;CIGAR=1X;DP=18;DPB=18;DPRA=0;EPP=4.9405;EPPR=0;GTI=0;LEN=1;MEANALT=1;MQM=255;MQMR=0;NS=1;NUMALT=1;ODDS=29.5585;PAIRED=0;PAIREDR=0;PAO=0;PQA=0;PQR=0;PRO=0;QA=646;QR=0;RO=0;RPL=10;RPP=3.49285;RPPR=0;RPR=8;RUN=1;SAF=11;SAP=4.9405;SAR=7;SRF=0;SRP=0;SRR=0;TYPE=snp	GT:DP:DPR:RO:QR:AO:QA:GL	1/1:18:18,18:0:0:18:646:-58.4989,-5.41854,0
chr14	47295234	.	C	CT	781.199	.	AC=2;AF=1;LEN=1;TYPE=ins;Split primitives	GT	1|1
chr14	47311014	.	A	G	1914.81	.	AB=0;ABP=0;AC=2;AF=1;AN=2;AO=64;CIGAR=1X;DP=66;DPB=66;DPRA=0;EPP=9.66043;EPPR=0;GTI=0;LEN=1;MEANALT=2;MQM=255;MQMR=0;NS=1;NUMALT=1;ODDS=93.328;PAIRED=0;PAIREDR=0;PAO=0;PQA=0;PQR=0;PRO=0;QA=2177;QR=0;RO=0;RPL=35;RPP=4.23175;RPPR=0;RPR=29;RUN=1;SAF=24;SAP=11.6962;SAR=40;SRF=0;SRP=0;SRR=0;TYPE=snp	GT:DP:DPR:RO:QR:AO:QA:GL	1/1:66:66,64:0:0:64:2177:-196.134,-19.2659,0
chr14	47319567	.	A	G	2488.53	.	AB=0;ABP=0;AC=2;AF=1;AN=2;AO=81;CIGAR=1X;DP=81;DPB=81;DPRA=0;EPP=3.68051;EPPR=0;GTI=0;LEN=1;MEANALT=1;MQM=255;MQMR=0;NS=1;NUMALT=1;ODDS=116.895;PAIRED=0;PAIREDR=0;PAO=0;PQA=0;PQR=0;PRO=0;QA=2830;QR=0;RO=0;RPL=57;RPP=32.2045;RPPR=0;RPR=24;RUN=1;SAF=40;SAP=3.03711;SAR=41;SRF=0;SRP=0;SRR=0;TYPE=snp	GT:DP:DPR:RO:QR:AO:QA:GL	1/1:81:81,81:0:0:81:2830:-255.049,-24.3834,0
chr14	47319612	.	G	A	1867.31	.	AB=0;ABP=0;AC=2;AF=1;AN=2;AO=67;CIGAR=1X;DP=67;DPB=67;DPRA=0;EPP=6.93191;EPPR=0;GTI=0;LEN=1;MEANALT=1;MQM=247.418;MQMR=0;NS=1;NUMALT=1;ODDS=97.4869;PAIRED=0;PAIREDR=0;PAO=0;PQA=0;PQR=0;PRO=0;QA=2218;QR=0;RO=0;RPL=19;RPP=30.2671;RPPR=0;RPR=48;RUN=1;SAF=44;SAP=17.3031;SAR=23;SRF=0;SRP=0;SRR=0;TYPE=snp	GT:DP:DPR:RO:QR:AO:QA:GL	1/1:67:67,67:0:0:67:2218:-194.362,-20.169,0
chr14	47319877	.	A	G	1191.65	.	AB=0;ABP=0;AC=2;AF=1;AN=2;AO=40;CIGAR=1X;DP=40;DPB=40;DPRA=0;EPP=4.96463;EPPR=0;GTI=0;LEN=1;MEANALT=1;MQM=255;MQMR=0;NS=1;NUMALT=1;ODDS=60.0569;PAIRED=0;PAIREDR=0;PAO=0;PQA=0;PQR=0;PRO=0;QA=1391;QR=0;RO=0;RPL=31;RPP=29.2851;RPPR=0;RPR=9;RUN=1;SAF=26;SAP=10.8276;SAR=14;SRF=0;SRP=0;SRR=0;TYPE=snp	GT:DP:DPR:RO:QR:AO:QA:GL	1/1:40:40,40:0:0:40:1391:-125.538,-12.0412,0
chr14	47319960	.	T	C	844.374	.	AB=0;ABP=0;AC=2;AF=1;AN=2;AO=29;CIGAR=1X;DP=29;DPB=29;DPRA=0;EPP=3.68421;EPPR=0;GTI=0;LEN=1;MEANALT=1;MQM=246.241;MQMR=0;NS=1;NUMALT=1;ODDS=44.8077;PAIRED=0;PAIREDR=0;PAO=0;PQA=0;PQR=0;PRO=0;QA=1010;QR=0;RO=0;RPL=8;RPP=15.6647;RPPR=0;RPR=21;RUN=1;SAF=17;SAP=4.88226;SAR=12;SRF=0;SRP=0;SRR=0;TYPE=snp	GT:DP:DPR:RO:QR:AO:QA:GL	1/1:29:29,29:0:0:29:1010:-88.4475,-8.72987,0
chr14	47320404	.	C	A	1852.87	.	AB=0;ABP=0;AC=2;AF=1;AN=2;AO=68;CIGAR=1X;DP=68;DPB=68;DPRA=0;EPP=3.52123;EPPR=0;GTI=0;LEN=1;MEANALT=1;MQM=247.529;MQMR=0;NS=1;NUMALT=1;ODDS=98.8732;PAIRED=0;PAIREDR=0;PAO=0;PQA=0;PQR=0;PRO=0;QA=2144;QR=0;RO=0;RPL=30;RPP=5.05404;RPPR=0;RPR=38;RUN=1;SAF=34;SAP=3.0103;SAR=34;SRF=0;SRP=0;SRR=0;TYPE=snp	GT:DP:DPR:RO:QR:AO:QA:GL	1/1:68:68,68:0:0:68:2144:-188.587,-20.47,0
chr14	47320476	.	G	C	1715.6	.	AB=0;ABP=0;AC=2;AF=1;AN=2;AO=54;CIGAR=1X;DP=54;DPB=54;DPRA=0;EPP=3.17115;EPPR=0;GTI=0;LEN=1;MEANALT=1;MQM=255;MQMR=0;NS=1;NUMALT=1;ODDS=79.4651;PAIRED=0;PAIREDR=0;PAO=0;PQA=0;PQR=0;PRO=0;QA=1958;QR=0;RO=0;RPL=38;RPP=22.4731;RPPR=0;RPR=16;RUN=1;SAF=30;SAP=4.45795;SAR=24;SRF=0;SRP=0;SRR=0;TYPE=snp	GT:DP:DPR:RO:QR:AO:QA:GL	1/1:54:54,54:0:0:54:1958:-176.583,-16.2556,0
chr14	47320482	.	G	A	1647.05	.	AB=0;ABP=0;AC=2;AF=1;AN=2;AO=54;CIGAR=1X;DP=54;DPB=54;DPRA=0;EPP=3.0103;EPPR=0;GTI=0;LEN=1;MEANALT=1;MQM=255;MQMR=0;NS=1;NUMALT=1;ODDS=79.4651;PAIRED=0;PAIREDR=0;PAO=0;PQA=0;PQR=0;PRO=0;QA=1896;QR=0;RO=0;RPL=41;RPP=34.5369;RPPR=0;RPR=13;RUN=1;SAF=30;SAP=4.45795;SAR=24;SRF=0;SRP=0;SRR=0;TYPE=snp	GT:DP:DPR:RO:QR:AO:QA:GL	1/1:54:54,54:0:0:54:1896:-170.991,-16.2556,0
chr14	47320535	.	T	G	465.545	.	AB=0;ABP=0;AC=2;AF=1;AN=2;AO=16;CIGAR=1X;DP=16;DPB=16;DPRA=0;EPP=5.18177;EPPR=0;GTI=0;LEN=1;MEANALT=1;MQM=255;MQMR=0;NS=1;NUMALT=1;ODDS=26.7859;PAIRED=0;PAIREDR=0;PAO=0;PQA=0;PQR=0;PRO=0;QA=587;QR=0;RO=0;RPL=16;RPP=37.7539;RPPR=0;RPR=0;RUN=1;SAF=10;SAP=5.18177;SAR=6;SRF=0;SRP=0;SRR=0;TYPE=snp	GT:DP:DPR:RO:QR:AO:QA:GL	1/1:16:16,16:0:0:16:587:-53.1969,-4.81648,0
chr14	47320597	.	T	C	331.534	.	AB=0;ABP=0;AC=2;AF=1;AN=2;AO=12;CIGAR=1X;DP=12;DPB=12;DPRA=0;EPP=3.0103;EPPR=0;GTI=0;LEN=1;MEANALT=1;MQM=255;MQMR=0;NS=1;NUMALT=1;ODDS=21.2407;PAIRED=0;PAIREDR=0;PAO=0;PQA=0;PQR=0;PRO=0;QA=419;QR=0;RO=0;RPL=0;RPP=29.068;RPPR=0;RPR=12;RUN=1;SAF=6;SAP=3.0103;SAR=6;SRF=0;SRP=0;SRR=0;TYPE=snp	GT:DP:DPR:RO:QR:AO:QA:GL	1/1:12:12,12:0:0:12:419:-38.0592,-3.61236,0
chr14	47320614	.	C	G	661.86	.	AB=0;ABP=0;AC=2;AF=1;AN=2;AO=26;CIGAR=1X;DP=26;DPB=26;DPRA=0;EPP=11.3621;EPPR=0;GTI=0;LEN=1;MEANALT=1;MQM=255;MQMR=0;NS=1;NUMALT=1;ODDS=40.6488;PAIRED=0;PAIREDR=0;PAO=0;PQA=0;PQR=0;PRO=0;QA=855;QR=0;RO=0;RPL=0;RPP=59.4686;RPPR=0;RPR=26;RUN=1;SAF=8;SAP=11.3621;SAR=18;SRF=0;SRP=0;SRR=0;TYPE=snp	GT:DP:DPR:RO:QR:AO:QA:GL	1/1:26:26,26:0:0:26:855:-77.2788,-7.82678,0
chr14	47320657	.	A	C	1579.39	.	AB=0;ABP=0;AC=2;AF=1;AN=2;AO=56;CIGAR=1X;DP=56;DPB=56;DPRA=0;EPP=4.40625;EPPR=0;GTI=0;LEN=1;MEANALT=1;MQM=255;MQMR=0;NS=1;NUMALT=1;ODDS=82.2377;PAIRED=0;PAIREDR=0;PAO=0;PQA=0;PQR=0;PRO=0;QA=1904;QR=0;RO=0;RPL=4;RPP=92.3509;RPPR=0;RPR=52;RUN=1;SAF=23;SAP=6.88793;SAR=33;SRF=0;SRP=0;SRR=0;TYPE=snp	GT:DP:DPR:RO:QR:AO:QA:GL	1/1:56:56,56:0:0:56:1904:-171.7,-16.8577,0
chr14	47320689	.	CT	C	1197.45	.	AC=1;AF=0.5;LEN=1;TYPE=del;Split primitives	GT	0|1
chr14	47322116	.	G	A	4020.54	.	AB=0;ABP=0;AC=2;AF=1;AN=2;AO=130;CIGAR=1X;DP=131;DPB=131;DPRA=0;EPP=3.27756;EPPR=5.18177;GTI=0;LEN=1;MEANALT=1;MQM=253.046;MQMR=255;NS=1;NUMALT=1;ODDS=174.894;PAIRED=0;PAIREDR=0;PAO=0;PQA=0;PQR=0;PRO=0;QA=4575;QR=37;RO=1;RPL=73;RPP=7.28643;RPPR=5.18177;RPR=57;RUN=1;SAF=56;SAP=8.42228;SAR=74;SRF=1;SRP=5.18177;SRR=0;TYPE=snp	GT:DP:DPR:RO:QR:AO:QA:GL	1/1:131:131,130:1:37:130:4575:-405.609,-35.7349,0
chr14	47322123	.	C	T	3842.74	.	AB=0;ABP=0;AC=2;AF=1;AN=2;AO=131;CIGAR=1X;DP=132;DPB=132;DPRA=0;EPP=3.82253;EPPR=5.18177;GTI=0;LEN=1;MEANALT=1;MQM=253.061;MQMR=255;NS=1;NUMALT=1;ODDS=176.273;PAIRED=0;PAIREDR=0;PAO=0;PQA=0;PQR=0;PRO=0;QA=4377;QR=37;RO=1;RPL=73;RPP=6.73993;RPPR=5.18177;RPR=58;RUN=1;SAF=57;SAP=7.8008;SAR=74;SRF=1;SRP=5.18177;SRR=0;TYPE=snp	GT:DP:DPR:RO:QR:AO:QA:GL	1/1:132:132,131:1:37:131:4377:-387.772,-36.036,0
chr14	47322744	.	G	A	112.324	.	AB=0;ABP=0;AC=2;AF=1;AN=2;AO=57;CIGAR=1X;DP=57;DPB=57;DPRA=0;EPP=14.02;EPPR=0;GTI=0;LEN=1;MEANALT=1;MQM=23.2807;MQMR=0;NS=1;NUMALT=1;ODDS=25.8636;PAIRED=0;PAIREDR=0;PAO=0;PQA=0;PQR=0;PRO=0;QA=1953;QR=0;RO=0;RPL=19;RPP=16.763;RPPR=0;RPR=38;RUN=1;SAF=27;SAP=3.35316;SAR=30;SRF=0;SRP=0;SRR=0;TYPE=snp	GT:DP:DPR:RO:QR:AO:QA:GL	1/1:57:57,57:0:0:57:1953:-16.6744,-17.1587,0
chr14	47380151	.	T	C	1098.89	.	AB=0;ABP=0;AC=2;AF=1;AN=2;AO=37;CIGAR=1X;DP=37;DPB=37;DPRA=0;EPP=12.9286;EPPR=0;GTI=0;LEN=1;MEANALT=1;MQM=255;MQMR=0;NS=1;NUMALT=1;ODDS=55.8981;PAIRED=0;PAIREDR=0;PAO=0;PQA=0;PQR=0;PRO=0;QA=1266;QR=0;RO=0;RPL=20;RPP=3.5385;RPPR=0;RPR=17;RUN=1;SAF=24;SAP=10.1116;SAR=13;SRF=0;SRP=0;SRR=0;TYPE=snp	GT:DP:DPR:RO:QR:AO:QA:GL	1/1:37:37,37:0:0:37:1266:-114.282,-11.1381,0
chr14	47380166	.	C	T	949.44	.	AB=0;ABP=0;AC=2;AF=1;AN=2;AO=35;CIGAR=1X;DP=35;DPB=35;DPRA=0;EPP=16.9698;EPPR=0;GTI=0;LEN=1;MEANALT=1;MQM=255;MQMR=0;NS=1;NUMALT=1;ODDS=53.1255;PAIRED=0;PAIREDR=0;PAO=0;PQA=0;PQR=0;PRO=0;QA=1100;QR=0;RO=0;RPL=14;RPP=6.05036;RPPR=0;RPR=21;RUN=1;SAF=16;SAP=3.56868;SAR=19;SRF=0;SRP=0;SRR=0;TYPE=snp	GT:DP:DPR:RO:QR:AO:QA:GL	1/1:35:35,35:0:0:35:1100:-99.3143,-10.5361,0
chr14	47380175	.	A	G	1286.89	.	AB=0;ABP=0;AC=2;AF=1;AN=2;AO=42;CIGAR=1X;DP=42;DPB=42;DPRA=0;EPP=16.2459;EPPR=0;GTI=0;LEN=1;MEANALT=1;MQM=255;MQMR=0;NS=1;NUMALT=1;ODDS=62.8295;PAIRED=0;PAIREDR=0;PAO=0;PQA=0;PQR=0;PRO=0;QA=1486;QR=0;RO=0;RPL=13;RPP=16.2459;RPPR=0;RPR=29;RUN=1;SAF=20;SAP=3.21711;SAR=22;SRF=0;SRP=0;SRR=0;TYPE=snp	GT:DP:DPR:RO:QR:AO:QA:GL	1/1:42:42,42:0:0:42:1486:-134.094,-12.6433,0
chr14	47380220	.	C	T	1379.47	.	AB=0;ABP=0;AC=2;AF=1;AN=2;AO=48;CIGAR=1X;DP=48;DPB=48;DPRA=0;EPP=4.6389;EPPR=0;GTI=0;LEN=1;MEANALT=1;MQM=255;MQMR=0;NS=1;NUMALT=1;ODDS=71.1473;PAIRED=0;PAIREDR=0;PAO=0;PQA=0;PQR=0;PRO=0;QA=1568;QR=0;RO=0;RPL=19;RPP=7.5342;RPPR=0;RPR=29;RUN=1;SAF=22;SAP=3.73412;SAR=26;SRF=0;SRP=0;SRR=0;TYPE=snp	GT:DP:DPR:RO:QR:AO:QA:GL	1/1:48:48,48:0:0:48:1568:-141.447,-14.4494,0
chr14	47384674	.	G	A	3762.6	.	AB=0;ABP=0;AC=2;AF=1;AN=2;AO=125;CIGAR=1X;DP=125;DPB=125;DPRA=0;EPP=10.6713;EPPR=0;GTI=0;LEN=1;MEANALT=1;MQM=240.776;MQMR=0;NS=1;NUMALT=1;ODDS=177.892;PAIRED=0;PAIREDR=0;PAO=0;PQA=0;PQR=0;PRO=0;QA=4466;QR=0;RO=0;RPL=74;RPP=12.2;RPPR=0;RPR=51;RUN=1;SAF=61;SAP=3.16665;SAR=64;SRF=0;SRP=0;SRR=0;TYPE=snp	GT:DP:DPR:RO:QR:AO:QA:GL	1/1:125:125,125:0:0:125:4466:-381.398,-37.6288,0
chr14	47384755	.	C	A	4031.6	.	AB=0;ABP=0;AC=2;AF=1;AN=2;AO=139;CIGAR=1X;DP=139;DPB=139;DPRA=0;EPP=3.77578;EPPR=0;GTI=0;LEN=1;MEANALT=1;MQM=253.173;MQMR=0;NS=1;NUMALT=1;ODDS=197.3;PAIRED=0;PAIREDR=0;PAO=0;PQA=0;PQR=0;PRO=0;QA=4955;QR=0;RO=0;RPL=2;RPP=287.723;RPPR=0;RPR=137;RUN=1;SAF=66;SAP=3.77578;SAR=73;SRF=0;SRP=0;SRR=0;TYPE=snp	GT:DP:DPR:RO:QR:AO:QA:GL	1/1:139:139,139:0:0:139:4955:-443.514,-41.8432,0
chr14	47390542	.	A	T	503.028	.	AB=0;ABP=0;AC=2;AF=1;AN=2;AO=20;CIGAR=1X;DP=20;DPB=20;DPRA=0;EPP=4.74748;EPPR=0;GTI=0;LEN=1;MEANALT=1;MQM=242.3;MQMR=0;NS=1;NUMALT=1;ODDS=32.3311;PAIRED=0;PAIREDR=0;PAO=0;PQA=0;PQR=0;PRO=0;QA=627;QR=0;RO=0;RPL=7;RPP=6.91895;RPPR=0;RPR=13;RUN=1;SAF=7;SAP=6.91895;SAR=13;SRF=0;SRP=0;SRR=0;TYPE=snp	GT:DP:DPR:RO:QR:AO:QA:GL	1/1:20:20,20:0:0:20:627:-53.4855,-6.0206,0
chr14	47390558	.	A	G	453.386	.	AB=0;ABP=0;AC=2;AF=1;AN=2;AO=16;CIGAR=1X;DP=17;DPB=17;DPRA=0;EPP=3.0103;EPPR=0;GTI=0;LEN=1;MEANALT=2;MQM=239.125;MQMR=0;NS=1;NUMALT=1;ODDS=26.7859;PAIRED=0;PAIREDR=0;PAO=0;PQA=0;PQR=0;PRO=0;QA=557;QR=0;RO=0;RPL=7;RPP=3.55317;RPPR=0;RPR=9;RUN=1;SAF=5;SAP=7.89611;SAR=11;SRF=0;SRP=0;SRR=0;TYPE=snp	GT:DP:DPR:RO:QR:AO:QA:GL	1/1:17:17,16:0:0:16:557:-47.9798,-4.81648,0
chr14	47394178	.	G	A	683.383	.	AB=0;ABP=0;AC=2;AF=1;AN=2;AO=27;CIGAR=1X;DP=27;DPB=27;DPRA=0;EPP=3.73412;EPPR=0;GTI=0;LEN=1;MEANALT=1;MQM=226.778;MQMR=0;NS=1;NUMALT=1;ODDS=42.0351;PAIRED=0;PAIREDR=0;PAO=0;PQA=0;PQR=0;PRO=0;QA=876;QR=0;RO=0;RPL=19;RPP=12.7417;RPPR=0;RPR=8;RUN=1;SAF=11;SAP=5.02092;SAR=16;SRF=0;SRP=0;SRR=0;TYPE=snp	GT:DP:DPR:RO:QR:AO:QA:GL	1/1:27:27,27:0:0:27:876:-72.02,-8.12781,0
chr14	47395798	.	A	G	581.508	.	AB=0;ABP=0;AC=2;AF=1;AN=2;AO=19;CIGAR=1X;DP=19;DPB=19;DPRA=0;EPP=8.61041;EPPR=0;GTI=0;LEN=1;MEANALT=1;MQM=255;MQMR=0;NS=1;NUMALT=1;ODDS=30.9448;PAIRED=0;PAIREDR=0;PAO=0;PQA=0;PQR=0;PRO=0;QA=698;QR=0;RO=0;RPL=16;RPP=22.325;RPPR=0;RPR=3;RUN=1;SAF=7;SAP=5.8675;SAR=12;SRF=0;SRP=0;SRR=0;TYPE=snp	GT:DP:DPR:RO:QR:AO:QA:GL	1/1:19:19,19:0:0:19:698:-63.1874,-5.71957,0
chr14	47395829	.	T	G	603.989	.	AB=0;ABP=0;AC=2;AF=1;AN=2;AO=19;CIGAR=1X;DP=19;DPB=19;DPRA=0;EPP=5.8675;EPPR=0;GTI=0;LEN=1;MEANALT=1;MQM=255;MQMR=0;NS=1;NUMALT=1;ODDS=30.9448;PAIRED=0;PAIREDR=0;PAO=0;PQA=0;PQR=0;PRO=0;QA=698;QR=0;RO=0;RPL=7;RPP=5.8675;RPPR=0;RPR=12;RUN=1;SAF=9;SAP=3.12459;SAR=10;SRF=0;SRP=0;SRR=0;TYPE=snp	GT:DP:DPR:RO:QR:AO:QA:GL	1/1:19:19,19:0:0:19:698:-63.1874,-5.71957,0
chr14	47395897	.	T	A	606.036	.	AB=0;ABP=0;AC=2;AF=1;AN=2;AO=21;CIGAR=1X;DP=21;DPB=21;DPRA=0;EPP=11.386;EPPR=0;GTI=0;LEN=1;MEANALT=1;MQM=255;MQMR=0;NS=1;NUMALT=1;ODDS=33.7174;PAIRED=0;PAIREDR=0;PAO=0;PQA=0;PQR=0;PRO=0;QA=708;QR=0;RO=0;RPL=12;RPP=3.94093;RPPR=0;RPR=9;RUN=1;SAF=8;SAP=5.59539;SAR=13;SRF=0;SRP=0;SRR=0;TYPE=snp	GT:DP:DPR:RO:QR:AO:QA:GL	1/1:21:21,21:0:0:21:708:-64.0571,-6.32163,0
chr14	47395960	.	G	A	727.913	.	AB=0;ABP=0;AC=2;AF=1;AN=2;AO=25;CIGAR=1X;DP=25;DPB=25;DPRA=0;EPP=3.09716;EPPR=0;GTI=0;LEN=1;MEANALT=1;MQM=255;MQMR=0;NS=1;NUMALT=1;ODDS=39.2625;PAIRED=0;PAIREDR=0;PAO=0;PQA=0;PQR=0;PRO=0;QA=861;QR=0;RO=0;RPL=4;RPP=28.1125;RPPR=0;RPR=21;RUN=1;SAF=12;SAP=3.09716;SAR=13;SRF=0;SRP=0;SRR=0;TYPE=snp	GT:DP:DPR:RO:QR:AO:QA:GL	1/1:25:25,25:0:0:25:861:-77.8344,-7.52575,0
chr14	47401562	.	T	A	629.862	.	AB=0;ABP=0;AC=2;AF=1;AN=2;AO=23;CIGAR=1X;DP=23;DPB=23;DPRA=0;EPP=5.3706;EPPR=0;GTI=0;LEN=1;MEANALT=1;MQM=243.957;MQMR=0;NS=1;NUMALT=1;ODDS=36.4899;PAIRED=0;PAIREDR=0;PAO=0;PQA=0;PQR=0;PRO=0;QA=752;QR=0;RO=0;RPL=10;RPP=3.86001;RPPR=0;RPR=13;RUN=1;SAF=11;SAP=3.10471;SAR=12;SRF=0;SRP=0;SRR=0;TYPE=snp	GT:DP:DPR:RO:QR:AO:QA:GL	1/1:23:23,23:0:0:23:752:-65.6554,-6.92369,0
chr14	47405823	.	G	C	366.632	.	AB=0;ABP=0;AC=2;AF=1;AN=2;AO=13;CIGAR=1X;DP=14;DPB=14;DPRA=0;EPP=7.18621;EPPR=0;GTI=0;LEN=1;MEANALT=2;MQM=255;MQMR=0;NS=1;NUMALT=1;ODDS=22.627;PAIRED=0;PAIREDR=0;PAO=0;PQA=0;PQR=0;PRO=0;QA=433;QR=0;RO=0;RPL=8;RPP=4.51363;RPPR=0;RPR=5;RUN=1;SAF=7;SAP=3.17734;SAR=6;SRF=0;SRP=0;SRR=0;TYPE=snp	GT:DP:DPR:RO:QR:AO:QA:GL	1/1:14:14,13:0:0:13:433:-39.205,-3.91339,0
chr14	47405879	.	A	G	291.3	.	AB=0.916667;ABP=21.1059;AC=1;AF=0.5;AN=2;AO=11;CIGAR=1X;DP=12;DPB=12;DPRA=0;EPP=4.78696;EPPR=5.18177;GTI=0;LEN=1;MEANALT=1;MQM=255;MQMR=255;NS=1;NUMALT=1;ODDS=12.3157;PAIRED=0;PAIREDR=0;PAO=0;PQA=0;PQR=0;PRO=0;QA=392;QR=37;RO=1;RPL=1;RPP=19.0002;RPPR=5.18177;RPR=10;RUN=1;SAF=6;SAP=3.20771;SAR=5;SRF=0;SRP=5.18177;SRR=1;TYPE=snp	GT:DP:DPR:RO:QR:AO:QA:GL	0/1:12:12,11:1:37:11:392:-32.024,0,-0.08764
chr14	47407838	.	G	A	538.445	.	AB=0;ABP=0;AC=2;AF=1;AN=2;AO=18;CIGAR=1X;DP=18;DPB=18;DPRA=0;EPP=10.7311;EPPR=0;GTI=0;LEN=1;MEANALT=1;MQM=255;MQMR=0;NS=1;NUMALT=1;ODDS=29.5585;PAIRED=0;PAIREDR=0;PAO=0;PQA=0;PQR=0;PRO=0;QA=636;QR=0;RO=0;RPL=5;RPP=10.7311;RPPR=0;RPR=13;RUN=1;SAF=10;SAP=3.49285;SAR=8;SRF=0;SRP=0;SRR=0;TYPE=snp	GT:DP:DPR:RO:QR:AO:QA:GL	1/1:18:18,18:0:0:18:636:-57.5933,-5.41854,0
chr14	47407909	.	A	G	1099.7	.	AB=0;ABP=0;AC=2;AF=1;AN=2;AO=39;CIGAR=1X;DP=40;DPB=40;DPRA=0;EPP=7.52028;EPPR=5.18177;GTI=0;LEN=1;MEANALT=1;MQM=255;MQMR=255;NS=1;NUMALT=1;ODDS=49.9279;PAIRED=0;PAIREDR=0;PAO=0;PQA=0;PQR=0;PRO=0;QA=1394;QR=37;RO=1;RPL=1;RPP=79.2345;RPPR=5.18177;RPR=38;RUN=1;SAF=25;SAP=9.74743;SAR=14;SRF=1;SRP=5.18177;SRR=0;TYPE=snp	GT:DP:DPR:RO:QR:AO:QA:GL	1/1:40:40,39:1:37:39:1394:-122.117,-8.3412,0
chr14	47411509	.	C	T	786.279	.	AB=0;ABP=0;AC=2;AF=1;AN=2;AO=29;CIGAR=1X;DP=30;DPB=30;DPRA=0;EPP=3.68421;EPPR=0;GTI=0;LEN=1;MEANALT=2;MQM=246.241;MQMR=0;NS=1;NUMALT=1;ODDS=44.8077;PAIRED=0;PAIREDR=0;PAO=0;PQA=0;PQR=0;PRO=0;QA=937;QR=0;RO=0;RPL=15;RPP=3.08518;RPPR=0;RPR=14;RUN=1;SAF=16;SAP=3.68421;SAR=13;SRF=0;SRP=0;SRR=0;TYPE=snp	GT:DP:DPR:RO:QR:AO:QA:GL	1/1:30:30,29:0:0:29:937:-81.2646,-8.72987,0
chr14	47413787	.	G	A	649.282	.	AB=0;ABP=0;AC=2;AF=1;AN=2;AO=23;CIGAR=1X;DP=24;DPB=24;DPRA=0;EPP=5.3706;EPPR=0;GTI=0;LEN=1;MEANALT=2;MQM=255;MQMR=0;NS=1;NUMALT=1;ODDS=36.4899;PAIRED=0;PAIREDR=0;PAO=0;PQA=0;PQR=0;PRO=0;QA=749;QR=0;RO=0;RPL=12;RPP=3.10471;RPPR=0;RPR=11;RUN=1;SAF=10;SAP=3.86001;SAR=13;SRF=0;SRP=0;SRR=0;TYPE=snp	GT:DP:DPR:RO:QR:AO:QA:GL	1/1:24:24,23:0:0:23:749:-67.5975,-6.92369,0
chr14	47526237	.	A	G	516.386	.	AB=0;ABP=0;AC=2;AF=1;AN=2;AO=18;CIGAR=1X;DP=18;DPB=18;DPRA=0;EPP=3.49285;EPPR=0;GTI=0;LEN=1;MEANALT=1;MQM=240.889;MQMR=0;NS=1;NUMALT=1;ODDS=29.5585;PAIRED=0;PAIREDR=0;PAO=0;PQA=0;PQR=0;PRO=0;QA=627;QR=0;RO=0;RPL=10;RPP=3.49285;RPPR=0;RPR=8;RUN=1;SAF=8;SAP=3.49285;SAR=10;SRF=0;SRP=0;SRR=0;TYPE=snp	GT:DP:DPR:RO:QR:AO:QA:GL	1/1:18:18,18:0:0:18:627:-53.971,-5.41854,0
chr14	47529296	.	G	A	1729.27	.	AB=0;ABP=0;AC=2;AF=1;AN=2;AO=63;CIGAR=1X;DP=64;DPB=64;DPRA=0;EPP=3.872;EPPR=0;GTI=0;LEN=1;MEANALT=2;MQM=246.937;MQMR=0;NS=1;NUMALT=1;ODDS=91.9417;PAIRED=0;PAIREDR=0;PAO=0;PQA=0;PQR=0;PRO=0;QA=1999;QR=0;RO=0;RPL=28;RPP=4.69922;RPPR=0;RPR=35;RUN=1;SAF=34;SAP=3.872;SAR=29;SRF=0;SRP=0;SRR=0;TYPE=snp	GT:DP:DPR:RO:QR:AO:QA:GL	1/1:64:64,63:0:0:63:1999:-176.262,-18.9649,0
chr14	47529454	.	C	T	1217.68	.	AB=0;ABP=0;AC=2;AF=1;AN=2;AO=43;CIGAR=1X;DP=43;DPB=43;DPRA=0;EPP=3.0608;EPPR=0;GTI=0;LEN=1;MEANALT=1;MQM=237.279;MQMR=0;NS=1;NUMALT=1;ODDS=64.2158;PAIRED=0;PAIREDR=0;PAO=0;PQA=0;PQR=0;PRO=0;QA=1483;QR=0;RO=0;RPL=17;RPP=7.10075;RPPR=0;RPR=26;RUN=1;SAF=20;SAP=3.46479;SAR=23;SRF=0;SRP=0;SRR=0;TYPE=snp	GT:DP:DPR:RO:QR:AO:QA:GL	1/1:43:43,43:0:0:43:1483:-124.972,-12.9443,0
chr14	47529646	.	A	G	557.386	.	AB=0;ABP=0;AC=2;AF=1;AN=2;AO=20;CIGAR=1X;DP=20;DPB=20;DPRA=0;EPP=3.44459;EPPR=0;GTI=0;LEN=1;MEANALT=1;MQM=255;MQMR=0;NS=1;NUMALT=1;ODDS=32.3311;PAIRED=0;PAIREDR=0;PAO=0;PQA=0;PQR=0;PRO=0;QA=700;QR=0;RO=0;RPL=20;RPP=46.4397;RPPR=0;RPR=0;RUN=1;SAF=9;SAP=3.44459;SAR=11;SRF=0;SRP=0;SRR=0;TYPE=snp	GT:DP:DPR:RO:QR:AO:QA:GL	1/1:20:20,20:0:0:20:700:-63.35,-6.0206,0
chr14	47529773	.	G	A	1140.13	.	AB=0;ABP=0;AC=2;AF=1;AN=2;AO=39;CIGAR=1X;DP=40;DPB=40;DPRA=0;EPP=3.06598;EPPR=0;GTI=0;LEN=1;MEANALT=2;MQM=248.487;MQMR=0;NS=1;NUMALT=1;ODDS=58.6707;PAIRED=0;PAIREDR=0;PAO=0;PQA=0;PQR=0;PRO=0;QA=1360;QR=0;RO=0;RPL=10;RPP=23.1103;RPPR=0;RPR=29;RUN=1;SAF=25;SAP=9.74743;SAR=14;SRF=0;SRP=0;SRR=0;TYPE=snp	GT:DP:DPR:RO:QR:AO:QA:GL	1/1:40:40,39:0:0:39:1360:-119.413,-11.7402,0
chr14	47530186	.	C	T	1057.34	.	AB=0;ABP=0;AC=2;AF=1;AN=2;AO=37;CIGAR=1X;DP=37;DPB=37;DPRA=0;EPP=4.47751;EPPR=0;GTI=0;LEN=1;MEANALT=1;MQM=248.135;MQMR=0;NS=1;NUMALT=1;ODDS=55.8981;PAIRED=0;PAIREDR=0;PAO=0;PQA=0;PQR=0;PRO=0;QA=1242;QR=0;RO=0;RPL=17;RPP=3.5385;RPPR=0;RPR=20;RUN=1;SAF=15;SAP=5.88603;SAR=22;SRF=0;SRP=0;SRR=0;TYPE=snp	GT:DP:DPR:RO:QR:AO:QA:GL	1/1:37:37,37:0:0:37:1242:-108.866,-11.1381,0
chr14	47530238	.	G	A	1302.93	.	AB=0;ABP=0;AC=2;AF=1;AN=2;AO=42;CIGAR=1X;DP=42;DPB=42;DPRA=0;EPP=3.83753;EPPR=0;GTI=0;LEN=1;MEANALT=1;MQM=255;MQMR=0;NS=1;NUMALT=1;ODDS=62.8295;PAIRED=0;PAIREDR=0;PAO=0;PQA=0;PQR=0;PRO=0;QA=1490;QR=0;RO=0;RPL=20;RPP=3.21711;RPPR=0;RPR=22;RUN=1;SAF=13;SAP=16.2459;SAR=29;SRF=0;SRP=0;SRR=0;TYPE=snp	GT:DP:DPR:RO:QR:AO:QA:GL	1/1:42:42,42:0:0:42:1490:-134.455,-12.6433,0
chr14	47530297	.	C	G	1523.11	.	AB=0;ABP=0;AC=2;AF=1;AN=2;AO=48;CIGAR=1X;DP=48;DPB=48;DPRA=0;EPP=3.19126;EPPR=0;GTI=0;LEN=1;MEANALT=1;MQM=255;MQMR=0;NS=1;NUMALT=1;ODDS=71.1473;PAIRED=0;PAIREDR=0;PAO=0;PQA=0;PQR=0;PRO=0;QA=1737;QR=0;RO=0;RPL=22;RPP=3.73412;RPPR=0;RPR=26;RUN=1;SAF=15;SAP=17.6677;SAR=33;SRF=0;SRP=0;SRR=0;TYPE=snp	GT:DP:DPR:RO:QR:AO:QA:GL	1/1:48:48,48:0:0:48:1737:-156.692,-14.4494,0
chr14	47530540	.	G	A	648.88	.	AB=0;ABP=0;AC=2;AF=1;AN=2;AO=26;CIGAR=1X;DP=26;DPB=26;DPRA=0;EPP=4.34659;EPPR=0;GTI=0;LEN=1;MEANALT=1;MQM=215.923;MQMR=0;NS=1;NUMALT=1;ODDS=40.6488;PAIRED=0;PAIREDR=0;PAO=0;PQA=0;PQR=0;PRO=0;QA=887;QR=0;RO=0;RPL=11;RPP=4.34659;RPPR=0;RPR=15;RUN=1;SAF=12;SAP=3.34437;SAR=14;SRF=0;SRP=0;SRR=0;TYPE=snp	GT:DP:DPR:RO:QR:AO:QA:GL	1/1:26:26,26:0:0:26:887:-67.6076,-7.82678,0
chr14	47531278	.	A	G	1037.52	.	AB=0;ABP=0;AC=2;AF=1;AN=2;AO=34;CIGAR=1X;DP=34;DPB=34;DPRA=0;EPP=7.09778;EPPR=0;GTI=0;LEN=1;MEANALT=1;MQM=247.529;MQMR=0;NS=1;NUMALT=1;ODDS=51.7392;PAIRED=0;PAIREDR=0;PAO=0;PQA=0;PQR=0;PRO=0;QA=1218;QR=0;RO=0;RPL=18;RPP=3.26577;RPPR=0;RPR=16;RUN=1;SAF=13;SAP=7.09778;SAR=21;SRF=0;SRP=0;SRR=0;TYPE=snp	GT:DP:DPR:RO:QR:AO:QA:GL	1/1:34:34,34:0:0:34:1218:-107.179,-10.235,0
chr14	47531301	.	C	T	1000.94	.	AB=0;ABP=0;AC=2;AF=1;AN=2;AO=33;CIGAR=1X;DP=33;DPB=33;DPRA=0;EPP=3.60252;EPPR=0;GTI=0;LEN=1;MEANALT=1;MQM=255;MQMR=0;NS=1;NUMALT=1;ODDS=50.3529;PAIRED=0;PAIREDR=0;PAO=0;PQA=0;PQR=0;PRO=0;QA=1147;QR=0;RO=0;RPL=15;RPP=3.60252;RPPR=0;RPR=18;RUN=1;SAF=11;SAP=10.9724;SAR=22;SRF=0;SRP=0;SRR=0;TYPE=snp	GT:DP:DPR:RO:QR:AO:QA:GL	1/1:33:33,33:0:0:33:1147:-103.578,-9.93399,0
chr14	47531339	.	C	G	962.307	.	AB=0;ABP=0;AC=2;AF=1;AN=2;AO=31;CIGAR=1X;DP=31;DPB=31;DPRA=0;EPP=4.76149;EPPR=0;GTI=0;LEN=1;MEANALT=1;MQM=255;MQMR=0;NS=1;NUMALT=1;ODDS=47.5803;PAIRED=0;PAIREDR=0;PAO=0;PQA=0;PQR=0;PRO=0;QA=1098;QR=0;RO=0;RPL=13;RPP=4.76149;RPPR=0;RPR=18;RUN=1;SAF=14;SAP=3.64073;SAR=17;SRF=0;SRP=0;SRR=0;TYPE=snp	GT:DP:DPR:RO:QR:AO:QA:GL	1/1:31:31,31:0:0:31:1098:-99.1742,-9.33193,0
chr14	47531366	.	C	A	1265.83	.	AB=0;ABP=0;AC=2;AF=1;AN=2;AO=41;CIGAR=1X;DP=41;DPB=41;DPRA=0;EPP=7.30028;EPPR=0;GTI=0;LEN=1;MEANALT=1;MQM=255;MQMR=0;NS=1;NUMALT=1;ODDS=61.4432;PAIRED=0;PAIREDR=0;PAO=0;PQA=0;PQR=0;PRO=0;QA=1439;QR=0;RO=0;RPL=18;RPP=4.33437;RPPR=0;RPR=23;RUN=1;SAF=21;SAP=3.06326;SAR=20;SRF=0;SRP=0;SRR=0;TYPE=snp	GT:DP:DPR:RO:QR:AO:QA:GL	1/1:41:41,41:0:0:41:1439:-129.861,-12.3422,0
chr14	47531519	.	A	G	1128.41	.	AB=0;ABP=0;AC=2;AF=1;AN=2;AO=37;CIGAR=1X;DP=37;DPB=37;DPRA=0;EPP=3.06899;EPPR=0;GTI=0;LEN=1;MEANALT=1;MQM=255;MQMR=0;NS=1;NUMALT=1;ODDS=55.8981;PAIRED=0;PAIREDR=0;PAO=0;PQA=0;PQR=0;PRO=0;QA=1291;QR=0;RO=0;RPL=17;RPP=3.5385;RPPR=0;RPR=20;RUN=1;SAF=25;SAP=12.9286;SAR=12;SRF=0;SRP=0;SRR=0;TYPE=snp	GT:DP:DPR:RO:QR:AO:QA:GL	1/1:37:37,37:0:0:37:1291:-116.539,-11.1381,0
chr14	47531541	.	C	A	1231.23	.	AB=0;ABP=0;AC=2;AF=1;AN=2;AO=41;CIGAR=1X;DP=41;DPB=41;DPRA=0;EPP=3.06326;EPPR=0;GTI=0;LEN=1;MEANALT=1;MQM=255;MQMR=0;NS=1;NUMALT=1;ODDS=61.4432;PAIRED=0;PAIREDR=0;PAO=0;PQA=0;PQR=0;PRO=0;QA=1403;QR=0;RO=0;RPL=18;RPP=4.33437;RPPR=0;RPR=23;RUN=1;SAF=26;SAP=9.41879;SAR=15;SRF=0;SRP=0;SRR=0;TYPE=snp	GT:DP:DPR:RO:QR:AO:QA:GL	1/1:41:41,41:0:0:41:1403:-126.612,-12.3422,0
chr14	47531625	.	C	T	1194.36	.	AB=0;ABP=0;AC=2;AF=1;AN=2;AO=40;CIGAR=1X;DP=40;DPB=40;DPRA=0;EPP=8.43898;EPPR=0;GTI=0;LEN=1;MEANALT=1;MQM=255;MQMR=0;NS=1;NUMALT=1;ODDS=60.0569;PAIRED=0;PAIREDR=0;PAO=0;PQA=0;PQR=0;PRO=0;QA=1369;QR=0;RO=0;RPL=15;RPP=8.43898;RPPR=0;RPR=25;RUN=1;SAF=24;SAP=6.48466;SAR=16;SRF=0;SRP=0;SRR=0;TYPE=snp	GT:DP:DPR:RO:QR:AO:QA:GL	1/1:40:40,40:0:0:40:1369:-123.552,-12.0412,0
chr14	47531659	.	C	T	1516.35	.	AB=0;ABP=0;AC=2;AF=1;AN=2;AO=50;CIGAR=1X;DP=50;DPB=50;DPRA=0;EPP=4.57376;EPPR=0;GTI=0;LEN=1;MEANALT=1;MQM=255;MQMR=0;NS=1;NUMALT=1;ODDS=73.9199;PAIRED=0;PAIREDR=0;PAO=0;PQA=0;PQR=0;PRO=0;QA=1722;QR=0;RO=0;RPL=19;RPP=9.26414;RPPR=0;RPR=31;RUN=1;SAF=27;SAP=3.70517;SAR=23;SRF=0;SRP=0;SRR=0;TYPE=snp	GT:DP:DPR:RO:QR:AO:QA:GL	1/1:50:50,50:0:0:50:1722:-155.324,-15.0515,0
chr14	47531676	.	C	G	1695.3	.	AB=0;ABP=0;AC=2;AF=1;AN=2;AO=53;CIGAR=1X;DP=53;DPB=53;DPRA=0;EPP=9.93443;EPPR=0;GTI=0;LEN=1;MEANALT=1;MQM=255;MQMR=0;NS=1;NUMALT=1;ODDS=78.0788;PAIRED=0;PAIREDR=0;PAO=0;PQA=0;PQR=0;PRO=0;QA=1927;QR=0;RO=0;RPL=20;RPP=9.93443;RPPR=0;RPR=33;RUN=1;SAF=26;SAP=3.05127;SAR=27;SRF=0;SRP=0;SRR=0;TYPE=snp	GT:DP:DPR:RO:QR:AO:QA:GL	1/1:53:53,53:0:0:53:1927:-173.794,-15.9546,0
chr14	47545690	.	T	C	560.453	.	AB=0;ABP=0;AC=2;AF=1;AN=2;AO=19;CIGAR=1X;DP=19;DPB=19;DPRA=0;EPP=3.12459;EPPR=0;GTI=0;LEN=1;MEANALT=1;MQM=241.632;MQMR=0;NS=1;NUMALT=1;ODDS=30.9448;PAIRED=0;PAIREDR=0;PAO=0;PQA=0;PQR=0;PRO=0;QA=683;QR=0;RO=0;RPL=10;RPP=3.12459;RPPR=0;RPR=9;RUN=1;SAF=12;SAP=5.8675;SAR=7;SRF=0;SRP=0;SRR=0;TYPE=snp	GT:DP:DPR:RO:QR:AO:QA:GL	1/1:19:19,19:0:0:19:683:-58.5705,-5.71957,0
chr14	47649409	.	A	G	500.868	.	AB=0;ABP=0;AC=2;AF=1;AN=2;AO=18;CIGAR=1X;DP=19;DPB=19;DPRA=0;EPP=3.49285;EPPR=5.18177;GTI=0;LEN=1;MEANALT=1;MQM=255;MQMR=255;NS=1;NUMALT=1;ODDS=21.5602;PAIRED=0;PAIREDR=0;PAO=0;PQA=0;PQR=0;PRO=0;QA=661;QR=37;RO=1;RPL=0;RPP=42.0968;RPPR=5.18177;RPR=18;RUN=1;SAF=10;SAP=3.49285;SAR=8;SRF=0;SRP=5.18177;SRR=1;TYPE=snp	GT:DP:DPR:RO:QR:AO:QA:GL	1/1:19:19,18:1:37:18:661:-56.1572,-2.01957,0
chr14	47663843	.	C	T	1382.23	.	AB=0;ABP=0;AC=2;AF=1;AN=2;AO=52;CIGAR=1X;DP=52;DPB=52;DPRA=0;EPP=3.0103;EPPR=0;GTI=0;LEN=1;MEANALT=1;MQM=255;MQMR=0;NS=1;NUMALT=1;ODDS=76.6925;PAIRED=0;PAIREDR=0;PAO=0;PQA=0;PQR=0;PRO=0;QA=1571;QR=0;RO=0;RPL=32;RPP=9.02361;RPPR=0;RPR=20;RUN=1;SAF=26;SAP=3.0103;SAR=26;SRF=0;SRP=0;SRR=0;TYPE=snp	GT:DP:DPR:RO:QR:AO:QA:GL	1/1:52:52,52:0:0:52:1571:-141.692,-15.6536,0
chr14	47664242	.	G	A	848.171	.	AB=0;ABP=0;AC=2;AF=1;AN=2;AO=32;CIGAR=1X;DP=32;DPB=32;DPRA=0;EPP=5.45321;EPPR=0;GTI=0;LEN=1;MEANALT=1;MQM=247.062;MQMR=0;NS=1;NUMALT=1;ODDS=48.9666;PAIRED=0;PAIREDR=0;PAO=0;PQA=0;PQR=0;PRO=0;QA=1106;QR=0;RO=0;RPL=13;RPP=5.45321;RPPR=0;RPR=19;RUN=1;SAF=0;SAP=72.4974;SAR=32;SRF=0;SRP=0;SRR=0;TYPE=snp	GT:DP:DPR:RO:QR:AO:QA:GL	1/1:32:32,32:0:0:32:1106:-96.6344,-9.63296,0
chr14	47684826	.	T	C	3170.45	.	AB=0;ABP=0;AC=2;AF=1;AN=2;AO=110;CIGAR=1X;DP=110;DPB=110;DPRA=0;EPP=6.87947;EPPR=0;GTI=0;LEN=1;MEANALT=1;MQM=243.455;MQMR=0;NS=1;NUMALT=1;ODDS=157.098;PAIRED=0;PAIREDR=0;PAO=0;PQA=0;PQR=0;PRO=0;QA=3889;QR=0;RO=0;RPL=15;RPP=129.351;RPPR=0;RPR=95;RUN=1;SAF=65;SAP=10.9066;SAR=45;SRF=0;SRP=0;SRR=0;TYPE=snp	GT:DP:DPR:RO:QR:AO:QA:GL	1/1:110:110,110:0:0:110:3889:-335.498,-33.1133,0
chr14	47695543	.	A	G	1701.54	.	AC=2;AF=1;LEN=1;TYPE=snp;Split primitives	GT	1|1
chr14	47695547	.	A	G	1701.54	.	AC=2;AF=1;LEN=1;TYPE=snp;Split primitives	GT	1|1
chr14	47701153	.	G	A	2038.39	.	AB=0;ABP=0;AC=2;AF=1;AN=2;AO=76;CIGAR=1X;DP=77;DPB=77;DPRA=0;EPP=5.8675;EPPR=0;GTI=0;LEN=1;MEANALT=2;MQM=248.316;MQMR=0;NS=1;NUMALT=1;ODDS=109.964;PAIRED=0;PAIREDR=0;PAO=0;PQA=0;PQR=0;PRO=0;QA=2426;QR=0;RO=0;RPL=18;RPP=48.7255;RPPR=0;RPR=58;RUN=1;SAF=45;SAP=8.61041;SAR=31;SRF=0;SRP=0;SRR=0;TYPE=snp	GT:DP:DPR:RO:QR:AO:QA:GL	1/1:77:77,76:0:0:76:2426:-212.537,-22.8783,0
chr14	47701704	.	C	G	2142.27	.	AB=0;ABP=0;AC=2;AF=1;AN=2;AO=67;CIGAR=1X;DP=67;DPB=67;DPRA=0;EPP=3.82055;EPPR=0;GTI=0;LEN=1;MEANALT=1;MQM=255;MQMR=0;NS=1;NUMALT=1;ODDS=97.4869;PAIRED=0;PAIREDR=0;PAO=0;PQA=0;PQR=0;PRO=0;QA=2425;QR=0;RO=0;RPL=27;RPP=8.4876;RPPR=0;RPR=40;RUN=1;SAF=41;SAP=10.3026;SAR=26;SRF=0;SRP=0;SRR=0;TYPE=snp	GT:DP:DPR:RO:QR:AO:QA:GL	1/1:67:67,67:0:0:67:2425:-218.612,-20.169,0
chr14	47706470	.	A	G	2615.36	.	AB=0;ABP=0;AC=2;AF=1;AN=2;AO=84;CIGAR=1X;DP=84;DPB=84;DPRA=0;EPP=3.94093;EPPR=0;GTI=0;LEN=1;MEANALT=1;MQM=251.976;MQMR=0;NS=1;NUMALT=1;ODDS=121.054;PAIRED=0;PAIREDR=0;PAO=0;PQA=0;PQR=0;PRO=0;QA=3001;QR=0;RO=0;RPL=27;RPP=26.2761;RPPR=0;RPR=57;RUN=1;SAF=44;SAP=3.42391;SAR=40;SRF=0;SRP=0;SRR=0;TYPE=snp	GT:DP:DPR:RO:QR:AO:QA:GL	1/1:84:84,84:0:0:84:3001:-267.203,-25.2865,0
chr14	47706476	.	G	C	2623.64	.	AB=0;ABP=0;AC=2;AF=1;AN=2;AO=86;CIGAR=1X;DP=86;DPB=86;DPRA=0;EPP=4.62628;EPPR=0;GTI=0;LEN=1;MEANALT=1;MQM=249.093;MQMR=0;NS=1;NUMALT=1;ODDS=123.826;PAIRED=0;PAIREDR=0;PAO=0;PQA=0;PQR=0;PRO=0;QA=3049;QR=0;RO=0;RPL=26;RPP=32.1989;RPPR=0;RPR=60;RUN=1;SAF=45;SAP=3.41429;SAR=41;SRF=0;SRP=0;SRR=0;TYPE=snp	GT:DP:DPR:RO:QR:AO:QA:GL	1/1:86:86,86:0:0:86:3049:-268.727,-25.8886,0
chr14	47724967	.	A	G	3732.76	.	AB=0;ABP=0;AC=2;AF=1;AN=2;AO=126;CIGAR=1X;DP=126;DPB=126;DPRA=0;EPP=9.90386;EPPR=0;GTI=0;LEN=1;MEANALT=1;MQM=255;MQMR=0;NS=1;NUMALT=1;ODDS=179.278;PAIRED=0;PAIREDR=0;PAO=0;PQA=0;PQR=0;PRO=0;QA=4486;QR=0;RO=0;RPL=7;RPP=219.192;RPPR=0;RPR=119;RUN=1;SAF=52;SAP=11.3515;SAR=74;SRF=0;SRP=0;SRR=0;TYPE=snp	GT:DP:DPR:RO:QR:AO:QA:GL	1/1:126:126,126:0:0:126:4486:-404.096,-37.9298,0
chr14	47730357	.	T	C	4102.62	.	AB=0;ABP=0;AC=2;AF=1;AN=2;AO=143;CIGAR=1X;DP=143;DPB=143;DPRA=0;EPP=6.42695;EPPR=0;GTI=0;LEN=1;MEANALT=1;MQM=240.79;MQMR=0;NS=1;NUMALT=1;ODDS=202.845;PAIRED=0;PAIREDR=0;PAO=0;PQA=0;PQR=0;PRO=0;QA=5186;QR=0;RO=0;RPL=133;RPP=232.746;RPPR=0;RPR=10;RUN=1;SAF=70;SAP=3.14697;SAR=73;SRF=0;SRP=0;SRR=0;TYPE=snp	GT:DP:DPR:RO:QR:AO:QA:GL	1/1:143:143,143:0:0:143:5186:-441.162,-43.0473,0
chr14	47736152	.	G	A	2197.13	.	AB=0;ABP=0;AC=2;AF=1;AN=2;AO=77;CIGAR=1X;DP=77;DPB=77;DPRA=0;EPP=3.26411;EPPR=0;GTI=0;LEN=1;MEANALT=1;MQM=248.403;MQMR=0;NS=1;NUMALT=1;ODDS=111.35;PAIRED=0;PAIREDR=0;PAO=0;PQA=0;PQR=0;PRO=0;QA=2548;QR=0;RO=0;RPL=43;RPP=5.29458;RPPR=0;RPR=34;RUN=1;SAF=36;SAP=3.71532;SAR=41;SRF=0;SRP=0;SRR=0;TYPE=snp	GT:DP:DPR:RO:QR:AO:QA:GL	1/1:77:77,77:0:0:77:2548:-223.162,-23.1793,0
chr14	48486815	.	T	G	274.04	.	AC=2;AF=1;LEN=1;TYPE=snp;Split primitives	GT	1|1
chr14	48486819	.	A	G	274.04	.	AC=2;AF=1;LEN=1;TYPE=snp;Split primitives	GT	1|1
chr14	48512418	.	T	A	311.562	.	AB=0;ABP=0;AC=2;AF=1;AN=2;AO=11;CIGAR=1X;DP=11;DPB=11;DPRA=0;EPP=19.0002;EPPR=0;GTI=0;LEN=1;MEANALT=1;MQM=255;MQMR=0;NS=1;NUMALT=1;ODDS=19.8544;PAIRED=0;PAIREDR=0;PAO=0;PQA=0;PQR=0;PRO=0;QA=397;QR=0;RO=0;RPL=3;RPP=7.94546;RPPR=0;RPR=8;RUN=1;SAF=9;SAP=12.6832;SAR=2;SRF=0;SRP=0;SRR=0;TYPE=snp	GT:DP:DPR:RO:QR:AO:QA:GL	1/1:11:11,11:0:0:11:397:-36.0909,-3.31133,0
chr14	49014117	.	C	G	2179.64	.	AB=0;ABP=0;AC=2;AF=1;AN=2;AO=72;CIGAR=1X;DP=72;DPB=72;DPRA=0;EPP=15.074;EPPR=0;GTI=0;LEN=1;MEANALT=1;MQM=255;MQMR=0;NS=1;NUMALT=1;ODDS=104.418;PAIRED=0;PAIREDR=0;PAO=0;PQA=0;PQR=0;PRO=0;QA=2467;QR=0;RO=0;RPL=35;RPP=3.13094;RPPR=0;RPR=37;RUN=1;SAF=39;SAP=4.09604;SAR=33;SRF=0;SRP=0;SRR=0;TYPE=snp	GT:DP:DPR:RO:QR:AO:QA:GL	1/1:72:72,72:0:0:72:2467:-222.373,-21.6742,0
chr14	49014179	.	C	T	2028.64	.	AB=0;ABP=0;AC=2;AF=1;AN=2;AO=69;CIGAR=1X;DP=69;DPB=69;DPRA=0;EPP=4.55236;EPPR=0;GTI=0;LEN=1;MEANALT=1;MQM=255;MQMR=0;NS=1;NUMALT=1;ODDS=100.259;PAIRED=0;PAIREDR=0;PAO=0;PQA=0;PQR=0;PRO=0;QA=2293;QR=0;RO=0;RPL=29;RPP=6.81824;RPPR=0;RPR=40;RUN=1;SAF=30;SAP=5.55942;SAR=39;SRF=0;SRP=0;SRR=0;TYPE=snp	GT:DP:DPR:RO:QR:AO:QA:GL	1/1:69:69,69:0:0:69:2293:-206.702,-20.7711,0
chr14	49066765	.	C	T	581.012	.	AB=0;ABP=0;AC=2;AF=1;AN=2;AO=20;CIGAR=1X;DP=20;DPB=20;DPRA=0;EPP=9.95901;EPPR=0;GTI=0;LEN=1;MEANALT=1;MQM=255;MQMR=0;NS=1;NUMALT=1;ODDS=32.3311;PAIRED=0;PAIREDR=0;PAO=0;PQA=0;PQR=0;PRO=0;QA=715;QR=0;RO=0;RPL=2;RPP=30.8051;RPPR=0;RPR=18;RUN=1;SAF=14;SAP=9.95901;SAR=6;SRF=0;SRP=0;SRR=0;TYPE=snp	GT:DP:DPR:RO:QR:AO:QA:GL	1/1:20:20,20:0:0:20:715:-64.7075,-6.0206,0
chr14	49073607	.	G	A	808.668	.	AB=0;ABP=0;AC=2;AF=1;AN=2;AO=27;CIGAR=1X;DP=27;DPB=27;DPRA=0;EPP=3.73412;EPPR=0;GTI=0;LEN=1;MEANALT=1;MQM=255;MQMR=0;NS=1;NUMALT=1;ODDS=42.0351;PAIRED=0;PAIREDR=0;PAO=0;PQA=0;PQR=0;PRO=0;QA=925;QR=0;RO=0;RPL=16;RPP=5.02092;RPPR=0;RPR=11;RUN=1;SAF=13;SAP=3.09072;SAR=14;SRF=0;SRP=0;SRR=0;TYPE=snp	GT:DP:DPR:RO:QR:AO:QA:GL	1/1:27:27,27:0:0:27:925:-83.5926,-8.12781,0
chr14	49073621	.	C	T	773.769	.	AB=0;ABP=0;AC=2;AF=1;AN=2;AO=27;CIGAR=1X;DP=27;DPB=27;DPRA=0;EPP=3.73412;EPPR=0;GTI=0;LEN=1;MEANALT=1;MQM=255;MQMR=0;NS=1;NUMALT=1;ODDS=42.0351;PAIRED=0;PAIREDR=0;PAO=0;PQA=0;PQR=0;PRO=0;QA=885;QR=0;RO=0;RPL=15;RPP=3.73412;RPPR=0;RPR=12;RUN=1;SAF=14;SAP=3.09072;SAR=13;SRF=0;SRP=0;SRR=0;TYPE=snp	GT:DP:DPR:RO:QR:AO:QA:GL	1/1:27:27,27:0:0:27:885:-79.9778,-8.12781,0
chr14	49078841	.	G	C	1085.54	.	AB=0;ABP=0;AC=2;AF=1;AN=2;AO=39;CIGAR=1X;DP=39;DPB=39;DPRA=0;EPP=15.538;EPPR=0;GTI=0;LEN=1;MEANALT=1;MQM=235.462;MQMR=0;NS=1;NUMALT=1;ODDS=58.6707;PAIRED=0;PAIREDR=0;PAO=0;PQA=0;PQR=0;PRO=0;QA=1340;QR=0;RO=0;RPL=18;RPP=3.51141;RPPR=0;RPR=21;RUN=1;SAF=20;SAP=3.06598;SAR=19;SRF=0;SRP=0;SRR=0;TYPE=snp	GT:DP:DPR:RO:QR:AO:QA:GL	1/1:39:39,39:0:0:39:1340:-112.549,-11.7402,0
chr14	49086649	.	A	G	614.97	.	AB=0;ABP=0;AC=2;AF=1;AN=2;AO=21;CIGAR=1X;DP=21;DPB=21;DPRA=0;EPP=5.59539;EPPR=0;GTI=0;LEN=1;MEANALT=1;MQM=242.905;MQMR=0;NS=1;NUMALT=1;ODDS=33.7174;PAIRED=0;PAIREDR=0;PAO=0;PQA=0;PQR=0;PRO=0;QA=748;QR=0;RO=0;RPL=15;RPP=11.386;RPPR=0;RPR=6;RUN=1;SAF=10;SAP=3.1137;SAR=11;SRF=0;SRP=0;SRR=0;TYPE=snp	GT:DP:DPR:RO:QR:AO:QA:GL	1/1:21:21,21:0:0:21:748:-64.8714,-6.32163,0
chr14	49172802	.	C	A	499.965	.	AB=0;ABP=0;AC=2;AF=1;AN=2;AO=18;CIGAR=1X;DP=18;DPB=18;DPRA=0;EPP=4.9405;EPPR=0;GTI=0;LEN=1;MEANALT=1;MQM=255;MQMR=0;NS=1;NUMALT=1;ODDS=29.5585;PAIRED=0;PAIREDR=0;PAO=0;PQA=0;PQR=0;PRO=0;QA=583;QR=0;RO=0;RPL=6;RPP=7.35324;RPPR=0;RPR=12;RUN=1;SAF=9;SAP=3.0103;SAR=9;SRF=0;SRP=0;SRR=0;TYPE=snp	GT:DP:DPR:RO:QR:AO:QA:GL	1/1:18:18,18:0:0:18:583:-52.7939,-5.41854,0
chr14	49172968	.	T	C	444.911	.	AB=0;ABP=0;AC=2;AF=1;AN=2;AO=16;CIGAR=1X;DP=17;DPB=17;DPRA=0;EPP=3.0103;EPPR=0;GTI=0;LEN=1;MEANALT=2;MQM=255;MQMR=0;NS=1;NUMALT=1;ODDS=26.7859;PAIRED=0;PAIREDR=0;PAO=0;PQA=0;PQR=0;PRO=0;QA=519;QR=0;RO=0;RPL=7;RPP=3.55317;RPPR=0;RPR=9;RUN=1;SAF=9;SAP=3.55317;SAR=7;SRF=0;SRP=0;SRR=0;TYPE=snp	GT:DP:DPR:RO:QR:AO:QA:GL	1/1:17:17,16:0:0:16:519:-46.7141,-4.81648,0
chr14	49187821	.	T	C	767.987	.	AB=0;ABP=0;AC=2;AF=1;AN=2;AO=24;CIGAR=1X;DP=24;DPB=24;DPRA=0;EPP=4.45795;EPPR=0;GTI=0;LEN=1;MEANALT=1;MQM=255;MQMR=0;NS=1;NUMALT=1;ODDS=37.8762;PAIRED=0;PAIREDR=0;PAO=0;PQA=0;PQR=0;PRO=0;QA=878;QR=0;RO=0;RPL=13;RPP=3.37221;RPPR=0;RPR=11;RUN=1;SAF=11;SAP=3.37221;SAR=13;SRF=0;SRP=0;SRR=0;TYPE=snp	GT:DP:DPR:RO:QR:AO:QA:GL	1/1:24:24,24:0:0:24:878:-79.3858,-7.22472,0
chr14	49187873	.	G	A	492.097	.	AB=0;ABP=0;AC=2;AF=1;AN=2;AO=17;CIGAR=1X;DP=17;DPB=17;DPRA=0;EPP=6.20364;EPPR=0;GTI=0;LEN=1;MEANALT=1;MQM=255;MQMR=0;NS=1;NUMALT=1;ODDS=28.1722;PAIRED=0;PAIREDR=0;PAO=0;PQA=0;PQR=0;PRO=0;QA=575;QR=0;RO=0;RPL=6;RPP=6.20364;RPPR=0;RPR=11;RUN=1;SAF=7;SAP=4.1599;SAR=10;SRF=0;SRP=0;SRR=0;TYPE=snp	GT:DP:DPR:RO:QR:AO:QA:GL	1/1:17:17,17:0:0:17:575:-52.0882,-5.11751,0
chr14	49188344	.	TG	T	241.508	.	AC=2;AF=1;LEN=1;TYPE=del;Split primitives	GT	1|1
chr14	49189706	.	G	T	413.955	.	AB=0;ABP=0;AC=2;AF=1;AN=2;AO=14;CIGAR=1X;DP=14;DPB=14;DPRA=0;EPP=5.49198;EPPR=0;GTI=0;LEN=1;MEANALT=1;MQM=255;MQMR=0;NS=1;NUMALT=1;ODDS=24.0133;PAIRED=0;PAIREDR=0;PAO=0;PQA=0;PQR=0;PRO=0;QA=498;QR=0;RO=0;RPL=11;RPP=12.937;RPPR=0;RPR=3;RUN=1;SAF=4;SAP=8.59409;SAR=10;SRF=0;SRP=0;SRR=0;TYPE=snp	GT:DP:DPR:RO:QR:AO:QA:GL	1/1:14:14,14:0:0:14:498:-45.1757,-4.21442,0
chr14	49190304	.	A	T	603.428	.	AB=0;ABP=0;AC=2;AF=1;AN=2;AO=24;CIGAR=1X;DP=24;DPB=24;DPRA=0;EPP=4.45795;EPPR=0;GTI=0;LEN=1;MEANALT=1;MQM=244.417;MQMR=0;NS=1;NUMALT=1;ODDS=37.8762;PAIRED=0;PAIREDR=0;PAO=0;PQA=0;PQR=0;PRO=0;QA=727;QR=0;RO=0;RPL=13;RPP=3.37221;RPPR=0;RPR=11;RUN=1;SAF=11;SAP=3.37221;SAR=13;SRF=0;SRP=0;SRR=0;TYPE=snp	GT:DP:DPR:RO:QR:AO:QA:GL	1/1:24:24,24:0:0:24:727:-62.9299,-7.22472,0
chr14	49190701	.	T	C	712.937	.	AB=0;ABP=0;AC=2;AF=1;AN=2;AO=25;CIGAR=1X;DP=25;DPB=25;DPRA=0;EPP=3.09716;EPPR=0;GTI=0;LEN=1;MEANALT=1;MQM=255;MQMR=0;NS=1;NUMALT=1;ODDS=39.2625;PAIRED=0;PAIREDR=0;PAO=0;PQA=0;PQR=0;PRO=0;QA=817;QR=0;RO=0;RPL=14;RPP=3.79203;RPPR=0;RPR=11;RUN=1;SAF=11;SAP=3.79203;SAR=14;SRF=0;SRP=0;SRR=0;TYPE=snp	GT:DP:DPR:RO:QR:AO:QA:GL	1/1:25:25,25:0:0:25:817:-73.8568,-7.52575,0
chr14	50765624	.	G	A	1729.42	.	AB=0;ABP=0;AC=2;AF=1;AN=2;AO=60;CIGAR=1X;DP=60;DPB=60;DPRA=0;EPP=6.62942;EPPR=0;GTI=0;LEN=1;MEANALT=1;MQM=250.767;MQMR=0;NS=1;NUMALT=1;ODDS=87.7828;PAIRED=0;PAIREDR=0;PAO=0;PQA=0;PQR=0;PRO=0;QA=2017;QR=0;RO=0;RPL=16;RPP=31.3842;RPPR=0;RPR=44;RUN=1;SAF=35;SAP=6.62942;SAR=25;SRF=0;SRP=0;SRR=0;TYPE=snp	GT:DP:DPR:RO:QR:AO:QA:GL	1/1:60:60,60:0:0:60:2017:-179.522,-18.0618,0
chr14	50765745	.	A	G	2686.08	.	AB=0;ABP=0;AC=2;AF=1;AN=2;AO=87;CIGAR=1X;DP=88;DPB=88;DPRA=0;EPP=3.23494;EPPR=0;GTI=0;LEN=1;MEANALT=2;MQM=252.08;MQMR=0;NS=1;NUMALT=1;ODDS=125.213;PAIRED=0;PAIREDR=0;PAO=0;PQA=0;PQR=0;PRO=0;QA=3066;QR=0;RO=0;RPL=39;RPP=5.03202;RPPR=0;RPR=48;RUN=1;SAF=57;SAP=21.2057;SAR=30;SRF=0;SRP=0;SRR=0;TYPE=snp	GT:DP:DPR:RO:QR:AO:QA:GL	1/1:88:88,87:0:0:87:3066:-273.866,-26.1896,0
chr14	50765844	.	G	A	1835.2	.	AB=0;ABP=0;AC=2;AF=1;AN=2;AO=68;CIGAR=1X;DP=68;DPB=68;DPRA=0;EPP=11.1853;EPPR=0;GTI=0;LEN=1;MEANALT=1;MQM=251.265;MQMR=0;NS=1;NUMALT=1;ODDS=98.8732;PAIRED=0;PAIREDR=0;PAO=0;PQA=0;PQR=0;PRO=0;QA=2125;QR=0;RO=0;RPL=41;RPP=9.26925;RPPR=0;RPR=27;RUN=1;SAF=29;SAP=6.20364;SAR=39;SRF=0;SRP=0;SRR=0;TYPE=snp	GT:DP:DPR:RO:QR:AO:QA:GL	1/1:68:68,68:0:0:68:2125:-188.317,-20.47,0
chr14	50765915	.	C	T	1638.04	.	AB=0;ABP=0;AC=2;AF=1;AN=2;AO=58;CIGAR=1X;DP=58;DPB=58;DPRA=0;EPP=4.35811;EPPR=0;GTI=0;LEN=1;MEANALT=1;MQM=246.241;MQMR=0;NS=1;NUMALT=1;ODDS=85.0102;PAIRED=0;PAIREDR=0;PAO=0;PQA=0;PQR=0;PRO=0;QA=1929;QR=0;RO=0;RPL=27;RPP=3.60933;RPPR=0;RPR=31;RUN=1;SAF=19;SAP=17.986;SAR=39;SRF=0;SRP=0;SRR=0;TYPE=snp	GT:DP:DPR:RO:QR:AO:QA:GL	1/1:58:58,58:0:0:58:1929:-168.442,-17.4597,0
chr14	50772515	.	G	A	1380.82	.	AB=0;ABP=0;AC=2;AF=1;AN=2;AO=52;CIGAR=1X;DP=53;DPB=53;DPRA=0;EPP=3.67845;EPPR=0;GTI=0;LEN=1;MEANALT=2;MQM=250.115;MQMR=0;NS=1;NUMALT=1;ODDS=76.6925;PAIRED=0;PAIREDR=0;PAO=0;PQA=0;PQR=0;PRO=0;QA=1716;QR=0;RO=0;RPL=49;RPP=91.3725;RPPR=0;RPR=3;RUN=1;SAF=25;SAP=3.17734;SAR=27;SRF=0;SRP=0;SRR=0;TYPE=snp	GT:DP:DPR:RO:QR:AO:QA:GL	1/1:53:53,52:0:0:52:1716:-151.389,-15.6536,0
chr14	50772550	.	A	G	1714.94	.	AB=0;ABP=0;AC=2;AF=1;AN=2;AO=57;CIGAR=1X;DP=57;DPB=57;DPRA=0;EPP=3.9627;EPPR=0;GTI=0;LEN=1;MEANALT=1;MQM=250.544;MQMR=0;NS=1;NUMALT=1;ODDS=83.6239;PAIRED=0;PAIREDR=0;PAO=0;PQA=0;PQR=0;PRO=0;QA=1990;QR=0;RO=0;RPL=38;RPP=16.763;RPPR=0;RPR=19;RUN=1;SAF=24;SAP=6.09608;SAR=33;SRF=0;SRP=0;SRR=0;TYPE=snp	GT:DP:DPR:RO:QR:AO:QA:GL	1/1:57:57,57:0:0:57:1990:-176.203,-17.1587,0
chr14	50777793	.	C	T	1843.18	.	AC=2;AF=1;LEN=1;TYPE=snp;Split primitives	GT	1|1
chr14	50777795	.	C	T	1843.18	.	AC=2;AF=1;LEN=1;TYPE=snp;Split primitives	GT	1|1
chr14	50810562	.	C	G	2421	.	AB=0;ABP=0;AC=2;AF=1;AN=2;AO=85;CIGAR=1X;DP=86;DPB=86;DPRA=0;EPP=5.07959;EPPR=5.18177;GTI=0;LEN=1;MEANALT=1;MQM=246.035;MQMR=255;NS=1;NUMALT=1;ODDS=116.386;PAIRED=0;PAIREDR=0;PAO=0;PQA=0;PQR=0;PRO=0;QA=3046;QR=22;RO=1;RPL=4;RPP=154.477;RPPR=5.18177;RPR=81;RUN=1;SAF=47;SAP=5.07959;SAR=38;SRF=0;SRP=5.18177;SRR=1;TYPE=snp	GT:DP:DPR:RO:QR:AO:QA:GL	1/1:86:86,85:1:22:85:3046:-263.016,-23.6886,0
chr14	50816230	.	C	T	1589.01	.	AB=0;ABP=0;AC=2;AF=1;AN=2;AO=56;CIGAR=1X;DP=56;DPB=56;DPRA=0;EPP=3.0103;EPPR=0;GTI=0;LEN=1;MEANALT=1;MQM=250.464;MQMR=0;NS=1;NUMALT=1;ODDS=82.2377;PAIRED=0;PAIREDR=0;PAO=0;PQA=0;PQR=0;PRO=0;QA=1872;QR=0;RO=0;RPL=43;RPP=37.909;RPPR=0;RPR=13;RUN=1;SAF=31;SAP=4.40625;SAR=25;SRF=0;SRP=0;SRR=0;TYPE=snp	GT:DP:DPR:RO:QR:AO:QA:GL	1/1:56:56,56:0:0:56:1872:-165.568,-16.8577,0
chr14	50816249	.	G	A	1959.86	.	AB=0;ABP=0;AC=2;AF=1;AN=2;AO=65;CIGAR=1X;DP=65;DPB=65;DPRA=0;EPP=5.71629;EPPR=0;GTI=0;LEN=1;MEANALT=1;MQM=251.092;MQMR=0;NS=1;NUMALT=1;ODDS=94.7143;PAIRED=0;PAIREDR=0;PAO=0;PQA=0;PQR=0;PRO=0;QA=2242;QR=0;RO=0;RPL=38;RPP=7.05258;RPPR=0;RPR=27;RUN=1;SAF=39;SAP=8.65613;SAR=26;SRF=0;SRP=0;SRR=0;TYPE=snp	GT:DP:DPR:RO:QR:AO:QA:GL	1/1:65:65,65:0:0:65:2242:-200.231,-19.567,0
chr14	50820856	.	G	A	1525.62	.	AB=0;ABP=0;AC=2;AF=1;AN=2;AO=54;CIGAR=1X;DP=54;DPB=54;DPRA=0;EPP=5.5839;EPPR=0;GTI=0;LEN=1;MEANALT=1;MQM=236.185;MQMR=0;NS=1;NUMALT=1;ODDS=79.4651;PAIRED=0;PAIREDR=0;PAO=0;PQA=0;PQR=0;PRO=0;QA=1855;QR=0;RO=0;RPL=30;RPP=4.45795;RPPR=0;RPR=24;RUN=1;SAF=31;SAP=5.5839;SAR=23;SRF=0;SRP=0;SRR=0;TYPE=snp	GT:DP:DPR:RO:QR:AO:QA:GL	1/1:54:54,54:0:0:54:1855:-156.11,-16.2556,0
chr14	50824758	.	T	G	558.662	.	AB=0;ABP=0;AC=2;AF=1;AN=2;AO=19;CIGAR=1X;DP=19;DPB=19;DPRA=0;EPP=3.12459;EPPR=0;GTI=0;LEN=1;MEANALT=1;MQM=241.632;MQMR=0;NS=1;NUMALT=1;ODDS=30.9448;PAIRED=0;PAIREDR=0;PAO=0;PQA=0;PQR=0;PRO=0;QA=693;QR=0;RO=0;RPL=14;RPP=12.2676;RPPR=0;RPR=5;RUN=1;SAF=14;SAP=12.2676;SAR=5;SRF=0;SRP=0;SRR=0;TYPE=snp	GT:DP:DPR:RO:QR:AO:QA:GL	1/1:19:19,19:0:0:19:693:-59.9284,-5.71957,0
chr14	50824777	.	A	G	409.591	.	AC=2;AF=1;LEN=1;TYPE=snp;Split primitives	GT	1|1
chr14	50824780	.	A	C	409.591	.	AC=2;AF=1;LEN=1;TYPE=snp;Split primitives	GT	1|1
chr14	50824786	.	A	G	468.525	.	AB=0;ABP=0;AC=2;AF=1;AN=2;AO=15;CIGAR=1X;DP=15;DPB=15;DPRA=0;EPP=3.15506;EPPR=0;GTI=0;LEN=1;MEANALT=1;MQM=255;MQMR=0;NS=1;NUMALT=1;ODDS=25.3996;PAIRED=0;PAIREDR=0;PAO=0;PQA=0;PQR=0;PRO=0;QA=555;QR=0;RO=0;RPL=11;RPP=10.1038;RPPR=0;RPR=4;RUN=1;SAF=11;SAP=10.1038;SAR=4;SRF=0;SRP=0;SRR=0;TYPE=snp	GT:DP:DPR:RO:QR:AO:QA:GL	1/1:15:15,15:0:0:15:555:-50.32,-4.51545,0
chr14	50824820	.	T	C	367.092	.	AB=0;ABP=0;AC=2;AF=1;AN=2;AO=15;CIGAR=1X;DP=15;DPB=15;DPRA=0;EPP=6.62942;EPPR=0;GTI=0;LEN=1;MEANALT=1;MQM=255;MQMR=0;NS=1;NUMALT=1;ODDS=25.3996;PAIRED=0;PAIREDR=0;PAO=0;PQA=0;PQR=0;PRO=0;QA=443;QR=0;RO=0;RPL=10;RPP=6.62942;RPPR=0;RPR=5;RUN=1;SAF=11;SAP=10.1038;SAR=4;SRF=0;SRP=0;SRR=0;TYPE=snp	GT:DP:DPR:RO:QR:AO:QA:GL	1/1:15:15,15:0:0:15:443:-40.1653,-4.51545,0
chr14	50824890	.	A	G	608.7	.	AB=0;ABP=0;AC=2;AF=1;AN=2;AO=20;CIGAR=1X;DP=20;DPB=20;DPRA=0;EPP=3.44459;EPPR=0;GTI=0;LEN=1;MEANALT=1;MQM=255;MQMR=0;NS=1;NUMALT=1;ODDS=32.3311;PAIRED=0;PAIREDR=0;PAO=0;PQA=0;PQR=0;PRO=0;QA=706;QR=0;RO=0;RPL=6;RPP=9.95901;RPPR=0;RPR=14;RUN=1;SAF=11;SAP=3.44459;SAR=9;SRF=0;SRP=0;SRR=0;TYPE=snp	GT:DP:DPR:RO:QR:AO:QA:GL	1/1:20:20,20:0:0:20:706:-63.893,-6.0206,0
chr14	50825057	.	A	T	797.584	.	AB=0;ABP=0;AC=2;AF=1;AN=2;AO=31;CIGAR=1X;DP=31;DPB=31;DPRA=0;EPP=8.68415;EPPR=0;GTI=0;LEN=1;MEANALT=1;MQM=246.806;MQMR=0;NS=1;NUMALT=1;ODDS=47.5803;PAIRED=0;PAIREDR=0;PAO=0;PQA=0;PQR=0;PRO=0;QA=966;QR=0;RO=0;RPL=23;RPP=18.771;RPPR=0;RPR=8;RUN=1;SAF=15;SAP=3.08035;SAR=16;SRF=0;SRP=0;SRR=0;TYPE=snp	GT:DP:DPR:RO:QR:AO:QA:GL	1/1:31:31,31:0:0:31:966:-84.4515,-9.33193,0
chr14	50827163	.	T	G	574.17	.	AB=0;ABP=0;AC=2;AF=1;AN=2;AO=21;CIGAR=1X;DP=22;DPB=22;DPRA=0;EPP=3.1137;EPPR=5.18177;GTI=0;LEN=1;MEANALT=1;MQM=230.81;MQMR=255;NS=1;NUMALT=1;ODDS=31.0987;PAIRED=0;PAIREDR=0;PAO=0;PQA=0;PQR=0;PRO=0;QA=753;QR=13;RO=1;RPL=5;RPP=15.5221;RPPR=5.18177;RPR=16;RUN=1;SAF=13;SAP=5.59539;SAR=8;SRF=1;SRP=5.18177;SRR=0;TYPE=snp	GT:DP:DPR:RO:QR:AO:QA:GL	1/1:22:22,21:1:13:21:753:-60.3142,-5.32266,0
chr14	50836703	.	A	C	564.266	.	AB=0;ABP=0;AC=2;AF=1;AN=2;AO=21;CIGAR=1X;DP=21;DPB=21;DPRA=0;EPP=15.5221;EPPR=0;GTI=0;LEN=1;MEANALT=1;MQM=255;MQMR=0;NS=1;NUMALT=1;ODDS=33.7174;PAIRED=0;PAIREDR=0;PAO=0;PQA=0;PQR=0;PRO=0;QA=704;QR=0;RO=0;RPL=19;RPP=32.8939;RPPR=0;RPR=2;RUN=1;SAF=7;SAP=8.07707;SAR=14;SRF=0;SRP=0;SRR=0;TYPE=snp	GT:DP:DPR:RO:QR:AO:QA:GL	1/1:21:21,21:0:0:21:704:-63.6952,-6.32163,0
chr14	50836864	.	A	G	494.261	.	AB=0;ABP=0;AC=2;AF=1;AN=2;AO=17;CIGAR=1X;DP=18;DPB=18;DPRA=0;EPP=4.1599;EPPR=5.18177;GTI=0;LEN=1;MEANALT=1;MQM=255;MQMR=255;NS=1;NUMALT=1;ODDS=20.228;PAIRED=0;PAIREDR=0;PAO=0;PQA=0;PQR=0;PRO=0;QA=614;QR=37;RO=1;RPL=4;RPP=13.3567;RPPR=5.18177;RPR=13;RUN=1;SAF=10;SAP=4.1599;SAR=7;SRF=1;SRP=5.18177;SRR=0;TYPE=snp	GT:DP:DPR:RO:QR:AO:QA:GL	1/1:18:18,17:1:37:17:614:-51.9212,-1.71854,0
chr14	50837148	.	G	A	597.136	.	AB=0;ABP=0;AC=2;AF=1;AN=2;AO=20;CIGAR=1X;DP=20;DPB=20;DPRA=0;EPP=4.74748;EPPR=0;GTI=0;LEN=1;MEANALT=1;MQM=242.3;MQMR=0;NS=1;NUMALT=1;ODDS=32.3311;PAIRED=0;PAIREDR=0;PAO=0;PQA=0;PQR=0;PRO=0;QA=735;QR=0;RO=0;RPL=5;RPP=13.8677;RPPR=0;RPR=15;RUN=1;SAF=11;SAP=3.44459;SAR=9;SRF=0;SRP=0;SRR=0;TYPE=snp	GT:DP:DPR:RO:QR:AO:QA:GL	1/1:20:20,20:0:0:20:735:-63.2595,-6.0206,0
chr14	50837176	.	T	C	479.09	.	AB=0;ABP=0;AC=2;AF=1;AN=2;AO=17;CIGAR=1X;DP=17;DPB=17;DPRA=0;EPP=4.1599;EPPR=0;GTI=0;LEN=1;MEANALT=1;MQM=255;MQMR=0;NS=1;NUMALT=1;ODDS=28.1722;PAIRED=0;PAIREDR=0;PAO=0;PQA=0;PQR=0;PRO=0;QA=589;QR=0;RO=0;RPL=1;RPP=31.7504;RPPR=0;RPR=16;RUN=1;SAF=8;SAP=3.13803;SAR=9;SRF=0;SRP=0;SRR=0;TYPE=snp	GT:DP:DPR:RO:QR:AO:QA:GL	1/1:17:17,17:0:0:17:589:-53.3565,-5.11751,0
chr14	50837421	.	G	A	536.407	.	AB=0;ABP=0;AC=2;AF=1;AN=2;AO=17;CIGAR=1X;DP=17;DPB=17;DPRA=0;EPP=9.26925;EPPR=0;GTI=0;LEN=1;MEANALT=1;MQM=255;MQMR=0;NS=1;NUMALT=1;ODDS=28.1722;PAIRED=0;PAIREDR=0;PAO=0;PQA=0;PQR=0;PRO=0;QA=624;QR=0;RO=0;RPL=8;RPP=3.13803;RPPR=0;RPR=9;RUN=1;SAF=7;SAP=4.1599;SAR=10;SRF=0;SRP=0;SRR=0;TYPE=snp	GT:DP:DPR:RO:QR:AO:QA:GL	1/1:17:17,17:0:0:17:624:-56.5271,-5.11751,0
chr14	50839101	.	G	A	313.394	.	AB=0;ABP=0;AC=2;AF=1;AN=2;AO=11;CIGAR=1X;DP=11;DPB=11;DPRA=0;EPP=3.20771;EPPR=0;GTI=0;LEN=1;MEANALT=1;MQM=231.909;MQMR=0;NS=1;NUMALT=1;ODDS=19.8544;PAIRED=0;PAIREDR=0;PAO=0;PQA=0;PQR=0;PRO=0;QA=392;QR=0;RO=0;RPL=5;RPP=3.20771;RPPR=0;RPR=6;RUN=1;SAF=3;SAP=7.94546;SAR=8;SRF=0;SRP=0;SRR=0;TYPE=snp	GT:DP:DPR:RO:QR:AO:QA:GL	1/1:11:11,11:0:0:11:392:-33.7266,-3.31133,0
chr14	50841571	.	G	A	685.199	.	AB=0;ABP=0;AC=2;AF=1;AN=2;AO=25;CIGAR=1X;DP=25;DPB=25;DPRA=0;EPP=7.26639;EPPR=0;GTI=0;LEN=1;MEANALT=1;MQM=255;MQMR=0;NS=1;NUMALT=1;ODDS=39.2625;PAIRED=0;PAIREDR=0;PAO=0;PQA=0;PQR=0;PRO=0;QA=817;QR=0;RO=0;RPL=19;RPP=17.6895;RPPR=0;RPR=6;RUN=1;SAF=18;SAP=13.5202;SAR=7;SRF=0;SRP=0;SRR=0;TYPE=snp	GT:DP:DPR:RO:QR:AO:QA:GL	1/1:25:25,25:0:0:25:817:-73.8568,-7.52575,0
chr14	50841920	.	T	C	673.766	.	AB=0;ABP=0;AC=2;AF=1;AN=2;AO=23;CIGAR=1X;DP=23;DPB=23;DPRA=0;EPP=7.63648;EPPR=0;GTI=0;LEN=1;MEANALT=1;MQM=243.957;MQMR=0;NS=1;NUMALT=1;ODDS=36.4899;PAIRED=0;PAIREDR=0;PAO=0;PQA=0;PQR=0;PRO=0;QA=808;QR=0;RO=0;RPL=13;RPP=3.86001;RPPR=0;RPR=10;RUN=1;SAF=11;SAP=3.10471;SAR=12;SRF=0;SRP=0;SRR=0;TYPE=snp	GT:DP:DPR:RO:QR:AO:QA:GL	1/1:23:23,23:0:0:23:808:-70.2678,-6.92369,0
chr14	50855613	.	C	T	321.939	.	AB=0;ABP=0;AC=2;AF=1;AN=2;AO=11;CIGAR=1X;DP=11;DPB=11;DPRA=0;EPP=4.78696;EPPR=0;GTI=0;LEN=1;MEANALT=1;MQM=255;MQMR=0;NS=1;NUMALT=1;ODDS=19.8544;PAIRED=0;PAIREDR=0;PAO=0;PQA=0;PQR=0;PRO=0;QA=382;QR=0;RO=0;RPL=8;RPP=7.94546;RPPR=0;RPR=3;RUN=1;SAF=5;SAP=3.20771;SAR=6;SRF=0;SRP=0;SRR=0;TYPE=snp	GT:DP:DPR:RO:QR:AO:QA:GL	1/1:11:11,11:0:0:11:382:-34.7273,-3.31133,0
chr14	50860976	.	A	G	431.461	.	AB=0;ABP=0;AC=2;AF=1;AN=2;AO=16;CIGAR=1X;DP=16;DPB=16;DPRA=0;EPP=3.55317;EPPR=0;GTI=0;LEN=1;MEANALT=1;MQM=223.25;MQMR=0;NS=1;NUMALT=1;ODDS=26.7859;PAIRED=0;PAIREDR=0;PAO=0;PQA=0;PQR=0;PRO=0;QA=577;QR=0;RO=0;RPL=7;RPP=3.55317;RPPR=0;RPR=9;RUN=1;SAF=4;SAP=11.6962;SAR=12;SRF=0;SRP=0;SRR=0;TYPE=snp	GT:DP:DPR:RO:QR:AO:QA:GL	1/1:16:16,16:0:0:16:577:-46.2187,-4.81648,0
chr14	50866809	.	T	C	436.475	.	AB=0;ABP=0;AC=2;AF=1;AN=2;AO=15;CIGAR=1X;DP=15;DPB=15;DPRA=0;EPP=3.15506;EPPR=0;GTI=0;LEN=1;MEANALT=1;MQM=255;MQMR=0;NS=1;NUMALT=1;ODDS=25.3996;PAIRED=0;PAIREDR=0;PAO=0;PQA=0;PQR=0;PRO=0;QA=506;QR=0;RO=0;RPL=8;RPP=3.15506;RPPR=0;RPR=7;RUN=1;SAF=9;SAP=4.31318;SAR=6;SRF=0;SRP=0;SRR=0;TYPE=snp	GT:DP:DPR:RO:QR:AO:QA:GL	1/1:15:15,15:0:0:15:506:-45.8773,-4.51545,0
chr14	50868233	.	T	C	439.501	.	AB=0;ABP=0;AC=2;AF=1;AN=2;AO=14;CIGAR=1X;DP=14;DPB=14;DPRA=0;EPP=5.49198;EPPR=0;GTI=0;LEN=1;MEANALT=1;MQM=255;MQMR=0;NS=1;NUMALT=1;ODDS=24.0133;PAIRED=0;PAIREDR=0;PAO=0;PQA=0;PQR=0;PRO=0;QA=518;QR=0;RO=0;RPL=9;RPP=5.49198;RPPR=0;RPR=5;RUN=1;SAF=10;SAP=8.59409;SAR=4;SRF=0;SRP=0;SRR=0;TYPE=snp	GT:DP:DPR:RO:QR:AO:QA:GL	1/1:14:14,14:0:0:14:518:-46.99,-4.21442,0
chr14	50868261	.	G	T	338.434	.	AB=0;ABP=0;AC=2;AF=1;AN=2;AO=11;CIGAR=1X;DP=11;DPB=11;DPRA=0;EPP=12.6832;EPPR=0;GTI=0;LEN=1;MEANALT=1;MQM=255;MQMR=0;NS=1;NUMALT=1;ODDS=19.8544;PAIRED=0;PAIREDR=0;PAO=0;PQA=0;PQR=0;PRO=0;QA=407;QR=0;RO=0;RPL=7;RPP=4.78696;RPPR=0;RPR=4;RUN=1;SAF=7;SAP=4.78696;SAR=4;SRF=0;SRP=0;SRR=0;TYPE=snp	GT:DP:DPR:RO:QR:AO:QA:GL	1/1:11:11,11:0:0:11:407:-37,-3.31133,0
chr14	50868273	.	G	A	300.121	.	AB=0;ABP=0;AC=2;AF=1;AN=2;AO=11;CIGAR=1X;DP=11;DPB=11;DPRA=0;EPP=7.94546;EPPR=0;GTI=0;LEN=1;MEANALT=1;MQM=255;MQMR=0;NS=1;NUMALT=1;ODDS=19.8544;PAIRED=0;PAIREDR=0;PAO=0;PQA=0;PQR=0;PRO=0;QA=358;QR=0;RO=0;RPL=7;RPP=4.78696;RPPR=0;RPR=4;RUN=1;SAF=6;SAP=3.20771;SAR=5;SRF=0;SRP=0;SRR=0;TYPE=snp	GT:DP:DPR:RO:QR:AO:QA:GL	1/1:11:11,11:0:0:11:358:-32.5455,-3.31133,0
chr14	50915788	.	T	C	685.682	.	AB=0;ABP=0;AC=2;AF=1;AN=2;AO=25;CIGAR=1X;DP=26;DPB=26;DPRA=0;EPP=5.18177;EPPR=5.18177;GTI=0;LEN=1;MEANALT=1;MQM=255;MQMR=255;NS=1;NUMALT=1;ODDS=30.9506;PAIRED=0;PAIREDR=0;PAO=0;PQA=0;PQR=0;PRO=0;QA=852;QR=37;RO=1;RPL=5;RPP=22.5536;RPPR=5.18177;RPR=20;RUN=1;SAF=18;SAP=13.5202;SAR=7;SRF=1;SRP=5.18177;SRR=0;TYPE=snp	GT:DP:DPR:RO:QR:AO:QA:GL	1/1:26:26,25:1:37:25:852:-73.3208,-4.12678,0
chr14	50915842	.	T	A	905.919	.	AB=0;ABP=0;AC=2;AF=1;AN=2;AO=34;CIGAR=1X;DP=35;DPB=35;DPRA=0;EPP=3.0103;EPPR=5.18177;GTI=0;LEN=1;MEANALT=1;MQM=255;MQMR=255;NS=1;NUMALT=1;ODDS=43.13;PAIRED=0;PAIREDR=0;PAO=0;PQA=0;PQR=0;PRO=0;QA=1070;QR=37;RO=1;RPL=14;RPP=5.30951;RPPR=5.18177;RPR=20;RUN=1;SAF=21;SAP=7.09778;SAR=13;SRF=1;SRP=5.18177;SRR=0;TYPE=snp	GT:DP:DPR:RO:QR:AO:QA:GL	1/1:35:35,34:1:37:34:1070:-92.9147,-6.83605,0
chr14	50916220	.	G	T	3273.87	.	AB=0;ABP=0;AC=2;AF=1;AN=2;AO=114;CIGAR=1X;DP=116;DPB=116;DPRA=0;EPP=7.88659;EPPR=0;GTI=0;LEN=1;MEANALT=2;MQM=248.316;MQMR=0;NS=1;NUMALT=1;ODDS=162.643;PAIRED=0;PAIREDR=0;PAO=0;PQA=0;PQR=0;PRO=0;QA=3786;QR=0;RO=0;RPL=49;RPP=7.88659;RPPR=0;RPR=65;RUN=1;SAF=64;SAP=6.74371;SAR=50;SRF=0;SRP=0;SRR=0;TYPE=snp	GT:DP:DPR:RO:QR:AO:QA:GL	1/1:116:116,114:0:0:114:3786:-332.11,-34.3174,0
chr14	50917283	.	G	A	2594.67	.	AB=0;ABP=0;AC=2;AF=1;AN=2;AO=87;CIGAR=1X;DP=87;DPB=87;DPRA=0;EPP=5.03202;EPPR=0;GTI=0;LEN=1;MEANALT=1;MQM=249.161;MQMR=0;NS=1;NUMALT=1;ODDS=125.213;PAIRED=0;PAIREDR=0;PAO=0;PQA=0;PQR=0;PRO=0;QA=3004;QR=0;RO=0;RPL=55;RPP=16.2139;RPPR=0;RPR=32;RUN=1;SAF=42;SAP=3.23494;SAR=45;SRF=0;SRP=0;SRR=0;TYPE=snp	GT:DP:DPR:RO:QR:AO:QA:GL	1/1:87:87,87:0:0:87:3004:-264.217,-26.1896,0
chr14	50919967	.	C	T	459.446	.	AB=0;ABP=0;AC=2;AF=1;AN=2;AO=16;CIGAR=1X;DP=16;DPB=16;DPRA=0;EPP=3.55317;EPPR=0;GTI=0;LEN=1;MEANALT=1;MQM=255;MQMR=0;NS=1;NUMALT=1;ODDS=26.7859;PAIRED=0;PAIREDR=0;PAO=0;PQA=0;PQR=0;PRO=0;QA=563;QR=0;RO=0;RPL=1;RPP=29.6108;RPPR=0;RPR=15;RUN=1;SAF=8;SAP=3.0103;SAR=8;SRF=0;SRP=0;SRR=0;TYPE=snp	GT:DP:DPR:RO:QR:AO:QA:GL	1/1:16:16,16:0:0:16:563:-51.0219,-4.81648,0
chr14	50919981	.	T	C	706.228	.	AB=0;ABP=0;AC=2;AF=1;AN=2;AO=24;CIGAR=1X;DP=24;DPB=24;DPRA=0;EPP=8.80089;EPPR=0;GTI=0;LEN=1;MEANALT=1;MQM=255;MQMR=0;NS=1;NUMALT=1;ODDS=37.8762;PAIRED=0;PAIREDR=0;PAO=0;PQA=0;PQR=0;PRO=0;QA=873;QR=0;RO=0;RPL=1;RPP=46.8017;RPPR=0;RPR=23;RUN=1;SAF=15;SAP=6.26751;SAR=9;SRF=0;SRP=0;SRR=0;TYPE=snp	GT:DP:DPR:RO:QR:AO:QA:GL	1/1:24:24,24:0:0:24:873:-78.9337,-7.22472,0
chr14	50924665	.	G	C	1930.39	.	AB=0;ABP=0;AC=2;AF=1;AN=2;AO=67;CIGAR=1X;DP=67;DPB=67;DPRA=0;EPP=4.59839;EPPR=0;GTI=0;LEN=1;MEANALT=1;MQM=255;MQMR=0;NS=1;NUMALT=1;ODDS=97.4869;PAIRED=0;PAIREDR=0;PAO=0;PQA=0;PQR=0;PRO=0;QA=2391;QR=0;RO=0;RPL=67;RPP=148.499;RPPR=0;RPR=0;RUN=1;SAF=37;SAP=4.59839;SAR=30;SRF=0;SRP=0;SRR=0;TYPE=snp	GT:DP:DPR:RO:QR:AO:QA:GL	1/1:67:67,67:0:0:67:2391:-215.547,-20.169,0
chr14	50924803	.	A	G	1201.84	.	AB=0;ABP=0;AC=2;AF=1;AN=2;AO=42;CIGAR=1X;DP=42;DPB=42;DPRA=0;EPP=13.1438;EPPR=0;GTI=0;LEN=1;MEANALT=1;MQM=255;MQMR=0;NS=1;NUMALT=1;ODDS=62.8295;PAIRED=0;PAIREDR=0;PAO=0;PQA=0;PQR=0;PRO=0;QA=1482;QR=0;RO=0;RPL=40;RPP=77.6676;RPPR=0;RPR=2;RUN=1;SAF=14;SAP=13.1438;SAR=28;SRF=0;SRP=0;SRR=0;TYPE=snp	GT:DP:DPR:RO:QR:AO:QA:GL	1/1:42:42,42:0:0:42:1482:-133.733,-12.6433,0
chr14	50926631	.	T	A	6499.51	.	AB=0;ABP=0;AC=2;AF=1;AN=2;AO=214;CIGAR=1X;DP=214;DPB=214;DPRA=0;EPP=4.02501;EPPR=0;GTI=0;LEN=1;MEANALT=1;MQM=253.813;MQMR=0;NS=1;NUMALT=1;ODDS=301.272;PAIRED=0;PAIREDR=0;PAO=0;PQA=0;PQR=0;PRO=0;QA=7293;QR=0;RO=0;RPL=104;RPP=3.37559;RPPR=0;RPR=110;RUN=1;SAF=96;SAP=7.92148;SAR=118;SRF=0;SRP=0;SRR=0;TYPE=snp	GT:DP:DPR:RO:QR:AO:QA:GL	1/1:214:214,214:0:0:214:7293:-654.369,-64.4204,0
chr14	50927319	.	A	G	1187.74	.	AB=0;ABP=0;AC=2;AF=1;AN=2;AO=39;CIGAR=1X;DP=39;DPB=39;DPRA=0;EPP=7.52028;EPPR=0;GTI=0;LEN=1;MEANALT=1;MQM=255;MQMR=0;NS=1;NUMALT=1;ODDS=58.6707;PAIRED=0;PAIREDR=0;PAO=0;PQA=0;PQR=0;PRO=0;QA=1361;QR=0;RO=0;RPL=16;RPP=5.73856;RPPR=0;RPR=23;RUN=1;SAF=25;SAP=9.74743;SAR=14;SRF=0;SRP=0;SRR=0;TYPE=snp	GT:DP:DPR:RO:QR:AO:QA:GL	1/1:39:39,39:0:0:39:1361:-122.839,-11.7402,0
chr14	50927444	.	G	A	1905.73	.	AB=0;ABP=0;AC=2;AF=1;AN=2;AO=65;CIGAR=1X;DP=65;DPB=65;DPRA=0;EPP=3.31097;EPPR=0;GTI=0;LEN=1;MEANALT=1;MQM=255;MQMR=0;NS=1;NUMALT=1;ODDS=94.7143;PAIRED=0;PAIREDR=0;PAO=0;PQA=0;PQR=0;PRO=0;QA=2156;QR=0;RO=0;RPL=33;RPP=3.04371;RPPR=0;RPR=32;RUN=1;SAF=40;SAP=10.5269;SAR=25;SRF=0;SRP=0;SRR=0;TYPE=snp	GT:DP:DPR:RO:QR:AO:QA:GL	1/1:65:65,65:0:0:65:2156:-194.372,-19.567,0
chr14	50927458	.	G	A	1655.02	.	AB=0;ABP=0;AC=2;AF=1;AN=2;AO=57;CIGAR=1X;DP=58;DPB=58;DPRA=0;EPP=3.9627;EPPR=5.18177;GTI=0;LEN=1;MEANALT=1;MQM=255;MQMR=255;NS=1;NUMALT=1;ODDS=74.5097;PAIRED=0;PAIREDR=0;PAO=0;PQA=0;PQR=0;PRO=0;QA=1902;QR=37;RO=1;RPL=26;RPP=3.9627;RPPR=5.18177;RPR=31;RUN=1;SAF=31;SAP=3.9627;SAR=26;SRF=1;SRP=5.18177;SRR=0;TYPE=snp	GT:DP:DPR:RO:QR:AO:QA:GL	1/1:58:58,57:1:37:57:1902:-167.814,-13.7597,0
chr14	50927561	.	C	T	1849.01	.	AB=0;ABP=0;AC=2;AF=1;AN=2;AO=65;CIGAR=1X;DP=66;DPB=66;DPRA=0;EPP=17.7429;EPPR=0;GTI=0;LEN=1;MEANALT=2;MQM=255;MQMR=0;NS=1;NUMALT=1;ODDS=94.7143;PAIRED=0;PAIREDR=0;PAO=0;PQA=0;PQR=0;PRO=0;QA=2324;QR=0;RO=0;RPL=22;RPP=17.7429;RPPR=0;RPR=43;RUN=1;SAF=0;SAP=144.156;SAR=65;SRF=0;SRP=0;SRR=0;TYPE=snp	GT:DP:DPR:RO:QR:AO:QA:GL	1/1:66:66,65:0:0:65:2324:-209.433,-19.567,0
chr14	50927569	.	A	C	1877.36	.	AB=0;ABP=0;AC=2;AF=1;AN=2;AO=68;CIGAR=1X;DP=68;DPB=68;DPRA=0;EPP=9.26925;EPPR=0;GTI=0;LEN=1;MEANALT=1;MQM=247.529;MQMR=0;NS=1;NUMALT=1;ODDS=98.8732;PAIRED=0;PAIREDR=0;PAO=0;PQA=0;PQR=0;PRO=0;QA=2394;QR=0;RO=0;RPL=27;RPP=9.26925;RPPR=0;RPR=41;RUN=1;SAF=0;SAP=150.67;SAR=68;SRF=0;SRP=0;SRR=0;TYPE=snp	GT:DP:DPR:RO:QR:AO:QA:GL	1/1:68:68,68:0:0:68:2394:-211.48,-20.47,0
chr14	50927766	.	C	G	5606.13	.	AB=0;ABP=0;AC=2;AF=1;AN=2;AO=180;CIGAR=1X;DP=180;DPB=180;DPRA=0;EPP=4.74748;EPPR=0;GTI=0;LEN=1;MEANALT=1;MQM=250.767;MQMR=0;NS=1;NUMALT=1;ODDS=254.138;PAIRED=0;PAIREDR=0;PAO=0;PQA=0;PQR=0;PRO=0;QA=6384;QR=0;RO=0;RPL=80;RPP=7.83579;RPPR=0;RPR=100;RUN=1;SAF=78;SAP=9.95901;SAR=102;SRF=0;SRP=0;SRR=0;TYPE=snp	GT:DP:DPR:RO:QR:AO:QA:GL	1/1:180:180,180:0:0:180:6384:-565.639,-54.1854,0
chr14	50927933	.	A	G	6176.07	.	AB=0;ABP=0;AC=2;AF=1;AN=2;AO=200;CIGAR=1X;DP=200;DPB=200;DPRA=0;EPP=4.09604;EPPR=0;GTI=0;LEN=1;MEANALT=1;MQM=249.92;MQMR=0;NS=1;NUMALT=1;ODDS=281.864;PAIRED=0;PAIREDR=0;PAO=0;PQA=0;PQR=0;PRO=0;QA=7049;QR=0;RO=0;RPL=109;RPP=6.52809;RPPR=0;RPR=91;RUN=1;SAF=110;SAP=7.35324;SAR=90;SRF=0;SRP=0;SRR=0;TYPE=snp	GT:DP:DPR:RO:QR:AO:QA:GL	1/1:200:200,200:0:0:200:7049:-622.245,-60.206,0
chr14	50930212	.	G	T	3152.9	.	AB=0;ABP=0;AC=2;AF=1;AN=2;AO=107;CIGAR=1X;DP=108;DPB=108;DPRA=0;EPP=5.46589;EPPR=0;GTI=0;LEN=1;MEANALT=2;MQM=243.131;MQMR=0;NS=1;NUMALT=1;ODDS=152.939;PAIRED=0;PAIREDR=0;PAO=0;PQA=0;PQR=0;PRO=0;QA=3810;QR=0;RO=0;RPL=82;RPP=68.9459;RPPR=0;RPR=25;RUN=1;SAF=71;SAP=27.8706;SAR=36;SRF=0;SRP=0;SRR=0;TYPE=snp	GT:DP:DPR:RO:QR:AO:QA:GL	1/1:108:108,107:0:0:107:3810:-328.258,-32.2102,0
chr14	50950623	.	C	T	5051.55	.	AB=0;ABP=0;AC=2;AF=1;AN=2;AO=307;CIGAR=1X;DP=308;DPB=308;DPRA=0;EPP=3.58323;EPPR=0;GTI=0;LEN=1;MEANALT=2;MQM=149.925;MQMR=0;NS=1;NUMALT=1;ODDS=430.198;PAIRED=0;PAIREDR=0;PAO=0;PQA=0;PQR=0;PRO=0;QA=9605;QR=0;RO=0;RPL=179;RPP=21.4077;RPPR=0;RPR=128;RUN=1;SAF=170;SAP=10.713;SAR=137;SRF=0;SRP=0;SRR=0;TYPE=snp	GT:DP:DPR:RO:QR:AO:QA:GL	1/1:308:308,307:0:0:307:9605:-511.849,-92.4162,0
chr14	50950897	.	G	C	7042.75	.	AB=0;ABP=0;AC=2;AF=1;AN=2;AO=302;CIGAR=1X;DP=303;DPB=303;DPRA=0;EPP=10.3732;EPPR=5.18177;GTI=0;LEN=1;MEANALT=1;MQM=186.874;MQMR=255;NS=1;NUMALT=1;ODDS=419.176;PAIRED=0;PAIREDR=0;PAO=0;PQA=0;PQR=0;PRO=0;QA=10737;QR=8;RO=1;RPL=187;RPP=40.2848;RPPR=5.18177;RPR=115;RUN=1;SAF=168;SAP=11.3223;SAR=134;SRF=0;SRP=5.18177;SRR=1;TYPE=snp	GT:DP:DPR:RO:QR:AO:QA:GL	1/1:303:303,302:1:8:302:10737:-712.704,-90.4121,0
chr14	50951009	.	G	A	5794.72	.	AB=0;ABP=0;AC=2;AF=1;AN=2;AO=278;CIGAR=1X;DP=282;DPB=282;DPRA=0;EPP=5.54108;EPPR=5.18177;GTI=0;LEN=1;MEANALT=1;MQM=191.957;MQMR=191.5;NS=1;NUMALT=1;ODDS=357.136;PAIRED=0;PAIREDR=0;PAO=0;PQA=0;PQR=0;PRO=0;QA=9458;QR=143;RO=4;RPL=19;RPP=452.927;RPPR=3.0103;RPR=259;RUN=1;SAF=147;SAP=5.00993;SAR=131;SRF=3;SRP=5.18177;SRR=1;TYPE=snp	GT:DP:DPR:RO:QR:AO:QA:GL	1/1:282:282,278:4:143:278:9458:-635.543,-74.993,0
chr14	50951450	.	C	T	7362.96	.	AC=2;AF=1;LEN=1;TYPE=snp;Split primitives	GT	1|1
chr14	50951453	.	T	A	7362.96	.	AC=2;AF=1;LEN=1;TYPE=snp;Split primitives	GT	1|1
chr14	50951679	.	T	G	6894.06	.	AB=0;ABP=0;AC=2;AF=1;AN=2;AO=223;CIGAR=1X;DP=227;DPB=227;DPRA=0;EPP=24.5205;EPPR=3.0103;GTI=0;LEN=1;MEANALT=1;MQM=252.722;MQMR=255;NS=1;NUMALT=1;ODDS=279.122;PAIRED=0;PAIREDR=0;PAO=0;PQA=0;PQR=0;PRO=0;QA=7913;QR=124;RO=4;RPL=101;RPP=7.30456;RPPR=11.6962;RPR=122;RUN=1;SAF=126;SAP=11.1996;SAR=97;SRF=2;SRP=3.0103;SRR=2;TYPE=snp	GT:DP:DPR:RO:QR:AO:QA:GL	1/1:227:227,223:4:124:223:7913:-694.572,-56.8638,0
chr14	50951930	.	C	A	3216.14	.	AB=0;ABP=0;AC=2;AF=1;AN=2;AO=134;CIGAR=1X;DP=135;DPB=135;DPRA=0;EPP=40.3467;EPPR=5.18177;GTI=0;LEN=1;MEANALT=1;MQM=226.567;MQMR=255;NS=1;NUMALT=1;ODDS=185.936;PAIRED=0;PAIREDR=0;PAO=0;PQA=0;PQR=0;PRO=0;QA=4525;QR=13;RO=1;RPL=128;RPP=244.206;RPPR=5.18177;RPR=6;RUN=1;SAF=39;SAP=53.8292;SAR=95;SRF=1;SRP=5.18177;SRR=0;TYPE=snp	GT:DP:DPR:RO:QR:AO:QA:GL	1/1:135:135,134:1:13:134:4525:-362.506,-39.339,0
chr14	50964305	.	T	A	1208.75	.	AB=0;ABP=0;AC=2;AF=1;AN=2;AO=45;CIGAR=1X;DP=45;DPB=45;DPRA=0;EPP=4.21667;EPPR=0;GTI=0;LEN=1;MEANALT=1;MQM=249.356;MQMR=0;NS=1;NUMALT=1;ODDS=66.9884;PAIRED=0;PAIREDR=0;PAO=0;PQA=0;PQR=0;PRO=0;QA=1527;QR=0;RO=0;RPL=44;RPP=92.2337;RPPR=0;RPR=1;RUN=1;SAF=19;SAP=5.37479;SAR=26;SRF=0;SRP=0;SRR=0;TYPE=snp	GT:DP:DPR:RO:QR:AO:QA:GL	1/1:45:45,45:0:0:45:1527:-134.972,-13.5464,0
chr14	51091202	.	A	C	5528.07	.	AB=0;ABP=0;AC=2;AF=1;AN=2;AO=191;CIGAR=1X;DP=191;DPB=191;DPRA=0;EPP=66.9607;EPPR=0;GTI=0;LEN=1;MEANALT=1;MQM=255;MQMR=0;NS=1;NUMALT=1;ODDS=269.387;PAIRED=0;PAIREDR=0;PAO=0;PQA=0;PQR=0;PRO=0;QA=6738;QR=0;RO=0;RPL=15;RPP=297.705;RPPR=0;RPR=176;RUN=1;SAF=140;SAP=93.0639;SAR=51;SRF=0;SRP=0;SRR=0;TYPE=snp	GT:DP:DPR:RO:QR:AO:QA:GL	1/1:191:191,191:0:0:191:6738:-606.773,-57.4967,0
chr14	51091216	.	G	GT	5721.72	.	AC=2;AF=1;LEN=1;TYPE=ins;Split primitives	GT	1|1
chr14	51091220	.	G	A	7106.66	.	AB=0;ABP=0;AC=2;AF=1;AN=2;AO=268;CIGAR=1X;DP=268;DPB=268;DPRA=0;EPP=180.488;EPPR=0;GTI=0;LEN=1;MEANALT=1;MQM=244.575;MQMR=0;NS=1;NUMALT=1;ODDS=376.132;PAIRED=0;PAIREDR=0;PAO=0;PQA=0;PQR=0;PRO=0;QA=9363;QR=0;RO=0;RPL=14;RPP=469.715;RPPR=0;RPR=254;RUN=1;SAF=214;SAP=210.435;SAR=54;SRF=0;SRP=0;SRR=0;TYPE=snp	GT:DP:DPR:RO:QR:AO:QA:GL	1/1:268:268,268:0:0:268:9363:-811.866,-80.676,0
chr14	51104957	.	T	C	19222.2	.	AB=0;ABP=0;AC=2;AF=1;AN=2;AO=617;CIGAR=1X;DP=617;DPB=617;DPRA=0;EPP=23.8768;EPPR=0;GTI=0;LEN=1;MEANALT=1;MQM=254.177;MQMR=0;NS=1;NUMALT=1;ODDS=859.949;PAIRED=0;PAIREDR=0;PAO=0;PQA=0;PQR=0;PRO=0;QA=21499;QR=0;RO=0;RPL=295;RPP=5.57595;RPPR=0;RPR=322;RUN=1;SAF=320;SAP=4.87206;SAR=297;SRF=0;SRP=0;SRR=0;TYPE=snp	GT:DP:DPR:RO:QR:AO:QA:GL	1/1:617:617,617:0:0:617:21499:-1929.23,-185.736,0
chr14	51104988	.	G	T	19461.9	.	AB=0;ABP=0;AC=2;AF=1;AN=2;AO=643;CIGAR=1X;DP=644;DPB=644;DPRA=0;EPP=15.5765;EPPR=0;GTI=0;LEN=1;MEANALT=2;MQM=254.605;MQMR=0;NS=1;NUMALT=1;ODDS=895.992;PAIRED=0;PAIREDR=0;PAO=0;PQA=0;PQR=0;PRO=0;QA=21777;QR=0;RO=0;RPL=269;RPP=40.2428;RPPR=0;RPR=374;RUN=1;SAF=361;SAP=24.0868;SAR=282;SRF=0;SRP=0;SRR=0;TYPE=snp	GT:DP:DPR:RO:QR:AO:QA:GL	1/1:644:644,643:0:0:643:21777:-1957.8,-193.562,0
chr14	51105078	.	C	T	23676.7	.	AB=0;ABP=0;AC=2;AF=1;AN=2;AO=776;CIGAR=1X;DP=783;DPB=783;DPRA=0;EPP=56.3009;EPPR=0;GTI=0;LEN=1;MEANALT=2;MQM=254.673;MQMR=0;NS=1;NUMALT=1;ODDS=1080.37;PAIRED=0;PAIREDR=0;PAO=0;PQA=0;PQR=0;PRO=0;QA=26451;QR=0;RO=0;RPL=378;RPP=4.12962;RPPR=0;RPR=398;RUN=1;SAF=363;SAP=10.006;SAR=413;SRF=0;SRP=0;SRR=0;TYPE=snp	GT:DP:DPR:RO:QR:AO:QA:GL	1/1:783:783,776:0:0:776:26451:-2378.46,-233.599,0
chr14	51105273	.	G	A	14425	.	AB=0;ABP=0;AC=2;AF=1;AN=2;AO=470;CIGAR=1X;DP=471;DPB=471;DPRA=0;EPP=6.6325;EPPR=0;GTI=0;LEN=1;MEANALT=2;MQM=252.838;MQMR=0;NS=1;NUMALT=1;ODDS=656.164;PAIRED=0;PAIREDR=0;PAO=0;PQA=0;PQR=0;PRO=0;QA=16187;QR=0;RO=0;RPL=236;RPP=3.02878;RPPR=0;RPR=234;RUN=1;SAF=241;SAP=3.6756;SAR=229;SRF=0;SRP=0;SRR=0;TYPE=snp	GT:DP:DPR:RO:QR:AO:QA:GL	1/1:471:471,470:0:0:470:16187:-1447.23,-141.484,0
chr14	51105421	.	A	G	9986.57	.	AB=0;ABP=0;AC=2;AF=1;AN=2;AO=316;CIGAR=1X;DP=318;DPB=318;DPRA=0;EPP=3.69747;EPPR=3.0103;GTI=0;LEN=1;MEANALT=1;MQM=254.196;MQMR=255;NS=1;NUMALT=1;ODDS=422.298;PAIRED=0;PAIREDR=0;PAO=0;PQA=0;PQR=0;PRO=0;QA=11257;QR=69;RO=2;RPL=180;RPP=16.314;RPPR=7.35324;RPR=136;RUN=1;SAF=175;SAP=10.954;SAR=141;SRF=1;SRP=3.0103;SRR=1;TYPE=snp	GT:DP:DPR:RO:QR:AO:QA:GL	1/1:318:318,316:2:69:316:11257:-1003.69,-89.1725,0
chr14	51105430	.	C	G	7512.73	.	AC=2;AF=1;LEN=1;TYPE=snp;Split primitives	GT	1|1
chr14	51105433	.	A	T	7512.73	.	AC=2;AF=1;LEN=1;TYPE=snp;Split primitives	GT	1|1
chr14	51105434	.	C	G	7512.73	.	AC=2;AF=1;LEN=1;TYPE=snp;Split primitives	GT	1|1
chr14	51105548	.	T	A	11912.5	.	AB=0;ABP=0;AC=2;AF=1;AN=2;AO=414;CIGAR=1X;DP=417;DPB=417;DPRA=0;EPP=4.35305;EPPR=7.35324;GTI=0;LEN=1;MEANALT=2;MQM=254.386;MQMR=255;NS=1;NUMALT=1;ODDS=566.774;PAIRED=0;PAIREDR=0;PAO=0;PQA=0;PQR=0;PRO=0;QA=13399;QR=35;RO=2;RPL=261;RPP=64.1892;RPPR=7.35324;RPR=153;RUN=1;SAF=224;SAP=9.07364;SAR=190;SRF=0;SRP=7.35324;SRR=2;TYPE=snp	GT:DP:DPR:RO:QR:AO:QA:GL	1/1:417:417,414:2:35:414:13399:-1200.58,-122.048,0
chr14	51105624	.	C	T	1557.76	.	AB=0;ABP=0;AC=2;AF=1;AN=2;AO=60;CIGAR=1X;DP=61;DPB=61;DPRA=0;EPP=20.5268;EPPR=5.18177;GTI=0;LEN=1;MEANALT=1;MQM=250.767;MQMR=255;NS=1;NUMALT=1;ODDS=78.6181;PAIRED=0;PAIREDR=0;PAO=0;PQA=0;PQR=0;PRO=0;QA=2056;QR=37;RO=1;RPL=60;RPP=133.299;RPPR=5.18177;RPR=0;RUN=1;SAF=41;SAP=20.5268;SAR=19;SRF=1;SRP=5.18177;SRR=0;TYPE=snp	GT:DP:DPR:RO:QR:AO:QA:GL	1/1:61:61,60:1:37:60:2056:-178.437,-14.6628,0
chr14	51105698	.	G	A	4635.76	.	AB=0;ABP=0;AC=2;AF=1;AN=2;AO=172;CIGAR=1X;DP=172;DPB=172;DPRA=0;EPP=8.06024;EPPR=0;GTI=0;LEN=1;MEANALT=1;MQM=238.756;MQMR=0;NS=1;NUMALT=1;ODDS=243.048;PAIRED=0;PAIREDR=0;PAO=0;PQA=0;PQR=0;PRO=0;QA=6128;QR=0;RO=0;RPL=1;RPP=367.868;RPPR=0;RPR=171;RUN=1;SAF=75;SAP=9.12072;SAR=97;SRF=0;SRP=0;SRR=0;TYPE=snp	GT:DP:DPR:RO:QR:AO:QA:GL	1/1:172:172,172:0:0:172:6128:-516.663,-51.7772,0
chr14	51105864	.	C	T	10612	.	AB=0;ABP=0;AC=2;AF=1;AN=2;AO=378;CIGAR=1X;DP=385;DPB=385;DPRA=0;EPP=3.83753;EPPR=5.18177;GTI=0;LEN=1;MEANALT=2;MQM=249.624;MQMR=255;NS=1;NUMALT=1;ODDS=524.508;PAIRED=0;PAIREDR=0;PAO=0;PQA=0;PQR=0;PRO=0;QA=12137;QR=8;RO=1;RPL=235;RPP=51.6329;RPPR=5.18177;RPR=143;RUN=1;SAF=176;SAP=6.89367;SAR=202;SRF=0;SRP=5.18177;SRR=1;TYPE=snp	GT:DP:DPR:RO:QR:AO:QA:GL	1/1:385:385,378:1:8:378:12137:-1069.83,-113.376,0
chr14	51105984	.	C	T	4861.21	.	AB=0;ABP=0;AC=2;AF=1;AN=2;AO=171;CIGAR=1X;DP=171;DPB=171;DPRA=0;EPP=18.5662;EPPR=0;GTI=0;LEN=1;MEANALT=1;MQM=253.515;MQMR=0;NS=1;NUMALT=1;ODDS=241.662;PAIRED=0;PAIREDR=0;PAO=0;PQA=0;PQR=0;PRO=0;QA=5764;QR=0;RO=0;RPL=147;RPP=195.128;RPPR=0;RPR=24;RUN=1;SAF=60;SAP=36.0395;SAR=111;SRF=0;SRP=0;SRR=0;TYPE=snp	GT:DP:DPR:RO:QR:AO:QA:GL	1/1:171:171,171:0:0:171:5764:-515.855,-51.4761,0
chr14	51359036	.	G	A	306.128	.	AB=0;ABP=0;AC=2;AF=1;AN=2;AO=11;CIGAR=1X;DP=11;DPB=11;DPRA=0;EPP=7.94546;EPPR=0;GTI=0;LEN=1;MEANALT=1;MQM=255;MQMR=0;NS=1;NUMALT=1;ODDS=19.8544;PAIRED=0;PAIREDR=0;PAO=0;PQA=0;PQR=0;PRO=0;QA=363;QR=0;RO=0;RPL=5;RPP=3.20771;RPPR=0;RPR=6;RUN=1;SAF=5;SAP=3.20771;SAR=6;SRF=0;SRP=0;SRR=0;TYPE=snp	GT:DP:DPR:RO:QR:AO:QA:GL	1/1:11:11,11:0:0:11:363:-33,-3.31133,0
chr14	51884993	.	C	G	1394.72	.	AC=2;AF=1;LEN=1;TYPE=snp;Split primitives	GT	1|1
chr14	51884995	.	G	T	1394.72	.	AC=2;AF=1;LEN=1;TYPE=snp;Split primitives	GT	1|1
chr14	51885405	.	G	A	2494	.	AB=0;ABP=0;AC=2;AF=1;AN=2;AO=84;CIGAR=1X;DP=85;DPB=85;DPRA=0;EPP=13.3506;EPPR=0;GTI=0;LEN=1;MEANALT=2;MQM=255;MQMR=0;NS=1;NUMALT=1;ODDS=121.054;PAIRED=0;PAIREDR=0;PAO=0;PQA=0;PQR=0;PRO=0;QA=2867;QR=0;RO=0;RPL=62;RPP=44.3717;RPPR=0;RPR=22;RUN=1;SAF=36;SAP=6.73282;SAR=48;SRF=0;SRP=0;SRR=0;TYPE=snp	GT:DP:DPR:RO:QR:AO:QA:GL	1/1:85:85,84:0:0:84:2867:-258.239,-25.2865,0
chr14	51888754	.	A	T	2333.69	.	AB=0;ABP=0;AC=2;AF=1;AN=2;AO=79;CIGAR=1X;DP=79;DPB=79;DPRA=0;EPP=5.23675;EPPR=0;GTI=0;LEN=1;MEANALT=1;MQM=255;MQMR=0;NS=1;NUMALT=1;ODDS=114.122;PAIRED=0;PAIREDR=0;PAO=0;PQA=0;PQR=0;PRO=0;QA=2794;QR=0;RO=0;RPL=73;RPP=126.399;RPPR=0;RPR=6;RUN=1;SAF=31;SAP=10.954;SAR=48;SRF=0;SRP=0;SRR=0;TYPE=snp	GT:DP:DPR:RO:QR:AO:QA:GL	1/1:79:79,79:0:0:79:2794:-251.814,-23.7814,0
chr14	51888820	.	G	A	1521.62	.	AB=0;ABP=0;AC=2;AF=1;AN=2;AO=51;CIGAR=1X;DP=51;DPB=51;DPRA=0;EPP=10.206;EPPR=0;GTI=0;LEN=1;MEANALT=1;MQM=255;MQMR=0;NS=1;NUMALT=1;ODDS=75.3062;PAIRED=0;PAIREDR=0;PAO=0;PQA=0;PQR=0;PRO=0;QA=1778;QR=0;RO=0;RPL=41;RPP=43.9277;RPPR=0;RPR=10;RUN=1;SAF=21;SAP=6.45911;SAR=30;SRF=0;SRP=0;SRR=0;TYPE=snp	GT:DP:DPR:RO:QR:AO:QA:GL	1/1:51:51,51:0:0:51:1778:-160.369,-15.3525,0
chr14	51888829	.	T	C	1521.22	.	AB=0;ABP=0;AC=2;AF=1;AN=2;AO=49;CIGAR=1X;DP=49;DPB=49;DPRA=0;EPP=8.37251;EPPR=0;GTI=0;LEN=1;MEANALT=1;MQM=255;MQMR=0;NS=1;NUMALT=1;ODDS=72.5336;PAIRED=0;PAIREDR=0;PAO=0;PQA=0;PQR=0;PRO=0;QA=1769;QR=0;RO=0;RPL=38;RPP=35.3165;RPPR=0;RPR=11;RUN=1;SAF=18;SAP=10.4997;SAR=31;SRF=0;SRP=0;SRR=0;TYPE=snp	GT:DP:DPR:RO:QR:AO:QA:GL	1/1:49:49,49:0:0:49:1769:-159.571,-14.7505,0
chr14	51889924	.	T	C	3060.07	.	AB=0;ABP=0;AC=2;AF=1;AN=2;AO=101;CIGAR=1X;DP=101;DPB=101;DPRA=0;EPP=3.54779;EPPR=0;GTI=0;LEN=1;MEANALT=1;MQM=252.485;MQMR=0;NS=1;NUMALT=1;ODDS=144.621;PAIRED=0;PAIREDR=0;PAO=0;PQA=0;PQR=0;PRO=0;QA=3633;QR=0;RO=0;RPL=12;RPP=130.482;RPPR=0;RPR=89;RUN=1;SAF=40;SAP=12.4917;SAR=61;SRF=0;SRP=0;SRR=0;TYPE=snp	GT:DP:DPR:RO:QR:AO:QA:GL	1/1:101:101,101:0:0:101:3633:-324.537,-30.404,0
chr14	51891192	.	C	G	2118.07	.	AB=0;ABP=0;AC=2;AF=1;AN=2;AO=70;CIGAR=1X;DP=70;DPB=70;DPRA=0;EPP=9.09042;EPPR=0;GTI=0;LEN=1;MEANALT=1;MQM=255;MQMR=0;NS=1;NUMALT=1;ODDS=101.646;PAIRED=0;PAIREDR=0;PAO=0;PQA=0;PQR=0;PRO=0;QA=2414;QR=0;RO=0;RPL=22;RPP=23.9805;RPPR=0;RPR=48;RUN=1;SAF=34;SAP=3.13438;SAR=36;SRF=0;SRP=0;SRR=0;TYPE=snp	GT:DP:DPR:RO:QR:AO:QA:GL	1/1:70:70,70:0:0:70:2414:-217.605,-21.0721,0
chr14	51891459	.	C	A	1677.38	.	AB=0;ABP=0;AC=2;AF=1;AN=2;AO=54;CIGAR=1X;DP=54;DPB=54;DPRA=0;EPP=4.45795;EPPR=0;GTI=0;LEN=1;MEANALT=1;MQM=255;MQMR=0;NS=1;NUMALT=1;ODDS=79.4651;PAIRED=0;PAIREDR=0;PAO=0;PQA=0;PQR=0;PRO=0;QA=1894;QR=0;RO=0;RPL=28;RPP=3.17115;RPPR=0;RPR=26;RUN=1;SAF=26;SAP=3.17115;SAR=28;SRF=0;SRP=0;SRR=0;TYPE=snp	GT:DP:DPR:RO:QR:AO:QA:GL	1/1:54:54,54:0:0:54:1894:-170.811,-16.2556,0
chr14	51891687	.	A	G	1845.79	.	AB=0;ABP=0;AC=2;AF=1;AN=2;AO=61;CIGAR=1X;DP=61;DPB=61;DPRA=0;EPP=3.0459;EPPR=0;GTI=0;LEN=1;MEANALT=1;MQM=250.836;MQMR=0;NS=1;NUMALT=1;ODDS=89.1691;PAIRED=0;PAIREDR=0;PAO=0;PQA=0;PQR=0;PRO=0;QA=2160;QR=0;RO=0;RPL=36;RPP=7.31765;RPPR=0;RPR=25;RUN=1;SAF=15;SAP=37.2199;SAR=46;SRF=0;SRP=0;SRR=0;TYPE=snp	GT:DP:DPR:RO:QR:AO:QA:GL	1/1:61:61,61:0:0:61:2160:-191.508,-18.3628,0
chr14	51905471	.	T	C	1283.24	.	AB=0;ABP=0;AC=2;AF=1;AN=2;AO=41;CIGAR=1X;DP=41;DPB=41;DPRA=0;EPP=3.48696;EPPR=0;GTI=0;LEN=1;MEANALT=1;MQM=255;MQMR=0;NS=1;NUMALT=1;ODDS=61.4432;PAIRED=0;PAIREDR=0;PAO=0;PQA=0;PQR=0;PRO=0;QA=1463;QR=0;RO=0;RPL=14;RPP=11.961;RPPR=0;RPR=27;RUN=1;SAF=19;SAP=3.48696;SAR=22;SRF=0;SRP=0;SRR=0;TYPE=snp	GT:DP:DPR:RO:QR:AO:QA:GL	1/1:41:41,41:0:0:41:1463:-132.027,-12.3422,0
chr14	51905484	.	C	T	959.566	.	AC=2;AF=1;LEN=1;TYPE=snp;Split primitives	GT	1|1
chr14	51905488	.	C	T	959.566	.	AC=2;AF=1;LEN=1;TYPE=snp;Split primitives	GT	1|1
chr14	51905595	.	A	G	971.771	.	AB=0;ABP=0;AC=2;AF=1;AN=2;AO=34;CIGAR=1X;DP=34;DPB=34;DPRA=0;EPP=3.0103;EPPR=0;GTI=0;LEN=1;MEANALT=1;MQM=255;MQMR=0;NS=1;NUMALT=1;ODDS=51.7392;PAIRED=0;PAIREDR=0;PAO=0;PQA=0;PQR=0;PRO=0;QA=1112;QR=0;RO=0;RPL=12;RPP=9.39698;RPPR=0;RPR=22;RUN=1;SAF=17;SAP=3.0103;SAR=17;SRF=0;SRP=0;SRR=0;TYPE=snp	GT:DP:DPR:RO:QR:AO:QA:GL	1/1:34:34,34:0:0:34:1112:-100.407,-10.235,0
chr14	51906086	.	A	G	1462.29	.	AB=0;ABP=0;AC=2;AF=1;AN=2;AO=48;CIGAR=1X;DP=48;DPB=48;DPRA=0;EPP=11.8771;EPPR=0;GTI=0;LEN=1;MEANALT=1;MQM=249.708;MQMR=0;NS=1;NUMALT=1;ODDS=71.1473;PAIRED=0;PAIREDR=0;PAO=0;PQA=0;PQR=0;PRO=0;QA=1703;QR=0;RO=0;RPL=21;RPP=4.6389;RPPR=0;RPR=27;RUN=1;SAF=20;SAP=5.9056;SAR=28;SRF=0;SRP=0;SRR=0;TYPE=snp	GT:DP:DPR:RO:QR:AO:QA:GL	1/1:48:48,48:0:0:48:1703:-150.377,-14.4494,0
chr14	51908079	.	A	G	1784.63	.	AB=0;ABP=0;AC=2;AF=1;AN=2;AO=64;CIGAR=1X;DP=64;DPB=64;DPRA=0;EPP=11.6962;EPPR=0;GTI=0;LEN=1;MEANALT=1;MQM=247.062;MQMR=0;NS=1;NUMALT=1;ODDS=93.328;PAIRED=0;PAIREDR=0;PAO=0;PQA=0;PQR=0;PRO=0;QA=2223;QR=0;RO=0;RPL=59;RPP=101.948;RPPR=0;RPR=5;RUN=1;SAF=39;SAP=9.66043;SAR=25;SRF=0;SRP=0;SRR=0;TYPE=snp	GT:DP:DPR:RO:QR:AO:QA:GL	1/1:64:64,64:0:0:64:2223:-194.377,-19.2659,0
chr14	51988948	.	C	T	2386.69	.	AB=0;ABP=0;AC=2;AF=1;AN=2;AO=94;CIGAR=1X;DP=95;DPB=95;DPRA=0;EPP=29.7148;EPPR=0;GTI=0;LEN=1;MEANALT=2;MQM=255;MQMR=0;NS=1;NUMALT=1;ODDS=134.917;PAIRED=0;PAIREDR=0;PAO=0;PQA=0;PQR=0;PRO=0;QA=2720;QR=0;RO=0;RPL=41;RPP=6.33681;RPPR=0;RPR=53;RUN=1;SAF=47;SAP=3.0103;SAR=47;SRF=0;SRP=0;SRR=0;TYPE=snp	GT:DP:DPR:RO:QR:AO:QA:GL	1/1:95:95,94:0:0:94:2720:-244.958,-28.2968,0
chr14	51989013	.	C	G	2916.74	.	AB=0;ABP=0;AC=2;AF=1;AN=2;AO=95;CIGAR=1X;DP=95;DPB=95;DPRA=0;EPP=9.61615;EPPR=0;GTI=0;LEN=1;MEANALT=1;MQM=255;MQMR=0;NS=1;NUMALT=1;ODDS=136.303;PAIRED=0;PAIREDR=0;PAO=0;PQA=0;PQR=0;PRO=0;QA=3296;QR=0;RO=0;RPL=52;RPP=4.86177;RPPR=0;RPR=43;RUN=1;SAF=36;SAP=15.102;SAR=59;SRF=0;SRP=0;SRR=0;TYPE=snp	GT:DP:DPR:RO:QR:AO:QA:GL	1/1:95:95,95:0:0:95:3296:-296.987,-28.5979,0
chr14	51989025	.	G	A	2340.14	.	AB=0;ABP=0;AC=2;AF=1;AN=2;AO=87;CIGAR=1X;DP=91;DPB=91;DPRA=0;EPP=8.62618;EPPR=0;GTI=0;LEN=1;MEANALT=3;MQM=252.08;MQMR=0;NS=1;NUMALT=1;ODDS=125.213;PAIRED=0;PAIREDR=0;PAO=0;PQA=0;PQR=0;PRO=0;QA=2684;QR=0;RO=0;RPL=50;RPP=7.22845;RPPR=0;RPR=37;RUN=1;SAF=35;SAP=10.2236;SAR=52;SRF=0;SRP=0;SRR=0;TYPE=snp	GT:DP:DPR:RO:QR:AO:QA:GL	1/1:91:91,87:0:0:87:2684:-238.916,-26.1896,0
chr14	51989418	.	T	C	3241.87	.	AB=0;ABP=0;AC=2;AF=1;AN=2;AO=107;CIGAR=1X;DP=107;DPB=107;DPRA=0;EPP=4.65412;EPPR=0;GTI=0;LEN=1;MEANALT=1;MQM=245.505;MQMR=0;NS=1;NUMALT=1;ODDS=152.939;PAIRED=0;PAIREDR=0;PAO=0;PQA=0;PQR=0;PRO=0;QA=3762;QR=0;RO=0;RPL=51;RPP=3.51765;RPPR=0;RPR=56;RUN=1;SAF=55;SAP=3.19295;SAR=52;SRF=0;SRP=0;SRR=0;TYPE=snp	GT:DP:DPR:RO:QR:AO:QA:GL	1/1:107:107,107:0:0:107:3762:-327.76,-32.2102,0
chr14	51989641	.	G	A	1590.27	.	AC=2;AF=1;LEN=1;TYPE=snp;Split primitives	GT	1|1
chr14	51989643	.	T	A	1590.27	.	AC=2;AF=1;LEN=1;TYPE=snp;Split primitives	GT	1|1
chr14	51990110	.	A	G	3822.34	.	AB=0;ABP=0;AC=2;AF=1;AN=2;AO=133;CIGAR=1X;DP=133;DPB=133;DPRA=0;EPP=3.02663;EPPR=0;GTI=0;LEN=1;MEANALT=1;MQM=235.902;MQMR=0;NS=1;NUMALT=1;ODDS=188.982;PAIRED=0;PAIREDR=0;PAO=0;PQA=0;PQR=0;PRO=0;QA=4652;QR=0;RO=0;RPL=81;RPP=16.7412;RPPR=0;RPR=52;RUN=1;SAF=55;SAP=11.6472;SAR=78;SRF=0;SRP=0;SRR=0;TYPE=snp	GT:DP:DPR:RO:QR:AO:QA:GL	1/1:133:133,133:0:0:133:4652:-387.953,-40.037,0
chr14	51990956	.	G	A	4376.93	.	AB=0;ABP=0;AC=2;AF=1;AN=2;AO=156;CIGAR=1X;DP=156;DPB=156;DPRA=0;EPP=3.90116;EPPR=0;GTI=0;LEN=1;MEANALT=1;MQM=245.231;MQMR=0;NS=1;NUMALT=1;ODDS=220.867;PAIRED=0;PAIREDR=0;PAO=0;PQA=0;PQR=0;PRO=0;QA=5103;QR=0;RO=0;RPL=88;RPP=8.57818;RPPR=0;RPR=68;RUN=1;SAF=80;SAP=3.23302;SAR=76;SRF=0;SRP=0;SRR=0;TYPE=snp	GT:DP:DPR:RO:QR:AO:QA:GL	1/1:156:156,156:0:0:156:5103:-441.944,-46.9607,0
chr14	51992121	.	G	A	3863.69	.	AB=0;ABP=0;AC=2;AF=1;AN=2;AO=141;CIGAR=1X;DP=141;DPB=141;DPRA=0;EPP=3.39531;EPPR=0;GTI=0;LEN=1;MEANALT=1;MQM=244.191;MQMR=0;NS=1;NUMALT=1;ODDS=200.073;PAIRED=0;PAIREDR=0;PAO=0;PQA=0;PQR=0;PRO=0;QA=4959;QR=0;RO=0;RPL=2;RPP=292.063;RPPR=0;RPR=139;RUN=1;SAF=71;SAP=3.0257;SAR=70;SRF=0;SRP=0;SRR=0;TYPE=snp	GT:DP:DPR:RO:QR:AO:QA:GL	1/1:141:141,141:0:0:141:4959:-427.206,-42.4452,0
chr14	51996358	.	C	T	2520.65	.	AB=0;ABP=0;AC=2;AF=1;AN=2;AO=100;CIGAR=1X;DP=105;DPB=105;DPRA=0;EPP=7.26639;EPPR=0;GTI=0;LEN=1;MEANALT=3;MQM=249.92;MQMR=0;NS=1;NUMALT=1;ODDS=143.235;PAIRED=0;PAIREDR=0;PAO=0;PQA=0;PQR=0;PRO=0;QA=2925;QR=0;RO=0;RPL=41;RPP=10.0459;RPPR=0;RPR=59;RUN=1;SAF=60;SAP=11.6962;SAR=40;SRF=0;SRP=0;SRR=0;TYPE=snp	GT:DP:DPR:RO:QR:AO:QA:GL	1/1:105:105,100:0:0:100:2925:-257.351,-30.103,0
chr14	51997690	.	T	C	3867.93	.	AB=0;ABP=0;AC=2;AF=1;AN=2;AO=128;CIGAR=1X;DP=128;DPB=128;DPRA=0;EPP=3.62103;EPPR=0;GTI=0;LEN=1;MEANALT=1;MQM=251.031;MQMR=0;NS=1;NUMALT=1;ODDS=182.051;PAIRED=0;PAIREDR=0;PAO=0;PQA=0;PQR=0;PRO=0;QA=4399;QR=0;RO=0;RPL=71;RPP=6.33537;RPPR=0;RPR=57;RUN=1;SAF=66;SAP=3.28173;SAR=62;SRF=0;SRP=0;SRR=0;TYPE=snp	GT:DP:DPR:RO:QR:AO:QA:GL	1/1:128:128,128:0:0:128:4399:-390.669,-38.5318,0
chr14	52002287	.	C	T	5685.23	.	AB=0;ABP=0;AC=2;AF=1;AN=2;AO=195;CIGAR=1X;DP=195;DPB=195;DPRA=0;EPP=3.9123;EPPR=0;GTI=0;LEN=1;MEANALT=1;MQM=255;MQMR=0;NS=1;NUMALT=1;ODDS=274.933;PAIRED=0;PAIREDR=0;PAO=0;PQA=0;PQR=0;PRO=0;QA=6787;QR=0;RO=0;RPL=183;RPP=328.631;RPPR=0;RPR=12;RUN=1;SAF=95;SAP=3.28869;SAR=100;SRF=0;SRP=0;SRR=0;TYPE=snp	GT:DP:DPR:RO:QR:AO:QA:GL	1/1:195:195,195:0:0:195:6787:-611.178,-58.7009,0
chr14	52002582	.	G	C	989.906	.	AB=0.666667;ABP=17.4868;AC=1;AF=0.5;AN=2;AO=40;CIGAR=1X;DP=60;DPB=60;DPRA=0;EPP=3.0103;EPPR=4.74748;GTI=0;LEN=1;MEANALT=1;MQM=255;MQMR=255;NS=1;NUMALT=1;ODDS=82.2081;PAIRED=0;PAIREDR=0;PAO=0;PQA=0;PQR=0;PRO=0;QA=1388;QR=730;RO=20;RPL=15;RPP=8.43898;RPPR=46.4397;RPR=25;RUN=1;SAF=25;SAP=8.43898;SAR=15;SRF=12;SRP=4.74748;SRR=8;TYPE=snp	GT:DP:DPR:RO:QR:AO:QA:GL	0/1:60:60,40:20:730:40:1388:-107.205,0,-48.0032
chr14	52004628	.	T	C	3866.58	.	AB=0;ABP=0;AC=2;AF=1;AN=2;AO=122;CIGAR=1X;DP=122;DPB=122;DPRA=0;EPP=5.57335;EPPR=0;GTI=0;LEN=1;MEANALT=1;MQM=255;MQMR=0;NS=1;NUMALT=1;ODDS=173.733;PAIRED=0;PAIREDR=0;PAO=0;PQA=0;PQR=0;PRO=0;QA=4426;QR=0;RO=0;RPL=94;RPP=80.5425;RPPR=0;RPR=28;RUN=1;SAF=55;SAP=5.57335;SAR=67;SRF=0;SRP=0;SRR=0;TYPE=snp	GT:DP:DPR:RO:QR:AO:QA:GL	1/1:122:122,122:0:0:122:4426:-398.703,-36.7257,0
chr14	52005444	.	A	AC	3564.56	.	AC=2;AF=1;LEN=1;TYPE=ins;Split primitives	GT	1|1
chr14	52005501	.	T	C	2939.33	.	AB=0;ABP=0;AC=2;AF=1;AN=2;AO=98;CIGAR=1X;DP=98;DPB=98;DPRA=0;EPP=22.9524;EPPR=0;GTI=0;LEN=1;MEANALT=1;MQM=255;MQMR=0;NS=1;NUMALT=1;ODDS=140.462;PAIRED=0;PAIREDR=0;PAO=0;PQA=0;PQR=0;PRO=0;QA=3543;QR=0;RO=0;RPL=91;RPP=159.356;RPPR=0;RPR=7;RUN=1;SAF=35;SAP=20.3821;SAR=63;SRF=0;SRP=0;SRR=0;TYPE=snp	GT:DP:DPR:RO:QR:AO:QA:GL	1/1:98:98,98:0:0:98:3543:-319.232,-29.5009,0
chr14	52006504	.	T	C	4065.27	.	AB=0;ABP=0;AC=2;AF=1;AN=2;AO=129;CIGAR=1X;DP=129;DPB=129;DPRA=0;EPP=3.83512;EPPR=0;GTI=0;LEN=1;MEANALT=1;MQM=251.062;MQMR=0;NS=1;NUMALT=1;ODDS=183.437;PAIRED=0;PAIREDR=0;PAO=0;PQA=0;PQR=0;PRO=0;QA=4661;QR=0;RO=0;RPL=85;RPP=31.3068;RPPR=0;RPR=44;RUN=1;SAF=53;SAP=11.915;SAR=76;SRF=0;SRP=0;SRR=0;TYPE=snp	GT:DP:DPR:RO:QR:AO:QA:GL	1/1:129:129,129:0:0:129:4661:-413.816,-38.8329,0
chr14	52006516	.	G	A	3272.84	.	AB=0;ABP=0;AC=2;AF=1;AN=2;AO=115;CIGAR=1X;DP=115;DPB=115;DPRA=0;EPP=3.18024;EPPR=0;GTI=0;LEN=1;MEANALT=1;MQM=255;MQMR=0;NS=1;NUMALT=1;ODDS=164.029;PAIRED=0;PAIREDR=0;PAO=0;PQA=0;PQR=0;PRO=0;QA=3714;QR=0;RO=0;RPL=78;RPP=34.7516;RPPR=0;RPR=37;RUN=1;SAF=48;SAP=9.82684;SAR=67;SRF=0;SRP=0;SRR=0;TYPE=snp	GT:DP:DPR:RO:QR:AO:QA:GL	1/1:115:115,115:0:0:115:3714:-334.583,-34.6185,0
chr14	52006705	.	G	A	1483.84	.	AB=0;ABP=0;AC=2;AF=1;AN=2;AO=57;CIGAR=1X;DP=58;DPB=58;DPRA=0;EPP=11.5819;EPPR=5.18177;GTI=0;LEN=1;MEANALT=1;MQM=255;MQMR=255;NS=1;NUMALT=1;ODDS=80.0359;PAIRED=0;PAIREDR=0;PAO=0;PQA=0;PQR=0;PRO=0;QA=1700;QR=13;RO=1;RPL=26;RPP=3.9627;RPPR=5.18177;RPR=31;RUN=1;SAF=35;SAP=9.44853;SAR=22;SRF=1;SRP=5.18177;SRR=0;TYPE=snp	GT:DP:DPR:RO:QR:AO:QA:GL	1/1:58:58,57:1:13:57:1700:-151.998,-16.1597,0
chr14	52006756	.	G	A	1755.63	.	AB=0;ABP=0;AC=2;AF=1;AN=2;AO=69;CIGAR=1X;DP=72;DPB=72;DPRA=0;EPP=12.1053;EPPR=9.52472;GTI=0;LEN=1;MEANALT=1;MQM=255;MQMR=255;NS=1;NUMALT=1;ODDS=89.345;PAIRED=0;PAIREDR=0;PAO=0;PQA=0;PQR=0;PRO=0;QA=2014;QR=48;RO=3;RPL=35;RPP=3.04177;RPPR=9.52472;RPR=34;RUN=1;SAF=39;SAP=5.55942;SAR=30;SRF=3;SRP=9.52472;SRR=0;TYPE=snp	GT:DP:DPR:RO:QR:AO:QA:GL	1/1:72:72,69:3:48:69:2014:-177.072,-17.1942,0
chr14	52008262	.	G	A	3232.45	.	AB=0;ABP=0;AC=2;AF=1;AN=2;AO=118;CIGAR=1X;DP=120;DPB=120;DPRA=0;EPP=3.67278;EPPR=5.18177;GTI=0;LEN=1;MEANALT=2;MQM=255;MQMR=255;NS=1;NUMALT=1;ODDS=158.931;PAIRED=0;PAIREDR=0;PAO=0;PQA=0;PQR=0;PRO=0;QA=3741;QR=37;RO=1;RPL=89;RPP=69.2586;RPPR=5.18177;RPR=29;RUN=1;SAF=69;SAP=10.3712;SAR=49;SRF=1;SRP=5.18177;SRR=0;TYPE=snp	GT:DP:DPR:RO:QR:AO:QA:GL	1/1:120:120,118:1:37:118:3741:-333.425,-32.3726,0
chr14	52008745	.	G	A	1681.28	.	AB=0;ABP=0;AC=2;AF=1;AN=2;AO=56;CIGAR=1X;DP=56;DPB=56;DPRA=0;EPP=3.16541;EPPR=0;GTI=0;LEN=1;MEANALT=1;MQM=255;MQMR=0;NS=1;NUMALT=1;ODDS=82.2377;PAIRED=0;PAIREDR=0;PAO=0;PQA=0;PQR=0;PRO=0;QA=1906;QR=0;RO=0;RPL=35;RPP=10.6105;RPPR=0;RPR=21;RUN=1;SAF=26;SAP=3.63072;SAR=30;SRF=0;SRP=0;SRR=0;TYPE=snp	GT:DP:DPR:RO:QR:AO:QA:GL	1/1:56:56,56:0:0:56:1906:-171.88,-16.8577,0
chr14	52009489	.	G	A	2246.71	.	AB=0;ABP=0;AC=2;AF=1;AN=2;AO=93;CIGAR=1X;DP=96;DPB=96;DPRA=0;EPP=11.4393;EPPR=0;GTI=0;LEN=1;MEANALT=2;MQM=252.269;MQMR=0;NS=1;NUMALT=1;ODDS=133.531;PAIRED=0;PAIREDR=0;PAO=0;PQA=0;PQR=0;PRO=0;QA=2572;QR=0;RO=0;RPL=44;RPP=3.59403;RPPR=0;RPR=49;RUN=1;SAF=44;SAP=3.59403;SAR=49;SRF=0;SRP=0;SRR=0;TYPE=snp	GT:DP:DPR:RO:QR:AO:QA:GL	1/1:96:96,93:0:0:93:2572:-228.877,-27.9958,0
chr14	52009561	.	A	G	2491.55	.	AB=0;ABP=0;AC=2;AF=1;AN=2;AO=80;CIGAR=1X;DP=80;DPB=80;DPRA=0;EPP=5.72464;EPPR=0;GTI=0;LEN=1;MEANALT=1;MQM=255;MQMR=0;NS=1;NUMALT=1;ODDS=115.509;PAIRED=0;PAIREDR=0;PAO=0;PQA=0;PQR=0;PRO=0;QA=2819;QR=0;RO=0;RPL=51;RPP=16.1477;RPPR=0;RPR=29;RUN=1;SAF=44;SAP=4.74748;SAR=36;SRF=0;SRP=0;SRR=0;TYPE=snp	GT:DP:DPR:RO:QR:AO:QA:GL	1/1:80:80,80:0:0:80:2819:-254.062,-24.0824,0
chr14	52009660	.	G	A	1870.81	.	AB=0;ABP=0;AC=2;AF=1;AN=2;AO=72;CIGAR=1X;DP=73;DPB=73;DPRA=0;EPP=6.02623;EPPR=0;GTI=0;LEN=1;MEANALT=2;MQM=255;MQMR=0;NS=1;NUMALT=1;ODDS=104.418;PAIRED=0;PAIREDR=0;PAO=0;PQA=0;PQR=0;PRO=0;QA=2266;QR=0;RO=0;RPL=5;RPP=118.943;RPPR=0;RPR=67;RUN=1;SAF=36;SAP=3.0103;SAR=36;SRF=0;SRP=0;SRR=0;TYPE=snp	GT:DP:DPR:RO:QR:AO:QA:GL	1/1:73:73,72:0:0:72:2266:-203.964,-21.6742,0
chr14	52012889	.	C	T	1556.4	.	AB=0;ABP=0;AC=2;AF=1;AN=2;AO=52;CIGAR=1X;DP=53;DPB=53;DPRA=0;EPP=7.18621;EPPR=5.18177;GTI=0;LEN=1;MEANALT=1;MQM=255;MQMR=255;NS=1;NUMALT=1;ODDS=67.6684;PAIRED=0;PAIREDR=0;PAO=0;PQA=0;PQR=0;PRO=0;QA=1794;QR=37;RO=1;RPL=27;RPP=3.17734;RPPR=5.18177;RPR=25;RUN=1;SAF=28;SAP=3.67845;SAR=24;SRF=0;SRP=5.18177;SRR=1;TYPE=snp	GT:DP:DPR:RO:QR:AO:QA:GL	1/1:53:53,52:1:37:52:1794:-158.105,-12.2546,0
chr14	52013288	.	G	A	2005.33	.	AB=0;ABP=0;AC=2;AF=1;AN=2;AO=65;CIGAR=1X;DP=65;DPB=65;DPRA=0;EPP=4.64726;EPPR=0;GTI=0;LEN=1;MEANALT=1;MQM=251.092;MQMR=0;NS=1;NUMALT=1;ODDS=94.7143;PAIRED=0;PAIREDR=0;PAO=0;PQA=0;PQR=0;PRO=0;QA=2326;QR=0;RO=0;RPL=21;RPP=20.6827;RPPR=0;RPR=44;RUN=1;SAF=41;SAP=12.665;SAR=24;SRF=0;SRP=0;SRR=0;TYPE=snp	GT:DP:DPR:RO:QR:AO:QA:GL	1/1:65:65,65:0:0:65:2326:-206.452,-19.567,0
chr14	52073778	.	G	A	1599.62	.	AB=0;ABP=0;AC=2;AF=1;AN=2;AO=55;CIGAR=1X;DP=55;DPB=55;DPRA=0;EPP=4.94488;EPPR=0;GTI=0;LEN=1;MEANALT=1;MQM=255;MQMR=0;NS=1;NUMALT=1;ODDS=80.8514;PAIRED=0;PAIREDR=0;PAO=0;PQA=0;PQR=0;PRO=0;QA=1818;QR=0;RO=0;RPL=35;RPP=11.8936;RPPR=0;RPR=20;RUN=1;SAF=28;SAP=3.04978;SAR=27;SRF=0;SRP=0;SRR=0;TYPE=snp	GT:DP:DPR:RO:QR:AO:QA:GL	1/1:55:55,55:0:0:55:1818:-163.951,-16.5567,0
chr14	52073883	.	T	C	382.887	.	AB=0;ABP=0;AC=2;AF=1;AN=2;AO=15;CIGAR=1X;DP=15;DPB=15;DPRA=0;EPP=6.62942;EPPR=0;GTI=0;LEN=1;MEANALT=1;MQM=238.067;MQMR=0;NS=1;NUMALT=1;ODDS=25.3996;PAIRED=0;PAIREDR=0;PAO=0;PQA=0;PQR=0;PRO=0;QA=531;QR=0;RO=0;RPL=0;RPP=35.5824;RPPR=0;RPR=15;RUN=1;SAF=10;SAP=6.62942;SAR=5;SRF=0;SRP=0;SRR=0;TYPE=snp	GT:DP:DPR:RO:QR:AO:QA:GL	1/1:15:15,15:0:0:15:531:-44.88,-4.51545,0
chr14	52074079	.	A	G	1733.54	.	AB=0;ABP=0;AC=2;AF=1;AN=2;AO=58;CIGAR=1X;DP=58;DPB=58;DPRA=0;EPP=3.60933;EPPR=0;GTI=0;LEN=1;MEANALT=1;MQM=255;MQMR=0;NS=1;NUMALT=1;ODDS=85.0102;PAIRED=0;PAIREDR=0;PAO=0;PQA=0;PQR=0;PRO=0;QA=2001;QR=0;RO=0;RPL=42;RPP=28.3192;RPPR=0;RPR=16;RUN=1;SAF=19;SAP=17.986;SAR=39;SRF=0;SRP=0;SRR=0;TYPE=snp	GT:DP:DPR:RO:QR:AO:QA:GL	1/1:58:58,58:0:0:58:2001:-180.435,-17.4597,0
chr14	52074190	.	T	C	589.061	.	AB=0;ABP=0;AC=2;AF=1;AN=2;AO=20;CIGAR=1X;DP=20;DPB=20;DPRA=0;EPP=3.44459;EPPR=0;GTI=0;LEN=1;MEANALT=1;MQM=255;MQMR=0;NS=1;NUMALT=1;ODDS=32.3311;PAIRED=0;PAIREDR=0;PAO=0;PQA=0;PQR=0;PRO=0;QA=735;QR=0;RO=0;RPL=20;RPP=46.4397;RPPR=0;RPR=0;RUN=1;SAF=11;SAP=3.44459;SAR=9;SRF=0;SRP=0;SRR=0;TYPE=snp	GT:DP:DPR:RO:QR:AO:QA:GL	1/1:20:20,20:0:0:20:735:-66.5175,-6.0206,0
chr14	52074367	.	G	C	1180.87	.	AB=0;ABP=0;AC=2;AF=1;AN=2;AO=41;CIGAR=1X;DP=41;DPB=41;DPRA=0;EPP=4.33437;EPPR=0;GTI=0;LEN=1;MEANALT=1;MQM=255;MQMR=0;NS=1;NUMALT=1;ODDS=61.4432;PAIRED=0;PAIREDR=0;PAO=0;PQA=0;PQR=0;PRO=0;QA=1343;QR=0;RO=0;RPL=21;RPP=3.06326;RPPR=0;RPR=20;RUN=1;SAF=17;SAP=5.60547;SAR=24;SRF=0;SRP=0;SRR=0;TYPE=snp	GT:DP:DPR:RO:QR:AO:QA:GL	1/1:41:41,41:0:0:41:1343:-121.198,-12.3422,0
chr14	52074433	.	AT	A	1011.62	.	AC=1;AF=0.5;LEN=1;TYPE=del;Split primitives	GT	1|0
chr14	52075015	.	T	G	8097.81	.	AC=2;AF=1;LEN=1;TYPE=snp;Split primitives	GT	1|1
chr14	52075016	.	TC	T	8097.81	.	AC=2;AF=1;LEN=1;TYPE=del;Split primitives	GT	1|1
chr14	52084381	.	A	G	32238.3	.	AB=0;ABP=0;AC=2;AF=1;AN=2;AO=1115;CIGAR=1X;DP=1115;DPB=1115;DPRA=0;EPP=13.965;EPPR=0;GTI=0;LEN=1;MEANALT=1;MQM=252.494;MQMR=0;NS=1;NUMALT=1;ODDS=1550.32;PAIRED=0;PAIREDR=0;PAO=0;PQA=0;PQR=0;PRO=0;QA=39344;QR=0;RO=0;RPL=28;RPP=2187.1;RPPR=0;RPR=1087;RUN=1;SAF=524;SAP=11.7527;SAR=591;SRF=0;SRP=0;SRR=0;TYPE=snp	GT:DP:DPR:RO:QR:AO:QA:GL	1/1:1115:1115,1115:0:0:1115:39344:-3509,-335.648,0
chr14	52160931	.	A	G	191.024	.	AB=0.7;ABP=9.95901;AC=1;AF=0.5;AN=2;AO=14;CIGAR=1X;DP=20;DPB=20;DPRA=0;EPP=8.59409;EPPR=8.80089;GTI=0;LEN=1;MEANALT=1;MQM=255;MQMR=255;NS=1;NUMALT=1;ODDS=6.81316;PAIRED=0;PAIREDR=0;PAO=0;PQA=0;PQR=0;PRO=0;QA=388;QR=159;RO=6;RPL=14;RPP=33.4109;RPPR=3.0103;RPR=0;RUN=1;SAF=10;SAP=8.59409;SAR=4;SRF=4;SRP=4.45795;SRR=2;TYPE=snp	GT:DP:DPR:RO:QR:AO:QA:GL	0/1:20:20,14:6:159:14:388:-29.1765,0,-8.5544
chr14	52160938	.	A	C	155.537	.	AB=0.590909;ABP=4.58955;AC=1;AF=0.5;AN=2;AO=13;CIGAR=1X;DP=22;DPB=22;DPRA=0;EPP=7.18621;EPPR=14.8328;GTI=0;LEN=1;MEANALT=1;MQM=255;MQMR=255;NS=1;NUMALT=1;ODDS=35.8137;PAIRED=0;PAIREDR=0;PAO=0;PQA=0;PQR=0;PRO=0;QA=343;QR=318;RO=9;RPL=13;RPP=31.2394;RPPR=3.25157;RPR=0;RUN=1;SAF=9;SAP=7.18621;SAR=4;SRF=5;SRP=3.25157;SRR=4;TYPE=snp	GT:DP:DPR:RO:QR:AO:QA:GL	0/1:22:22,13:9:318:13:343:-24.5112,0,-22.3507
chr14	52160943	.	A	C	141.156	.	AB=0.545455;ABP=3.40511;AC=1;AF=0.5;AN=2;AO=12;CIGAR=1X;DP=22;DPB=22;DPRA=0;EPP=9.52472;EPPR=10.8276;GTI=0;LEN=1;MEANALT=1;MQM=255;MQMR=255;NS=1;NUMALT=1;ODDS=32.5024;PAIRED=0;PAIREDR=0;PAO=0;PQA=0;PQR=0;PRO=0;QA=327;QR=335;RO=10;RPL=12;RPP=29.068;RPPR=3.0103;RPR=0;RUN=1;SAF=9;SAP=9.52472;SAR=3;SRF=5;SRP=3.0103;SRR=5;TYPE=snp	GT:DP:DPR:RO:QR:AO:QA:GL	0/1:22:22,12:10:335:12:327:-23.0798,0,-23.8623
chr14	52160948	.	A	C	113.317	.	AB=0.5;ABP=3.0103;AC=1;AF=0.5;AN=2;AO=11;CIGAR=1X;DP=22;DPB=22;DPRA=0;EPP=12.6832;EPPR=12.6832;GTI=0;LEN=1;MEANALT=1;MQM=255;MQMR=231.909;NS=1;NUMALT=1;ODDS=26.0922;PAIRED=0;PAIREDR=0;PAO=0;PQA=0;PQR=0;PRO=0;QA=299;QR=348;RO=11;RPL=11;RPP=26.8965;RPPR=3.20771;RPR=0;RUN=1;SAF=9;SAP=12.6832;SAR=2;SRF=5;SRP=3.20771;SRR=6;TYPE=snp	GT:DP:DPR:RO:QR:AO:QA:GL	0/1:22:22,11:11:348:11:299:-20.5592,0,-21.741
chr14	52161060	.	C	T	1913.13	.	AB=0;ABP=0;AC=2;AF=1;AN=2;AO=68;CIGAR=1X;DP=68;DPB=68;DPRA=0;EPP=3.13803;EPPR=0;GTI=0;LEN=1;MEANALT=1;MQM=251.265;MQMR=0;NS=1;NUMALT=1;ODDS=98.8732;PAIRED=0;PAIREDR=0;PAO=0;PQA=0;PQR=0;PRO=0;QA=2194;QR=0;RO=0;RPL=32;RPP=3.52123;RPPR=0;RPR=36;RUN=1;SAF=31;SAP=4.1599;SAR=37;SRF=0;SRP=0;SRR=0;TYPE=snp	GT:DP:DPR:RO:QR:AO:QA:GL	1/1:68:68,68:0:0:68:2194:-194.537,-20.47,0
chr14	52161222	.	G	A	2377.31	.	AB=0;ABP=0;AC=2;AF=1;AN=2;AO=79;CIGAR=1X;DP=79;DPB=79;DPRA=0;EPP=5.23675;EPPR=0;GTI=0;LEN=1;MEANALT=1;MQM=255;MQMR=0;NS=1;NUMALT=1;ODDS=114.122;PAIRED=0;PAIREDR=0;PAO=0;PQA=0;PQR=0;PRO=0;QA=2679;QR=0;RO=0;RPL=43;RPP=4.35716;RPPR=0;RPR=36;RUN=1;SAF=35;SAP=5.23675;SAR=44;SRF=0;SRP=0;SRR=0;TYPE=snp	GT:DP:DPR:RO:QR:AO:QA:GL	1/1:79:79,79:0:0:79:2679:-241.449,-23.7814,0
chr14	52161576	.	T	C	3418.41	.	AB=0;ABP=0;AC=2;AF=1;AN=2;AO=107;CIGAR=1X;DP=107;DPB=107;DPRA=0;EPP=7.57648;EPPR=0;GTI=0;LEN=1;MEANALT=1;MQM=255;MQMR=0;NS=1;NUMALT=1;ODDS=152.939;PAIRED=0;PAIREDR=0;PAO=0;PQA=0;PQR=0;PRO=0;QA=3837;QR=0;RO=0;RPL=54;RPP=3.03059;RPPR=0;RPR=53;RUN=1;SAF=56;SAP=3.51765;SAR=51;SRF=0;SRP=0;SRR=0;TYPE=snp	GT:DP:DPR:RO:QR:AO:QA:GL	1/1:107:107,107:0:0:107:3837:-345.689,-32.2102,0
chr14	52183150	.	T	G	1933.46	.	AB=0;ABP=0;AC=2;AF=1;AN=2;AO=73;CIGAR=1X;DP=74;DPB=74;DPRA=0;EPP=6.60959;EPPR=5.18177;GTI=0;LEN=1;MEANALT=1;MQM=248.041;MQMR=255;NS=1;NUMALT=1;ODDS=103.124;PAIRED=0;PAIREDR=0;PAO=0;PQA=0;PQR=0;PRO=0;QA=2323;QR=8;RO=1;RPL=11;RPP=80.3802;RPPR=5.18177;RPR=62;RUN=1;SAF=26;SAP=16.1284;SAR=47;SRF=0;SRP=5.18177;SRR=1;TYPE=snp	GT:DP:DPR:RO:QR:AO:QA:GL	1/1:74:74,73:1:8:73:2323:-205.598,-21.4762,0
chr14	52197102	.	A	G	2591.46	.	AB=0;ABP=0;AC=2;AF=1;AN=2;AO=89;CIGAR=1X;DP=89;DPB=89;DPRA=0;EPP=5.96253;EPPR=0;GTI=0;LEN=1;MEANALT=1;MQM=249.292;MQMR=0;NS=1;NUMALT=1;ODDS=127.985;PAIRED=0;PAIREDR=0;PAO=0;PQA=0;PQR=0;PRO=0;QA=3171;QR=0;RO=0;RPL=83;RPP=147.669;RPPR=0;RPR=6;RUN=1;SAF=37;SAP=8.49998;SAR=52;SRF=0;SRP=0;SRR=0;TYPE=snp	GT:DP:DPR:RO:QR:AO:QA:GL	1/1:89:89,89:0:0:89:3171:-280.159,-26.7917,0
chr14	52198856	.	A	G	481.167	.	AB=0;ABP=0;AC=2;AF=1;AN=2;AO=20;CIGAR=1X;DP=21;DPB=21;DPRA=0;EPP=13.8677;EPPR=0;GTI=0;LEN=1;MEANALT=2;MQM=255;MQMR=0;NS=1;NUMALT=1;ODDS=32.3311;PAIRED=0;PAIREDR=0;PAO=0;PQA=0;PQR=0;PRO=0;QA=627;QR=0;RO=0;RPL=3;RPP=24.2907;RPPR=0;RPR=17;RUN=1;SAF=18;SAP=30.8051;SAR=2;SRF=0;SRP=0;SRR=0;TYPE=snp	GT:DP:DPR:RO:QR:AO:QA:GL	1/1:21:21,20:0:0:20:627:-56.6524,-6.0206,0
chr14	52198913	.	C	G	1426.08	.	AB=0;ABP=0;AC=2;AF=1;AN=2;AO=48;CIGAR=1X;DP=48;DPB=48;DPRA=0;EPP=3.19126;EPPR=0;GTI=0;LEN=1;MEANALT=1;MQM=255;MQMR=0;NS=1;NUMALT=1;ODDS=71.1473;PAIRED=0;PAIREDR=0;PAO=0;PQA=0;PQR=0;PRO=0;QA=1667;QR=0;RO=0;RPL=9;RPP=43.7254;RPPR=0;RPR=39;RUN=1;SAF=30;SAP=9.52472;SAR=18;SRF=0;SRP=0;SRR=0;TYPE=snp	GT:DP:DPR:RO:QR:AO:QA:GL	1/1:48:48,48:0:0:48:1667:-150.377,-14.4494,0
chr14	52204959	.	A	G	1198.55	.	AB=0;ABP=0;AC=2;AF=1;AN=2;AO=40;CIGAR=1X;DP=40;DPB=40;DPRA=0;EPP=8.43898;EPPR=0;GTI=0;LEN=1;MEANALT=1;MQM=248.65;MQMR=0;NS=1;NUMALT=1;ODDS=60.0569;PAIRED=0;PAIREDR=0;PAO=0;PQA=0;PQR=0;PRO=0;QA=1403;QR=0;RO=0;RPL=22;RPP=3.87889;RPPR=0;RPR=18;RUN=1;SAF=17;SAP=4.96463;SAR=23;SRF=0;SRP=0;SRR=0;TYPE=snp	GT:DP:DPR:RO:QR:AO:QA:GL	1/1:40:40,40:0:0:40:1403:-123.372,-12.0412,0
chr14	52204977	.	T	C	1149.73	.	AB=0;ABP=0;AC=2;AF=1;AN=2;AO=37;CIGAR=1X;DP=37;DPB=37;DPRA=0;EPP=7.76406;EPPR=0;GTI=0;LEN=1;MEANALT=1;MQM=255;MQMR=0;NS=1;NUMALT=1;ODDS=55.8981;PAIRED=0;PAIREDR=0;PAO=0;PQA=0;PQR=0;PRO=0;QA=1315;QR=0;RO=0;RPL=21;RPP=4.47751;RPPR=0;RPR=16;RUN=1;SAF=14;SAP=7.76406;SAR=23;SRF=0;SRP=0;SRR=0;TYPE=snp	GT:DP:DPR:RO:QR:AO:QA:GL	1/1:37:37,37:0:0:37:1315:-118.705,-11.1381,0
chr14	52205053	.	T	C	986.695	.	AB=0;ABP=0;AC=2;AF=1;AN=2;AO=32;CIGAR=1X;DP=32;DPB=32;DPRA=0;EPP=4.09604;EPPR=0;GTI=0;LEN=1;MEANALT=1;MQM=255;MQMR=0;NS=1;NUMALT=1;ODDS=48.9666;PAIRED=0;PAIREDR=0;PAO=0;PQA=0;PQR=0;PRO=0;QA=1125;QR=0;RO=0;RPL=15;RPP=3.28173;RPPR=0;RPR=17;RUN=1;SAF=19;SAP=5.45321;SAR=13;SRF=0;SRP=0;SRR=0;TYPE=snp	GT:DP:DPR:RO:QR:AO:QA:GL	1/1:32:32,32:0:0:32:1125:-101.602,-9.63296,0
chr14	52205079	.	A	T	897.129	.	AB=0;ABP=0;AC=2;AF=1;AN=2;AO=33;CIGAR=1X;DP=33;DPB=33;DPRA=0;EPP=22.0271;EPPR=0;GTI=0;LEN=1;MEANALT=1;MQM=231.909;MQMR=0;NS=1;NUMALT=1;ODDS=50.3529;PAIRED=0;PAIREDR=0;PAO=0;PQA=0;PQR=0;PRO=0;QA=1140;QR=0;RO=0;RPL=17;RPP=3.0761;RPPR=0;RPR=16;RUN=1;SAF=20;SAP=6.23461;SAR=13;SRF=0;SRP=0;SRR=0;TYPE=snp	GT:DP:DPR:RO:QR:AO:QA:GL	1/1:33:33,33:0:0:33:1140:-94.5471,-9.93399,0
chr14	52205472	.	G	A	1434.09	.	AB=0;ABP=0;AC=2;AF=1;AN=2;AO=52;CIGAR=1X;DP=52;DPB=52;DPRA=0;EPP=7.18621;EPPR=0;GTI=0;LEN=1;MEANALT=1;MQM=245.231;MQMR=0;NS=1;NUMALT=1;ODDS=76.6925;PAIRED=0;PAIREDR=0;PAO=0;PQA=0;PQR=0;PRO=0;QA=1772;QR=0;RO=0;RPL=8;RPP=57.1301;RPPR=0;RPR=44;RUN=1;SAF=19;SAP=11.1951;SAR=33;SRF=0;SRP=0;SRR=0;TYPE=snp	GT:DP:DPR:RO:QR:AO:QA:GL	1/1:52:52,52:0:0:52:1772:-153.327,-15.6536,0
chr14	52205774	.	G	A	1311.6	.	AB=0;ABP=0;AC=2;AF=1;AN=2;AO=44;CIGAR=1X;DP=44;DPB=44;DPRA=0;EPP=6.16881;EPPR=0;GTI=0;LEN=1;MEANALT=1;MQM=255;MQMR=0;NS=1;NUMALT=1;ODDS=65.6021;PAIRED=0;PAIREDR=0;PAO=0;PQA=0;PQR=0;PRO=0;QA=1515;QR=0;RO=0;RPL=11;RPP=26.8965;RPPR=0;RPR=33;RUN=1;SAF=23;SAP=3.20771;SAR=21;SRF=0;SRP=0;SRR=0;TYPE=snp	GT:DP:DPR:RO:QR:AO:QA:GL	1/1:44:44,44:0:0:44:1515:-136.694,-13.2453,0
chr14	52206883	.	G	C	1258.62	.	AB=0;ABP=0;AC=2;AF=1;AN=2;AO=43;CIGAR=1X;DP=43;DPB=43;DPRA=0;EPP=3.0608;EPPR=0;GTI=0;LEN=1;MEANALT=1;MQM=243.186;MQMR=0;NS=1;NUMALT=1;ODDS=64.2158;PAIRED=0;PAIREDR=0;PAO=0;PQA=0;PQR=0;PRO=0;QA=1522;QR=0;RO=0;RPL=32;RPP=25.2805;RPPR=0;RPR=11;RUN=1;SAF=26;SAP=7.10075;SAR=17;SRF=0;SRP=0;SRR=0;TYPE=snp	GT:DP:DPR:RO:QR:AO:QA:GL	1/1:43:43,43:0:0:43:1522:-131.288,-12.9443,0
chr14	52213435	.	G	A	990.182	.	AB=0;ABP=0;AC=2;AF=1;AN=2;AO=34;CIGAR=1X;DP=35;DPB=35;DPRA=0;EPP=5.30951;EPPR=0;GTI=0;LEN=1;MEANALT=2;MQM=255;MQMR=0;NS=1;NUMALT=1;ODDS=51.7392;PAIRED=0;PAIREDR=0;PAO=0;PQA=0;PQR=0;PRO=0;QA=1203;QR=0;RO=0;RPL=2;RPP=60.4905;RPPR=0;RPR=32;RUN=1;SAF=16;SAP=3.26577;SAR=18;SRF=0;SRP=0;SRR=0;TYPE=snp	GT:DP:DPR:RO:QR:AO:QA:GL	1/1:35:35,34:0:0:34:1203:-108.487,-10.235,0
chr14	52217735	.	A	G	724.609	.	AB=0;ABP=0;AC=2;AF=1;AN=2;AO=26;CIGAR=1X;DP=26;DPB=26;DPRA=0;EPP=3.34437;EPPR=0;GTI=0;LEN=1;MEANALT=1;MQM=245.231;MQMR=0;NS=1;NUMALT=1;ODDS=40.6488;PAIRED=0;PAIREDR=0;PAO=0;PQA=0;PQR=0;PRO=0;QA=918;QR=0;RO=0;RPL=24;RPP=43.4331;RPPR=0;RPR=2;RUN=1;SAF=16;SAP=6.01695;SAR=10;SRF=0;SRP=0;SRR=0;TYPE=snp	GT:DP:DPR:RO:QR:AO:QA:GL	1/1:26:26,26:0:0:26:918:-79.7192,-7.82678,0
chr14	52218287	.	C	T	1139.47	.	AB=0;ABP=0;AC=2;AF=1;AN=2;AO=39;CIGAR=1X;DP=39;DPB=39;DPRA=0;EPP=4.40227;EPPR=0;GTI=0;LEN=1;MEANALT=1;MQM=255;MQMR=0;NS=1;NUMALT=1;ODDS=58.6707;PAIRED=0;PAIREDR=0;PAO=0;PQA=0;PQR=0;PRO=0;QA=1373;QR=0;RO=0;RPL=3;RPP=63.6445;RPPR=0;RPR=36;RUN=1;SAF=16;SAP=5.73856;SAR=23;SRF=0;SRP=0;SRR=0;TYPE=snp	GT:DP:DPR:RO:QR:AO:QA:GL	1/1:39:39,39:0:0:39:1373:-123.922,-11.7402,0
chr14	52221124	.	C	T	484.126	.	AB=0;ABP=0;AC=2;AF=1;AN=2;AO=18;CIGAR=1X;DP=18;DPB=18;DPRA=0;EPP=3.49285;EPPR=0;GTI=0;LEN=1;MEANALT=1;MQM=240.889;MQMR=0;NS=1;NUMALT=1;ODDS=29.5585;PAIRED=0;PAIREDR=0;PAO=0;PQA=0;PQR=0;PRO=0;QA=617;QR=0;RO=0;RPL=3;RPP=20.3821;RPPR=0;RPR=15;RUN=1;SAF=7;SAP=4.9405;SAR=11;SRF=0;SRP=0;SRR=0;TYPE=snp	GT:DP:DPR:RO:QR:AO:QA:GL	1/1:18:18,18:0:0:18:617:-52.6128,-5.41854,0
chr14	52222489	.	C	T	997.699	.	AB=0;ABP=0;AC=2;AF=1;AN=2;AO=33;CIGAR=1X;DP=33;DPB=33;DPRA=0;EPP=14.1309;EPPR=0;GTI=0;LEN=1;MEANALT=1;MQM=255;MQMR=0;NS=1;NUMALT=1;ODDS=50.3529;PAIRED=0;PAIREDR=0;PAO=0;PQA=0;PQR=0;PRO=0;QA=1181;QR=0;RO=0;RPL=27;RPP=32.0291;RPPR=0;RPR=6;RUN=1;SAF=14;SAP=4.65535;SAR=19;SRF=0;SRP=0;SRR=0;TYPE=snp	GT:DP:DPR:RO:QR:AO:QA:GL	1/1:33:33,33:0:0:33:1181:-106.648,-9.93399,0
chr14	52222500	.	G	A	1013.34	.	AB=0;ABP=0;AC=2;AF=1;AN=2;AO=33;CIGAR=1X;DP=33;DPB=33;DPRA=0;EPP=10.9724;EPPR=0;GTI=0;LEN=1;MEANALT=1;MQM=255;MQMR=0;NS=1;NUMALT=1;ODDS=50.3529;PAIRED=0;PAIREDR=0;PAO=0;PQA=0;PQR=0;PRO=0;QA=1176;QR=0;RO=0;RPL=24;RPP=17.8158;RPPR=0;RPR=9;RUN=1;SAF=16;SAP=3.0761;SAR=17;SRF=0;SRP=0;SRR=0;TYPE=snp	GT:DP:DPR:RO:QR:AO:QA:GL	1/1:33:33,33:0:0:33:1176:-106.196,-9.93399,0
chr14	52222566	.	C	T	989.723	.	AB=0;ABP=0;AC=2;AF=1;AN=2;AO=37;CIGAR=1X;DP=37;DPB=37;DPRA=0;EPP=19.9713;EPPR=0;GTI=0;LEN=1;MEANALT=1;MQM=255;MQMR=0;NS=1;NUMALT=1;ODDS=55.8981;PAIRED=0;PAIREDR=0;PAO=0;PQA=0;PQR=0;PRO=0;QA=1193;QR=0;RO=0;RPL=6;RPP=39.6906;RPPR=0;RPR=31;RUN=1;SAF=23;SAP=7.76406;SAR=14;SRF=0;SRP=0;SRR=0;TYPE=snp	GT:DP:DPR:RO:QR:AO:QA:GL	1/1:37:37,37:0:0:37:1193:-107.692,-11.1381,0
chr14	52226630	.	G	A	1109.82	.	AB=0;ABP=0;AC=2;AF=1;AN=2;AO=40;CIGAR=1X;DP=40;DPB=40;DPRA=0;EPP=3.87889;EPPR=0;GTI=0;LEN=1;MEANALT=1;MQM=235.95;MQMR=0;NS=1;NUMALT=1;ODDS=60.0569;PAIRED=0;PAIREDR=0;PAO=0;PQA=0;PQR=0;PRO=0;QA=1385;QR=0;RO=0;RPL=12;RPP=16.9077;RPPR=0;RPR=28;RUN=1;SAF=18;SAP=3.87889;SAR=22;SRF=0;SRP=0;SRR=0;TYPE=snp	GT:DP:DPR:RO:QR:AO:QA:GL	1/1:40:40,40:0:0:40:1385:-115.249,-12.0412,0
chr14	52235253	.	T	C	651.16	.	AB=0;ABP=0;AC=2;AF=1;AN=2;AO=21;CIGAR=1X;DP=21;DPB=21;DPRA=0;EPP=3.94093;EPPR=0;GTI=0;LEN=1;MEANALT=1;MQM=255;MQMR=0;NS=1;NUMALT=1;ODDS=33.7174;PAIRED=0;PAIREDR=0;PAO=0;PQA=0;PQR=0;PRO=0;QA=748;QR=0;RO=0;RPL=9;RPP=3.94093;RPPR=0;RPR=12;RUN=1;SAF=9;SAP=3.94093;SAR=12;SRF=0;SRP=0;SRR=0;TYPE=snp	GT:DP:DPR:RO:QR:AO:QA:GL	1/1:21:21,21:0:0:21:748:-67.6762,-6.32163,0
chr14	52235262	.	T	C	659.007	.	AB=0;ABP=0;AC=2;AF=1;AN=2;AO=22;CIGAR=1X;DP=22;DPB=22;DPRA=0;EPP=4.58955;EPPR=0;GTI=0;LEN=1;MEANALT=1;MQM=255;MQMR=0;NS=1;NUMALT=1;ODDS=35.1036;PAIRED=0;PAIREDR=0;PAO=0;PQA=0;PQR=0;PRO=0;QA=758;QR=0;RO=0;RPL=10;RPP=3.40511;RPPR=0;RPR=12;RUN=1;SAF=9;SAP=4.58955;SAR=13;SRF=0;SRP=0;SRR=0;TYPE=snp	GT:DP:DPR:RO:QR:AO:QA:GL	1/1:22:22,22:0:0:22:758:-68.5645,-6.62266,0
chr14	52236901	.	C	T	700.82	.	AB=0;ABP=0;AC=2;AF=1;AN=2;AO=26;CIGAR=1X;DP=27;DPB=27;DPRA=0;EPP=4.34659;EPPR=5.18177;GTI=0;LEN=1;MEANALT=1;MQM=245.231;MQMR=255;NS=1;NUMALT=1;ODDS=32.2992;PAIRED=0;PAIREDR=0;PAO=0;PQA=0;PQR=0;PRO=0;QA=883;QR=37;RO=1;RPL=7;RPP=15.0369;RPPR=5.18177;RPR=19;RUN=1;SAF=8;SAP=11.3621;SAR=18;SRF=1;SRP=5.18177;SRR=0;TYPE=snp	GT:DP:DPR:RO:QR:AO:QA:GL	1/1:27:27,26:1:37:26:883:-73.7594,-4.42781,0
chr14	52237216	.	G	A	836.939	.	AB=0;ABP=0;AC=2;AF=1;AN=2;AO=28;CIGAR=1X;DP=28;DPB=28;DPRA=0;EPP=3.0103;EPPR=0;GTI=0;LEN=1;MEANALT=1;MQM=255;MQMR=0;NS=1;NUMALT=1;ODDS=43.4214;PAIRED=0;PAIREDR=0;PAO=0;PQA=0;PQR=0;PRO=0;QA=957;QR=0;RO=0;RPL=15;RPP=3.32051;RPPR=0;RPR=13;RUN=1;SAF=11;SAP=5.80219;SAR=17;SRF=0;SRP=0;SRR=0;TYPE=snp	GT:DP:DPR:RO:QR:AO:QA:GL	1/1:28:28,28:0:0:28:957:-86.4718,-8.42884,0
chr14	52237321	.	A	G	663.238	.	AB=0;ABP=0;AC=2;AF=1;AN=2;AO=22;CIGAR=1X;DP=22;DPB=22;DPRA=0;EPP=3.40511;EPPR=0;GTI=0;LEN=1;MEANALT=1;MQM=255;MQMR=0;NS=1;NUMALT=1;ODDS=35.1036;PAIRED=0;PAIREDR=0;PAO=0;PQA=0;PQR=0;PRO=0;QA=761;QR=0;RO=0;RPL=13;RPP=4.58955;RPPR=0;RPR=9;RUN=1;SAF=11;SAP=3.0103;SAR=11;SRF=0;SRP=0;SRR=0;TYPE=snp	GT:DP:DPR:RO:QR:AO:QA:GL	1/1:22:22,22:0:0:22:761:-68.8359,-6.62266,0
chr14	52237739	.	A	G	575.924	.	AB=0;ABP=0;AC=2;AF=1;AN=2;AO=21;CIGAR=1X;DP=21;DPB=21;DPRA=0;EPP=20.4855;EPPR=0;GTI=0;LEN=1;MEANALT=1;MQM=255;MQMR=0;NS=1;NUMALT=1;ODDS=33.7174;PAIRED=0;PAIREDR=0;PAO=0;PQA=0;PQR=0;PRO=0;QA=737;QR=0;RO=0;RPL=2;RPP=32.8939;RPPR=0;RPR=19;RUN=1;SAF=4;SAP=20.4855;SAR=17;SRF=0;SRP=0;SRR=0;TYPE=snp	GT:DP:DPR:RO:QR:AO:QA:GL	1/1:21:21,21:0:0:21:737:-66.681,-6.32163,0
chr14	52262154	.	T	C	927.238	.	AB=0;ABP=0;AC=2;AF=1;AN=2;AO=31;CIGAR=1X;DP=31;DPB=31;DPRA=0;EPP=3.64073;EPPR=0;GTI=0;LEN=1;MEANALT=1;MQM=246.806;MQMR=0;NS=1;NUMALT=1;ODDS=47.5803;PAIRED=0;PAIREDR=0;PAO=0;PQA=0;PQR=0;PRO=0;QA=1087;QR=0;RO=0;RPL=18;RPP=4.76149;RPPR=0;RPR=13;RUN=1;SAF=12;SAP=6.44263;SAR=19;SRF=0;SRP=0;SRR=0;TYPE=snp	GT:DP:DPR:RO:QR:AO:QA:GL	1/1:31:31,31:0:0:31:1087:-95.8321,-9.33193,0
chr14	52262257	.	T	C	641.704	.	AB=0;ABP=0;AC=2;AF=1;AN=2;AO=21;CIGAR=1X;DP=21;DPB=21;DPRA=0;EPP=3.94093;EPPR=0;GTI=0;LEN=1;MEANALT=1;MQM=255;MQMR=0;NS=1;NUMALT=1;ODDS=33.7174;PAIRED=0;PAIREDR=0;PAO=0;PQA=0;PQR=0;PRO=0;QA=742;QR=0;RO=0;RPL=12;RPP=3.94093;RPPR=0;RPR=9;RUN=1;SAF=7;SAP=8.07707;SAR=14;SRF=0;SRP=0;SRR=0;TYPE=snp	GT:DP:DPR:RO:QR:AO:QA:GL	1/1:21:21,21:0:0:21:742:-67.1333,-6.32163,0
chr14	52262902	.	T	C	707.394	.	AB=0;ABP=0;AC=2;AF=1;AN=2;AO=23;CIGAR=1X;DP=23;DPB=23;DPRA=0;EPP=5.3706;EPPR=0;GTI=0;LEN=1;MEANALT=1;MQM=255;MQMR=0;NS=1;NUMALT=1;ODDS=36.4899;PAIRED=0;PAIREDR=0;PAO=0;PQA=0;PQR=0;PRO=0;QA=824;QR=0;RO=0;RPL=15;RPP=7.63648;RPPR=0;RPR=8;RUN=1;SAF=16;SAP=10.6577;SAR=7;SRF=0;SRP=0;SRR=0;TYPE=snp	GT:DP:DPR:RO:QR:AO:QA:GL	1/1:23:23,23:0:0:23:824:-74.5183,-6.92369,0
chr14	52263256	.	A	G	1128.83	.	AB=0;ABP=0;AC=2;AF=1;AN=2;AO=36;CIGAR=1X;DP=36;DPB=36;DPRA=0;EPP=6.8707;EPPR=0;GTI=0;LEN=1;MEANALT=1;MQM=255;MQMR=0;NS=1;NUMALT=1;ODDS=54.5118;PAIRED=0;PAIREDR=0;PAO=0;PQA=0;PQR=0;PRO=0;QA=1288;QR=0;RO=0;RPL=18;RPP=3.0103;RPPR=0;RPR=18;RUN=1;SAF=14;SAP=6.8707;SAR=22;SRF=0;SRP=0;SRR=0;TYPE=snp	GT:DP:DPR:RO:QR:AO:QA:GL	1/1:36:36,36:0:0:36:1288:-116.278,-10.8371,0
chr14	52263265	.	T	G	1161.98	.	AB=0;ABP=0;AC=2;AF=1;AN=2;AO=37;CIGAR=1X;DP=37;DPB=37;DPRA=0;EPP=3.06899;EPPR=0;GTI=0;LEN=1;MEANALT=1;MQM=255;MQMR=0;NS=1;NUMALT=1;ODDS=55.8981;PAIRED=0;PAIREDR=0;PAO=0;PQA=0;PQR=0;PRO=0;QA=1325;QR=0;RO=0;RPL=23;RPP=7.76406;RPPR=0;RPR=14;RUN=1;SAF=15;SAP=5.88603;SAR=22;SRF=0;SRP=0;SRR=0;TYPE=snp	GT:DP:DPR:RO:QR:AO:QA:GL	1/1:37:37,37:0:0:37:1325:-119.608,-11.1381,0
chr14	52263546	.	GA	G	594.436	.	AC=2;AF=1;LEN=1;TYPE=del;Split primitives	GT	1|1
chr14	52263673	.	C	G	733.864	.	AB=0;ABP=0;AC=2;AF=1;AN=2;AO=23;CIGAR=1X;DP=23;DPB=23;DPRA=0;EPP=5.3706;EPPR=0;GTI=0;LEN=1;MEANALT=1;MQM=255;MQMR=0;NS=1;NUMALT=1;ODDS=36.4899;PAIRED=0;PAIREDR=0;PAO=0;PQA=0;PQR=0;PRO=0;QA=841;QR=0;RO=0;RPL=13;RPP=3.86001;RPPR=0;RPR=10;RUN=1;SAF=11;SAP=3.10471;SAR=12;SRF=0;SRP=0;SRR=0;TYPE=snp	GT:DP:DPR:RO:QR:AO:QA:GL	1/1:23:23,23:0:0:23:841:-76.0557,-6.92369,0
chr14	52263737	.	G	A	758.247	.	AB=0;ABP=0;AC=2;AF=1;AN=2;AO=26;CIGAR=1X;DP=26;DPB=26;DPRA=0;EPP=4.34659;EPPR=0;GTI=0;LEN=1;MEANALT=1;MQM=255;MQMR=0;NS=1;NUMALT=1;ODDS=40.6488;PAIRED=0;PAIREDR=0;PAO=0;PQA=0;PQR=0;PRO=0;QA=869;QR=0;RO=0;RPL=11;RPP=4.34659;RPPR=0;RPR=15;RUN=1;SAF=14;SAP=3.34437;SAR=12;SRF=0;SRP=0;SRR=0;TYPE=snp	GT:DP:DPR:RO:QR:AO:QA:GL	1/1:26:26,26:0:0:26:869:-78.5442,-7.82678,0
chr14	52266217	.	T	C	1431.11	.	AB=0;ABP=0;AC=2;AF=1;AN=2;AO=51;CIGAR=1X;DP=51;DPB=51;DPRA=0;EPP=3.3935;EPPR=0;GTI=0;LEN=1;MEANALT=1;MQM=240.059;MQMR=0;NS=1;NUMALT=1;ODDS=75.3062;PAIRED=0;PAIREDR=0;PAO=0;PQA=0;PQR=0;PRO=0;QA=1731;QR=0;RO=0;RPL=30;RPP=6.45911;RPPR=0;RPR=21;RUN=1;SAF=24;SAP=3.3935;SAR=27;SRF=0;SRP=0;SRR=0;TYPE=snp	GT:DP:DPR:RO:QR:AO:QA:GL	1/1:51:51,51:0:0:51:1731:-146.388,-15.3525,0
chr14	52287462	.	C	T	2346.48	.	AB=0;ABP=0;AC=2;AF=1;AN=2;AO=81;CIGAR=1X;DP=81;DPB=81;DPRA=0;EPP=3.03711;EPPR=0;GTI=0;LEN=1;MEANALT=1;MQM=242.457;MQMR=0;NS=1;NUMALT=1;ODDS=116.895;PAIRED=0;PAIREDR=0;PAO=0;PQA=0;PQR=0;PRO=0;QA=2782;QR=0;RO=0;RPL=46;RPP=6.2541;RPPR=0;RPR=35;RUN=1;SAF=31;SAP=12.6881;SAR=50;SRF=0;SRP=0;SRR=0;TYPE=snp	GT:DP:DPR:RO:QR:AO:QA:GL	1/1:81:81,81:0:0:81:2782:-239.097,-24.3834,0
chr14	52291544	.	G	A	1167	.	AB=0;ABP=0;AC=2;AF=1;AN=2;AO=68;CIGAR=1X;DP=68;DPB=68;DPRA=0;EPP=7.60871;EPPR=0;GTI=0;LEN=1;MEANALT=1;MQM=139.206;MQMR=0;NS=1;NUMALT=1;ODDS=98.8732;PAIRED=0;PAIREDR=0;PAO=0;PQA=0;PQR=0;PRO=0;QA=2456;QR=0;RO=0;RPL=43;RPP=13.3567;RPPR=0;RPR=25;RUN=1;SAF=33;SAP=3.13803;SAR=35;SRF=0;SRP=0;SRR=0;TYPE=snp	GT:DP:DPR:RO:QR:AO:QA:GL	1/1:68:68,68:0:0:68:2456:-121.247,-20.47,0
chr14	52291621	.	G	A	1336.82	.	AB=0;ABP=0;AC=2;AF=1;AN=2;AO=46;CIGAR=1X;DP=46;DPB=46;DPRA=0;EPP=12.2627;EPPR=0;GTI=0;LEN=1;MEANALT=1;MQM=255;MQMR=0;NS=1;NUMALT=1;ODDS=68.3747;PAIRED=0;PAIREDR=0;PAO=0;PQA=0;PQR=0;PRO=0;QA=1525;QR=0;RO=0;RPL=26;RPP=4.70971;RPPR=0;RPR=20;RUN=1;SAF=22;SAP=3.19912;SAR=24;SRF=0;SRP=0;SRR=0;TYPE=snp	GT:DP:DPR:RO:QR:AO:QA:GL	1/1:46:46,46:0:0:46:1525:-137.582,-13.8474,0
chr14	52291645	.	A	G	1329.97	.	AB=0;ABP=0;AC=2;AF=1;AN=2;AO=46;CIGAR=1X;DP=46;DPB=46;DPRA=0;EPP=25.858;EPPR=0;GTI=0;LEN=1;MEANALT=1;MQM=249.478;MQMR=0;NS=1;NUMALT=1;ODDS=68.3747;PAIRED=0;PAIREDR=0;PAO=0;PQA=0;PQR=0;PRO=0;QA=1569;QR=0;RO=0;RPL=24;RPP=3.19912;RPPR=0;RPR=22;RUN=1;SAF=20;SAP=4.70971;SAR=26;SRF=0;SRP=0;SRR=0;TYPE=snp	GT:DP:DPR:RO:QR:AO:QA:GL	1/1:46:46,46:0:0:46:1569:-138.303,-13.8474,0
chr14	52293362	.	A	G	489.964	.	AC=2;AF=1;LEN=1;TYPE=snp;Split primitives	GT	1|1
chr14	52293364	.	G	A	489.964	.	AC=2;AF=1;LEN=1;TYPE=snp;Split primitives	GT	1|1
chr14	52293428	.	T	A	796.375	.	AB=0;ABP=0;AC=2;AF=1;AN=2;AO=29;CIGAR=1X;DP=29;DPB=29;DPRA=0;EPP=3.08518;EPPR=0;GTI=0;LEN=1;MEANALT=1;MQM=255;MQMR=0;NS=1;NUMALT=1;ODDS=44.8077;PAIRED=0;PAIREDR=0;PAO=0;PQA=0;PQR=0;PRO=0;QA=938;QR=0;RO=0;RPL=7;RPP=19.8579;RPPR=0;RPR=22;RUN=1;SAF=9;SAP=12.0706;SAR=20;SRF=0;SRP=0;SRR=0;TYPE=snp	GT:DP:DPR:RO:QR:AO:QA:GL	1/1:29:29,29:0:0:29:938:-84.7434,-8.72987,0
chr14	52293811	.	A	G	1374.32	.	AB=0;ABP=0;AC=2;AF=1;AN=2;AO=46;CIGAR=1X;DP=46;DPB=46;DPRA=0;EPP=3.19912;EPPR=0;GTI=0;LEN=1;MEANALT=1;MQM=249.478;MQMR=0;NS=1;NUMALT=1;ODDS=68.3747;PAIRED=0;PAIREDR=0;PAO=0;PQA=0;PQR=0;PRO=0;QA=1567;QR=0;RO=0;RPL=22;RPP=3.19912;RPPR=0;RPR=24;RUN=1;SAF=24;SAP=3.19912;SAR=22;SRF=0;SRP=0;SRR=0;TYPE=snp	GT:DP:DPR:RO:QR:AO:QA:GL	1/1:46:46,46:0:0:46:1567:-140.283,-13.8474,0
chr14	52294074	.	T	C	839.062	.	AB=0;ABP=0;AC=2;AF=1;AN=2;AO=30;CIGAR=1X;DP=30;DPB=30;DPRA=0;EPP=4.16842;EPPR=0;GTI=0;LEN=1;MEANALT=1;MQM=238.067;MQMR=0;NS=1;NUMALT=1;ODDS=46.194;PAIRED=0;PAIREDR=0;PAO=0;PQA=0;PQR=0;PRO=0;QA=1037;QR=0;RO=0;RPL=22;RPP=17.1973;RPPR=0;RPR=8;RUN=1;SAF=13;SAP=4.16842;SAR=17;SRF=0;SRP=0;SRR=0;TYPE=snp	GT:DP:DPR:RO:QR:AO:QA:GL	1/1:30:30,30:0:0:30:1037:-88.0749,-9.0309,0
chr14	52294188	.	T	C	367.774	.	AB=0;ABP=0;AC=2;AF=1;AN=2;AO=13;CIGAR=1X;DP=13;DPB=13;DPRA=0;EPP=4.51363;EPPR=0;GTI=0;LEN=1;MEANALT=1;MQM=255;MQMR=0;NS=1;NUMALT=1;ODDS=22.627;PAIRED=0;PAIREDR=0;PAO=0;PQA=0;PQR=0;PRO=0;QA=466;QR=0;RO=0;RPL=0;RPP=31.2394;RPPR=0;RPR=13;RUN=1;SAF=5;SAP=4.51363;SAR=8;SRF=0;SRP=0;SRR=0;TYPE=snp	GT:DP:DPR:RO:QR:AO:QA:GL	1/1:13:13,13:0:0:13:466:-42.2985,-3.91339,0
chr14	52294229	.	A	G	635.724	.	AB=0;ABP=0;AC=2;AF=1;AN=2;AO=22;CIGAR=1X;DP=22;DPB=22;DPRA=0;EPP=4.58955;EPPR=0;GTI=0;LEN=1;MEANALT=1;MQM=255;MQMR=0;NS=1;NUMALT=1;ODDS=35.1036;PAIRED=0;PAIREDR=0;PAO=0;PQA=0;PQR=0;PRO=0;QA=760;QR=0;RO=0;RPL=3;RPP=28.2783;RPPR=0;RPR=19;RUN=1;SAF=10;SAP=3.40511;SAR=12;SRF=0;SRP=0;SRR=0;TYPE=snp	GT:DP:DPR:RO:QR:AO:QA:GL	1/1:22:22,22:0:0:22:760:-68.7455,-6.62266,0
chr14	52295752	.	C	T	391.514	.	AB=0;ABP=0;AC=2;AF=1;AN=2;AO=14;CIGAR=1X;DP=14;DPB=14;DPRA=0;EPP=18.5208;EPPR=0;GTI=0;LEN=1;MEANALT=1;MQM=255;MQMR=0;NS=1;NUMALT=1;ODDS=24.0133;PAIRED=0;PAIREDR=0;PAO=0;PQA=0;PQR=0;PRO=0;QA=474;QR=0;RO=0;RPL=7;RPP=3.0103;RPPR=0;RPR=7;RUN=1;SAF=9;SAP=5.49198;SAR=5;SRF=0;SRP=0;SRR=0;TYPE=snp	GT:DP:DPR:RO:QR:AO:QA:GL	1/1:14:14,14:0:0:14:474:-42.9986,-4.21442,0
chr14	52295765	.	G	A	439.124	.	AB=0;ABP=0;AC=2;AF=1;AN=2;AO=15;CIGAR=1X;DP=15;DPB=15;DPRA=0;EPP=10.1038;EPPR=0;GTI=0;LEN=1;MEANALT=1;MQM=255;MQMR=0;NS=1;NUMALT=1;ODDS=25.3996;PAIRED=0;PAIREDR=0;PAO=0;PQA=0;PQR=0;PRO=0;QA=520;QR=0;RO=0;RPL=5;RPP=6.62942;RPPR=0;RPR=10;RUN=1;SAF=9;SAP=4.31318;SAR=6;SRF=0;SRP=0;SRR=0;TYPE=snp	GT:DP:DPR:RO:QR:AO:QA:GL	1/1:15:15,15:0:0:15:520:-47.1467,-4.51545,0
chr14	52295944	.	G	C	372.105	.	AB=0;ABP=0;AC=2;AF=1;AN=2;AO=12;CIGAR=1X;DP=12;DPB=12;DPRA=0;EPP=3.0103;EPPR=0;GTI=0;LEN=1;MEANALT=1;MQM=255;MQMR=0;NS=1;NUMALT=1;ODDS=21.2407;PAIRED=0;PAIREDR=0;PAO=0;PQA=0;PQR=0;PRO=0;QA=434;QR=0;RO=0;RPL=8;RPP=5.9056;RPPR=0;RPR=4;RUN=1;SAF=6;SAP=3.0103;SAR=6;SRF=0;SRP=0;SRR=0;TYPE=snp	GT:DP:DPR:RO:QR:AO:QA:GL	1/1:12:12,12:0:0:12:434:-39.4217,-3.61236,0
chr14	52296573	.	A	G	959.269	.	AB=0;ABP=0;AC=2;AF=1;AN=2;AO=34;CIGAR=1X;DP=34;DPB=34;DPRA=0;EPP=3.26577;EPPR=0;GTI=0;LEN=1;MEANALT=1;MQM=255;MQMR=0;NS=1;NUMALT=1;ODDS=51.7392;PAIRED=0;PAIREDR=0;PAO=0;PQA=0;PQR=0;PRO=0;QA=1097;QR=0;RO=0;RPL=21;RPP=7.09778;RPPR=0;RPR=13;RUN=1;SAF=15;SAP=4.03217;SAR=19;SRF=0;SRP=0;SRR=0;TYPE=snp	GT:DP:DPR:RO:QR:AO:QA:GL	1/1:34:34,34:0:0:34:1097:-99.0526,-10.235,0
chr14	52298708	.	A	G	736.669	.	AB=0;ABP=0;AC=2;AF=1;AN=2;AO=25;CIGAR=1X;DP=25;DPB=25;DPRA=0;EPP=7.26639;EPPR=0;GTI=0;LEN=1;MEANALT=1;MQM=244.84;MQMR=0;NS=1;NUMALT=1;ODDS=39.2625;PAIRED=0;PAIREDR=0;PAO=0;PQA=0;PQR=0;PRO=0;QA=883;QR=0;RO=0;RPL=13;RPP=3.09716;RPPR=0;RPR=12;RUN=1;SAF=14;SAP=3.79203;SAR=11;SRF=0;SRP=0;SRR=0;TYPE=snp	GT:DP:DPR:RO:QR:AO:QA:GL	1/1:25:25,25:0:0:25:883:-76.5688,-7.52575,0
chr14	52299902	.	T	C	1211.7	.	AB=0;ABP=0;AC=2;AF=1;AN=2;AO=40;CIGAR=1X;DP=41;DPB=41;DPRA=0;EPP=10.8276;EPPR=5.18177;GTI=0;LEN=1;MEANALT=1;MQM=255;MQMR=255;NS=1;NUMALT=1;ODDS=51.2895;PAIRED=0;PAIREDR=0;PAO=0;PQA=0;PQR=0;PRO=0;QA=1426;QR=37;RO=1;RPL=23;RPP=4.96463;RPPR=5.18177;RPR=17;RUN=1;SAF=13;SAP=13.6505;SAR=27;SRF=1;SRP=5.18177;SRR=0;TYPE=snp	GT:DP:DPR:RO:QR:AO:QA:GL	1/1:41:41,40:1:37:40:1426:-124.996,-8.64223,0
chr14	52299938	.	T	A	1013.32	.	AB=0;ABP=0;AC=2;AF=1;AN=2;AO=36;CIGAR=1X;DP=37;DPB=37;DPRA=0;EPP=9.04217;EPPR=5.18177;GTI=0;LEN=1;MEANALT=1;MQM=255;MQMR=255;NS=1;NUMALT=1;ODDS=45.847;PAIRED=0;PAIREDR=0;PAO=0;PQA=0;PQR=0;PRO=0;QA=1200;QR=37;RO=1;RPL=13;RPP=9.04217;RPPR=5.18177;RPR=23;RUN=1;SAF=14;SAP=6.8707;SAR=22;SRF=1;SRP=5.18177;SRR=0;TYPE=snp	GT:DP:DPR:RO:QR:AO:QA:GL	1/1:37:37,36:1:37:36:1200:-104.633,-7.43811,0
chr14	52300304	.	T	C	835.369	.	AC=2;AF=1;LEN=1;TYPE=snp;Split primitives	GT	1|1
chr14	52300307	.	T	C	835.369	.	AC=2;AF=1;LEN=1;TYPE=snp;Split primitives	GT	1|1
chr14	52300325	.	G	A	775.62	.	AB=0;ABP=0;AC=2;AF=1;AN=2;AO=29;CIGAR=1X;DP=29;DPB=29;DPRA=0;EPP=19.8579;EPPR=0;GTI=0;LEN=1;MEANALT=1;MQM=255;MQMR=0;NS=1;NUMALT=1;ODDS=44.8077;PAIRED=0;PAIREDR=0;PAO=0;PQA=0;PQR=0;PRO=0;QA=911;QR=0;RO=0;RPL=17;RPP=4.88226;RPPR=0;RPR=12;RUN=1;SAF=18;SAP=6.67934;SAR=11;SRF=0;SRP=0;SRR=0;TYPE=snp	GT:DP:DPR:RO:QR:AO:QA:GL	1/1:29:29,29:0:0:29:911:-82.3041,-8.72987,0
chr14	52304895	.	C	G	919.38	.	AB=0;ABP=0;AC=2;AF=1;AN=2;AO=32;CIGAR=1X;DP=32;DPB=32;DPRA=0;EPP=5.45321;EPPR=0;GTI=0;LEN=1;MEANALT=1;MQM=255;MQMR=0;NS=1;NUMALT=1;ODDS=48.9666;PAIRED=0;PAIREDR=0;PAO=0;PQA=0;PQR=0;PRO=0;QA=1110;QR=0;RO=0;RPL=29;RPP=48.8827;RPPR=0;RPR=3;RUN=1;SAF=12;SAP=7.35324;SAR=20;SRF=0;SRP=0;SRR=0;TYPE=snp	GT:DP:DPR:RO:QR:AO:QA:GL	1/1:32:32,32:0:0:32:1110:-100.247,-9.63296,0
chr14	52304924	.	A	G	1084.55	.	AB=0;ABP=0;AC=2;AF=1;AN=2;AO=35;CIGAR=1X;DP=35;DPB=35;DPRA=0;EPP=10.5174;EPPR=0;GTI=0;LEN=1;MEANALT=1;MQM=247.743;MQMR=0;NS=1;NUMALT=1;ODDS=53.1255;PAIRED=0;PAIREDR=0;PAO=0;PQA=0;PQR=0;PRO=0;QA=1280;QR=0;RO=0;RPL=22;RPP=8.03571;RPPR=0;RPR=13;RUN=1;SAF=17;SAP=3.07234;SAR=18;SRF=0;SRP=0;SRR=0;TYPE=snp	GT:DP:DPR:RO:QR:AO:QA:GL	1/1:35:35,35:0:0:35:1280:-112.315,-10.5361,0
chr14	52311862	.	C	A	1283.12	.	AB=0;ABP=0;AC=2;AF=1;AN=2;AO=41;CIGAR=1X;DP=41;DPB=41;DPRA=0;EPP=5.60547;EPPR=0;GTI=0;LEN=1;MEANALT=1;MQM=255;MQMR=0;NS=1;NUMALT=1;ODDS=61.4432;PAIRED=0;PAIREDR=0;PAO=0;PQA=0;PQR=0;PRO=0;QA=1460;QR=0;RO=0;RPL=16;RPP=7.30028;RPPR=0;RPR=25;RUN=1;SAF=22;SAP=3.48696;SAR=19;SRF=0;SRP=0;SRR=0;TYPE=snp	GT:DP:DPR:RO:QR:AO:QA:GL	1/1:41:41,41:0:0:41:1460:-131.756,-12.3422,0
chr14	52311921	.	C	A	904.352	.	AB=0;ABP=0;AC=2;AF=1;AN=2;AO=31;CIGAR=1X;DP=31;DPB=31;DPRA=0;EPP=3.64073;EPPR=0;GTI=0;LEN=1;MEANALT=1;MQM=255;MQMR=0;NS=1;NUMALT=1;ODDS=47.5803;PAIRED=0;PAIREDR=0;PAO=0;PQA=0;PQR=0;PRO=0;QA=1053;QR=0;RO=0;RPL=24;RPP=23.254;RPPR=0;RPR=7;RUN=1;SAF=16;SAP=3.08035;SAR=15;SRF=0;SRP=0;SRR=0;TYPE=snp	GT:DP:DPR:RO:QR:AO:QA:GL	1/1:31:31,31:0:0:31:1053:-95.1097,-9.33193,0
chr14	52312123	.	C	T	755.886	.	AB=0;ABP=0;AC=2;AF=1;AN=2;AO=25;CIGAR=1X;DP=25;DPB=25;DPRA=0;EPP=5.18177;EPPR=0;GTI=0;LEN=1;MEANALT=1;MQM=255;MQMR=0;NS=1;NUMALT=1;ODDS=39.2625;PAIRED=0;PAIREDR=0;PAO=0;PQA=0;PQR=0;PRO=0;QA=866;QR=0;RO=0;RPL=14;RPP=3.79203;RPPR=0;RPR=11;RUN=1;SAF=12;SAP=3.09716;SAR=13;SRF=0;SRP=0;SRR=0;TYPE=snp	GT:DP:DPR:RO:QR:AO:QA:GL	1/1:25:25,25:0:0:25:866:-78.2864,-7.52575,0
chr14	52312691	.	A	G	996.87	.	AB=0;ABP=0;AC=2;AF=1;AN=2;AO=34;CIGAR=1X;DP=34;DPB=34;DPRA=0;EPP=4.03217;EPPR=0;GTI=0;LEN=1;MEANALT=1;MQM=255;MQMR=0;NS=1;NUMALT=1;ODDS=51.7392;PAIRED=0;PAIREDR=0;PAO=0;PQA=0;PQR=0;PRO=0;QA=1142;QR=0;RO=0;RPL=22;RPP=9.39698;RPPR=0;RPR=12;RUN=1;SAF=15;SAP=4.03217;SAR=19;SRF=0;SRP=0;SRR=0;TYPE=snp	GT:DP:DPR:RO:QR:AO:QA:GL	1/1:34:34,34:0:0:34:1142:-103.116,-10.235,0
chr14	52313131	.	G	A	901.538	.	AB=0;ABP=0;AC=2;AF=1;AN=2;AO=31;CIGAR=1X;DP=31;DPB=31;DPRA=0;EPP=8.68415;EPPR=0;GTI=0;LEN=1;MEANALT=1;MQM=255;MQMR=0;NS=1;NUMALT=1;ODDS=47.5803;PAIRED=0;PAIREDR=0;PAO=0;PQA=0;PQR=0;PRO=0;QA=1035;QR=0;RO=0;RPL=17;RPP=3.64073;RPPR=0;RPR=14;RUN=1;SAF=18;SAP=4.76149;SAR=13;SRF=0;SRP=0;SRR=0;TYPE=snp	GT:DP:DPR:RO:QR:AO:QA:GL	1/1:31:31,31:0:0:31:1035:-93.4839,-9.33193,0
chr14	52316058	.	A	G	669.637	.	AB=0;ABP=0;AC=2;AF=1;AN=2;AO=22;CIGAR=1X;DP=22;DPB=22;DPRA=0;EPP=3.40511;EPPR=0;GTI=0;LEN=1;MEANALT=1;MQM=255;MQMR=0;NS=1;NUMALT=1;ODDS=35.1036;PAIRED=0;PAIREDR=0;PAO=0;PQA=0;PQR=0;PRO=0;QA=789;QR=0;RO=0;RPL=15;RPP=9.32731;RPPR=0;RPR=7;RUN=1;SAF=5;SAP=17.2236;SAR=17;SRF=0;SRP=0;SRR=0;TYPE=snp	GT:DP:DPR:RO:QR:AO:QA:GL	1/1:22:22,22:0:0:22:789:-71.3686,-6.62266,0
chr14	54235556	.	C	A	4974.93	.	AB=0;ABP=0;AC=2;AF=1;AN=2;AO=196;CIGAR=1X;DP=200;DPB=200;DPRA=0;EPP=113.8;EPPR=11.6962;GTI=0;LEN=1;MEANALT=1;MQM=255;MQMR=255;NS=1;NUMALT=1;ODDS=259.204;PAIRED=0;PAIREDR=0;PAO=0;PQA=0;PQR=0;PRO=0;QA=6439;QR=61;RO=4;RPL=2;RPP=411.424;RPPR=11.6962;RPR=194;RUN=1;SAF=148;SAP=113.8;SAR=48;SRF=4;SRP=11.6962;SRR=0;TYPE=snp	GT:DP:DPR:RO:QR:AO:QA:GL	1/1:200:200,196:4:61:196:6439:-574.196,-54.5635,0
chr14	54235598	.	C	T	10357.9	.	AB=0;ABP=0;AC=2;AF=1;AN=2;AO=343;CIGAR=1X;DP=344;DPB=344;DPRA=0;EPP=3.77633;EPPR=0;GTI=0;LEN=1;MEANALT=2;MQM=255;MQMR=0;NS=1;NUMALT=1;ODDS=480.104;PAIRED=0;PAIREDR=0;PAO=0;PQA=0;PQR=0;PRO=0;QA=11751;QR=0;RO=0;RPL=123;RPP=62.577;RPPR=0;RPR=220;RUN=1;SAF=239;SAP=118.39;SAR=104;SRF=0;SRP=0;SRR=0;TYPE=snp	GT:DP:DPR:RO:QR:AO:QA:GL	1/1:344:344,343:0:0:343:11751:-1057.8,-103.253,0
chr14	54242709	.	C	T	15890	.	AB=0;ABP=0;AC=2;AF=1;AN=2;AO=535;CIGAR=1X;DP=538;DPB=538;DPRA=0;EPP=6.91083;EPPR=0;GTI=0;LEN=1;MEANALT=3;MQM=255;MQMR=0;NS=1;NUMALT=1;ODDS=746.273;PAIRED=0;PAIREDR=0;PAO=0;PQA=0;PQR=0;PRO=0;QA=18809;QR=0;RO=0;RPL=494;RPP=835.918;RPPR=0;RPR=41;RUN=1;SAF=296;SAP=16.1974;SAR=239;SRF=0;SRP=0;SRR=0;TYPE=snp	GT:DP:DPR:RO:QR:AO:QA:GL	1/1:538:538,535:0:0:535:18809:-1693.03,-161.051,0
chr14	54242722	.	G	A	15031.3	.	AB=0;ABP=0;AC=2;AF=1;AN=2;AO=513;CIGAR=1X;DP=516;DPB=516;DPRA=0;EPP=19.8106;EPPR=0;GTI=0;LEN=1;MEANALT=2;MQM=255;MQMR=0;NS=1;NUMALT=1;ODDS=715.774;PAIRED=0;PAIREDR=0;PAO=0;PQA=0;PQR=0;PRO=0;QA=17461;QR=0;RO=0;RPL=439;RPP=566.937;RPPR=0;RPR=74;RUN=1;SAF=266;SAP=4.53837;SAR=247;SRF=0;SRP=0;SRR=0;TYPE=snp	GT:DP:DPR:RO:QR:AO:QA:GL	1/1:516:516,513:0:0:513:17461:-1571.67,-154.428,0
chr14	54242730	.	G	A	14777.8	.	AB=0;ABP=0;AC=2;AF=1;AN=2;AO=510;CIGAR=1X;DP=517;DPB=517;DPRA=0;EPP=26.326;EPPR=5.18177;GTI=0;LEN=1;MEANALT=3;MQM=253.008;MQMR=255;NS=1;NUMALT=1;ODDS=701.093;PAIRED=0;PAIREDR=0;PAO=0;PQA=0;PQR=0;PRO=0;QA=17228;QR=37;RO=1;RPL=422;RPP=477.992;RPPR=5.18177;RPR=88;RUN=1;SAF=266;SAP=5.07107;SAR=244;SRF=0;SRP=5.18177;SRR=1;TYPE=snp	GT:DP:DPR:RO:QR:AO:QA:GL	1/1:517:517,510:1:37:510:17228:-1535.31,-150.46,0
chr14	54253678	.	A	C	20354.4	.	AB=0;ABP=0;AC=2;AF=1;AN=2;AO=669;CIGAR=1X;DP=669;DPB=669;DPRA=0;EPP=12.1279;EPPR=0;GTI=0;LEN=1;MEANALT=1;MQM=243.99;MQMR=0;NS=1;NUMALT=1;ODDS=932.036;PAIRED=0;PAIREDR=0;PAO=0;PQA=0;PQR=0;PRO=0;QA=23709;QR=0;RO=0;RPL=394;RPP=48.9748;RPPR=0;RPR=275;RUN=1;SAF=355;SAP=8.46657;SAR=314;SRF=0;SRP=0;SRR=0;TYPE=snp	GT:DP:DPR:RO:QR:AO:QA:GL	1/1:669:669,669:0:0:669:23709:-2046.04,-201.389,0
chr14	54253882	.	G	T	694.124	.	AB=0;ABP=0;AC=2;AF=1;AN=2;AO=28;CIGAR=1X;DP=28;DPB=28;DPRA=0;EPP=47.6806;EPPR=0;GTI=0;LEN=1;MEANALT=1;MQM=255;MQMR=0;NS=1;NUMALT=1;ODDS=43.4214;PAIRED=0;PAIREDR=0;PAO=0;PQA=0;PQR=0;PRO=0;QA=991;QR=0;RO=0;RPL=28;RPP=63.8115;RPPR=0;RPR=0;RUN=1;SAF=2;SAP=47.6806;SAR=26;SRF=0;SRP=0;SRR=0;TYPE=snp	GT:DP:DPR:RO:QR:AO:QA:GL	1/1:28:28,28:0:0:28:991:-89.5439,-8.42884,0
chr14	54262914	.	G	A	4805.6	.	AB=0;ABP=0;AC=2;AF=1;AN=2;AO=170;CIGAR=1X;DP=174;DPB=174;DPRA=0;EPP=3.21467;EPPR=0;GTI=0;LEN=1;MEANALT=3;MQM=255;MQMR=0;NS=1;NUMALT=1;ODDS=240.275;PAIRED=0;PAIREDR=0;PAO=0;PQA=0;PQR=0;PRO=0;QA=5382;QR=0;RO=0;RPL=77;RPP=6.28028;RPPR=0;RPR=93;RUN=1;SAF=86;SAP=3.06139;SAR=84;SRF=0;SRP=0;SRR=0;TYPE=snp	GT:DP:DPR:RO:QR:AO:QA:GL	1/1:174:174,170:0:0:170:5382:-484.553,-51.1751,0
chr14	54267157	.	G	A	5472.95	.	AB=0;ABP=0;AC=2;AF=1;AN=2;AO=214;CIGAR=1X;DP=219;DPB=219;DPRA=0;EPP=6.29795;EPPR=0;GTI=0;LEN=1;MEANALT=3;MQM=247.879;MQMR=0;NS=1;NUMALT=1;ODDS=301.272;PAIRED=0;PAIREDR=0;PAO=0;PQA=0;PQR=0;PRO=0;QA=6663;QR=0;RO=0;RPL=24;RPP=282.623;RPPR=0;RPR=190;RUN=1;SAF=122;SAP=12.1427;SAR=92;SRF=0;SRP=0;SRR=0;TYPE=snp	GT:DP:DPR:RO:QR:AO:QA:GL	1/1:219:219,214:0:0:214:6663:-583.927,-64.4204,0
chr14	54268068	.	T	C	4858.94	.	AB=0;ABP=0;AC=2;AF=1;AN=2;AO=157;CIGAR=1X;DP=157;DPB=157;DPRA=0;EPP=6.12228;EPPR=0;GTI=0;LEN=1;MEANALT=1;MQM=250.146;MQMR=0;NS=1;NUMALT=1;ODDS=222.253;PAIRED=0;PAIREDR=0;PAO=0;PQA=0;PQR=0;PRO=0;QA=5540;QR=0;RO=0;RPL=73;RPP=4.68386;RPPR=0;RPR=84;RUN=1;SAF=84;SAP=4.68386;SAR=73;SRF=0;SRP=0;SRR=0;TYPE=snp	GT:DP:DPR:RO:QR:AO:QA:GL	1/1:157:157,157:0:0:157:5540:-490.126,-47.2617,0
chr14	54268226	.	C	T	4653.75	.	AB=0;ABP=0;AC=2;AF=1;AN=2;AO=181;CIGAR=1X;DP=182;DPB=182;DPRA=0;EPP=4.46195;EPPR=5.18177;GTI=0;LEN=1;MEANALT=1;MQM=250.79;MQMR=255;NS=1;NUMALT=1;ODDS=245.267;PAIRED=0;PAIREDR=0;PAO=0;PQA=0;PQR=0;PRO=0;QA=5315;QR=37;RO=1;RPL=94;RPP=3.59816;RPPR=5.18177;RPR=87;RUN=1;SAF=89;SAP=3.11827;SAR=92;SRF=0;SRP=5.18177;SRR=1;TYPE=snp	GT:DP:DPR:RO:QR:AO:QA:GL	1/1:182:182,181:1:37:181:5315:-468.368,-51.0875,0
chr14	54268236	.	A	T	4564.04	.	AC=2;AF=1;LEN=1;TYPE=snp;Split primitives	GT	1|1
chr14	54268239	.	A	G	4564.04	.	AC=2;AF=1;LEN=1;TYPE=snp;Split primitives	GT	1|1
chr14	54268396	.	A	C	6156.06	.	AB=0;ABP=0;AC=2;AF=1;AN=2;AO=202;CIGAR=1X;DP=204;DPB=204;DPRA=0;EPP=9.20222;EPPR=3.0103;GTI=0;LEN=1;MEANALT=1;MQM=246.198;MQMR=255;NS=1;NUMALT=1;ODDS=274.556;PAIRED=0;PAIREDR=0;PAO=0;PQA=0;PQR=0;PRO=0;QA=7124;QR=26;RO=2;RPL=105;RPP=3.69829;RPPR=3.0103;RPR=97;RUN=1;SAF=94;SAP=5.11727;SAR=108;SRF=2;SRP=7.35324;SRR=0;TYPE=snp	GT:DP:DPR:RO:QR:AO:QA:GL	1/1:204:204,202:2:26:202:7124:-619.051,-58.9401,0
chr14	54268901	.	C	T	4479.11	.	AB=0;ABP=0;AC=2;AF=1;AN=2;AO=152;CIGAR=1X;DP=152;DPB=152;DPRA=0;EPP=3.5246;EPPR=0;GTI=0;LEN=1;MEANALT=1;MQM=253.329;MQMR=0;NS=1;NUMALT=1;ODDS=215.322;PAIRED=0;PAIREDR=0;PAO=0;PQA=0;PQR=0;PRO=0;QA=5100;QR=0;RO=0;RPL=104;RPP=47.8112;RPPR=0;RPR=48;RUN=1;SAF=75;SAP=3.06744;SAR=77;SRF=0;SRP=0;SRR=0;TYPE=snp	GT:DP:DPR:RO:QR:AO:QA:GL	1/1:152:152,152:0:0:152:5100:-456.093,-45.7566,0
chr14	54268954	.	T	C	3846.41	.	AB=0;ABP=0;AC=2;AF=1;AN=2;AO=123;CIGAR=1X;DP=123;DPB=123;DPRA=0;EPP=8.11238;EPPR=0;GTI=0;LEN=1;MEANALT=1;MQM=252.935;MQMR=0;NS=1;NUMALT=1;ODDS=175.119;PAIRED=0;PAIREDR=0;PAO=0;PQA=0;PQR=0;PRO=0;QA=4360;QR=0;RO=0;RPL=55;RPP=5.99387;RPPR=0;RPR=68;RUN=1;SAF=52;SAP=9.38348;SAR=71;SRF=0;SRP=0;SRR=0;TYPE=snp	GT:DP:DPR:RO:QR:AO:QA:GL	1/1:123:123,123:0:0:123:4360:-389.512,-37.0267,0
chr14	54269073	.	C	A	1637.73	.	AB=0;ABP=0;AC=2;AF=1;AN=2;AO=61;CIGAR=1X;DP=61;DPB=61;DPRA=0;EPP=13.2981;EPPR=0;GTI=0;LEN=1;MEANALT=1;MQM=255;MQMR=0;NS=1;NUMALT=1;ODDS=89.1691;PAIRED=0;PAIREDR=0;PAO=0;PQA=0;PQR=0;PRO=0;QA=2015;QR=0;RO=0;RPL=57;RPP=103.005;RPPR=0;RPR=4;RUN=1;SAF=18;SAP=25.259;SAR=43;SRF=0;SRP=0;SRR=0;TYPE=snp	GT:DP:DPR:RO:QR:AO:QA:GL	1/1:61:61,61:0:0:61:2015:-181.68,-18.3628,0
chr14	54360907	.	C	T	1220.24	.	AB=0;ABP=0;AC=2;AF=1;AN=2;AO=42;CIGAR=1X;DP=42;DPB=42;DPRA=0;EPP=28.0339;EPPR=0;GTI=0;LEN=1;MEANALT=1;MQM=255;MQMR=0;NS=1;NUMALT=1;ODDS=62.8295;PAIRED=0;PAIREDR=0;PAO=0;PQA=0;PQR=0;PRO=0;QA=1549;QR=0;RO=0;RPL=2;RPP=77.6676;RPPR=0;RPR=40;RUN=1;SAF=34;SAP=37.9607;SAR=8;SRF=0;SRP=0;SRR=0;TYPE=snp	GT:DP:DPR:RO:QR:AO:QA:GL	1/1:42:42,42:0:0:42:1549:-139.779,-12.6433,0
chr14	54361382	.	G	A	2326.64	.	AB=0;ABP=0;AC=2;AF=1;AN=2;AO=77;CIGAR=1X;DP=77;DPB=77;DPRA=0;EPP=17.9286;EPPR=0;GTI=0;LEN=1;MEANALT=1;MQM=255;MQMR=0;NS=1;NUMALT=1;ODDS=111.35;PAIRED=0;PAIREDR=0;PAO=0;PQA=0;PQR=0;PRO=0;QA=2642;QR=0;RO=0;RPL=40;RPP=3.26411;RPPR=0;RPR=37;RUN=1;SAF=47;SAP=11.1604;SAR=30;SRF=0;SRP=0;SRR=0;TYPE=snp	GT:DP:DPR:RO:QR:AO:QA:GL	1/1:77:77,77:0:0:77:2642:-238.123,-23.1793,0
chr14	54361401	.	G	A	1928.21	.	AB=0;ABP=0;AC=2;AF=1;AN=2;AO=69;CIGAR=1X;DP=69;DPB=69;DPRA=0;EPP=14.3712;EPPR=0;GTI=0;LEN=1;MEANALT=1;MQM=255;MQMR=0;NS=1;NUMALT=1;ODDS=100.259;PAIRED=0;PAIREDR=0;PAO=0;PQA=0;PQR=0;PRO=0;QA=2195;QR=0;RO=0;RPL=27;RPP=10.0912;RPPR=0;RPR=42;RUN=1;SAF=38;SAP=4.55236;SAR=31;SRF=0;SRP=0;SRR=0;TYPE=snp	GT:DP:DPR:RO:QR:AO:QA:GL	1/1:69:69,69:0:0:69:2195:-197.868,-20.7711,0
chr14	54363300	.	A	G	1803.96	.	AB=0;ABP=0;AC=2;AF=1;AN=2;AO=61;CIGAR=1X;DP=61;DPB=61;DPRA=0;EPP=7.31765;EPPR=0;GTI=0;LEN=1;MEANALT=1;MQM=255;MQMR=0;NS=1;NUMALT=1;ODDS=89.1691;PAIRED=0;PAIREDR=0;PAO=0;PQA=0;PQR=0;PRO=0;QA=2110;QR=0;RO=0;RPL=51;RPP=62.8504;RPPR=0;RPR=10;RUN=1;SAF=29;SAP=3.33068;SAR=32;SRF=0;SRP=0;SRR=0;TYPE=snp	GT:DP:DPR:RO:QR:AO:QA:GL	1/1:61:61,61:0:0:61:2110:-190.246,-18.3628,0
chr14	54363382	.	C	T	1689.32	.	AB=0;ABP=0;AC=2;AF=1;AN=2;AO=54;CIGAR=1X;DP=54;DPB=54;DPRA=0;EPP=5.5839;EPPR=0;GTI=0;LEN=1;MEANALT=1;MQM=255;MQMR=0;NS=1;NUMALT=1;ODDS=79.4651;PAIRED=0;PAIREDR=0;PAO=0;PQA=0;PQR=0;PRO=0;QA=1909;QR=0;RO=0;RPL=26;RPP=3.17115;RPPR=0;RPR=28;RUN=1;SAF=25;SAP=3.6537;SAR=29;SRF=0;SRP=0;SRR=0;TYPE=snp	GT:DP:DPR:RO:QR:AO:QA:GL	1/1:54:54,54:0:0:54:1909:-172.164,-16.2556,0
chr14	54363401	.	G	C	1652.64	.	AB=0;ABP=0;AC=2;AF=1;AN=2;AO=51;CIGAR=1X;DP=51;DPB=51;DPRA=0;EPP=10.206;EPPR=0;GTI=0;LEN=1;MEANALT=1;MQM=255;MQMR=0;NS=1;NUMALT=1;ODDS=75.3062;PAIRED=0;PAIREDR=0;PAO=0;PQA=0;PQR=0;PRO=0;QA=1872;QR=0;RO=0;RPL=26;RPP=3.05288;RPPR=0;RPR=25;RUN=1;SAF=25;SAP=3.05288;SAR=26;SRF=0;SRP=0;SRR=0;TYPE=snp	GT:DP:DPR:RO:QR:AO:QA:GL	1/1:51:51,51:0:0:51:1872:-168.847,-15.3525,0
chr14	54363452	.	A	T	1640.31	.	AB=0;ABP=0;AC=2;AF=1;AN=2;AO=57;CIGAR=1X;DP=59;DPB=59;DPRA=0;EPP=7.61992;EPPR=3.0103;GTI=0;LEN=1;MEANALT=1;MQM=250.544;MQMR=255;NS=1;NUMALT=1;ODDS=65.5371;PAIRED=0;PAIREDR=0;PAO=0;PQA=0;PQR=0;PRO=0;QA=1981;QR=74;RO=2;RPL=18;RPP=19.8106;RPPR=7.35324;RPR=39;RUN=1;SAF=23;SAP=7.61992;SAR=34;SRF=1;SRP=3.0103;SRR=1;TYPE=snp	GT:DP:DPR:RO:QR:AO:QA:GL	1/1:59:59,57:2:74:57:1981:-168.361,-10.7308,0
chr14	54368340	.	G	A	1952.27	.	AB=0;ABP=0;AC=2;AF=1;AN=2;AO=75;CIGAR=1X;DP=75;DPB=75;DPRA=0;EPP=3.03925;EPPR=0;GTI=0;LEN=1;MEANALT=1;MQM=244.84;MQMR=0;NS=1;NUMALT=1;ODDS=108.577;PAIRED=0;PAIREDR=0;PAO=0;PQA=0;PQR=0;PRO=0;QA=2365;QR=0;RO=0;RPL=63;RPP=78.317;RPPR=0;RPR=12;RUN=1;SAF=36;SAP=3.27088;SAR=39;SRF=0;SRP=0;SRR=0;TYPE=snp	GT:DP:DPR:RO:QR:AO:QA:GL	1/1:75:75,75:0:0:75:2365:-206.49,-22.5773,0
chr14	54436774	.	G	A	12728	.	AB=0;ABP=0;AC=2;AF=1;AN=2;AO=433;CIGAR=1X;DP=435;DPB=435;DPRA=0;EPP=4.8207;EPPR=0;GTI=0;LEN=1;MEANALT=2;MQM=250.894;MQMR=0;NS=1;NUMALT=1;ODDS=604.871;PAIRED=0;PAIREDR=0;PAO=0;PQA=0;PQR=0;PRO=0;QA=14417;QR=0;RO=0;RPL=192;RPP=15.0512;RPPR=0;RPR=241;RUN=1;SAF=239;SAP=13.1656;SAR=194;SRF=0;SRP=0;SRR=0;TYPE=snp	GT:DP:DPR:RO:QR:AO:QA:GL	1/1:435:435,433:0:0:433:14417:-1279.45,-130.346,0
chr14	54437662	.	C	T	14594.3	.	AC=2;AF=1;LEN=1;TYPE=snp;Split primitives	GT	1|1
chr14	54437665	.	T	C	14594.3	.	AC=2;AF=1;LEN=1;TYPE=snp;Split primitives	GT	1|1
chr14	54439118	.	G	A	12836	.	AB=0;ABP=0;AC=2;AF=1;AN=2;AO=446;CIGAR=1X;DP=450;DPB=450;DPRA=0;EPP=3.96458;EPPR=0;GTI=0;LEN=1;MEANALT=2;MQM=248.166;MQMR=0;NS=1;NUMALT=1;ODDS=622.892;PAIRED=0;PAIREDR=0;PAO=0;PQA=0;PQR=0;PRO=0;QA=15101;QR=0;RO=0;RPL=93;RPP=332.139;RPPR=0;RPR=353;RUN=1;SAF=227;SAP=3.3219;SAR=219;SRF=0;SRP=0;SRR=0;TYPE=snp	GT:DP:DPR:RO:QR:AO:QA:GL	1/1:450:450,446:0:0:446:15101:-1322.99,-134.259,0
chr14	54439348	.	G	T	10750.4	.	AB=0;ABP=0;AC=2;AF=1;AN=2;AO=377;CIGAR=1X;DP=378;DPB=378;DPRA=0;EPP=3.98372;EPPR=0;GTI=0;LEN=1;MEANALT=2;MQM=246.241;MQMR=0;NS=1;NUMALT=1;ODDS=527.238;PAIRED=0;PAIREDR=0;PAO=0;PQA=0;PQR=0;PRO=0;QA=12459;QR=0;RO=0;RPL=186;RPP=3.1543;RPPR=0;RPR=191;RUN=1;SAF=209;SAP=12.6926;SAR=168;SRF=0;SRP=0;SRR=0;TYPE=snp	GT:DP:DPR:RO:QR:AO:QA:GL	1/1:378:378,377:0:0:377:12459:-1080.28,-113.488,0
chr14	54439995	.	G	A	12399.4	.	AB=0;ABP=0;AC=2;AF=1;AN=2;AO=398;CIGAR=1X;DP=398;DPB=398;DPRA=0;EPP=7.28777;EPPR=0;GTI=0;LEN=1;MEANALT=1;MQM=253.724;MQMR=0;NS=1;NUMALT=1;ODDS=556.35;PAIRED=0;PAIREDR=0;PAO=0;PQA=0;PQR=0;PRO=0;QA=13944;QR=0;RO=0;RPL=152;RPP=51.2192;RPPR=0;RPR=246;RUN=1;SAF=211;SAP=6.15293;SAR=187;SRF=0;SRP=0;SRR=0;TYPE=snp	GT:DP:DPR:RO:QR:AO:QA:GL	1/1:398:398,398:0:0:398:13944:-1249.73,-119.81,0
chr14	54440414	.	T	C	12863.6	.	AB=0;ABP=0;AC=2;AF=1;AN=2;AO=417;CIGAR=1X;DP=418;DPB=418;DPRA=0;EPP=3.14048;EPPR=0;GTI=0;LEN=1;MEANALT=2;MQM=250.736;MQMR=0;NS=1;NUMALT=1;ODDS=582.69;PAIRED=0;PAIREDR=0;PAO=0;PQA=0;PQR=0;PRO=0;QA=14593;QR=0;RO=0;RPL=191;RPP=9.38933;RPPR=0;RPR=226;RUN=1;SAF=201;SAP=4.18196;SAR=216;SRF=0;SRP=0;SRR=0;TYPE=snp	GT:DP:DPR:RO:QR:AO:QA:GL	1/1:418:418,417:0:0:417:14593:-1291.35,-125.53,0
chr14	54440546	.	C	T	8728.44	.	AB=0;ABP=0;AC=2;AF=1;AN=2;AO=352;CIGAR=1X;DP=368;DPB=368;DPRA=0;EPP=13.8923;EPPR=0;GTI=0;LEN=1;MEANALT=2;MQM=249.227;MQMR=0;NS=1;NUMALT=1;ODDS=492.581;PAIRED=0;PAIREDR=0;PAO=0;PQA=0;PQR=0;PRO=0;QA=10130;QR=0;RO=0;RPL=100;RPP=145.538;RPPR=0;RPR=252;RUN=1;SAF=201;SAP=18.4327;SAR=151;SRF=0;SRP=0;SRR=0;TYPE=snp	GT:DP:DPR:RO:QR:AO:QA:GL	1/1:368:368,352:0:0:352:10130:-894.277,-105.963,0
chr14	54440777	.	T	C	5720.98	.	AB=0;ABP=0;AC=2;AF=1;AN=2;AO=201;CIGAR=1X;DP=205;DPB=205;DPRA=0;EPP=14.7751;EPPR=5.18177;GTI=0;LEN=1;MEANALT=3;MQM=255;MQMR=255;NS=1;NUMALT=1;ODDS=273.577;PAIRED=0;PAIREDR=0;PAO=0;PQA=0;PQR=0;PRO=0;QA=6794;QR=37;RO=1;RPL=94;RPP=4.83607;RPPR=5.18177;RPR=107;RUN=1;SAF=20;SAP=283.044;SAR=181;SRF=0;SRP=5.18177;SRR=1;TYPE=snp	GT:DP:DPR:RO:QR:AO:QA:GL	1/1:205:205,201:1:37:201:6794:-608.307,-57.4072,0
chr14	54440880	.	T	C	10062.9	.	AB=0;ABP=0;AC=2;AF=1;AN=2;AO=327;CIGAR=1X;DP=328;DPB=328;DPRA=0;EPP=3.81381;EPPR=0;GTI=0;LEN=1;MEANALT=2;MQM=255;MQMR=0;NS=1;NUMALT=1;ODDS=457.923;PAIRED=0;PAIREDR=0;PAO=0;PQA=0;PQR=0;PRO=0;QA=11388;QR=0;RO=0;RPL=153;RPP=5.9388;RPPR=0;RPR=174;RUN=1;SAF=91;SAP=142.629;SAR=236;SRF=0;SRP=0;SRR=0;TYPE=snp	GT:DP:DPR:RO:QR:AO:QA:GL	1/1:328:328,327:0:0:327:11388:-1025.14,-98.4368,0
chr14	54441001	.	C	T	8413.81	.	AB=0;ABP=0;AC=2;AF=1;AN=2;AO=333;CIGAR=1X;DP=341;DPB=341;DPRA=0;EPP=35.8823;EPPR=3.0103;GTI=0;LEN=1;MEANALT=3;MQM=253.474;MQMR=255;NS=1;NUMALT=1;ODDS=450.419;PAIRED=0;PAIREDR=0;PAO=0;PQA=0;PQR=0;PRO=0;QA=9633;QR=50;RO=2;RPL=217;RPP=69.5304;RPPR=3.0103;RPR=116;RUN=1;SAF=137;SAP=25.7097;SAR=196;SRF=0;SRP=7.35324;SRR=2;TYPE=snp	GT:DP:DPR:RO:QR:AO:QA:GL	1/1:341:341,333:2:50:333:9633:-856.571,-96.313,0
chr14	54441153	.	G	A	2799.65	.	AB=0;ABP=0;AC=2;AF=1;AN=2;AO=102;CIGAR=1X;DP=105;DPB=105;DPRA=0;EPP=37.0726;EPPR=0;GTI=0;LEN=1;MEANALT=2;MQM=250.02;MQMR=0;NS=1;NUMALT=1;ODDS=146.007;PAIRED=0;PAIREDR=0;PAO=0;PQA=0;PQR=0;PRO=0;QA=3553;QR=0;RO=0;RPL=100;RPP=207.469;RPPR=0;RPR=2;RUN=1;SAF=31;SAP=37.0726;SAR=71;SRF=0;SRP=0;SRR=0;TYPE=snp	GT:DP:DPR:RO:QR:AO:QA:GL	1/1:105:105,102:0:0:102:3553:-316.092,-30.7051,0
chr14	54441380	.	G	T	7957.45	.	AB=0;ABP=0;AC=2;AF=1;AN=2;AO=276;CIGAR=1X;DP=278;DPB=278;DPRA=0;EPP=31.3339;EPPR=0;GTI=0;LEN=1;MEANALT=2;MQM=255;MQMR=0;NS=1;NUMALT=1;ODDS=387.222;PAIRED=0;PAIREDR=0;PAO=0;PQA=0;PQR=0;PRO=0;QA=9306;QR=0;RO=0;RPL=62;RPP=184.785;RPPR=0;RPR=214;RUN=1;SAF=208;SAP=157.216;SAR=68;SRF=0;SRP=0;SRR=0;TYPE=snp	GT:DP:DPR:RO:QR:AO:QA:GL	1/1:278:278,276:0:0:276:9306:-837.795,-83.0843,0
chr14	54441452	.	A	G	18064	.	AB=0;ABP=0;AC=2;AF=1;AN=2;AO=595;CIGAR=1X;DP=597;DPB=597;DPRA=0;EPP=17.4953;EPPR=0;GTI=0;LEN=1;MEANALT=2;MQM=248.17;MQMR=0;NS=1;NUMALT=1;ODDS=829.45;PAIRED=0;PAIREDR=0;PAO=0;PQA=0;PQR=0;PRO=0;QA=20850;QR=0;RO=0;RPL=216;RPP=99.9748;RPPR=0;RPR=379;RUN=1;SAF=368;SAP=75.5667;SAR=227;SRF=0;SRP=0;SRR=0;TYPE=snp	GT:DP:DPR:RO:QR:AO:QA:GL	1/1:597:597,595:0:0:595:20850:-1829.42,-179.113,0
chr14	54441616	.	A	G	12982.4	.	AB=0;ABP=0;AC=2;AF=1;AN=2;AO=411;CIGAR=1X;DP=411;DPB=411;DPRA=0;EPP=48.7063;EPPR=0;GTI=0;LEN=1;MEANALT=1;MQM=253.764;MQMR=0;NS=1;NUMALT=1;ODDS=574.372;PAIRED=0;PAIREDR=0;PAO=0;PQA=0;PQR=0;PRO=0;QA=14685;QR=0;RO=0;RPL=270;RPP=90.9312;RPPR=0;RPR=141;RUN=1;SAF=206;SAP=3.01558;SAR=205;SRF=0;SRP=0;SRR=0;TYPE=snp	GT:DP:DPR:RO:QR:AO:QA:GL	1/1:411:411,411:0:0:411:14685:-1315.98,-123.723,0
chr14	54441649	.	A	G	12011.1	.	AB=0;ABP=0;AC=2;AF=1;AN=2;AO=382;CIGAR=1X;DP=386;DPB=386;DPRA=0;EPP=3.57875;EPPR=0;GTI=0;LEN=1;MEANALT=2;MQM=255;MQMR=0;NS=1;NUMALT=1;ODDS=534.17;PAIRED=0;PAIREDR=0;PAO=0;PQA=0;PQR=0;PRO=0;QA=13399;QR=0;RO=0;RPL=179;RPP=6.28456;RPPR=0;RPR=203;RUN=1;SAF=205;SAP=7.46693;SAR=177;SRF=0;SRP=0;SRR=0;TYPE=snp	GT:DP:DPR:RO:QR:AO:QA:GL	1/1:386:386,382:0:0:382:13399:-1206.11,-114.993,0
chr14	54441668	.	A	G	13247.4	.	AB=0;ABP=0;AC=2;AF=1;AN=2;AO=423;CIGAR=1X;DP=424;DPB=424;DPRA=0;EPP=7.9436;EPPR=5.18177;GTI=0;LEN=1;MEANALT=1;MQM=255;MQMR=255;NS=1;NUMALT=1;ODDS=579.904;PAIRED=0;PAIREDR=0;PAO=0;PQA=0;PQR=0;PRO=0;QA=14903;QR=37;RO=1;RPL=167;RPP=43.6728;RPPR=5.18177;RPR=256;RUN=1;SAF=262;SAP=55.3772;SAR=161;SRF=0;SRP=5.18177;SRR=1;TYPE=snp	GT:DP:DPR:RO:QR:AO:QA:GL	1/1:424:424,423:1:37:423:14903:-1337.92,-123.937,0
chr14	54441718	.	G	A	15210.2	.	AB=0;ABP=0;AC=2;AF=1;AN=2;AO=505;CIGAR=1X;DP=508;DPB=508;DPRA=0;EPP=4.56258;EPPR=5.18177;GTI=0;LEN=1;MEANALT=3;MQM=250.976;MQMR=255;NS=1;NUMALT=1;ODDS=700.284;PAIRED=0;PAIREDR=0;PAO=0;PQA=0;PQR=0;PRO=0;QA=17260;QR=8;RO=1;RPL=207;RPP=38.6181;RPPR=5.18177;RPR=298;RUN=1;SAF=262;SAP=4.56258;SAR=243;SRF=1;SRP=5.18177;SRR=0;TYPE=snp	GT:DP:DPR:RO:QR:AO:QA:GL	1/1:508:508,505:1:8:505:17260:-1528.35,-151.61,0
chr14	54441930	.	C	A	8664.28	.	AB=0;ABP=0;AC=2;AF=1;AN=2;AO=331;CIGAR=1X;DP=342;DPB=342;DPRA=0;EPP=11.9914;EPPR=7.94546;GTI=0;LEN=1;MEANALT=1;MQM=254.233;MQMR=255;NS=1;NUMALT=1;ODDS=404.929;PAIRED=0;PAIREDR=0;PAO=0;PQA=0;PQR=0;PRO=0;QA=9850;QR=176;RO=11;RPL=144;RPP=15.1404;RPPR=4.78696;RPR=187;RUN=1;SAF=165;SAP=3.01686;SAR=166;SRF=10;SRP=19.0002;SRR=1;TYPE=snp	GT:DP:DPR:RO:QR:AO:QA:GL	1/1:342:342,331:11:176:331:9850:-868.457,-86.9523,0
chr14	54464231	.	C	T	823.235	.	AB=0;ABP=0;AC=2;AF=1;AN=2;AO=33;CIGAR=1X;DP=36;DPB=36;DPRA=0;EPP=10.9724;EPPR=0;GTI=0;LEN=1;MEANALT=2;MQM=255;MQMR=0;NS=1;NUMALT=1;ODDS=50.3529;PAIRED=0;PAIREDR=0;PAO=0;PQA=0;PQR=0;PRO=0;QA=1027;QR=0;RO=0;RPL=4;RPP=44.1367;RPPR=0;RPR=29;RUN=1;SAF=26;SAP=26.7649;SAR=7;SRF=0;SRP=0;SRR=0;TYPE=snp	GT:DP:DPR:RO:QR:AO:QA:GL	1/1:36:36,33:0:0:33:1027:-92.5961,-9.93399,0
chr14	54465593	.	T	A	2774.62	.	AB=0;ABP=0;AC=2;AF=1;AN=2;AO=96;CIGAR=1X;DP=96;DPB=96;DPRA=0;EPP=4.45795;EPPR=0;GTI=0;LEN=1;MEANALT=1;MQM=249.708;MQMR=0;NS=1;NUMALT=1;ODDS=137.689;PAIRED=0;PAIREDR=0;PAO=0;PQA=0;PQR=0;PRO=0;QA=3303;QR=0;RO=0;RPL=81;RPP=101.541;RPPR=0;RPR=15;RUN=1;SAF=49;SAP=3.10078;SAR=47;SRF=0;SRP=0;SRR=0;TYPE=snp	GT:DP:DPR:RO:QR:AO:QA:GL	1/1:96:96,96:0:0:96:3303:-291.577,-28.8989,0
chr14	54469330	.	T	C	3101.68	.	AB=0;ABP=0;AC=2;AF=1;AN=2;AO=96;CIGAR=1X;DP=96;DPB=96;DPRA=0;EPP=8.80089;EPPR=0;GTI=0;LEN=1;MEANALT=1;MQM=255;MQMR=0;NS=1;NUMALT=1;ODDS=137.689;PAIRED=0;PAIREDR=0;PAO=0;PQA=0;PQR=0;PRO=0;QA=3490;QR=0;RO=0;RPL=53;RPP=5.27225;RPPR=0;RPR=43;RUN=1;SAF=43;SAP=5.27225;SAR=53;SRF=0;SRP=0;SRR=0;TYPE=snp	GT:DP:DPR:RO:QR:AO:QA:GL	1/1:96:96,96:0:0:96:3490:-314.464,-28.8989,0
chr14	54469367	.	A	G	3154.65	.	AB=0;ABP=0;AC=2;AF=1;AN=2;AO=100;CIGAR=1X;DP=101;DPB=101;DPRA=0;EPP=7.26639;EPPR=0;GTI=0;LEN=1;MEANALT=2;MQM=255;MQMR=0;NS=1;NUMALT=1;ODDS=143.235;PAIRED=0;PAIREDR=0;PAO=0;PQA=0;PQR=0;PRO=0;QA=3558;QR=0;RO=0;RPL=49;RPP=3.09716;RPPR=0;RPR=51;RUN=1;SAF=38;SAP=15.518;SAR=62;SRF=0;SRP=0;SRR=0;TYPE=snp	GT:DP:DPR:RO:QR:AO:QA:GL	1/1:101:101,100:0:0:100:3558:-320.444,-30.103,0
chr14	54469441	.	G	A	2088.75	.	AB=0;ABP=0;AC=2;AF=1;AN=2;AO=74;CIGAR=1X;DP=74;DPB=74;DPRA=0;EPP=26.0162;EPPR=0;GTI=0;LEN=1;MEANALT=1;MQM=255;MQMR=0;NS=1;NUMALT=1;ODDS=107.191;PAIRED=0;PAIREDR=0;PAO=0;PQA=0;PQR=0;PRO=0;QA=2398;QR=0;RO=0;RPL=48;RPP=17.2129;RPPR=0;RPR=26;RUN=1;SAF=31;SAP=7.23587;SAR=43;SRF=0;SRP=0;SRR=0;TYPE=snp	GT:DP:DPR:RO:QR:AO:QA:GL	1/1:74:74,74:0:0:74:2398:-216.144,-22.2762,0
chr14	54469501	.	A	T	2073.46	.	AB=0;ABP=0;AC=2;AF=1;AN=2;AO=75;CIGAR=1X;DP=75;DPB=75;DPRA=0;EPP=3.73412;EPPR=0;GTI=0;LEN=1;MEANALT=1;MQM=251.613;MQMR=0;NS=1;NUMALT=1;ODDS=108.577;PAIRED=0;PAIREDR=0;PAO=0;PQA=0;PQR=0;PRO=0;QA=2404;QR=0;RO=0;RPL=21;RPP=34.5401;RPPR=0;RPR=54;RUN=1;SAF=41;SAP=4.429;SAR=34;SRF=0;SRP=0;SRR=0;TYPE=snp	GT:DP:DPR:RO:QR:AO:QA:GL	1/1:75:75,75:0:0:75:2404:-213.886,-22.5773,0
chr14	54469616	.	C	A	2651.95	.	AB=0;ABP=0;AC=2;AF=1;AN=2;AO=110;CIGAR=1X;DP=126;DPB=126;DPRA=0;EPP=3.32615;EPPR=5.18177;GTI=0;LEN=1;MEANALT=1;MQM=250.382;MQMR=255;NS=1;NUMALT=1;ODDS=113.801;PAIRED=0;PAIREDR=0;PAO=0;PQA=0;PQR=0;PRO=0;QA=3160;QR=168;RO=16;RPL=33;RPP=41.2282;RPPR=5.18177;RPR=77;RUN=1;SAF=46;SAP=9.40627;SAR=64;SRF=16;SRP=37.7539;SRR=0;TYPE=snp	GT:DP:DPR:RO:QR:AO:QA:GL	1/1:126:126,110:16:168:110:3160:-266.473,-22.7048,0
chr14	54469930	.	T	C	3946.99	.	AB=0;ABP=0;AC=2;AF=1;AN=2;AO=137;CIGAR=1X;DP=137;DPB=137;DPRA=0;EPP=4.92817;EPPR=0;GTI=0;LEN=1;MEANALT=1;MQM=253.146;MQMR=0;NS=1;NUMALT=1;ODDS=194.527;PAIRED=0;PAIREDR=0;PAO=0;PQA=0;PQR=0;PRO=0;QA=4460;QR=0;RO=0;RPL=72;RPP=3.78696;RPPR=0;RPR=65;RUN=1;SAF=67;SAP=3.15295;SAR=70;SRF=0;SRP=0;SRR=0;TYPE=snp	GT:DP:DPR:RO:QR:AO:QA:GL	1/1:137:137,137:0:0:137:4460:-398.483,-41.2411,0
chr14	54469935	.	A	G	4291.01	.	AB=0;ABP=0;AC=2;AF=1;AN=2;AO=138;CIGAR=1X;DP=138;DPB=138;DPRA=0;EPP=8.10854;EPPR=0;GTI=0;LEN=1;MEANALT=1;MQM=251.319;MQMR=0;NS=1;NUMALT=1;ODDS=195.914;PAIRED=0;PAIREDR=0;PAO=0;PQA=0;PQR=0;PRO=0;QA=4864;QR=0;RO=0;RPL=76;RPP=6.09442;RPPR=0;RPR=62;RUN=1;SAF=68;SAP=3.07324;SAR=70;SRF=0;SRP=0;SRR=0;TYPE=snp	GT:DP:DPR:RO:QR:AO:QA:GL	1/1:138:138,138:0:0:138:4864:-433.428,-41.5421,0
chr14	54507403	.	A	G	594.577	.	AB=0;ABP=0;AC=2;AF=1;AN=2;AO=26;CIGAR=1X;DP=26;DPB=26;DPRA=0;EPP=24.391;EPPR=0;GTI=0;LEN=1;MEANALT=1;MQM=235.462;MQMR=0;NS=1;NUMALT=1;ODDS=40.6488;PAIRED=0;PAIREDR=0;PAO=0;PQA=0;PQR=0;PRO=0;QA=883;QR=0;RO=0;RPL=26;RPP=59.4686;RPPR=0;RPR=0;RUN=1;SAF=21;SAP=24.391;SAR=5;SRF=0;SRP=0;SRR=0;TYPE=snp	GT:DP:DPR:RO:QR:AO:QA:GL	1/1:26:26,26:0:0:26:883:-73.3019,-7.82678,0
chr14	54507420	.	G	A	465.97	.	AB=0;ABP=0;AC=2;AF=1;AN=2;AO=19;CIGAR=1X;DP=19;DPB=19;DPRA=0;EPP=16.8392;EPPR=0;GTI=0;LEN=1;MEANALT=1;MQM=255;MQMR=0;NS=1;NUMALT=1;ODDS=30.9448;PAIRED=0;PAIREDR=0;PAO=0;PQA=0;PQR=0;PRO=0;QA=625;QR=0;RO=0;RPL=19;RPP=44.2683;RPPR=0;RPR=0;RUN=1;SAF=15;SAP=16.8392;SAR=4;SRF=0;SRP=0;SRR=0;TYPE=snp	GT:DP:DPR:RO:QR:AO:QA:GL	1/1:19:19,19:0:0:19:625:-56.5789,-5.71957,0
chr14	54507426	.	T	C	527.493	.	AB=0;ABP=0;AC=2;AF=1;AN=2;AO=20;CIGAR=1X;DP=20;DPB=20;DPRA=0;EPP=18.6449;EPPR=0;GTI=0;LEN=1;MEANALT=1;MQM=255;MQMR=0;NS=1;NUMALT=1;ODDS=32.3311;PAIRED=0;PAIREDR=0;PAO=0;PQA=0;PQR=0;PRO=0;QA=701;QR=0;RO=0;RPL=20;RPP=46.4397;RPPR=0;RPR=0;RUN=1;SAF=16;SAP=18.6449;SAR=4;SRF=0;SRP=0;SRR=0;TYPE=snp	GT:DP:DPR:RO:QR:AO:QA:GL	1/1:20:20,20:0:0:20:701:-63.4405,-6.0206,0
chr14	54507674	.	C	T	2033.22	.	AB=0;ABP=0;AC=2;AF=1;AN=2;AO=69;CIGAR=1X;DP=69;DPB=69;DPRA=0;EPP=4.55236;EPPR=0;GTI=0;LEN=1;MEANALT=1;MQM=251.319;MQMR=0;NS=1;NUMALT=1;ODDS=100.259;PAIRED=0;PAIREDR=0;PAO=0;PQA=0;PQR=0;PRO=0;QA=2323;QR=0;RO=0;RPL=34;RPP=3.04177;RPPR=0;RPR=35;RUN=1;SAF=37;SAP=3.79707;SAR=32;SRF=0;SRP=0;SRR=0;TYPE=snp	GT:DP:DPR:RO:QR:AO:QA:GL	1/1:69:69,69:0:0:69:2323:-206.612,-20.7711,0
chr14	54507775	.	T	C	2348.97	.	AB=0;ABP=0;AC=2;AF=1;AN=2;AO=75;CIGAR=1X;DP=75;DPB=75;DPRA=0;EPP=3.73412;EPPR=0;GTI=0;LEN=1;MEANALT=1;MQM=255;MQMR=0;NS=1;NUMALT=1;ODDS=108.577;PAIRED=0;PAIREDR=0;PAO=0;PQA=0;PQR=0;PRO=0;QA=2643;QR=0;RO=0;RPL=38;RPP=3.03925;RPPR=0;RPR=37;RUN=1;SAF=34;SAP=4.429;SAR=41;SRF=0;SRP=0;SRR=0;TYPE=snp	GT:DP:DPR:RO:QR:AO:QA:GL	1/1:75:75,75:0:0:75:2643:-238.222,-22.5773,0
chr14	54508928	.	C	T	3050.99	.	AB=0;ABP=0;AC=2;AF=1;AN=2;AO=99;CIGAR=1X;DP=99;DPB=99;DPRA=0;EPP=7.94546;EPPR=0;GTI=0;LEN=1;MEANALT=1;MQM=255;MQMR=0;NS=1;NUMALT=1;ODDS=141.848;PAIRED=0;PAIREDR=0;PAO=0;PQA=0;PQR=0;PRO=0;QA=3545;QR=0;RO=0;RPL=80;RPP=84.627;RPPR=0;RPR=19;RUN=1;SAF=64;SAP=21.4568;SAR=35;SRF=0;SRP=0;SRR=0;TYPE=snp	GT:DP:DPR:RO:QR:AO:QA:GL	1/1:99:99,99:0:0:99:3545:-319.408,-29.802,0
chr14	54509347	.	T	C	2273.63	.	AB=0;ABP=0;AC=2;AF=1;AN=2;AO=73;CIGAR=1X;DP=74;DPB=74;DPRA=0;EPP=4.46786;EPPR=0;GTI=0;LEN=1;MEANALT=2;MQM=255;MQMR=0;NS=1;NUMALT=1;ODDS=105.805;PAIRED=0;PAIREDR=0;PAO=0;PQA=0;PQR=0;PRO=0;QA=2563;QR=0;RO=0;RPL=40;RPP=4.46786;RPPR=0;RPR=33;RUN=1;SAF=40;SAP=4.46786;SAR=33;SRF=0;SRP=0;SRR=0;TYPE=snp	GT:DP:DPR:RO:QR:AO:QA:GL	1/1:74:74,73:0:0:73:2563:-230.888,-21.9752,0
chr14	54509373	.	A	G	2335.6	.	AB=0;ABP=0;AC=2;AF=1;AN=2;AO=77;CIGAR=1X;DP=77;DPB=77;DPRA=0;EPP=3.0385;EPPR=0;GTI=0;LEN=1;MEANALT=1;MQM=251.701;MQMR=0;NS=1;NUMALT=1;ODDS=111.35;PAIRED=0;PAIREDR=0;PAO=0;PQA=0;PQR=0;PRO=0;QA=2689;QR=0;RO=0;RPL=24;RPP=26.7273;RPPR=0;RPR=53;RUN=1;SAF=40;SAP=3.26411;SAR=37;SRF=0;SRP=0;SRR=0;TYPE=snp	GT:DP:DPR:RO:QR:AO:QA:GL	1/1:77:77,77:0:0:77:2689:-239.115,-23.1793,0
chr14	54509873	.	A	G	2716.01	.	AB=0;ABP=0;AC=2;AF=1;AN=2;AO=87;CIGAR=1X;DP=87;DPB=87;DPRA=0;EPP=5.03202;EPPR=0;GTI=0;LEN=1;MEANALT=1;MQM=249.161;MQMR=0;NS=1;NUMALT=1;ODDS=125.213;PAIRED=0;PAIREDR=0;PAO=0;PQA=0;PQR=0;PRO=0;QA=3121;QR=0;RO=0;RPL=48;RPP=5.03202;RPPR=0;RPR=39;RUN=1;SAF=44;SAP=3.03526;SAR=43;SRF=0;SRP=0;SRR=0;TYPE=snp	GT:DP:DPR:RO:QR:AO:QA:GL	1/1:87:87,87:0:0:87:3121:-275.211,-26.1896,0
chr14	54510961	.	G	A	2807.45	.	AB=0;ABP=0;AC=2;AF=1;AN=2;AO=95;CIGAR=1X;DP=97;DPB=97;DPRA=0;EPP=6.87324;EPPR=0;GTI=0;LEN=1;MEANALT=2;MQM=252.326;MQMR=0;NS=1;NUMALT=1;ODDS=136.303;PAIRED=0;PAIREDR=0;PAO=0;PQA=0;PQR=0;PRO=0;QA=3196;QR=0;RO=0;RPL=51;RPP=4.13032;RPPR=0;RPR=44;RUN=1;SAF=48;SAP=3.03316;SAR=47;SRF=0;SRP=0;SRR=0;TYPE=snp	GT:DP:DPR:RO:QR:AO:QA:GL	1/1:97:97,95:0:0:95:3196:-284.505,-28.5979,0
chr14	54514786	.	T	C	3104.69	.	AB=0;ABP=0;AC=2;AF=1;AN=2;AO=99;CIGAR=1X;DP=99;DPB=99;DPRA=0;EPP=4.78696;EPPR=0;GTI=0;LEN=1;MEANALT=1;MQM=252.434;MQMR=0;NS=1;NUMALT=1;ODDS=141.848;PAIRED=0;PAIREDR=0;PAO=0;PQA=0;PQR=0;PRO=0;QA=3545;QR=0;RO=0;RPL=65;RPP=24.0889;RPPR=0;RPR=34;RUN=1;SAF=53;SAP=4.08507;SAR=46;SRF=0;SRP=0;SRR=0;TYPE=snp	GT:DP:DPR:RO:QR:AO:QA:GL	1/1:99:99,99:0:0:99:3545:-316.164,-29.802,0
chr14	54514832	.	T	G	2903.65	.	AB=0;ABP=0;AC=2;AF=1;AN=2;AO=95;CIGAR=1X;DP=95;DPB=95;DPRA=0;EPP=6.87324;EPPR=0;GTI=0;LEN=1;MEANALT=1;MQM=255;MQMR=0;NS=1;NUMALT=1;ODDS=136.303;PAIRED=0;PAIREDR=0;PAO=0;PQA=0;PQR=0;PRO=0;QA=3348;QR=0;RO=0;RPL=20;RPP=72.1546;RPPR=0;RPR=75;RUN=1;SAF=54;SAP=6.87324;SAR=41;SRF=0;SRP=0;SRR=0;TYPE=snp	GT:DP:DPR:RO:QR:AO:QA:GL	1/1:95:95,95:0:0:95:3348:-301.672,-28.5979,0
chr14	54514861	.	G	T	2769.59	.	AB=0;ABP=0;AC=2;AF=1;AN=2;AO=99;CIGAR=1X;DP=100;DPB=100;DPRA=0;EPP=9.34924;EPPR=5.18177;GTI=0;LEN=1;MEANALT=1;MQM=252.434;MQMR=255;NS=1;NUMALT=1;ODDS=137.716;PAIRED=0;PAIREDR=0;PAO=0;PQA=0;PQR=0;PRO=0;QA=3346;QR=13;RO=1;RPL=9;RPP=146.92;RPPR=5.18177;RPR=90;RUN=1;SAF=57;SAP=7.94546;SAR=42;SRF=0;SRP=5.18177;SRR=1;TYPE=snp	GT:DP:DPR:RO:QR:AO:QA:GL	1/1:100:100,99:1:13:99:3346:-296.934,-28.803,0
chr14	54515411	.	C	T	2115.68	.	AB=0;ABP=0;AC=2;AF=1;AN=2;AO=70;CIGAR=1X;DP=70;DPB=70;DPRA=0;EPP=4.99565;EPPR=0;GTI=0;LEN=1;MEANALT=1;MQM=251.371;MQMR=0;NS=1;NUMALT=1;ODDS=101.646;PAIRED=0;PAIREDR=0;PAO=0;PQA=0;PQR=0;PRO=0;QA=2481;QR=0;RO=0;RPL=11;RPP=74.4828;RPPR=0;RPR=59;RUN=1;SAF=36;SAP=3.13438;SAR=34;SRF=0;SRP=0;SRR=0;TYPE=snp	GT:DP:DPR:RO:QR:AO:QA:GL	1/1:70:70,70:0:0:70:2481:-222.558,-21.0721,0
chr14	54515422	.	A	G	2052.39	.	AB=0;ABP=0;AC=2;AF=1;AN=2;AO=69;CIGAR=1X;DP=69;DPB=69;DPRA=0;EPP=5.55942;EPPR=0;GTI=0;LEN=1;MEANALT=1;MQM=255;MQMR=0;NS=1;NUMALT=1;ODDS=100.259;PAIRED=0;PAIREDR=0;PAO=0;PQA=0;PQR=0;PRO=0;QA=2443;QR=0;RO=0;RPL=6;RPP=105.258;RPPR=0;RPR=63;RUN=1;SAF=35;SAP=3.04177;SAR=34;SRF=0;SRP=0;SRR=0;TYPE=snp	GT:DP:DPR:RO:QR:AO:QA:GL	1/1:69:69,69:0:0:69:2443:-220.224,-20.7711,0
chr14	54542083	.	G	A	568.426	.	AB=0;ABP=0;AC=2;AF=1;AN=2;AO=22;CIGAR=1X;DP=22;DPB=22;DPRA=0;EPP=3.40511;EPPR=0;GTI=0;LEN=1;MEANALT=1;MQM=255;MQMR=0;NS=1;NUMALT=1;ODDS=35.1036;PAIRED=0;PAIREDR=0;PAO=0;PQA=0;PQR=0;PRO=0;QA=663;QR=0;RO=0;RPL=15;RPP=9.32731;RPPR=0;RPR=7;RUN=1;SAF=13;SAP=4.58955;SAR=9;SRF=0;SRP=0;SRR=0;TYPE=snp	GT:DP:DPR:RO:QR:AO:QA:GL	1/1:22:22,22:0:0:22:663:-59.9714,-6.62266,0
chr14	54542416	.	C	T	549.886	.	AB=0;ABP=0;AC=2;AF=1;AN=2;AO=21;CIGAR=1X;DP=21;DPB=21;DPRA=0;EPP=11.386;EPPR=0;GTI=0;LEN=1;MEANALT=1;MQM=242.905;MQMR=0;NS=1;NUMALT=1;ODDS=33.7174;PAIRED=0;PAIREDR=0;PAO=0;PQA=0;PQR=0;PRO=0;QA=678;QR=0;RO=0;RPL=5;RPP=15.5221;RPPR=0;RPR=16;RUN=1;SAF=9;SAP=3.94093;SAR=12;SRF=0;SRP=0;SRR=0;TYPE=snp	GT:DP:DPR:RO:QR:AO:QA:GL	1/1:21:21,21:0:0:21:678:-59.4422,-6.32163,0
chr14	54544277	.	C	G	584.879	.	AB=0;ABP=0;AC=2;AF=1;AN=2;AO=19;CIGAR=1X;DP=19;DPB=19;DPRA=0;EPP=4.03889;EPPR=0;GTI=0;LEN=1;MEANALT=1;MQM=255;MQMR=0;NS=1;NUMALT=1;ODDS=30.9448;PAIRED=0;PAIREDR=0;PAO=0;PQA=0;PQR=0;PRO=0;QA=673;QR=0;RO=0;RPL=9;RPP=3.12459;RPPR=0;RPR=10;RUN=1;SAF=11;SAP=4.03889;SAR=8;SRF=0;SRP=0;SRR=0;TYPE=snp	GT:DP:DPR:RO:QR:AO:QA:GL	1/1:19:19,19:0:0:19:673:-60.9242,-5.71957,0
chr14	54548875	.	C	T	487.578	.	AB=0;ABP=0;AC=2;AF=1;AN=2;AO=22;CIGAR=1X;DP=22;DPB=22;DPRA=0;EPP=6.56362;EPPR=0;GTI=0;LEN=1;MEANALT=1;MQM=255;MQMR=0;NS=1;NUMALT=1;ODDS=35.1036;PAIRED=0;PAIREDR=0;PAO=0;PQA=0;PQR=0;PRO=0;QA=620;QR=0;RO=0;RPL=21;RPP=42.4916;RPPR=0;RPR=1;RUN=1;SAF=13;SAP=4.58955;SAR=9;SRF=0;SRP=0;SRR=0;TYPE=snp	GT:DP:DPR:RO:QR:AO:QA:GL	1/1:22:22,22:0:0:22:620:-56.0818,-6.62266,0
chr14	54548941	.	G	A	548.672	.	AB=0;ABP=0;AC=2;AF=1;AN=2;AO=18;CIGAR=1X;DP=18;DPB=18;DPRA=0;EPP=10.7311;EPPR=0;GTI=0;LEN=1;MEANALT=1;MQM=255;MQMR=0;NS=1;NUMALT=1;ODDS=29.5585;PAIRED=0;PAIREDR=0;PAO=0;PQA=0;PQR=0;PRO=0;QA=641;QR=0;RO=0;RPL=8;RPP=3.49285;RPPR=0;RPR=10;RUN=1;SAF=7;SAP=4.9405;SAR=11;SRF=0;SRP=0;SRR=0;TYPE=snp	GT:DP:DPR:RO:QR:AO:QA:GL	1/1:18:18,18:0:0:18:641:-58.0461,-5.41854,0
chr14	54548971	.	G	C	506.371	.	AB=0;ABP=0;AC=2;AF=1;AN=2;AO=19;CIGAR=1X;DP=19;DPB=19;DPRA=0;EPP=8.61041;EPPR=0;GTI=0;LEN=1;MEANALT=1;MQM=255;MQMR=0;NS=1;NUMALT=1;ODDS=30.9448;PAIRED=0;PAIREDR=0;PAO=0;PQA=0;PQR=0;PRO=0;QA=615;QR=0;RO=0;RPL=3;RPP=22.325;RPPR=0;RPR=16;RUN=1;SAF=7;SAP=5.8675;SAR=12;SRF=0;SRP=0;SRR=0;TYPE=snp	GT:DP:DPR:RO:QR:AO:QA:GL	1/1:19:19,19:0:0:19:615:-55.6737,-5.71957,0
chr14	54549978	.	T	C	588.369	.	AB=0;ABP=0;AC=2;AF=1;AN=2;AO=21;CIGAR=1X;DP=21;DPB=21;DPRA=0;EPP=5.59539;EPPR=0;GTI=0;LEN=1;MEANALT=1;MQM=242.905;MQMR=0;NS=1;NUMALT=1;ODDS=33.7174;PAIRED=0;PAIREDR=0;PAO=0;PQA=0;PQR=0;PRO=0;QA=737;QR=0;RO=0;RPL=16;RPP=15.5221;RPPR=0;RPR=5;RUN=1;SAF=5;SAP=15.5221;SAR=16;SRF=0;SRP=0;SRR=0;TYPE=snp	GT:DP:DPR:RO:QR:AO:QA:GL	1/1:21:21,21:0:0:21:737:-63.8761,-6.32163,0
chr14	54567611	.	G	A	1203.73	.	AC=2;AF=1;LEN=1;TYPE=snp;Split primitives	GT	1|1
chr14	54567613	.	T	A	1203.73	.	AC=2;AF=1;LEN=1;TYPE=snp;Split primitives	GT	1|1
chr14	54567780	.	C	A	2527.7	.	AB=0;ABP=0;AC=2;AF=1;AN=2;AO=89;CIGAR=1X;DP=89;DPB=89;DPRA=0;EPP=11.8182;EPPR=0;GTI=0;LEN=1;MEANALT=1;MQM=252.146;MQMR=0;NS=1;NUMALT=1;ODDS=127.985;PAIRED=0;PAIREDR=0;PAO=0;PQA=0;PQR=0;PRO=0;QA=2938;QR=0;RO=0;RPL=24;RPP=44.0243;RPPR=0;RPR=65;RUN=1;SAF=54;SAP=11.8182;SAR=35;SRF=0;SRP=0;SRR=0;TYPE=snp	GT:DP:DPR:RO:QR:AO:QA:GL	1/1:89:89,89:0:0:89:2938:-261.957,-26.7917,0
chr14	54567877	.	C	CA	3766.16	.	AC=2;AF=1;LEN=1;TYPE=ins;Split primitives	GT	1|1
chr14	54567904	.	C	G	3814.53	.	AB=0;ABP=0;AC=2;AF=1;AN=2;AO=119;CIGAR=1X;DP=119;DPB=119;DPRA=0;EPP=20.5463;EPPR=0;GTI=0;LEN=1;MEANALT=1;MQM=255;MQMR=0;NS=1;NUMALT=1;ODDS=169.574;PAIRED=0;PAIREDR=0;PAO=0;PQA=0;PQR=0;PRO=0;QA=4309;QR=0;RO=0;RPL=73;RPP=16.3128;RPPR=0;RPR=46;RUN=1;SAF=65;SAP=5.21827;SAR=54;SRF=0;SRP=0;SRR=0;TYPE=snp	GT:DP:DPR:RO:QR:AO:QA:GL	1/1:119:119,119:0:0:119:4309:-388.172,-35.8226,0
chr14	54567921	.	C	T	3218.48	.	AC=2;AF=1;LEN=1;TYPE=snp;Split primitives	GT	1|1
chr14	54567924	.	G	A	3218.48	.	AC=2;AF=1;LEN=1;TYPE=snp;Split primitives	GT	1|1
chr14	54567971	.	G	T	2633.13	.	AB=0;ABP=0;AC=2;AF=1;AN=2;AO=98;CIGAR=1X;DP=100;DPB=100;DPRA=0;EPP=4.4284;EPPR=0;GTI=0;LEN=1;MEANALT=3;MQM=255;MQMR=0;NS=1;NUMALT=1;ODDS=140.462;PAIRED=0;PAIREDR=0;PAO=0;PQA=0;PQR=0;PRO=0;QA=2966;QR=0;RO=0;RPL=43;RPP=6.20103;RPPR=0;RPR=55;RUN=1;SAF=46;SAP=3.80798;SAR=52;SRF=0;SRP=0;SRR=0;TYPE=snp	GT:DP:DPR:RO:QR:AO:QA:GL	1/1:100:100,98:0:0:98:2966:-267.134,-29.5009,0
chr14	54568096	.	G	T	3800.52	.	AB=0;ABP=0;AC=2;AF=1;AN=2;AO=125;CIGAR=1X;DP=126;DPB=126;DPRA=0;EPP=3.02767;EPPR=0;GTI=0;LEN=1;MEANALT=2;MQM=252.968;MQMR=0;NS=1;NUMALT=1;ODDS=177.892;PAIRED=0;PAIREDR=0;PAO=0;PQA=0;PQR=0;PRO=0;QA=4301;QR=0;RO=0;RPL=63;RPP=3.02767;RPPR=0;RPR=62;RUN=1;SAF=77;SAP=17.62;SAR=48;SRF=0;SRP=0;SRR=0;TYPE=snp	GT:DP:DPR:RO:QR:AO:QA:GL	1/1:126:126,125:0:0:125:4301:-384.96,-37.6288,0
chr14	54568209	.	G	A	4740.01	.	AB=0;ABP=0;AC=2;AF=1;AN=2;AO=154;CIGAR=1X;DP=154;DPB=154;DPRA=0;EPP=21.2845;EPPR=0;GTI=0;LEN=1;MEANALT=1;MQM=253.351;MQMR=0;NS=1;NUMALT=1;ODDS=218.095;PAIRED=0;PAIREDR=0;PAO=0;PQA=0;PQR=0;PRO=0;QA=5360;QR=0;RO=0;RPL=81;RPP=3.91273;RPPR=0;RPR=73;RUN=1;SAF=78;SAP=3.0667;SAR=76;SRF=0;SRP=0;SRR=0;TYPE=snp	GT:DP:DPR:RO:QR:AO:QA:GL	1/1:154:154,154:0:0:154:5360:-479.506,-46.3586,0
chr14	54568486	.	C	T	3565.8	.	AC=2;AF=1;LEN=1;TYPE=snp;Split primitives	GT	1|1
chr14	54568487	.	A	G	3565.8	.	AC=2;AF=1;LEN=1;TYPE=snp;Split primitives	GT	1|1
chr14	54568581	.	G	T	2159.86	.	AB=0;ABP=0;AC=2;AF=1;AN=2;AO=97;CIGAR=1X;DP=97;DPB=97;DPRA=0;EPP=5.71904;EPPR=0;GTI=0;LEN=1;MEANALT=1;MQM=249.763;MQMR=0;NS=1;NUMALT=1;ODDS=139.076;PAIRED=0;PAIREDR=0;PAO=0;PQA=0;PQR=0;PRO=0;QA=2512;QR=0;RO=0;RPL=41;RPP=8.04722;RPPR=0;RPR=56;RUN=1;SAF=43;SAP=5.71904;SAR=54;SRF=0;SRP=0;SRR=0;TYPE=snp	GT:DP:DPR:RO:QR:AO:QA:GL	1/1:97:97,97:0:0:97:2512:-220.302,-29.1999,0
chr14	54568912	.	T	C	3057.88	.	AB=0;ABP=0;AC=2;AF=1;AN=2;AO=100;CIGAR=1X;DP=101;DPB=101;DPRA=0;EPP=7.26639;EPPR=5.18177;GTI=0;LEN=1;MEANALT=1;MQM=252.46;MQMR=255;NS=1;NUMALT=1;ODDS=134.717;PAIRED=0;PAIREDR=0;PAO=0;PQA=0;PQR=0;PRO=0;QA=3518;QR=32;RO=1;RPL=64;RPP=20.0346;RPPR=5.18177;RPR=36;RUN=1;SAF=45;SAP=5.18177;SAR=55;SRF=0;SRP=5.18177;SRR=1;TYPE=snp	GT:DP:DPR:RO:QR:AO:QA:GL	1/1:101:101,100:1:32:100:3518:-310.528,-27.204,0
chr14	54569669	.	T	A	329.447	.	AB=0.64;ABP=7.26639;AC=1;AF=0.5;AN=2;AO=16;CIGAR=1X;DP=25;DPB=25;DPRA=0;EPP=3.0103;EPPR=3.25157;GTI=0;LEN=1;MEANALT=1;MQM=255;MQMR=255;NS=1;NUMALT=1;ODDS=27.9036;PAIRED=0;PAIREDR=0;PAO=0;PQA=0;PQR=0;PRO=0;QA=510;QR=294;RO=9;RPL=6;RPP=5.18177;RPPR=22.5536;RPR=10;RUN=1;SAF=10;SAP=5.18177;SAR=6;SRF=5;SRP=3.25157;SRR=4;TYPE=snp	GT:DP:DPR:RO:QR:AO:QA:GL	0/1:25:25,16:9:294:16:510:-38.693,0,-19.2609
chr14	54571622	.	G	A	1785.01	.	AB=0;ABP=0;AC=2;AF=1;AN=2;AO=66;CIGAR=1X;DP=67;DPB=67;DPRA=0;EPP=3.0103;EPPR=5.18177;GTI=0;LEN=1;MEANALT=1;MQM=247.303;MQMR=1;NS=1;NUMALT=1;ODDS=95.1315;PAIRED=0;PAIREDR=0;PAO=0;PQA=0;PQR=0;PRO=0;QA=2090;QR=32;RO=1;RPL=44;RPP=18.9344;RPPR=5.18177;RPR=22;RUN=1;SAF=31;SAP=3.53672;SAR=35;SRF=1;SRP=5.18177;SRR=0;TYPE=snp	GT:DP:DPR:RO:QR:AO:QA:GL	1/1:67:67,66:1:32:66:2090:-182.277,-20.0691,0
chr14	54576353	.	C	G	2313.94	.	AB=0;ABP=0;AC=2;AF=1;AN=2;AO=77;CIGAR=1X;DP=77;DPB=77;DPRA=0;EPP=3.26411;EPPR=0;GTI=0;LEN=1;MEANALT=1;MQM=251.701;MQMR=0;NS=1;NUMALT=1;ODDS=111.35;PAIRED=0;PAIREDR=0;PAO=0;PQA=0;PQR=0;PRO=0;QA=2658;QR=0;RO=0;RPL=26;RPP=20.6359;RPPR=0;RPR=51;RUN=1;SAF=38;SAP=3.0385;SAR=39;SRF=0;SRP=0;SRR=0;TYPE=snp	GT:DP:DPR:RO:QR:AO:QA:GL	1/1:77:77,77:0:0:77:2658:-236.32,-23.1793,0
chr14	54576590	.	G	A	1417.95	.	AB=0;ABP=0;AC=2;AF=1;AN=2;AO=49;CIGAR=1X;DP=49;DPB=49;DPRA=0;EPP=5.18177;EPPR=0;GTI=0;LEN=1;MEANALT=1;MQM=249.816;MQMR=0;NS=1;NUMALT=1;ODDS=72.5336;PAIRED=0;PAIREDR=0;PAO=0;PQA=0;PQR=0;PRO=0;QA=1643;QR=0;RO=0;RPL=27;RPP=4.11819;RPPR=0;RPR=22;RUN=1;SAF=25;SAP=3.05462;SAR=24;SRF=0;SRP=0;SRR=0;TYPE=snp	GT:DP:DPR:RO:QR:AO:QA:GL	1/1:49:49,49:0:0:49:1643:-144.958,-14.7505,0
chr14	54576647	.	A	T	981.108	.	AB=0;ABP=0;AC=2;AF=1;AN=2;AO=33;CIGAR=1X;DP=34;DPB=34;DPRA=0;EPP=3.60252;EPPR=5.18177;GTI=0;LEN=1;MEANALT=1;MQM=255;MQMR=255;NS=1;NUMALT=1;ODDS=44.0753;PAIRED=0;PAIREDR=0;PAO=0;PQA=0;PQR=0;PRO=0;QA=1138;QR=27;RO=1;RPL=19;RPP=4.65535;RPPR=5.18177;RPR=14;RUN=1;SAF=18;SAP=3.60252;SAR=15;SRF=1;SRP=5.18177;SRR=0;TYPE=snp	GT:DP:DPR:RO:QR:AO:QA:GL	1/1:34:34,33:1:27:33:1138:-100.065,-7.53502,0
chr14	54576794	.	G	C	1620.19	.	AB=0;ABP=0;AC=2;AF=1;AN=2;AO=51;CIGAR=1X;DP=51;DPB=51;DPRA=0;EPP=5.09662;EPPR=0;GTI=0;LEN=1;MEANALT=1;MQM=255;MQMR=0;NS=1;NUMALT=1;ODDS=75.3062;PAIRED=0;PAIREDR=0;PAO=0;PQA=0;PQR=0;PRO=0;QA=1833;QR=0;RO=0;RPL=22;RPP=5.09662;RPPR=0;RPR=29;RUN=1;SAF=27;SAP=3.3935;SAR=24;SRF=0;SRP=0;SRR=0;TYPE=snp	GT:DP:DPR:RO:QR:AO:QA:GL	1/1:51:51,51:0:0:51:1833:-165.329,-15.3525,0
chr14	54577073	.	C	A	1187.53	.	AB=0;ABP=0;AC=2;AF=1;AN=2;AO=52;CIGAR=1X;DP=53;DPB=53;DPRA=0;EPP=3.67845;EPPR=0;GTI=0;LEN=1;MEANALT=2;MQM=245.231;MQMR=0;NS=1;NUMALT=1;ODDS=76.6925;PAIRED=0;PAIREDR=0;PAO=0;PQA=0;PQR=0;PRO=0;QA=1390;QR=0;RO=0;RPL=21;RPP=7.18621;RPPR=0;RPR=31;RUN=1;SAF=23;SAP=4.51363;SAR=29;SRF=0;SRP=0;SRR=0;TYPE=snp	GT:DP:DPR:RO:QR:AO:QA:GL	1/1:53:53,52:0:0:52:1390:-122.253,-15.6536,0
chr14	54577163	.	C	T	2211.23	.	AB=0;ABP=0;AC=2;AF=1;AN=2;AO=80;CIGAR=1X;DP=81;DPB=81;DPRA=0;EPP=3.44459;EPPR=0;GTI=0;LEN=1;MEANALT=2;MQM=255;MQMR=0;NS=1;NUMALT=1;ODDS=115.509;PAIRED=0;PAIREDR=0;PAO=0;PQA=0;PQR=0;PRO=0;QA=2501;QR=0;RO=0;RPL=32;RPP=9.95901;RPPR=0;RPR=48;RUN=1;SAF=44;SAP=4.74748;SAR=36;SRF=0;SRP=0;SRR=0;TYPE=snp	GT:DP:DPR:RO:QR:AO:QA:GL	1/1:81:81,80:0:0:80:2501:-225.181,-24.0824,0
chr14	54577409	.	T	C	1934.17	.	AB=0;ABP=0;AC=2;AF=1;AN=2;AO=62;CIGAR=1X;DP=62;DPB=62;DPRA=0;EPP=3.57068;EPPR=0;GTI=0;LEN=1;MEANALT=1;MQM=255;MQMR=0;NS=1;NUMALT=1;ODDS=90.5554;PAIRED=0;PAIREDR=0;PAO=0;PQA=0;PQR=0;PRO=0;QA=2194;QR=0;RO=0;RPL=27;RPP=5.25182;RPPR=0;RPR=35;RUN=1;SAF=22;SAP=14.358;SAR=40;SRF=0;SRP=0;SRR=0;TYPE=snp	GT:DP:DPR:RO:QR:AO:QA:GL	1/1:62:62,62:0:0:62:2194:-197.814,-18.6639,0
chr14	54577494	.	G	A	1016.2	.	AB=0;ABP=0;AC=2;AF=1;AN=2;AO=40;CIGAR=1X;DP=40;DPB=40;DPRA=0;EPP=8.43898;EPPR=0;GTI=0;LEN=1;MEANALT=1;MQM=255;MQMR=0;NS=1;NUMALT=1;ODDS=60.0569;PAIRED=0;PAIREDR=0;PAO=0;PQA=0;PQR=0;PRO=0;QA=1265;QR=0;RO=0;RPL=38;RPP=73.366;RPPR=0;RPR=2;RUN=1;SAF=13;SAP=13.6505;SAR=27;SRF=0;SRP=0;SRR=0;TYPE=snp	GT:DP:DPR:RO:QR:AO:QA:GL	1/1:40:40,40:0:0:40:1265:-114.166,-12.0412,0
chr14	54577527	.	C	T	326.687	.	AB=0;ABP=0;AC=2;AF=1;AN=2;AO=17;CIGAR=1X;DP=17;DPB=17;DPRA=0;EPP=24.5973;EPPR=0;GTI=0;LEN=1;MEANALT=1;MQM=255;MQMR=0;NS=1;NUMALT=1;ODDS=28.1722;PAIRED=0;PAIREDR=0;PAO=0;PQA=0;PQR=0;PRO=0;QA=483;QR=0;RO=0;RPL=17;RPP=39.9253;RPPR=0;RPR=0;RUN=1;SAF=2;SAP=24.5973;SAR=15;SRF=0;SRP=0;SRR=0;TYPE=snp	GT:DP:DPR:RO:QR:AO:QA:GL	1/1:17:17,17:0:0:17:483:-43.7541,-5.11751,0
chr14	54589772	.	T	C	640.265	.	AB=0;ABP=0;AC=2;AF=1;AN=2;AO=22;CIGAR=1X;DP=22;DPB=22;DPRA=0;EPP=3.40511;EPPR=0;GTI=0;LEN=1;MEANALT=1;MQM=255;MQMR=0;NS=1;NUMALT=1;ODDS=35.1036;PAIRED=0;PAIREDR=0;PAO=0;PQA=0;PQR=0;PRO=0;QA=799;QR=0;RO=0;RPL=22;RPP=50.7827;RPPR=0;RPR=0;RUN=1;SAF=10;SAP=3.40511;SAR=12;SRF=0;SRP=0;SRR=0;TYPE=snp	GT:DP:DPR:RO:QR:AO:QA:GL	1/1:22:22,22:0:0:22:799:-72.2732,-6.62266,0
chr14	54589789	.	C	T	324.225	.	AB=0;ABP=0;AC=2;AF=1;AN=2;AO=14;CIGAR=1X;DP=14;DPB=14;DPRA=0;EPP=5.49198;EPPR=0;GTI=0;LEN=1;MEANALT=1;MQM=255;MQMR=0;NS=1;NUMALT=1;ODDS=24.0133;PAIRED=0;PAIREDR=0;PAO=0;PQA=0;PQR=0;PRO=0;QA=424;QR=0;RO=0;RPL=14;RPP=33.4109;RPPR=0;RPR=0;RUN=1;SAF=5;SAP=5.49198;SAR=9;SRF=0;SRP=0;SRR=0;TYPE=snp	GT:DP:DPR:RO:QR:AO:QA:GL	1/1:14:14,14:0:0:14:424:-38.4629,-4.21442,0
chr14	54616594	.	G	C	920.353	.	AB=0;ABP=0;AC=2;AF=1;AN=2;AO=35;CIGAR=1X;DP=36;DPB=36;DPRA=0;EPP=4.56135;EPPR=5.18177;GTI=0;LEN=1;MEANALT=1;MQM=233.229;MQMR=255;NS=1;NUMALT=1;ODDS=44.4881;PAIRED=0;PAIREDR=0;PAO=0;PQA=0;PQR=0;PRO=0;QA=1217;QR=37;RO=1;RPL=8;RPP=25.4075;RPPR=5.18177;RPR=27;RUN=1;SAF=28;SAP=30.3709;SAR=7;SRF=0;SRP=5.18177;SRR=1;TYPE=snp	GT:DP:DPR:RO:QR:AO:QA:GL	1/1:36:36,35:1:37:35:1217:-99.0293,-7.13708,0
chr14	54616603	.	G	A	519.336	.	AB=0;ABP=0;AC=2;AF=1;AN=2;AO=34;CIGAR=1X;DP=35;DPB=35;DPRA=0;EPP=7.09778;EPPR=5.18177;GTI=0;LEN=1;MEANALT=1;MQM=232.588;MQMR=255;NS=1;NUMALT=1;ODDS=43.13;PAIRED=0;PAIREDR=0;PAO=0;PQA=0;PQR=0;PRO=0;QA=766;QR=37;RO=1;RPL=8;RPP=23.7032;RPPR=5.18177;RPR=26;RUN=1;SAF=27;SAP=28.557;SAR=7;SRF=0;SRP=5.18177;SRR=1;TYPE=snp	GT:DP:DPR:RO:QR:AO:QA:GL	1/1:35:35,34:1:37:34:766:-58.7783,-6.83605,0
chr14	54616714	.	G	A	2046.06	.	AB=0;ABP=0;AC=2;AF=1;AN=2;AO=105;CIGAR=1X;DP=109;DPB=109;DPRA=0;EPP=28.3441;EPPR=3.0103;GTI=0;LEN=1;MEANALT=2;MQM=213.876;MQMR=255;NS=1;NUMALT=1;ODDS=131.358;PAIRED=0;PAIREDR=0;PAO=0;PQA=0;PQR=0;PRO=0;QA=2838;QR=74;RO=2;RPL=79;RPP=61.1024;RPPR=3.0103;RPR=26;RUN=1;SAF=80;SAP=65.5694;SAR=25;SRF=2;SRP=7.35324;SRR=0;TYPE=snp	GT:DP:DPR:RO:QR:AO:QA:GL	1/1:109:109,105:2:74:105:2838:-221.82,-25.3876,0
chr14	54616723	.	G	A	4415.8	.	AB=0;ABP=0;AC=2;AF=1;AN=2;AO=175;CIGAR=1X;DP=178;DPB=178;DPRA=0;EPP=55.4358;EPPR=5.18177;GTI=0;LEN=1;MEANALT=2;MQM=227.423;MQMR=255;NS=1;NUMALT=1;ODDS=238.705;PAIRED=0;PAIREDR=0;PAO=0;PQA=0;PQR=0;PRO=0;QA=5640;QR=32;RO=1;RPL=84;RPP=3.61831;RPPR=5.18177;RPR=91;RUN=1;SAF=107;SAP=21.8835;SAR=68;SRF=1;SRP=5.18177;SRR=0;TYPE=snp	GT:DP:DPR:RO:QR:AO:QA:GL	1/1:178:178,175:1:32:175:5640:-451.628,-50.0296,0
chr14	54631681	.	T	G	1423.98	.	AB=0;ABP=0;AC=2;AF=1;AN=2;AO=47;CIGAR=1X;DP=47;DPB=47;DPRA=0;EPP=3.0565;EPPR=0;GTI=0;LEN=1;MEANALT=1;MQM=249.596;MQMR=0;NS=1;NUMALT=1;ODDS=69.761;PAIRED=0;PAIREDR=0;PAO=0;PQA=0;PQR=0;PRO=0;QA=1641;QR=0;RO=0;RPL=21;RPP=4.16534;RPPR=0;RPR=26;RUN=1;SAF=28;SAP=6.75262;SAR=19;SRF=0;SRP=0;SRR=0;TYPE=snp	GT:DP:DPR:RO:QR:AO:QA:GL	1/1:47:47,47:0:0:47:1641:-145.693,-14.1484,0
chr14	54631728	.	C	A	1142.62	.	AB=0;ABP=0;AC=2;AF=1;AN=2;AO=42;CIGAR=1X;DP=42;DPB=42;DPRA=0;EPP=37.9607;EPPR=0;GTI=0;LEN=1;MEANALT=1;MQM=248.952;MQMR=0;NS=1;NUMALT=1;ODDS=62.8295;PAIRED=0;PAIREDR=0;PAO=0;PQA=0;PQR=0;PRO=0;QA=1374;QR=0;RO=0;RPL=19;RPP=3.83753;RPPR=0;RPR=23;RUN=1;SAF=21;SAP=3.0103;SAR=21;SRF=0;SRP=0;SRR=0;TYPE=snp	GT:DP:DPR:RO:QR:AO:QA:GL	1/1:42:42,42:0:0:42:1374:-120.739,-12.6433,0
chr14	54633147	.	A	G	718.954	.	AB=0;ABP=0;AC=2;AF=1;AN=2;AO=23;CIGAR=1X;DP=23;DPB=23;DPRA=0;EPP=5.3706;EPPR=0;GTI=0;LEN=1;MEANALT=1;MQM=255;MQMR=0;NS=1;NUMALT=1;ODDS=36.4899;PAIRED=0;PAIREDR=0;PAO=0;PQA=0;PQR=0;PRO=0;QA=831;QR=0;RO=0;RPL=14;RPP=5.3706;RPPR=0;RPR=9;RUN=1;SAF=15;SAP=7.63648;SAR=8;SRF=0;SRP=0;SRR=0;TYPE=snp	GT:DP:DPR:RO:QR:AO:QA:GL	1/1:23:23,23:0:0:23:831:-75.1513,-6.92369,0
chr14	54633233	.	T	C	594.289	.	AB=0;ABP=0;AC=2;AF=1;AN=2;AO=20;CIGAR=1X;DP=20;DPB=20;DPRA=0;EPP=9.95901;EPPR=0;GTI=0;LEN=1;MEANALT=1;MQM=255;MQMR=0;NS=1;NUMALT=1;ODDS=32.3311;PAIRED=0;PAIREDR=0;PAO=0;PQA=0;PQR=0;PRO=0;QA=691;QR=0;RO=0;RPL=10;RPP=3.0103;RPPR=0;RPR=10;RUN=1;SAF=8;SAP=4.74748;SAR=12;SRF=0;SRP=0;SRR=0;TYPE=snp	GT:DP:DPR:RO:QR:AO:QA:GL	1/1:20:20,20:0:0:20:691:-62.5355,-6.0206,0
chr14	54633255	.	C	T	579.595	.	AB=0;ABP=0;AC=2;AF=1;AN=2;AO=24;CIGAR=1X;DP=25;DPB=25;DPRA=0;EPP=6.26751;EPPR=0;GTI=0;LEN=1;MEANALT=2;MQM=244.417;MQMR=0;NS=1;NUMALT=1;ODDS=37.8762;PAIRED=0;PAIREDR=0;PAO=0;PQA=0;PQR=0;PRO=0;QA=684;QR=0;RO=0;RPL=9;RPP=6.26751;RPPR=0;RPR=15;RUN=1;SAF=10;SAP=4.45795;SAR=14;SRF=0;SRP=0;SRR=0;TYPE=snp	GT:DP:DPR:RO:QR:AO:QA:GL	1/1:25:25,24:0:0:24:684:-61.1082,-7.22472,0
chr14	54633564	.	T	G	643.993	.	AB=0;ABP=0;AC=2;AF=1;AN=2;AO=22;CIGAR=1X;DP=22;DPB=22;DPRA=0;EPP=6.56362;EPPR=0;GTI=0;LEN=1;MEANALT=1;MQM=243.455;MQMR=0;NS=1;NUMALT=1;ODDS=35.1036;PAIRED=0;PAIREDR=0;PAO=0;PQA=0;PQR=0;PRO=0;QA=799;QR=0;RO=0;RPL=6;RPP=12.8806;RPPR=0;RPR=16;RUN=1;SAF=16;SAP=12.8806;SAR=6;SRF=0;SRP=0;SRR=0;TYPE=snp	GT:DP:DPR:RO:QR:AO:QA:GL	1/1:22:22,22:0:0:22:799:-69.0168,-6.62266,0
chr14	54633740	.	C	T	677.396	.	AB=0;ABP=0;AC=2;AF=1;AN=2;AO=23;CIGAR=1X;DP=23;DPB=23;DPRA=0;EPP=14.4341;EPPR=0;GTI=0;LEN=1;MEANALT=1;MQM=255;MQMR=0;NS=1;NUMALT=1;ODDS=36.4899;PAIRED=0;PAIREDR=0;PAO=0;PQA=0;PQR=0;PRO=0;QA=796;QR=0;RO=0;RPL=7;RPP=10.6577;RPPR=0;RPR=16;RUN=1;SAF=11;SAP=3.10471;SAR=12;SRF=0;SRP=0;SRR=0;TYPE=snp	GT:DP:DPR:RO:QR:AO:QA:GL	1/1:23:23,23:0:0:23:796:-71.9861,-6.92369,0
chr14	54637335	.	G	C	578.241	.	AB=0;ABP=0;AC=2;AF=1;AN=2;AO=23;CIGAR=1X;DP=23;DPB=23;DPRA=0;EPP=18.9659;EPPR=0;GTI=0;LEN=1;MEANALT=1;MQM=255;MQMR=0;NS=1;NUMALT=1;ODDS=36.4899;PAIRED=0;PAIREDR=0;PAO=0;PQA=0;PQR=0;PRO=0;QA=710;QR=0;RO=0;RPL=19;RPP=24.253;RPPR=0;RPR=4;RUN=1;SAF=14;SAP=5.3706;SAR=9;SRF=0;SRP=0;SRR=0;TYPE=snp	GT:DP:DPR:RO:QR:AO:QA:GL	1/1:23:23,23:0:0:23:710:-64.2087,-6.92369,0
chr14	54638078	.	T	C	439.917	.	AB=0;ABP=0;AC=2;AF=1;AN=2;AO=15;CIGAR=1X;DP=15;DPB=15;DPRA=0;EPP=3.15506;EPPR=0;GTI=0;LEN=1;MEANALT=1;MQM=255;MQMR=0;NS=1;NUMALT=1;ODDS=25.3996;PAIRED=0;PAIREDR=0;PAO=0;PQA=0;PQR=0;PRO=0;QA=511;QR=0;RO=0;RPL=6;RPP=4.31318;RPPR=0;RPR=9;RUN=1;SAF=9;SAP=4.31318;SAR=6;SRF=0;SRP=0;SRR=0;TYPE=snp	GT:DP:DPR:RO:QR:AO:QA:GL	1/1:15:15,15:0:0:15:511:-46.3307,-4.51545,0
chr14	54642286	.	A	G	3266.37	.	AB=0;ABP=0;AC=2;AF=1;AN=2;AO=106;CIGAR=1X;DP=106;DPB=106;DPRA=0;EPP=4.32138;EPPR=0;GTI=0;LEN=1;MEANALT=1;MQM=255;MQMR=0;NS=1;NUMALT=1;ODDS=151.552;PAIRED=0;PAIREDR=0;PAO=0;PQA=0;PQR=0;PRO=0;QA=3751;QR=0;RO=0;RPL=34;RPP=32.5915;RPPR=0;RPR=72;RUN=1;SAF=77;SAP=50.2091;SAR=29;SRF=0;SRP=0;SRR=0;TYPE=snp	GT:DP:DPR:RO:QR:AO:QA:GL	1/1:106:106,106:0:0:106:3751:-337.944,-31.9092,0
chr14	54642301	.	A	AC	2971.7	.	AC=2;AF=1;LEN=1;TYPE=ins;Split primitives	GT	1|1
chr14	54642568	.	C	T	7296.28	.	AB=0;ABP=0;AC=2;AF=1;AN=2;AO=235;CIGAR=1X;DP=236;DPB=236;DPRA=0;EPP=17.0648;EPPR=0;GTI=0;LEN=1;MEANALT=2;MQM=253.919;MQMR=0;NS=1;NUMALT=1;ODDS=330.384;PAIRED=0;PAIREDR=0;PAO=0;PQA=0;PQR=0;PRO=0;QA=8196;QR=0;RO=0;RPL=120;RPP=3.24131;RPPR=0;RPR=115;RUN=1;SAF=125;SAP=5.08937;SAR=110;SRF=0;SRP=0;SRR=0;TYPE=snp	GT:DP:DPR:RO:QR:AO:QA:GL	1/1:236:236,235:0:0:235:8196:-735.116,-70.7421,0
chr14	54642619	.	G	T	8471.21	.	AB=0;ABP=0;AC=2;AF=1;AN=2;AO=279;CIGAR=1X;DP=281;DPB=281;DPRA=0;EPP=3.20488;EPPR=5.18177;GTI=0;LEN=1;MEANALT=2;MQM=255;MQMR=255;NS=1;NUMALT=1;ODDS=386.518;PAIRED=0;PAIREDR=0;PAO=0;PQA=0;PQR=0;PRO=0;QA=9490;QR=13;RO=1;RPL=124;RPP=10.4898;RPPR=5.18177;RPR=155;RUN=1;SAF=166;SAP=24.8729;SAR=113;SRF=0;SRP=5.18177;SRR=1;TYPE=snp	GT:DP:DPR:RO:QR:AO:QA:GL	1/1:281:281,279:1:13:279:9490:-853.139,-83.1184,0
chr14	54642947	.	A	T	7328.33	.	AB=0;ABP=0;AC=2;AF=1;AN=2;AO=245;CIGAR=1X;DP=248;DPB=248;DPRA=0;EPP=38.1882;EPPR=9.52472;GTI=0;LEN=1;MEANALT=1;MQM=253.963;MQMR=255;NS=1;NUMALT=1;ODDS=331.527;PAIRED=0;PAIREDR=0;PAO=0;PQA=0;PQR=0;PRO=0;QA=8466;QR=39;RO=3;RPL=59;RPP=145.964;RPPR=9.52472;RPR=186;RUN=1;SAF=157;SAP=45.2078;SAR=88;SRF=0;SRP=9.52472;SRR=3;TYPE=snp	GT:DP:DPR:RO:QR:AO:QA:GL	1/1:248:248,245:3:39:245:8466:-756.754,-71.0154,0
chr14	54642989	.	T	C	11043.8	.	AB=0;ABP=0;AC=2;AF=1;AN=2;AO=358;CIGAR=1X;DP=359;DPB=359;DPRA=0;EPP=8.46931;EPPR=0;GTI=0;LEN=1;MEANALT=2;MQM=250.743;MQMR=0;NS=1;NUMALT=1;ODDS=500.899;PAIRED=0;PAIREDR=0;PAO=0;PQA=0;PQR=0;PRO=0;QA=12638;QR=0;RO=0;RPL=110;RPP=118.523;RPPR=0;RPR=248;RUN=1;SAF=202;SAP=15.845;SAR=156;SRF=0;SRP=0;SRR=0;TYPE=snp	GT:DP:DPR:RO:QR:AO:QA:GL	1/1:359:359,358:0:0:358:12638:-1122.15,-107.769,0
chr14	54643823	.	T	C	8186.9	.	AB=0;ABP=0;AC=2;AF=1;AN=2;AO=262;CIGAR=1X;DP=263;DPB=263;DPRA=0;EPP=3.14291;EPPR=5.18177;GTI=0;LEN=1;MEANALT=1;MQM=254.031;MQMR=255;NS=1;NUMALT=1;ODDS=357.188;PAIRED=0;PAIREDR=0;PAO=0;PQA=0;PQR=0;PRO=0;QA=9294;QR=37;RO=1;RPL=82;RPP=82.6089;RPPR=5.18177;RPR=180;RUN=1;SAF=119;SAP=7.78422;SAR=143;SRF=0;SRP=5.18177;SRR=1;TYPE=snp	GT:DP:DPR:RO:QR:AO:QA:GL	1/1:263:263,262:1:37:262:9294:-830.323,-75.4709,0
chr14	54644768	.	C	T	4959.47	.	AB=0;ABP=0;AC=2;AF=1;AN=2;AO=179;CIGAR=1X;DP=180;DPB=180;DPRA=0;EPP=6.5162;EPPR=0;GTI=0;LEN=1;MEANALT=2;MQM=249.324;MQMR=0;NS=1;NUMALT=1;ODDS=252.752;PAIRED=0;PAIREDR=0;PAO=0;PQA=0;PQR=0;PRO=0;QA=5950;QR=0;RO=0;RPL=23;RPP=217.598;RPPR=0;RPR=156;RUN=1;SAF=74;SAP=14.6683;SAR=105;SRF=0;SRP=0;SRR=0;TYPE=snp	GT:DP:DPR:RO:QR:AO:QA:GL	1/1:180:180,179:0:0:179:5950:-525.034,-53.8844,0
chr14	54645673	.	A	G	5760.24	.	AB=0;ABP=0;AC=2;AF=1;AN=2;AO=192;CIGAR=1X;DP=192;DPB=192;DPRA=0;EPP=8.48422;EPPR=0;GTI=0;LEN=1;MEANALT=1;MQM=249.708;MQMR=0;NS=1;NUMALT=1;ODDS=270.774;PAIRED=0;PAIREDR=0;PAO=0;PQA=0;PQR=0;PRO=0;QA=6586;QR=0;RO=0;RPL=102;RPP=4.6389;RPPR=0;RPR=90;RUN=1;SAF=101;SAP=4.14128;SAR=91;SRF=0;SRP=0;SRR=0;TYPE=snp	GT:DP:DPR:RO:QR:AO:QA:GL	1/1:192:192,192:0:0:192:6586:-580.566,-57.7978,0
chr14	54646751	.	G	A	7458.72	.	AB=0;ABP=0;AC=2;AF=1;AN=2;AO=255;CIGAR=1X;DP=257;DPB=257;DPRA=0;EPP=18.7556;EPPR=0;GTI=0;LEN=1;MEANALT=2;MQM=249.024;MQMR=0;NS=1;NUMALT=1;ODDS=358.11;PAIRED=0;PAIREDR=0;PAO=0;PQA=0;PQR=0;PRO=0;QA=8729;QR=0;RO=0;RPL=187;RPP=123.599;RPPR=0;RPR=68;RUN=1;SAF=92;SAP=45.9373;SAR=163;SRF=0;SRP=0;SRR=0;TYPE=snp	GT:DP:DPR:RO:QR:AO:QA:GL	1/1:257:257,255:0:0:255:8729:-768.173,-76.7627,0
chr14	54646781	.	G	A	5086.07	.	AB=0;ABP=0;AC=2;AF=1;AN=2;AO=192;CIGAR=1X;DP=199;DPB=199;DPRA=0;EPP=3.19126;EPPR=0;GTI=0;LEN=1;MEANALT=3;MQM=249.708;MQMR=0;NS=1;NUMALT=1;ODDS=270.774;PAIRED=0;PAIREDR=0;PAO=0;PQA=0;PQR=0;PRO=0;QA=5796;QR=0;RO=0;RPL=89;RPP=5.22701;RPPR=0;RPR=103;RUN=1;SAF=71;SAP=31.2847;SAR=121;SRF=0;SRP=0;SRR=0;TYPE=snp	GT:DP:DPR:RO:QR:AO:QA:GL	1/1:199:199,192:0:0:192:5796:-515.412,-57.7978,0
chr14	54648230	.	CAG	C	2161.8	.	AC=2;AF=1;LEN=2;TYPE=del;Split primitives	GT	1|1
chr14	54648502	.	C	T	1694.61	.	AB=0;ABP=0;AC=2;AF=1;AN=2;AO=58;CIGAR=1X;DP=58;DPB=58;DPRA=0;EPP=3.60933;EPPR=0;GTI=0;LEN=1;MEANALT=1;MQM=255;MQMR=0;NS=1;NUMALT=1;ODDS=85.0102;PAIRED=0;PAIREDR=0;PAO=0;PQA=0;PQR=0;PRO=0;QA=1920;QR=0;RO=0;RPL=35;RPP=8.40154;RPPR=0;RPR=23;RUN=1;SAF=32;SAP=4.35811;SAR=26;SRF=0;SRP=0;SRR=0;TYPE=snp	GT:DP:DPR:RO:QR:AO:QA:GL	1/1:58:58,58:0:0:58:1920:-173.131,-17.4597,0
chr14	54648583	.	T	C	2553.82	.	AB=0;ABP=0;AC=2;AF=1;AN=2;AO=86;CIGAR=1X;DP=86;DPB=86;DPRA=0;EPP=3.1113;EPPR=0;GTI=0;LEN=1;MEANALT=1;MQM=255;MQMR=0;NS=1;NUMALT=1;ODDS=123.826;PAIRED=0;PAIREDR=0;PAO=0;PQA=0;PQR=0;PRO=0;QA=2934;QR=0;RO=0;RPL=20;RPP=56.4386;RPPR=0;RPR=66;RUN=1;SAF=48;SAP=5.53527;SAR=38;SRF=0;SRP=0;SRR=0;TYPE=snp	GT:DP:DPR:RO:QR:AO:QA:GL	1/1:86:86,86:0:0:86:2934:-264.401,-25.8886,0
chr14	54648694	.	C	T	3264.41	.	AB=0;ABP=0;AC=2;AF=1;AN=2;AO=102;CIGAR=1X;DP=103;DPB=103;DPRA=0;EPP=3.35092;EPPR=5.18177;GTI=0;LEN=1;MEANALT=1;MQM=255;MQMR=255;NS=1;NUMALT=1;ODDS=137.47;PAIRED=0;PAIREDR=0;PAO=0;PQA=0;PQR=0;PRO=0;QA=3690;QR=32;RO=1;RPL=57;RPP=6.07591;RPPR=5.18177;RPR=45;RUN=1;SAF=54;SAP=3.7767;SAR=48;SRF=1;SRP=5.18177;SRR=0;TYPE=snp	GT:DP:DPR:RO:QR:AO:QA:GL	1/1:103:103,102:1:32:102:3690:-329.262,-27.8061,0
chr14	54649074	.	GAC	G	1945.47	.	AC=2;AF=1;LEN=2;TYPE=del;Split primitives	GT	1|1
chr14	54649937	.	C	T	3186.22	.	AB=0;ABP=0;AC=2;AF=1;AN=2;AO=108;CIGAR=1X;DP=110;DPB=110;DPRA=0;EPP=4.2971;EPPR=0;GTI=0;LEN=1;MEANALT=2;MQM=247.944;MQMR=0;NS=1;NUMALT=1;ODDS=154.325;PAIRED=0;PAIREDR=0;PAO=0;PQA=0;PQR=0;PRO=0;QA=3667;QR=0;RO=0;RPL=49;RPP=5.02092;RPPR=0;RPR=59;RUN=1;SAF=61;SAP=6.95112;SAR=47;SRF=0;SRP=0;SRR=0;TYPE=snp	GT:DP:DPR:RO:QR:AO:QA:GL	1/1:110:110,108:0:0:108:3667:-322.688,-32.5112,0
chr14	54649966	.	G	A	3148.86	.	AB=0;ABP=0;AC=2;AF=1;AN=2;AO=106;CIGAR=1X;DP=108;DPB=108;DPRA=0;EPP=5.96022;EPPR=0;GTI=0;LEN=1;MEANALT=3;MQM=252.604;MQMR=0;NS=1;NUMALT=1;ODDS=151.552;PAIRED=0;PAIREDR=0;PAO=0;PQA=0;PQR=0;PRO=0;QA=3568;QR=0;RO=0;RPL=55;RPP=3.33807;RPPR=0;RPR=51;RUN=1;SAF=54;SAP=3.09224;SAR=52;SRF=0;SRP=0;SRR=0;TYPE=snp	GT:DP:DPR:RO:QR:AO:QA:GL	1/1:108:108,106:0:0:106:3568:-318.554,-31.9092,0
chr14	54650155	.	C	T	3501.81	.	AB=0;ABP=0;AC=2;AF=1;AN=2;AO=116;CIGAR=1X;DP=117;DPB=117;DPRA=0;EPP=32.9616;EPPR=0;GTI=0;LEN=1;MEANALT=2;MQM=252.81;MQMR=0;NS=1;NUMALT=1;ODDS=165.415;PAIRED=0;PAIREDR=0;PAO=0;PQA=0;PQR=0;PRO=0;QA=4002;QR=0;RO=0;RPL=72;RPP=17.6865;RPPR=0;RPR=44;RUN=1;SAF=50;SAP=7.80251;SAR=66;SRF=0;SRP=0;SRR=0;TYPE=snp	GT:DP:DPR:RO:QR:AO:QA:GL	1/1:117:117,116:0:0:116:4002:-358.55,-34.9195,0
chr14	54650185	.	G	C	2315.01	.	AB=0;ABP=0;AC=2;AF=1;AN=2;AO=76;CIGAR=1X;DP=77;DPB=77;DPRA=0;EPP=5.8675;EPPR=0;GTI=0;LEN=1;MEANALT=2;MQM=255;MQMR=0;NS=1;NUMALT=1;ODDS=109.964;PAIRED=0;PAIREDR=0;PAO=0;PQA=0;PQR=0;PRO=0;QA=2678;QR=0;RO=0;RPL=61;RPP=63.4687;RPPR=0;RPR=15;RUN=1;SAF=38;SAP=3.0103;SAR=38;SRF=0;SRP=0;SRR=0;TYPE=snp	GT:DP:DPR:RO:QR:AO:QA:GL	1/1:77:77,76:0:0:76:2678:-241.289,-22.8783,0
chr14	54650405	.	A	G	3568.16	.	AB=0;ABP=0;AC=2;AF=1;AN=2;AO=115;CIGAR=1X;DP=115;DPB=115;DPRA=0;EPP=31.7304;EPPR=0;GTI=0;LEN=1;MEANALT=1;MQM=255;MQMR=0;NS=1;NUMALT=1;ODDS=164.029;PAIRED=0;PAIREDR=0;PAO=0;PQA=0;PQR=0;PRO=0;QA=4034;QR=0;RO=0;RPL=53;RPP=4.53977;RPPR=0;RPR=62;RUN=1;SAF=62;SAP=4.53977;SAR=53;SRF=0;SRP=0;SRR=0;TYPE=snp	GT:DP:DPR:RO:QR:AO:QA:GL	1/1:115:115,115:0:0:115:4034:-363.411,-34.6185,0
chr14	54650446	.	T	A	3034.36	.	AB=0;ABP=0;AC=2;AF=1;AN=2;AO=109;CIGAR=1X;DP=110;DPB=110;DPRA=0;EPP=3.98647;EPPR=5.18177;GTI=0;LEN=1;MEANALT=1;MQM=255;MQMR=255;NS=1;NUMALT=1;ODDS=151.483;PAIRED=0;PAIREDR=0;PAO=0;PQA=0;PQR=0;PRO=0;QA=3423;QR=13;RO=1;RPL=52;RPP=3.50834;RPPR=5.18177;RPR=57;RUN=1;SAF=66;SAP=13.5489;SAR=43;SRF=0;SRP=5.18177;SRR=1;TYPE=snp	GT:DP:DPR:RO:QR:AO:QA:GL	1/1:110:110,109:1:13:109:3423:-307.084,-31.8133,0
chr14	54650542	.	C	T	3909.03	.	AB=0;ABP=0;AC=2;AF=1;AN=2;AO=132;CIGAR=1X;DP=134;DPB=134;DPRA=0;EPP=3.0103;EPPR=0;GTI=0;LEN=1;MEANALT=2;MQM=255;MQMR=0;NS=1;NUMALT=1;ODDS=187.596;PAIRED=0;PAIREDR=0;PAO=0;PQA=0;PQR=0;PRO=0;QA=4383;QR=0;RO=0;RPL=71;RPP=4.65535;RPPR=0;RPR=61;RUN=1;SAF=65;SAP=3.0761;SAR=67;SRF=0;SRP=0;SRR=0;TYPE=snp	GT:DP:DPR:RO:QR:AO:QA:GL	1/1:134:134,132:0:0:132:4383:-394.551,-39.736,0
chr14	54650571	.	C	T	3329.7	.	AB=0;ABP=0;AC=2;AF=1;AN=2;AO=113;CIGAR=1X;DP=113;DPB=113;DPRA=0;EPP=5.3355;EPPR=0;GTI=0;LEN=1;MEANALT=1;MQM=255;MQMR=0;NS=1;NUMALT=1;ODDS=161.256;PAIRED=0;PAIREDR=0;PAO=0;PQA=0;PQR=0;PRO=0;QA=3928;QR=0;RO=0;RPL=101;RPP=155.225;RPPR=0;RPR=12;RUN=1;SAF=60;SAP=3.95191;SAR=53;SRF=0;SRP=0;SRR=0;TYPE=snp	GT:DP:DPR:RO:QR:AO:QA:GL	1/1:113:113,113:0:0:113:3928:-353.868,-34.0164,0
chr14	54651077	.	C	T	2428.08	.	AB=0;ABP=0;AC=2;AF=1;AN=2;AO=86;CIGAR=1X;DP=88;DPB=88;DPRA=0;EPP=4.62628;EPPR=3.0103;GTI=0;LEN=1;MEANALT=1;MQM=255;MQMR=255;NS=1;NUMALT=1;ODDS=104.934;PAIRED=0;PAIREDR=0;PAO=0;PQA=0;PQR=0;PRO=0;QA=3034;QR=74;RO=2;RPL=2;RPP=172.789;RPPR=7.35324;RPR=84;RUN=1;SAF=47;SAP=4.62628;SAR=39;SRF=1;SRP=3.0103;SRR=1;TYPE=snp	GT:DP:DPR:RO:QR:AO:QA:GL	1/1:88:88,86:2:74:86:3034:-266.383,-19.4606,0
chr14	54651109	.	C	T	3229.34	.	AB=0;ABP=0;AC=2;AF=1;AN=2;AO=108;CIGAR=1X;DP=108;DPB=108;DPRA=0;EPP=9.52472;EPPR=0;GTI=0;LEN=1;MEANALT=1;MQM=255;MQMR=0;NS=1;NUMALT=1;ODDS=154.325;PAIRED=0;PAIREDR=0;PAO=0;PQA=0;PQR=0;PRO=0;QA=3658;QR=0;RO=0;RPL=37;RPP=26.2531;RPPR=0;RPR=71;RUN=1;SAF=60;SAP=5.9056;SAR=48;SRF=0;SRP=0;SRR=0;TYPE=snp	GT:DP:DPR:RO:QR:AO:QA:GL	1/1:108:108,108:0:0:108:3658:-329.559,-32.5112,0
chr14	54651148	.	A	G	4530.38	.	AB=0;ABP=0;AC=2;AF=1;AN=2;AO=143;CIGAR=1X;DP=143;DPB=143;DPRA=0;EPP=3.02549;EPPR=0;GTI=0;LEN=1;MEANALT=1;MQM=255;MQMR=0;NS=1;NUMALT=1;ODDS=202.845;PAIRED=0;PAIREDR=0;PAO=0;PQA=0;PQR=0;PRO=0;QA=5087;QR=0;RO=0;RPL=86;RPP=15.781;RPPR=0;RPR=57;RUN=1;SAF=79;SAP=6.42695;SAR=64;SRF=0;SRP=0;SRR=0;TYPE=snp	GT:DP:DPR:RO:QR:AO:QA:GL	1/1:143:143,143:0:0:143:5087:-458.186,-43.0473,0
chr14	54651211	.	G	A	2803.58	.	AB=0;ABP=0;AC=2;AF=1;AN=2;AO=94;CIGAR=1X;DP=94;DPB=94;DPRA=0;EPP=5.32038;EPPR=0;GTI=0;LEN=1;MEANALT=1;MQM=255;MQMR=0;NS=1;NUMALT=1;ODDS=134.917;PAIRED=0;PAIREDR=0;PAO=0;PQA=0;PQR=0;PRO=0;QA=3181;QR=0;RO=0;RPL=64;RPP=29.7148;RPPR=0;RPR=30;RUN=1;SAF=44;SAP=3.84193;SAR=50;SRF=0;SRP=0;SRR=0;TYPE=snp	GT:DP:DPR:RO:QR:AO:QA:GL	1/1:94:94,94:0:0:94:3181:-286.628,-28.2968,0
chr14	54651310	.	T	C	3353.08	.	AB=0;ABP=0;AC=2;AF=1;AN=2;AO=107;CIGAR=1X;DP=107;DPB=107;DPRA=0;EPP=3.19295;EPPR=0;GTI=0;LEN=1;MEANALT=1;MQM=252.626;MQMR=0;NS=1;NUMALT=1;ODDS=152.939;PAIRED=0;PAIREDR=0;PAO=0;PQA=0;PQR=0;PRO=0;QA=3776;QR=0;RO=0;RPL=50;RPP=4.00471;RPPR=0;RPR=57;RUN=1;SAF=47;SAP=6.44001;SAR=60;SRF=0;SRP=0;SRR=0;TYPE=snp	GT:DP:DPR:RO:QR:AO:QA:GL	1/1:107:107,107:0:0:107:3776:-339.107,-32.2102,0
chr14	54651538	.	T	C	3824.63	.	AB=0;ABP=0;AC=2;AF=1;AN=2;AO=129;CIGAR=1X;DP=130;DPB=130;DPRA=0;EPP=26.0548;EPPR=5.18177;GTI=0;LEN=1;MEANALT=1;MQM=253.031;MQMR=255;NS=1;NUMALT=1;ODDS=173.516;PAIRED=0;PAIREDR=0;PAO=0;PQA=0;PQR=0;PRO=0;QA=4374;QR=37;RO=1;RPL=52;RPP=13.531;RPPR=5.18177;RPR=77;RUN=1;SAF=66;SAP=3.1618;SAR=63;SRF=0;SRP=5.18177;SRR=1;TYPE=snp	GT:DP:DPR:RO:QR:AO:QA:GL	1/1:130:130,129:1:37:129:4374:-388.407,-35.4339,0
chr14	54651621	.	G	A	3121.95	.	AB=0;ABP=0;AC=2;AF=1;AN=2;AO=109;CIGAR=1X;DP=109;DPB=109;DPRA=0;EPP=22.1551;EPPR=0;GTI=0;LEN=1;MEANALT=1;MQM=252.67;MQMR=0;NS=1;NUMALT=1;ODDS=155.711;PAIRED=0;PAIREDR=0;PAO=0;PQA=0;PQR=0;PRO=0;QA=3614;QR=0;RO=0;RPL=81;RPP=58.9705;RPPR=0;RPR=28;RUN=1;SAF=47;SAP=7.4927;SAR=62;SRF=0;SRP=0;SRR=0;TYPE=snp	GT:DP:DPR:RO:QR:AO:QA:GL	1/1:109:109,109:0:0:109:3614:-323.699,-32.8123,0
chr14	54651744	.	A	G	5878.79	.	AB=0;ABP=0;AC=2;AF=1;AN=2;AO=188;CIGAR=1X;DP=188;DPB=188;DPRA=0;EPP=4.16534;EPPR=0;GTI=0;LEN=1;MEANALT=1;MQM=249.596;MQMR=0;NS=1;NUMALT=1;ODDS=265.229;PAIRED=0;PAIREDR=0;PAO=0;PQA=0;PQR=0;PRO=0;QA=6697;QR=0;RO=0;RPL=82;RPP=9.66332;RPPR=0;RPR=106;RUN=1;SAF=95;SAP=3.0565;SAR=93;SRF=0;SRP=0;SRR=0;TYPE=snp	GT:DP:DPR:RO:QR:AO:QA:GL	1/1:188:188,188:0:0:188:6697:-592.369,-56.5936,0
chr14	54651966	.	C	T	340.975	.	AB=0.59375;ABP=5.45321;AC=1;AF=0.5;AN=2;AO=19;CIGAR=1X;DP=32;DPB=32;DPRA=0;EPP=3.12459;EPPR=3.17734;GTI=0;LEN=1;MEANALT=1;MQM=255;MQMR=255;NS=1;NUMALT=1;ODDS=52.8228;PAIRED=0;PAIREDR=0;PAO=0;PQA=0;PQR=0;PRO=0;QA=551;QR=451;RO=13;RPL=6;RPP=8.61041;RPPR=31.2394;RPR=13;RUN=1;SAF=7;SAP=5.8675;SAR=12;SRF=7;SRP=3.17734;SRR=6;TYPE=snp	GT:DP:DPR:RO:QR:AO:QA:GL	0/1:32:32,19:13:451:19:551:-40.247,0,-31.304
chr14	54662195	.	A	G	2809.66	.	AB=0;ABP=0;AC=2;AF=1;AN=2;AO=92;CIGAR=1X;DP=92;DPB=92;DPRA=0;EPP=5.3706;EPPR=0;GTI=0;LEN=1;MEANALT=1;MQM=252.239;MQMR=0;NS=1;NUMALT=1;ODDS=132.144;PAIRED=0;PAIREDR=0;PAO=0;PQA=0;PQR=0;PRO=0;QA=3240;QR=0;RO=0;RPL=68;RPP=48.7056;RPPR=0;RPR=24;RUN=1;SAF=39;SAP=7.63648;SAR=53;SRF=0;SRP=0;SRR=0;TYPE=snp	GT:DP:DPR:RO:QR:AO:QA:GL	1/1:92:92,92:0:0:92:3240:-289.609,-27.6948,0
chr14	54663662	.	T	C	3103.41	.	AB=0;ABP=0;AC=2;AF=1;AN=2;AO=98;CIGAR=1X;DP=98;DPB=98;DPRA=0;EPP=3.36483;EPPR=0;GTI=0;LEN=1;MEANALT=1;MQM=255;MQMR=0;NS=1;NUMALT=1;ODDS=140.462;PAIRED=0;PAIREDR=0;PAO=0;PQA=0;PQR=0;PRO=0;QA=3484;QR=0;RO=0;RPL=44;RPP=5.22609;RPPR=0;RPR=54;RUN=1;SAF=51;SAP=3.36483;SAR=47;SRF=0;SRP=0;SRR=0;TYPE=snp	GT:DP:DPR:RO:QR:AO:QA:GL	1/1:98:98,98:0:0:98:3484:-313.916,-29.5009,0
chr14	54664444	.	G	A	2188.8	.	AB=0;ABP=0;AC=2;AF=1;AN=2;AO=84;CIGAR=1X;DP=84;DPB=84;DPRA=0;EPP=4.66476;EPPR=0;GTI=0;LEN=1;MEANALT=1;MQM=255;MQMR=0;NS=1;NUMALT=1;ODDS=121.054;PAIRED=0;PAIREDR=0;PAO=0;PQA=0;PQR=0;PRO=0;QA=2491;QR=0;RO=0;RPL=55;RPP=20.4855;RPPR=0;RPR=29;RUN=1;SAF=49;SAP=8.07707;SAR=35;SRF=0;SRP=0;SRR=0;TYPE=snp	GT:DP:DPR:RO:QR:AO:QA:GL	1/1:84:84,84:0:0:84:2491:-224.487,-25.2865,0
chr14	54664538	.	A	G	2446.1	.	AB=0;ABP=0;AC=2;AF=1;AN=2;AO=80;CIGAR=1X;DP=81;DPB=81;DPRA=0;EPP=8.33041;EPPR=5.18177;GTI=0;LEN=1;MEANALT=1;MQM=255;MQMR=255;NS=1;NUMALT=1;ODDS=107.212;PAIRED=0;PAIREDR=0;PAO=0;PQA=0;PQR=0;PRO=0;QA=2782;QR=32;RO=1;RPL=38;RPP=3.44459;RPPR=5.18177;RPR=42;RUN=1;SAF=37;SAP=3.98746;SAR=43;SRF=1;SRP=5.18177;SRR=0;TYPE=snp	GT:DP:DPR:RO:QR:AO:QA:GL	1/1:81:81,80:1:32:80:2782:-247.528,-21.1834,0
chr14	54664632	.	G	A	1684.75	.	AB=0;ABP=0;AC=2;AF=1;AN=2;AO=58;CIGAR=1X;DP=59;DPB=59;DPRA=0;EPP=21.1309;EPPR=5.18177;GTI=0;LEN=1;MEANALT=1;MQM=255;MQMR=255;NS=1;NUMALT=1;ODDS=81.4051;PAIRED=0;PAIREDR=0;PAO=0;PQA=0;PQR=0;PRO=0;QA=1950;QR=13;RO=1;RPL=40;RPP=21.1309;RPPR=5.18177;RPR=18;RUN=1;SAF=24;SAP=6.75422;SAR=34;SRF=1;SRP=5.18177;SRR=0;TYPE=snp	GT:DP:DPR:RO:QR:AO:QA:GL	1/1:59:59,58:1:13:58:1950:-174.536,-16.4608,0
chr14	54664648	.	A	G	1767.27	.	AB=0;ABP=0;AC=2;AF=1;AN=2;AO=56;CIGAR=1X;DP=56;DPB=56;DPRA=0;EPP=10.6105;EPPR=0;GTI=0;LEN=1;MEANALT=1;MQM=255;MQMR=0;NS=1;NUMALT=1;ODDS=82.2377;PAIRED=0;PAIREDR=0;PAO=0;PQA=0;PQR=0;PRO=0;QA=2013;QR=0;RO=0;RPL=36;RPP=12.937;RPPR=0;RPR=20;RUN=1;SAF=25;SAP=4.40625;SAR=31;SRF=0;SRP=0;SRR=0;TYPE=snp	GT:DP:DPR:RO:QR:AO:QA:GL	1/1:56:56,56:0:0:56:2013:-181.529,-16.8577,0
chr14	54664664	.	C	T	1468.73	.	AB=0;ABP=0;AC=2;AF=1;AN=2;AO=48;CIGAR=1X;DP=48;DPB=48;DPRA=0;EPP=3.19126;EPPR=0;GTI=0;LEN=1;MEANALT=1;MQM=255;MQMR=0;NS=1;NUMALT=1;ODDS=71.1473;PAIRED=0;PAIREDR=0;PAO=0;PQA=0;PQR=0;PRO=0;QA=1663;QR=0;RO=0;RPL=25;RPP=3.19126;RPPR=0;RPR=23;RUN=1;SAF=20;SAP=5.9056;SAR=28;SRF=0;SRP=0;SRR=0;TYPE=snp	GT:DP:DPR:RO:QR:AO:QA:GL	1/1:48:48,48:0:0:48:1663:-150.016,-14.4494,0
chr14	54664720	.	A	G	1936.16	.	AB=0;ABP=0;AC=2;AF=1;AN=2;AO=61;CIGAR=1X;DP=61;DPB=61;DPRA=0;EPP=3.90025;EPPR=0;GTI=0;LEN=1;MEANALT=1;MQM=255;MQMR=0;NS=1;NUMALT=1;ODDS=89.1691;PAIRED=0;PAIREDR=0;PAO=0;PQA=0;PQR=0;PRO=0;QA=2202;QR=0;RO=0;RPL=20;RPP=18.709;RPPR=0;RPR=41;RUN=1;SAF=35;SAP=5.89373;SAR=26;SRF=0;SRP=0;SRR=0;TYPE=snp	GT:DP:DPR:RO:QR:AO:QA:GL	1/1:61:61,61:0:0:61:2202:-198.541,-18.3628,0
chr14	54664726	.	G	C	1875.13	.	AB=0;ABP=0;AC=2;AF=1;AN=2;AO=61;CIGAR=1X;DP=61;DPB=61;DPRA=0;EPP=4.7546;EPPR=0;GTI=0;LEN=1;MEANALT=1;MQM=255;MQMR=0;NS=1;NUMALT=1;ODDS=89.1691;PAIRED=0;PAIREDR=0;PAO=0;PQA=0;PQR=0;PRO=0;QA=2134;QR=0;RO=0;RPL=20;RPP=18.709;RPPR=0;RPR=41;RUN=1;SAF=34;SAP=4.7546;SAR=27;SRF=0;SRP=0;SRR=0;TYPE=snp	GT:DP:DPR:RO:QR:AO:QA:GL	1/1:61:61,61:0:0:61:2134:-192.41,-18.3628,0
chr14	54664791	.	T	C	2307.69	.	AB=0;ABP=0;AC=2;AF=1;AN=2;AO=72;CIGAR=1X;DP=72;DPB=72;DPRA=0;EPP=10.7311;EPPR=0;GTI=0;LEN=1;MEANALT=1;MQM=255;MQMR=0;NS=1;NUMALT=1;ODDS=104.418;PAIRED=0;PAIREDR=0;PAO=0;PQA=0;PQR=0;PRO=0;QA=2605;QR=0;RO=0;RPL=40;RPP=4.9405;RPPR=0;RPR=32;RUN=1;SAF=36;SAP=3.0103;SAR=36;SRF=0;SRP=0;SRR=0;TYPE=snp	GT:DP:DPR:RO:QR:AO:QA:GL	1/1:72:72,72:0:0:72:2605:-234.812,-21.6742,0
chr14	54664840	.	A	G	2417.68	.	AB=0;ABP=0;AC=2;AF=1;AN=2;AO=75;CIGAR=1X;DP=75;DPB=75;DPRA=0;EPP=3.73412;EPPR=0;GTI=0;LEN=1;MEANALT=1;MQM=255;MQMR=0;NS=1;NUMALT=1;ODDS=108.577;PAIRED=0;PAIREDR=0;PAO=0;PQA=0;PQR=0;PRO=0;QA=2720;QR=0;RO=0;RPL=40;RPP=3.73412;RPPR=0;RPR=35;RUN=1;SAF=34;SAP=4.429;SAR=41;SRF=0;SRP=0;SRR=0;TYPE=snp	GT:DP:DPR:RO:QR:AO:QA:GL	1/1:75:75,75:0:0:75:2720:-245.163,-22.5773,0
chr14	54664911	.	G	C	2374.89	.	AB=0;ABP=0;AC=2;AF=1;AN=2;AO=77;CIGAR=1X;DP=77;DPB=77;DPRA=0;EPP=3.71532;EPPR=0;GTI=0;LEN=1;MEANALT=1;MQM=251.701;MQMR=0;NS=1;NUMALT=1;ODDS=111.35;PAIRED=0;PAIREDR=0;PAO=0;PQA=0;PQR=0;PRO=0;QA=2702;QR=0;RO=0;RPL=37;RPP=3.26411;RPPR=0;RPR=40;RUN=1;SAF=40;SAP=3.26411;SAR=37;SRF=0;SRP=0;SRR=0;TYPE=snp	GT:DP:DPR:RO:QR:AO:QA:GL	1/1:77:77,77:0:0:77:2702:-240.737,-23.1793,0
chr14	54665185	.	C	T	2011.54	.	AB=0;ABP=0;AC=2;AF=1;AN=2;AO=74;CIGAR=1X;DP=74;DPB=74;DPRA=0;EPP=5.94472;EPPR=0;GTI=0;LEN=1;MEANALT=1;MQM=255;MQMR=0;NS=1;NUMALT=1;ODDS=107.191;PAIRED=0;PAIREDR=0;PAO=0;PQA=0;PQR=0;PRO=0;QA=2307;QR=0;RO=0;RPL=25;RPP=19.9126;RPPR=0;RPR=49;RUN=1;SAF=25;SAP=19.9126;SAR=49;SRF=0;SRP=0;SRR=0;TYPE=snp	GT:DP:DPR:RO:QR:AO:QA:GL	1/1:74:74,74:0:0:74:2307:-207.942,-22.2762,0
chr14	54665190	.	T	C	2221.8	.	AB=0;ABP=0;AC=2;AF=1;AN=2;AO=76;CIGAR=1X;DP=76;DPB=76;DPRA=0;EPP=7.12467;EPPR=0;GTI=0;LEN=1;MEANALT=1;MQM=251.658;MQMR=0;NS=1;NUMALT=1;ODDS=109.964;PAIRED=0;PAIREDR=0;PAO=0;PQA=0;PQR=0;PRO=0;QA=2572;QR=0;RO=0;RPL=29;RPP=12.2676;RPPR=0;RPR=47;RUN=1;SAF=25;SAP=22.325;SAR=51;SRF=0;SRP=0;SRR=0;TYPE=snp	GT:DP:DPR:RO:QR:AO:QA:GL	1/1:76:76,76:0:0:76:2572:-228.574,-22.8783,0
chr14	54665491	.	G	A	2118.61	.	AB=0;ABP=0;AC=2;AF=1;AN=2;AO=70;CIGAR=1X;DP=71;DPB=71;DPRA=0;EPP=3.50664;EPPR=0;GTI=0;LEN=1;MEANALT=2;MQM=255;MQMR=0;NS=1;NUMALT=1;ODDS=101.646;PAIRED=0;PAIREDR=0;PAO=0;PQA=0;PQR=0;PRO=0;QA=2387;QR=0;RO=0;RPL=36;RPP=3.13438;RPPR=0;RPR=34;RUN=1;SAF=33;SAP=3.50664;SAR=37;SRF=0;SRP=0;SRR=0;TYPE=snp	GT:DP:DPR:RO:QR:AO:QA:GL	1/1:71:71,70:0:0:70:2387:-215.038,-21.0721,0
chr14	54665506	.	T	C	2208.61	.	AB=0;ABP=0;AC=2;AF=1;AN=2;AO=70;CIGAR=1X;DP=70;DPB=70;DPRA=0;EPP=4.99565;EPPR=0;GTI=0;LEN=1;MEANALT=1;MQM=255;MQMR=0;NS=1;NUMALT=1;ODDS=101.646;PAIRED=0;PAIREDR=0;PAO=0;PQA=0;PQR=0;PRO=0;QA=2487;QR=0;RO=0;RPL=37;RPP=3.50664;RPPR=0;RPR=33;RUN=1;SAF=34;SAP=3.13438;SAR=36;SRF=0;SRP=0;SRR=0;TYPE=snp	GT:DP:DPR:RO:QR:AO:QA:GL	1/1:70:70,70:0:0:70:2487:-224.185,-21.0721,0
chr14	54665604	.	T	C	2218.8	.	AB=0;ABP=0;AC=2;AF=1;AN=2;AO=73;CIGAR=1X;DP=73;DPB=73;DPRA=0;EPP=3.04005;EPPR=0;GTI=0;LEN=1;MEANALT=1;MQM=255;MQMR=0;NS=1;NUMALT=1;ODDS=105.805;PAIRED=0;PAIREDR=0;PAO=0;PQA=0;PQR=0;PRO=0;QA=2593;QR=0;RO=0;RPL=11;RPP=80.3802;RPPR=0;RPR=62;RUN=1;SAF=31;SAP=6.60959;SAR=42;SRF=0;SRP=0;SRR=0;TYPE=snp	GT:DP:DPR:RO:QR:AO:QA:GL	1/1:73:73,73:0:0:73:2593:-233.725,-21.9752,0
chr14	54679245	.	A	C	1132.26	.	AC=2;AF=1;LEN=1;TYPE=snp;Split primitives	GT	1|1
chr14	54679248	.	T	C	1132.26	.	AC=2;AF=1;LEN=1;TYPE=snp;Split primitives	GT	1|1
chr14	54679287	.	A	C	1548.33	.	AC=2;AF=1;LEN=1;TYPE=snp;Split primitives	GT	1|1
chr14	54679290	.	T	C	1548.33	.	AC=2;AF=1;LEN=1;TYPE=snp;Split primitives	GT	1|1
chr14	54679311	.	A	G	1547.19	.	AB=0;ABP=0;AC=2;AF=1;AN=2;AO=54;CIGAR=1X;DP=54;DPB=54;DPRA=0;EPP=10.8919;EPPR=0;GTI=0;LEN=1;MEANALT=1;MQM=255;MQMR=0;NS=1;NUMALT=1;ODDS=79.4651;PAIRED=0;PAIREDR=0;PAO=0;PQA=0;PQR=0;PRO=0;QA=1818;QR=0;RO=0;RPL=14;RPP=30.1939;RPPR=0;RPR=40;RUN=1;SAF=40;SAP=30.1939;SAR=14;SRF=0;SRP=0;SRR=0;TYPE=snp	GT:DP:DPR:RO:QR:AO:QA:GL	1/1:54:54,54:0:0:54:1818:-163.957,-16.2556,0
chr14	54679341	.	T	C	1487.71	.	AB=0;ABP=0;AC=2;AF=1;AN=2;AO=52;CIGAR=1X;DP=52;DPB=52;DPRA=0;EPP=23.2217;EPPR=0;GTI=0;LEN=1;MEANALT=1;MQM=255;MQMR=0;NS=1;NUMALT=1;ODDS=76.6925;PAIRED=0;PAIREDR=0;PAO=0;PQA=0;PQR=0;PRO=0;QA=1855;QR=0;RO=0;RPL=2;RPP=99.2232;RPPR=0;RPR=50;RUN=1;SAF=37;SAP=23.2217;SAR=15;SRF=0;SRP=0;SRR=0;TYPE=snp	GT:DP:DPR:RO:QR:AO:QA:GL	1/1:52:52,52:0:0:52:1855:-167.307,-15.6536,0
chr14	54689831	.	G	A	17094.5	.	AB=0;ABP=0;AC=2;AF=1;AN=2;AO=577;CIGAR=1X;DP=578;DPB=578;DPRA=0;EPP=105.468;EPPR=0;GTI=0;LEN=1;MEANALT=2;MQM=253.679;MQMR=0;NS=1;NUMALT=1;ODDS=804.497;PAIRED=0;PAIREDR=0;PAO=0;PQA=0;PQR=0;PRO=0;QA=19968;QR=0;RO=0;RPL=483;RPP=572.489;RPPR=0;RPR=94;RUN=1;SAF=343;SAP=47.7231;SAR=234;SRF=0;SRP=0;SRR=0;TYPE=snp	GT:DP:DPR:RO:QR:AO:QA:GL	1/1:578:578,577:0:0:577:19968:-1790.93,-173.694,0
chr14	54689940	.	T	C	12794.2	.	AB=0;ABP=0;AC=2;AF=1;AN=2;AO=411;CIGAR=1X;DP=411;DPB=411;DPRA=0;EPP=3.64959;EPPR=0;GTI=0;LEN=1;MEANALT=1;MQM=253.146;MQMR=0;NS=1;NUMALT=1;ODDS=574.372;PAIRED=0;PAIREDR=0;PAO=0;PQA=0;PQR=0;PRO=0;QA=14380;QR=0;RO=0;RPL=215;RPP=4.9176;RPPR=0;RPR=196;RUN=1;SAF=176;SAP=21.4018;SAR=235;SRF=0;SRP=0;SRR=0;TYPE=snp	GT:DP:DPR:RO:QR:AO:QA:GL	1/1:411:411,411:0:0:411:14380:-1285.73,-123.723,0
chr14	54690050	.	C	T	12998.7	.	AB=0;ABP=0;AC=2;AF=1;AN=2;AO=436;CIGAR=1X;DP=437;DPB=437;DPRA=0;EPP=5.42083;EPPR=0;GTI=0;LEN=1;MEANALT=2;MQM=252.087;MQMR=0;NS=1;NUMALT=1;ODDS=609.03;PAIRED=0;PAIREDR=0;PAO=0;PQA=0;PQR=0;PRO=0;QA=14658;QR=0;RO=0;RPL=230;RPP=5.87903;RPPR=0;RPR=206;RUN=1;SAF=185;SAP=24.7051;SAR=251;SRF=0;SRP=0;SRR=0;TYPE=snp	GT:DP:DPR:RO:QR:AO:QA:GL	1/1:437:437,436:0:0:436:14658:-1306.82,-131.249,0
chr14	54690167	.	G	A	11352.7	.	AB=0;ABP=0;AC=2;AF=1;AN=2;AO=372;CIGAR=1X;DP=372;DPB=372;DPRA=0;EPP=12.35;EPPR=0;GTI=0;LEN=1;MEANALT=1;MQM=255;MQMR=0;NS=1;NUMALT=1;ODDS=520.307;PAIRED=0;PAIREDR=0;PAO=0;PQA=0;PQR=0;PRO=0;QA=12707;QR=0;RO=0;RPL=148;RPP=36.7265;RPPR=0;RPR=224;RUN=1;SAF=196;SAP=5.34522;SAR=176;SRF=0;SRP=0;SRR=0;TYPE=snp	GT:DP:DPR:RO:QR:AO:QA:GL	1/1:372:372,372:0:0:372:12707:-1143.97,-111.983,0
chr14	54690172	.	G	A	11472.7	.	AB=0;ABP=0;AC=2;AF=1;AN=2;AO=372;CIGAR=1X;DP=373;DPB=373;DPRA=0;EPP=10.5754;EPPR=0;GTI=0;LEN=1;MEANALT=2;MQM=255;MQMR=0;NS=1;NUMALT=1;ODDS=520.307;PAIRED=0;PAIREDR=0;PAO=0;PQA=0;PQR=0;PRO=0;QA=12831;QR=0;RO=0;RPL=153;RPP=28.4375;RPPR=0;RPR=219;RUN=1;SAF=197;SAP=5.83555;SAR=175;SRF=0;SRP=0;SRR=0;TYPE=snp	GT:DP:DPR:RO:QR:AO:QA:GL	1/1:373:373,372:0:0:372:12831:-1155,-111.983,0
chr14	54690191	.	G	A	10257.4	.	AB=0;ABP=0;AC=2;AF=1;AN=2;AO=370;CIGAR=1X;DP=382;DPB=382;DPRA=0;EPP=12.4005;EPPR=19.0002;GTI=0;LEN=1;MEANALT=2;MQM=254.314;MQMR=255;NS=1;NUMALT=1;ODDS=424.614;PAIRED=0;PAIREDR=0;PAO=0;PQA=0;PQR=0;PRO=0;QA=11782;QR=338;RO=11;RPL=182;RPP=3.22158;RPPR=7.94546;RPR=188;RUN=1;SAF=205;SAP=12.4005;SAR=165;SRF=7;SRP=4.78696;SRR=4;TYPE=snp	GT:DP:DPR:RO:QR:AO:QA:GL	1/1:382:382,370:11:338:370:11782:-1027.63,-84.2841,0
chr14	54690291	.	C	T	10943.8	.	AB=0;ABP=0;AC=2;AF=1;AN=2;AO=364;CIGAR=1X;DP=368;DPB=368;DPRA=0;EPP=13.5336;EPPR=0;GTI=0;LEN=1;MEANALT=3;MQM=253.604;MQMR=0;NS=1;NUMALT=1;ODDS=509.216;PAIRED=0;PAIREDR=0;PAO=0;PQA=0;PQR=0;PRO=0;QA=12284;QR=0;RO=0;RPL=192;RPP=5.39653;RPPR=0;RPR=172;RUN=1;SAF=163;SAP=11.6246;SAR=201;SRF=0;SRP=0;SRR=0;TYPE=snp	GT:DP:DPR:RO:QR:AO:QA:GL	1/1:368:368,364:0:0:364:12284:-1100.67,-109.575,0
chr14	54690506	.	C	G	3095.47	.	AB=0;ABP=0;AC=2;AF=1;AN=2;AO=100;CIGAR=1X;DP=100;DPB=100;DPRA=0;EPP=6.13722;EPPR=0;GTI=0;LEN=1;MEANALT=1;MQM=255;MQMR=0;NS=1;NUMALT=1;ODDS=143.235;PAIRED=0;PAIREDR=0;PAO=0;PQA=0;PQR=0;PRO=0;QA=3561;QR=0;RO=0;RPL=22;RPP=71.1077;RPPR=0;RPR=78;RUN=1;SAF=42;SAP=8.56927;SAR=58;SRF=0;SRP=0;SRR=0;TYPE=snp	GT:DP:DPR:RO:QR:AO:QA:GL	1/1:100:100,100:0:0:100:3561:-320.846,-30.103,0
chr14	54886302	.	G	A	3428.9	.	AB=0;ABP=0;AC=2;AF=1;AN=2;AO=111;CIGAR=1X;DP=111;DPB=111;DPRA=0;EPP=3.02986;EPPR=0;GTI=0;LEN=1;MEANALT=1;MQM=255;MQMR=0;NS=1;NUMALT=1;ODDS=158.484;PAIRED=0;PAIREDR=0;PAO=0;PQA=0;PQR=0;PRO=0;QA=3853;QR=0;RO=0;RPL=51;RPP=4.59489;RPPR=0;RPR=60;RUN=1;SAF=65;SAP=10.0725;SAR=46;SRF=0;SRP=0;SRR=0;TYPE=snp	GT:DP:DPR:RO:QR:AO:QA:GL	1/1:111:111,111:0:0:111:3853:-347.117,-33.4143,0
chr14	54887449	.	C	CT	1933.19	.	AC=2;AF=1;LEN=1;TYPE=ins;Split primitives	GT	1|1
chr14	54887469	.	G	A	2393.53	.	AB=0;ABP=0;AC=2;AF=1;AN=2;AO=79;CIGAR=1X;DP=79;DPB=79;DPRA=0;EPP=3.25768;EPPR=0;GTI=0;LEN=1;MEANALT=1;MQM=251.785;MQMR=0;NS=1;NUMALT=1;ODDS=114.122;PAIRED=0;PAIREDR=0;PAO=0;PQA=0;PQR=0;PRO=0;QA=2712;QR=0;RO=0;RPL=31;RPP=10.954;RPPR=0;RPR=48;RUN=1;SAF=41;SAP=3.25768;SAR=38;SRF=0;SRP=0;SRR=0;TYPE=snp	GT:DP:DPR:RO:QR:AO:QA:GL	1/1:79:79,79:0:0:79:2712:-243.337,-23.7814,0
chr14	54897415	.	G	T	9766.74	.	AB=0;ABP=0;AC=2;AF=1;AN=2;AO=333;CIGAR=1X;DP=333;DPB=333;DPRA=0;EPP=4.47751;EPPR=0;GTI=0;LEN=1;MEANALT=1;MQM=249.661;MQMR=0;NS=1;NUMALT=1;ODDS=466.241;PAIRED=0;PAIREDR=0;PAO=0;PQA=0;PQR=0;PRO=0;QA=11153;QR=0;RO=0;RPL=195;RPP=24.1968;RPPR=0;RPR=138;RUN=1;SAF=146;SAP=13.972;SAR=187;SRF=0;SRP=0;SRR=0;TYPE=snp	GT:DP:DPR:RO:QR:AO:QA:GL	1/1:333:333,333:0:0:333:11153:-984.118,-100.243,0
chr14	54897474	.	C	T	4183.63	.	AC=2;AF=1;LEN=1;TYPE=snp;Split primitives	GT	1|1
chr14	54897476	.	T	G	4183.63	.	AC=2;AF=1;LEN=1;TYPE=snp;Split primitives	GT	1|1
[truncated: 349 more rows]

## Sheet: Table S4
Stc1 VCF
[truncated: 631 more rows]

## Sheet: Table S5
Itch VCF
[truncated: 797 more rows]

[truncated: 1 more sheets: Table S6- Congenic genes]
