# Supplementary material for: Streamlined computational pipeline for genetic background characterization of genetically engineered mice based on next generation sequencing data
Source: BMC Genomics. 2019 Feb 12;20:131. doi: 10.1186/s12864-019-5504-9 (PMC6373082; doi:10.1186/s12864-019-5504-9)
Supplement: Supplementary file 6 — Table S1. Homozygous variants from a Sall2 +/− littermate used to crossvalidate the congenic footprint in Sall2 KO. Table S2. heterozygous variants of the latter embryo. Table S3. KO-linked variants annotated with the heterozygous calls from Table S2. Table S4. Sall2 KO congenic genes in the footprint of this line in Chr 14. (XLSX 431 kb) [file 12864_2019_5504_MOESM6_ESM.xlsx]

## Sheet: Table S1
Homozygous variants Sall2 +/-
##fileformat=VCFv4.1
##fileDate=20171028
##source=freeBayes v1.0.2-29-g41c1313
##reference=/galaxy/data/mm10/sam_index/mm10.fa
##contig=<ID=chr1,length=195471971>
##contig=<ID=chr10,length=130694993>
##contig=<ID=chr11,length=122082543>
##contig=<ID=chr12,length=120129022>
##contig=<ID=chr13,length=120421639>
##contig=<ID=chr14,length=124902244>
##contig=<ID=chr15,length=104043685>
##contig=<ID=chr16,length=98207768>
##contig=<ID=chr17,length=94987271>
##contig=<ID=chr18,length=90702639>
##contig=<ID=chr19,length=61431566>
##contig=<ID=chr1_GL456210_random,length=169725>
##contig=<ID=chr1_GL456211_random,length=241735>
##contig=<ID=chr1_GL456212_random,length=153618>
##contig=<ID=chr1_GL456213_random,length=39340>
##contig=<ID=chr1_GL456221_random,length=206961>
##contig=<ID=chr2,length=182113224>
##contig=<ID=chr3,length=160039680>
##contig=<ID=chr4,length=156508116>
##contig=<ID=chr4_GL456216_random,length=66673>
##contig=<ID=chr4_JH584292_random,length=14945>
##contig=<ID=chr4_GL456350_random,length=227966>
##contig=<ID=chr4_JH584293_random,length=207968>
##contig=<ID=chr4_JH584294_random,length=191905>
##contig=<ID=chr4_JH584295_random,length=1976>
##contig=<ID=chr5,length=151834684>
##contig=<ID=chr5_JH584296_random,length=199368>
##contig=<ID=chr5_JH584297_random,length=205776>
##contig=<ID=chr5_JH584298_random,length=184189>
##contig=<ID=chr5_GL456354_random,length=195993>
##contig=<ID=chr5_JH584299_random,length=953012>
##contig=<ID=chr6,length=149736546>
##contig=<ID=chr7,length=145441459>
##contig=<ID=chr7_GL456219_random,length=175968>
##contig=<ID=chr8,length=129401213>
##contig=<ID=chr9,length=124595110>
##contig=<ID=chrM,length=16299>
##contig=<ID=chrX,length=171031299>
##contig=<ID=chrX_GL456233_random,length=336933>
##contig=<ID=chrY,length=91744698>
##contig=<ID=chrY_JH584300_random,length=182347>
##contig=<ID=chrY_JH584301_random,length=259875>
##contig=<ID=chrY_JH584302_random,length=155838>
##contig=<ID=chrY_JH584303_random,length=158099>
##contig=<ID=chrUn_GL456239,length=40056>
##contig=<ID=chrUn_GL456367,length=42057>
##contig=<ID=chrUn_GL456378,length=31602>
##contig=<ID=chrUn_GL456381,length=25871>
##contig=<ID=chrUn_GL456382,length=23158>
##contig=<ID=chrUn_GL456383,length=38659>
##contig=<ID=chrUn_GL456385,length=35240>
##contig=<ID=chrUn_GL456390,length=24668>
##contig=<ID=chrUn_GL456392,length=23629>
##contig=<ID=chrUn_GL456393,length=55711>
##contig=<ID=chrUn_GL456394,length=24323>
##contig=<ID=chrUn_GL456359,length=22974>
##contig=<ID=chrUn_GL456360,length=31704>
##contig=<ID=chrUn_GL456396,length=21240>
##contig=<ID=chrUn_GL456372,length=28664>
##contig=<ID=chrUn_GL456387,length=24685>
##contig=<ID=chrUn_GL456389,length=28772>
##contig=<ID=chrUn_GL456370,length=26764>
##contig=<ID=chrUn_GL456379,length=72385>
##contig=<ID=chrUn_GL456366,length=47073>
##contig=<ID=chrUn_GL456368,length=20208>
##contig=<ID=chrUn_JH584304,length=114452>
##phasing=none
##commandline="freebayes --region chrY_JH584303_random:0..158099 --bam b_0.bam --fasta-reference /galaxy/data/mm10/sam_index/mm10.fa --vcf ./vcf_output/part_chrY_JH584303_random:0..158099.vcf"
##filter="DP > 10 QUAL > 30"
##INFO=<ID=NS,Number=1,Type=Integer,Description="Number of samples with data">
##INFO=<ID=DP,Number=1,Type=Integer,Description="Total read depth at the locus">
##INFO=<ID=DPB,Number=1,Type=Float,Description="Total read depth per bp at the locus; bases in reads overlapping / bases in haplotype">
##INFO=<ID=AC,Number=A,Type=Integer,Description="Total number of alternate alleles in called genotypes">
##INFO=<ID=AN,Number=1,Type=Integer,Description="Total number of alleles in called genotypes">
##INFO=<ID=AF,Number=A,Type=Float,Description="Estimated allele frequency in the range (0,1]">
##INFO=<ID=RO,Number=1,Type=Integer,Description="Reference allele observation count, with partial observations recorded fractionally">
##INFO=<ID=AO,Number=A,Type=Integer,Description="Alternate allele observations, with partial observations recorded fractionally">
##INFO=<ID=PRO,Number=1,Type=Float,Description="Reference allele observation count, with partial observations recorded fractionally">
##INFO=<ID=PAO,Number=A,Type=Float,Description="Alternate allele observations, with partial observations recorded fractionally">
##INFO=<ID=QR,Number=1,Type=Integer,Description="Reference allele quality sum in phred">
##INFO=<ID=QA,Number=A,Type=Integer,Description="Alternate allele quality sum in phred">
##INFO=<ID=PQR,Number=1,Type=Float,Description="Reference allele quality sum in phred for partial observations">
##INFO=<ID=PQA,Number=A,Type=Float,Description="Alternate allele quality sum in phred for partial observations">
##INFO=<ID=SRF,Number=1,Type=Integer,Description="Number of reference observations on the forward strand">
##INFO=<ID=SRR,Number=1,Type=Integer,Description="Number of reference observations on the reverse strand">
##INFO=<ID=SAF,Number=A,Type=Integer,Description="Number of alternate observations on the forward strand">
##INFO=<ID=SAR,Number=A,Type=Integer,Description="Number of alternate observations on the reverse strand">
##INFO=<ID=SRP,Number=1,Type=Float,Description="Strand balance probability for the reference allele: Phred-scaled upper-bounds estimate of the probability of observing the deviation between SRF and SRR given E(SRF/SRR) ~ 0.5, derived using Hoeffding's inequality">
##INFO=<ID=SAP,Number=A,Type=Float,Description="Strand balance probability for the alternate allele: Phred-scaled upper-bounds estimate of the probability of observing the deviation between SAF and SAR given E(SAF/SAR) ~ 0.5, derived using Hoeffding's inequality">
##INFO=<ID=AB,Number=A,Type=Float,Description="Allele balance at heterozygous sites: a number between 0 and 1 representing the ratio of reads showing the reference allele to all reads, considering only reads from individuals called as heterozygous">
##INFO=<ID=ABP,Number=A,Type=Float,Description="Allele balance probability at heterozygous sites: Phred-scaled upper-bounds estimate of the probability of observing the deviation between ABR and ABA given E(ABR/ABA) ~ 0.5, derived using Hoeffding's inequality">
##INFO=<ID=RUN,Number=A,Type=Integer,Description="Run length: the number of consecutive repeats of the alternate allele in the reference genome">
##INFO=<ID=RPP,Number=A,Type=Float,Description="Read Placement Probability: Phred-scaled upper-bounds estimate of the probability of observing the deviation between RPL and RPR given E(RPL/RPR) ~ 0.5, derived using Hoeffding's inequality">
##INFO=<ID=RPPR,Number=1,Type=Float,Description="Read Placement Probability for reference observations: Phred-scaled upper-bounds estimate of the probability of observing the deviation between RPL and RPR given E(RPL/RPR) ~ 0.5, derived using Hoeffding's inequality">
##INFO=<ID=RPL,Number=A,Type=Float,Description="Reads Placed Left: number of reads supporting the alternate balanced to the left (5') of the alternate allele">
##INFO=<ID=RPR,Number=A,Type=Float,Description="Reads Placed Right: number of reads supporting the alternate balanced to the right (3') of the alternate allele">
##INFO=<ID=EPP,Number=A,Type=Float,Description="End Placement Probability: Phred-scaled upper-bounds estimate of the probability of observing the deviation between EL and ER given E(EL/ER) ~ 0.5, derived using Hoeffding's inequality">
##INFO=<ID=EPPR,Number=1,Type=Float,Description="End Placement Probability for reference observations: Phred-scaled upper-bounds estimate of the probability of observing the deviation between EL and ER given E(EL/ER) ~ 0.5, derived using Hoeffding's inequality">
##INFO=<ID=DPRA,Number=A,Type=Float,Description="Alternate allele depth ratio. Ratio between depth in samples with each called alternate allele and those without.">
##INFO=<ID=ODDS,Number=1,Type=Float,Description="The log odds ratio of the best genotype combination to the second-best.">
##INFO=<ID=GTI,Number=1,Type=Integer,Description="Number of genotyping iterations required to reach convergence or bailout.">
##INFO=<ID=TYPE,Number=A,Type=String,Description="The type of allele, either snp, mnp, ins, del, or complex.">
##INFO=<ID=CIGAR,Number=A,Type=String,Description="The extended CIGAR representation of each alternate allele, with the exception that '=' is replaced by 'M' to ease VCF parsing. Note that INDEL alleles do not have the first matched base (which is provided by default, per the spec) referred to by the CIGAR.">
##INFO=<ID=NUMALT,Number=1,Type=Integer,Description="Number of unique non-reference alleles in called genotypes at this position.">
##INFO=<ID=MEANALT,Number=A,Type=Float,Description="Mean number of unique non-reference allele observations per sample with the corresponding alternate alleles.">
##INFO=<ID=LEN,Number=A,Type=Integer,Description="allele length">
##INFO=<ID=MQM,Number=A,Type=Float,Description="Mean mapping quality of observed alternate alleles">
##INFO=<ID=MQMR,Number=1,Type=Float,Description="Mean mapping quality of observed reference alleles">
##INFO=<ID=PAIRED,Number=A,Type=Float,Description="Proportion of observed alternate alleles which are supported by properly paired read fragments">
##INFO=<ID=PAIREDR,Number=1,Type=Float,Description="Proportion of observed reference alleles which are supported by properly paired read fragments">
##INFO=<ID=MIN_DP,Number=1,Type=Integer,Description="Minimum depth in gVCF output block.">
##INFO=<ID=END,Number=1,Type=Integer,Description="Last position (inclusive) in gVCF output record.">
##FORMAT=<ID=GT,Number=1,Type=String,Description="Genotype">
##FORMAT=<ID=GQ,Number=1,Type=Float,Description="Genotype Quality, the Phred-scaled marginal (or unconditional) probability of the called genotype">
##FORMAT=<ID=GL,Number=G,Type=Float,Description="Genotype Likelihood, log10-scaled likelihoods of the data given the called genotype for each possible genotype generated from the reference and alternate alleles given the sample ploidy">
##FORMAT=<ID=DP,Number=1,Type=Integer,Description="Read Depth">
##FORMAT=<ID=DPR,Number=A,Type=Integer,Description="Number of observation for each allele">
##FORMAT=<ID=RO,Number=1,Type=Integer,Description="Reference allele observation count">
##FORMAT=<ID=QR,Number=1,Type=Integer,Description="Sum of quality of the reference observations">
##FORMAT=<ID=AO,Number=A,Type=Integer,Description="Alternate allele observation count">
##FORMAT=<ID=QA,Number=A,Type=Integer,Description="Sum of quality of the alternate observations">
##FORMAT=<ID=MIN_DP,Number=1,Type=Integer,Description="Minimum depth in gVCF output block.">
##INFO=<ID=Split primitives,Number=0,Type=Flag,Description="The allele was parsed using vcfallelicprimitives.">
#CHROM	POS	ID	REF	ALT	QUAL	FILTER	INFO	FORMAT	unknown
chr14	3052316	.	T	A	646.939	.	AB=0;ABP=0;AC=2;AF=1;AN=2;AO=25;CIGAR=1X;DP=26;DPB=26;DPRA=0;EPP=3.79203;EPPR=5.18177;GTI=0;LEN=1;MEANALT=1;MQM=255;MQMR=1;NS=1;NUMALT=1;ODDS=39.24;PAIRED=0;PAIREDR=0;PAO=0;PQA=0;PQR=0;PRO=0;QA=782;QR=37;RO=1;RPL=2;RPP=41.3151;RPPR=5.18177;RPR=23;RUN=1;SAF=11;SAP=3.79203;SAR=14;SRF=1;SRP=5.18177;SRR=0;TYPE=snp	GT:DP:DPR:RO:QR:AO:QA:GL	1/1:26:26,25:1:37:25:782:-70.5928,-7.7268,0
chr14	3052406	.	T	C	747.09	.	AB=0;ABP=0;AC=2;AF=1;AN=2;AO=26;CIGAR=1X;DP=26;DPB=26;DPRA=0;EPP=3.34437;EPPR=0;GTI=0;LEN=1;MEANALT=1;MQM=255;MQMR=0;NS=1;NUMALT=1;ODDS=40.6488;PAIRED=0;PAIREDR=0;PAO=0;PQA=0;PQR=0;PRO=0;QA=904;QR=0;RO=0;RPL=24;RPP=43.4331;RPPR=0;RPR=2;RUN=1;SAF=12;SAP=3.34437;SAR=14;SRF=0;SRP=0;SRR=0;TYPE=snp	GT:DP:DPR:RO:QR:AO:QA:GL	1/1:26:26,26:0:0:26:904:-81.7077,-7.82678,0
chr14	3052440	.	T	C	623.612	.	AB=0;ABP=0;AC=2;AF=1;AN=2;AO=25;CIGAR=1X;DP=25;DPB=25;DPRA=0;EPP=3.09716;EPPR=0;GTI=0;LEN=1;MEANALT=1;MQM=255;MQMR=0;NS=1;NUMALT=1;ODDS=39.2625;PAIRED=0;PAIREDR=0;PAO=0;PQA=0;PQR=0;PRO=0;QA=791;QR=0;RO=0;RPL=25;RPP=57.2971;RPPR=0;RPR=0;RUN=1;SAF=12;SAP=3.09716;SAR=13;SRF=0;SRP=0;SRR=0;TYPE=snp	GT:DP:DPR:RO:QR:AO:QA:GL	1/1:25:25,25:0:0:25:791:-71.5064,-7.52575,0
chr14	3211551	.	A	G	594.912	.	AB=0;ABP=0;AC=2;AF=1;AN=2;AO=22;CIGAR=1X;DP=23;DPB=23;DPRA=0;EPP=6.56362;EPPR=0;GTI=0;LEN=1;MEANALT=2;MQM=255;MQMR=0;NS=1;NUMALT=1;ODDS=35.1036;PAIRED=0;PAIREDR=0;PAO=0;PQA=0;PQR=0;PRO=0;QA=689;QR=0;RO=0;RPL=12;RPP=3.40511;RPPR=0;RPR=10;RUN=1;SAF=12;SAP=3.40511;SAR=10;SRF=0;SRP=0;SRR=0;TYPE=snp	GT:DP:DPR:RO:QR:AO:QA:GL	1/1:23:23,22:0:0:22:689:-62.233,-6.62266,0
chr14	3211600	.	G	T	223.162	.	AB=0;ABP=0;AC=2;AF=1;AN=2;AO=9;CIGAR=1X;DP=11;DPB=11;DPRA=0;EPP=3.25157;EPPR=5.18177;GTI=0;LEN=1;MEANALT=2;MQM=255;MQMR=255;NS=1;NUMALT=1;ODDS=16.5871;PAIRED=0;PAIREDR=0;PAO=0;PQA=0;PQR=0;PRO=0;QA=272;QR=8;RO=1;RPL=7;RPP=9.04217;RPPR=5.18177;RPR=2;RUN=1;SAF=6;SAP=5.18177;SAR=3;SRF=0;SRP=5.18177;SRR=1;TYPE=snp	GT:DP:DPR:RO:QR:AO:QA:GL	1/1:11:11,9:1:8:9:272:-23.96,-2.2903,0
chr14	6035328	.	G	A	54.8951	.	AB=0;ABP=0;AC=2;AF=1;AN=2;AO=12;CIGAR=1X;DP=12;DPB=12;DPRA=0;EPP=21.1059;EPPR=0;GTI=0;LEN=1;MEANALT=1;MQM=85.6667;MQMR=0;NS=1;NUMALT=1;ODDS=12.6401;PAIRED=0;PAIREDR=0;PAO=0;PQA=0;PQR=0;PRO=0;QA=394;QR=0;RO=0;RPL=0;RPP=29.068;RPPR=0;RPR=12;RUN=1;SAF=1;SAP=21.1059;SAR=11;SRF=0;SRP=0;SRR=0;TYPE=snp	GT:DP:DPR:RO:QR:AO:QA:GL	1/1:12:12,12:0:0:12:394:-14.1682,-3.61236,0
chr14	6035341	.	A	C	134.217	.	AB=0;ABP=0;AC=2;AF=1;AN=2;AO=38;CIGAR=1X;DP=38;DPB=38;DPRA=0;EPP=5.06748;EPPR=0;GTI=0;LEN=1;MEANALT=1;MQM=67.8421;MQMR=0;NS=1;NUMALT=1;ODDS=30.9046;PAIRED=0;PAIREDR=0;PAO=0;PQA=0;PQR=0;PRO=0;QA=1179;QR=0;RO=0;RPL=1;RPP=77.0689;RPPR=0;RPR=37;RUN=1;SAF=15;SAP=6.66752;SAR=23;SRF=0;SRP=0;SRR=0;TYPE=snp	GT:DP:DPR:RO:QR:AO:QA:GL	1/1:38:38,38:0:0:38:1179:-25.6227,-11.4391,0
chr14	7869781	.	T	G	72.9911	.	AB=0;ABP=0;AC=2;AF=1;AN=2;AO=10;CIGAR=1X;DP=17;DPB=17;DPRA=0;EPP=3.87889;EPPR=3.32051;GTI=0;LEN=1;MEANALT=1;MQM=229.6;MQMR=37.2857;NS=1;NUMALT=1;ODDS=16.8068;PAIRED=0;PAIREDR=0;PAO=0;PQA=0;PQR=0;PRO=0;QA=143;QR=191;RO=7;RPL=4;RPP=3.87889;RPPR=18.2106;RPR=6;RUN=1;SAF=0;SAP=24.725;SAR=10;SRF=4;SRP=3.32051;SRR=3;TYPE=snp	GT:DP:DPR:RO:QR:AO:QA:GL	1/1:17:17,10:7:191:10:143:-8.45207,-1.65368,0
chr14	7915947	.	T	C	38.8319	.	AB=0;ABP=0;AC=2;AF=1;AN=2;AO=4;CIGAR=1X;DP=14;DPB=14;DPRA=0;EPP=11.6962;EPPR=9.04217;GTI=0;LEN=1;MEANALT=2;MQM=255;MQMR=29.2222;NS=1;NUMALT=1;ODDS=8.94125;PAIRED=0;PAIREDR=0;PAO=0;PQA=0;PQR=0;PRO=0;QA=75;QR=298;RO=9;RPL=4;RPP=11.6962;RPPR=14.8328;RPR=0;RUN=1;SAF=0;SAP=11.6962;SAR=4;SRF=8;SRP=14.8328;SRR=1;TYPE=snp	GT:DP:DPR:RO:QR:AO:QA:GL	1/1:14:14,4:9:298:4:75:-2.83247,-0.0618622,0
chr14	8799554	.	CTT	C	291.361	.	AC=2;AF=1;AN=2;LEN=2;NS=1;TYPE=del;Split primitives	GT	1|1
chr14	8800224	.	T	C	3324.32	.	AB=0;ABP=0;AC=2;AF=1;AN=2;AO=123;CIGAR=1X;DP=124;DPB=124;DPRA=0;EPP=27.179;EPPR=5.18177;GTI=0;LEN=1;MEANALT=1;MQM=252.935;MQMR=255;NS=1;NUMALT=1;ODDS=170.771;PAIRED=0;PAIREDR=0;PAO=0;PQA=0;PQR=0;PRO=0;QA=4144;QR=13;RO=1;RPL=119;RPP=236.488;RPPR=5.18177;RPR=4;RUN=1;SAF=43;SAP=27.179;SAR=80;SRF=0;SRP=5.18177;SRR=1;TYPE=snp	GT:DP:DPR:RO:QR:AO:QA:GL	1/1:124:124,123:1:13:123:4144:-368.754,-36.0277,0
chr14	11281103	.	A	G	249.741	.	AB=0;ABP=0;AC=2;AF=1;AN=2;AO=14;CIGAR=1X;DP=15;DPB=15;DPRA=0;EPP=33.4109;EPPR=5.18177;GTI=0;LEN=1;MEANALT=1;MQM=255;MQMR=255;NS=1;NUMALT=1;ODDS=17.4027;PAIRED=0;PAIREDR=0;PAO=0;PQA=0;PQR=0;PRO=0;QA=440;QR=32;RO=1;RPL=0;RPP=33.4109;RPPR=5.18177;RPR=14;RUN=1;SAF=14;SAP=33.4109;SAR=0;SRF=1;SRP=5.18177;SRR=0;TYPE=snp	GT:DP:DPR:RO:QR:AO:QA:GL	1/1:15:15,14:1:32:14:440:-36.7143,-1.31545,0
chr14	13777908	.	T	G	300.922	.	AB=0;ABP=0;AC=2;AF=1;AN=2;AO=11;CIGAR=1X;DP=11;DPB=11;DPRA=0;EPP=12.6832;EPPR=0;GTI=0;LEN=1;MEANALT=1;MQM=255;MQMR=0;NS=1;NUMALT=1;ODDS=19.8544;PAIRED=0;PAIREDR=0;PAO=0;PQA=0;PQR=0;PRO=0;QA=402;QR=0;RO=0;RPL=0;RPP=26.8965;RPPR=0;RPR=11;RUN=1;SAF=9;SAP=12.6832;SAR=2;SRF=0;SRP=0;SRR=0;TYPE=snp	GT:DP:DPR:RO:QR:AO:QA:GL	1/1:11:11,11:0:0:11:402:-36.5455,-3.31133,0
chr14	13777953	.	T	C	305.467	.	AB=0;ABP=0;AC=2;AF=1;AN=2;AO=11;CIGAR=1X;DP=11;DPB=11;DPRA=0;EPP=12.6832;EPPR=0;GTI=0;LEN=1;MEANALT=1;MQM=255;MQMR=0;NS=1;NUMALT=1;ODDS=19.8544;PAIRED=0;PAIREDR=0;PAO=0;PQA=0;PQR=0;PRO=0;QA=407;QR=0;RO=0;RPL=0;RPP=26.8965;RPPR=0;RPR=11;RUN=1;SAF=9;SAP=12.6832;SAR=2;SRF=0;SRP=0;SRR=0;TYPE=snp	GT:DP:DPR:RO:QR:AO:QA:GL	1/1:11:11,11:0:0:11:407:-37,-3.31133,0
chr14	13777964	.	C	T	332.413	.	AB=0;ABP=0;AC=2;AF=1;AN=2;AO=11;CIGAR=1X;DP=11;DPB=11;DPRA=0;EPP=7.94546;EPPR=0;GTI=0;LEN=1;MEANALT=1;MQM=255;MQMR=0;NS=1;NUMALT=1;ODDS=19.8544;PAIRED=0;PAIREDR=0;PAO=0;PQA=0;PQR=0;PRO=0;QA=407;QR=0;RO=0;RPL=3;RPP=7.94546;RPPR=0;RPR=8;RUN=1;SAF=9;SAP=12.6832;SAR=2;SRF=0;SRP=0;SRR=0;TYPE=snp	GT:DP:DPR:RO:QR:AO:QA:GL	1/1:11:11,11:0:0:11:407:-37,-3.31133,0
chr14	13951223	.	G	A	7573.74	.	AB=0;ABP=0;AC=2;AF=1;AN=2;AO=297;CIGAR=1X;DP=336;DPB=336;DPRA=0;EPP=4.65535;EPPR=6.05036;GTI=0;LEN=1;MEANALT=2;MQM=237.04;MQMR=225.971;NS=1;NUMALT=1;ODDS=157.784;PAIRED=0;PAIREDR=0;PAO=0;PQA=0;PQR=0;PRO=0;QA=10245;QR=1216;RO=35;RPL=87;RPP=113.624;RPPR=70.5741;RPR=210;RUN=1;SAF=133;SAP=10.0365;SAR=164;SRF=20;SRP=4.56135;SRR=15;TYPE=snp	GT:DP:DPR:RO:QR:AO:QA:GL	1/1:336:336,297:35:1216:297:10245:-762.418,-2.81446,0
chr14	13961225	.	GGC	G	1372.92	.	AC=2;AF=1;AN=2;LEN=2;NS=1;TYPE=del;Split primitives	GT	1|1
chr14	14349243	.	A	G	972.127	.	AB=0;ABP=0;AC=2;AF=1;AN=2;AO=39;CIGAR=1X;DP=45;DPB=45;DPRA=0;EPP=7.52028;EPPR=3.0103;GTI=0;LEN=1;MEANALT=2;MQM=248.487;MQMR=255;NS=1;NUMALT=1;ODDS=36.492;PAIRED=0;PAIREDR=0;PAO=0;PQA=0;PQR=0;PRO=0;QA=1312;QR=99;RO=4;RPL=38;RPP=79.2345;RPPR=3.0103;RPR=1;RUN=1;SAF=14;SAP=9.74743;SAR=25;SRF=0;SRP=11.6962;SRR=4;TYPE=snp	GT:DP:DPR:RO:QR:AO:QA:GL	1/1:45:45,39:4:99:39:1312:-108.207,-3.93929,0
chr14	14351935	.	T	C	821.713	.	AB=0;ABP=0;AC=2;AF=1;AN=2;AO=28;CIGAR=1X;DP=31;DPB=31;DPRA=0;EPP=5.80219;EPPR=7.35324;GTI=0;LEN=1;MEANALT=2;MQM=255;MQMR=255;NS=1;NUMALT=1;ODDS=29.6484;PAIRED=0;PAIREDR=0;PAO=0;PQA=0;PQR=0;PRO=0;QA=996;QR=69;RO=2;RPL=17;RPP=5.80219;RPPR=7.35324;RPR=11;RUN=1;SAF=12;SAP=4.25114;SAR=16;SRF=0;SRP=7.35324;SRR=2;TYPE=snp	GT:DP:DPR:RO:QR:AO:QA:GL	1/1:31:31,28:2:69:28:996:-83.5046,-2.67757,0
chr14	15910539	.	C	A	572.379	.	AB=0;ABP=0;AC=2;AF=1;AN=2;AO=21;CIGAR=1X;DP=21;DPB=21;DPRA=0;EPP=15.5221;EPPR=0;GTI=0;LEN=1;MEANALT=1;MQM=255;MQMR=0;NS=1;NUMALT=1;ODDS=33.7174;PAIRED=0;PAIREDR=0;PAO=0;PQA=0;PQR=0;PRO=0;QA=747;QR=0;RO=0;RPL=0;RPP=48.6112;RPPR=0;RPR=21;RUN=1;SAF=16;SAP=15.5221;SAR=5;SRF=0;SRP=0;SRR=0;TYPE=snp	GT:DP:DPR:RO:QR:AO:QA:GL	1/1:21:21,21:0:0:21:747:-67.5857,-6.32163,0
chr14	15910551	.	C	G	566.046	.	AB=0;ABP=0;AC=2;AF=1;AN=2;AO=21;CIGAR=1X;DP=21;DPB=21;DPRA=0;EPP=15.5221;EPPR=0;GTI=0;LEN=1;MEANALT=1;MQM=255;MQMR=0;NS=1;NUMALT=1;ODDS=33.7174;PAIRED=0;PAIREDR=0;PAO=0;PQA=0;PQR=0;PRO=0;QA=740;QR=0;RO=0;RPL=0;RPP=48.6112;RPPR=0;RPR=21;RUN=1;SAF=16;SAP=15.5221;SAR=5;SRF=0;SRP=0;SRR=0;TYPE=snp	GT:DP:DPR:RO:QR:AO:QA:GL	1/1:21:21,21:0:0:21:740:-66.9524,-6.32163,0
chr14	15910598	.	C	T	631.419	.	AB=0;ABP=0;AC=2;AF=1;AN=2;AO=24;CIGAR=1X;DP=24;DPB=24;DPRA=0;EPP=12.0581;EPPR=0;GTI=0;LEN=1;MEANALT=1;MQM=255;MQMR=0;NS=1;NUMALT=1;ODDS=37.8762;PAIRED=0;PAIREDR=0;PAO=0;PQA=0;PQR=0;PRO=0;QA=771;QR=0;RO=0;RPL=20;RPP=26.1727;RPPR=0;RPR=4;RUN=1;SAF=17;SAP=12.0581;SAR=7;SRF=0;SRP=0;SRR=0;TYPE=snp	GT:DP:DPR:RO:QR:AO:QA:GL	1/1:24:24,24:0:0:24:771:-69.7112,-7.22472,0
chr14	15910603	.	A	G	668.036	.	AB=0;ABP=0;AC=2;AF=1;AN=2;AO=24;CIGAR=1X;DP=24;DPB=24;DPRA=0;EPP=16.0391;EPPR=0;GTI=0;LEN=1;MEANALT=1;MQM=255;MQMR=0;NS=1;NUMALT=1;ODDS=37.8762;PAIRED=0;PAIREDR=0;PAO=0;PQA=0;PQR=0;PRO=0;QA=824;QR=0;RO=0;RPL=21;RPP=32.3252;RPPR=0;RPR=3;RUN=1;SAF=17;SAP=12.0581;SAR=7;SRF=0;SRP=0;SRR=0;TYPE=snp	GT:DP:DPR:RO:QR:AO:QA:GL	1/1:24:24,24:0:0:24:824:-74.5033,-7.22472,0
chr14	15910918	.	T	G	399.007	.	AB=0;ABP=0;AC=2;AF=1;AN=2;AO=13;CIGAR=1X;DP=13;DPB=13;DPRA=0;EPP=16.5402;EPPR=0;GTI=0;LEN=1;MEANALT=1;MQM=255;MQMR=0;NS=1;NUMALT=1;ODDS=22.627;PAIRED=0;PAIREDR=0;PAO=0;PQA=0;PQR=0;PRO=0;QA=481;QR=0;RO=0;RPL=9;RPP=7.18621;RPPR=0;RPR=4;RUN=1;SAF=6;SAP=3.17734;SAR=7;SRF=0;SRP=0;SRR=0;TYPE=snp	GT:DP:DPR:RO:QR:AO:QA:GL	1/1:13:13,13:0:0:13:481:-43.66,-3.91339,0
chr14	15910937	.	T	C	671.326	.	AB=0;ABP=0;AC=2;AF=1;AN=2;AO=22;CIGAR=1X;DP=22;DPB=22;DPRA=0;EPP=6.56362;EPPR=0;GTI=0;LEN=1;MEANALT=1;MQM=255;MQMR=0;NS=1;NUMALT=1;ODDS=35.1036;PAIRED=0;PAIREDR=0;PAO=0;PQA=0;PQR=0;PRO=0;QA=775;QR=0;RO=0;RPL=9;RPP=4.58955;RPPR=0;RPR=13;RUN=1;SAF=9;SAP=4.58955;SAR=13;SRF=0;SRP=0;SRR=0;TYPE=snp	GT:DP:DPR:RO:QR:AO:QA:GL	1/1:22:22,22:0:0:22:775:-70.1023,-6.62266,0
chr14	15910949	.	A	C	699.468	.	AB=0;ABP=0;AC=2;AF=1;AN=2;AO=23;CIGAR=1X;DP=23;DPB=23;DPRA=0;EPP=5.3706;EPPR=0;GTI=0;LEN=1;MEANALT=1;MQM=255;MQMR=0;NS=1;NUMALT=1;ODDS=36.4899;PAIRED=0;PAIREDR=0;PAO=0;PQA=0;PQR=0;PRO=0;QA=807;QR=0;RO=0;RPL=9;RPP=5.3706;RPPR=0;RPR=14;RUN=1;SAF=9;SAP=5.3706;SAR=14;SRF=0;SRP=0;SRR=0;TYPE=snp	GT:DP:DPR:RO:QR:AO:QA:GL	1/1:23:23,23:0:0:23:807:-72.9809,-6.92369,0
chr14	15910996	.	A	C	501.168	.	AB=0;ABP=0;AC=2;AF=1;AN=2;AO=16;CIGAR=1X;DP=16;DPB=16;DPRA=0;EPP=3.55317;EPPR=0;GTI=0;LEN=1;MEANALT=1;MQM=255;MQMR=0;NS=1;NUMALT=1;ODDS=26.7859;PAIRED=0;PAIREDR=0;PAO=0;PQA=0;PQR=0;PRO=0;QA=592;QR=0;RO=0;RPL=13;RPP=16.582;RPPR=0;RPR=3;RUN=1;SAF=8;SAP=3.0103;SAR=8;SRF=0;SRP=0;SRR=0;TYPE=snp	GT:DP:DPR:RO:QR:AO:QA:GL	1/1:16:16,16:0:0:16:592:-53.65,-4.81648,0
chr14	15911014	.	T	C	485.727	.	AB=0;ABP=0;AC=2;AF=1;AN=2;AO=16;CIGAR=1X;DP=16;DPB=16;DPRA=0;EPP=3.55317;EPPR=0;GTI=0;LEN=1;MEANALT=1;MQM=255;MQMR=0;NS=1;NUMALT=1;ODDS=26.7859;PAIRED=0;PAIREDR=0;PAO=0;PQA=0;PQR=0;PRO=0;QA=592;QR=0;RO=0;RPL=15;RPP=29.6108;RPPR=0;RPR=1;RUN=1;SAF=8;SAP=3.0103;SAR=8;SRF=0;SRP=0;SRR=0;TYPE=snp	GT:DP:DPR:RO:QR:AO:QA:GL	1/1:16:16,16:0:0:16:592:-53.65,-4.81648,0
chr14	16384498	.	G	A	1257.48	.	AB=0;ABP=0;AC=2;AF=1;AN=2;AO=46;CIGAR=1X;DP=49;DPB=49;DPRA=0;EPP=6.03148;EPPR=3.73412;GTI=0;LEN=1;MEANALT=1;MQM=232.913;MQMR=255;NS=1;NUMALT=1;ODDS=46.1221;PAIRED=0;PAIREDR=0;PAO=0;PQA=0;PQR=0;PRO=0;QA=1648;QR=96;RO=3;RPL=21;RPP=3.76559;RPPR=9.52472;RPR=25;RUN=1;SAF=24;SAP=3.19912;SAR=22;SRF=1;SRP=3.73412;SRR=2;TYPE=snp	GT:DP:DPR:RO:QR:AO:QA:GL	1/1:49:49,46:3:96:46:1648:-127.178,-5.79047,0
chr14	16384504	.	C	T	1197.76	.	AB=0;ABP=0;AC=2;AF=1;AN=2;AO=41;CIGAR=1X;DP=45;DPB=45;DPRA=0;EPP=3.48696;EPPR=5.18177;GTI=0;LEN=1;MEANALT=1;MQM=255;MQMR=255;NS=1;NUMALT=1;ODDS=30.1645;PAIRED=0;PAIREDR=0;PAO=0;PQA=0;PQR=0;PRO=0;QA=1483;QR=143;RO=4;RPL=16;RPP=7.30028;RPPR=11.6962;RPR=25;RUN=1;SAF=19;SAP=3.48696;SAR=22;SRF=1;SRP=5.18177;SRR=3;TYPE=snp	GT:DP:DPR:RO:QR:AO:QA:GL	1/1:45:45,41:4:143:41:1483:-120.604,-0.31885,0
chr14	19351400	.	C	T	416.707	.	AB=0;ABP=0;AC=2;AF=1;AN=2;AO=15;CIGAR=1X;DP=15;DPB=15;DPRA=0;EPP=3.15506;EPPR=0;GTI=0;LEN=1;MEANALT=1;MQM=255;MQMR=0;NS=1;NUMALT=1;ODDS=25.3996;PAIRED=0;PAIREDR=0;PAO=0;PQA=0;PQR=0;PRO=0;QA=525;QR=0;RO=0;RPL=0;RPP=35.5824;RPPR=0;RPR=15;RUN=1;SAF=7;SAP=3.15506;SAR=8;SRF=0;SRP=0;SRR=0;TYPE=snp	GT:DP:DPR:RO:QR:AO:QA:GL	1/1:15:15,15:0:0:15:525:-47.6,-4.51545,0
chr14	19351427	.	T	C	460.603	.	AB=0;ABP=0;AC=2;AF=1;AN=2;AO=16;CIGAR=1X;DP=16;DPB=16;DPRA=0;EPP=3.0103;EPPR=0;GTI=0;LEN=1;MEANALT=1;MQM=255;MQMR=0;NS=1;NUMALT=1;ODDS=26.7859;PAIRED=0;PAIREDR=0;PAO=0;PQA=0;PQR=0;PRO=0;QA=577;QR=0;RO=0;RPL=0;RPP=37.7539;RPPR=0;RPR=16;RUN=1;SAF=8;SAP=3.0103;SAR=8;SRF=0;SRP=0;SRR=0;TYPE=snp	GT:DP:DPR:RO:QR:AO:QA:GL	1/1:16:16,16:0:0:16:577:-52.2906,-4.81648,0
chr14	21008862	.	T	G	96.9676	.	AB=0;ABP=0;AC=2;AF=1;AN=2;AO=17;CIGAR=1X;DP=29;DPB=29;DPRA=0;EPP=39.9253;EPPR=4.78696;GTI=0;LEN=1;MEANALT=2;MQM=255;MQMR=47.1818;NS=1;NUMALT=1;ODDS=22.3276;PAIRED=0;PAIREDR=0;PAO=0;PQA=0;PQR=0;PRO=0;QA=282;QR=247;RO=11;RPL=17;RPP=39.9253;RPPR=7.94546;RPR=0;RUN=1;SAF=0;SAP=39.9253;SAR=17;SRF=4;SRP=4.78696;SRR=7;TYPE=snp	GT:DP:DPR:RO:QR:AO:QA:GL	1/1:29:29,17:11:247:17:282:-22.3698,-5.38476,0
chr14	21318014	.	G	C	234.309	.	AC=2;AF=1;AN=2;LEN=1;NS=1;TYPE=snp;Split primitives	GT	1|1
chr14	21318015	.	C	T	234.309	.	AC=2;AF=1;AN=2;LEN=1;NS=1;TYPE=snp;Split primitives	GT	1|1
chr14	40006526	.	A	G	304.867	.	AB=0;ABP=0;AC=2;AF=1;AN=2;AO=15;CIGAR=1X;DP=17;DPB=17;DPRA=0;EPP=4.31318;EPPR=5.18177;GTI=0;LEN=1;MEANALT=2;MQM=255;MQMR=255;NS=1;NUMALT=1;ODDS=23.3987;PAIRED=0;PAIREDR=0;PAO=0;PQA=0;PQR=0;PRO=0;QA=398;QR=13;RO=1;RPL=14;RPP=27.4756;RPPR=5.18177;RPR=1;RUN=1;SAF=5;SAP=6.62942;SAR=10;SRF=1;SRP=5.18177;SRR=0;TYPE=snp	GT:DP:DPR:RO:QR:AO:QA:GL	1/1:17:17,15:1:13:15:398:-34.7769,-3.64648,0
chr14	45529958	.	A	C	3743.83	.	AB=0;ABP=0;AC=2;AF=1;AN=2;AO=140;CIGAR=1X;DP=140;DPB=140;DPRA=0;EPP=134.291;EPPR=0;GTI=0;LEN=1;MEANALT=1;MQM=251.371;MQMR=0;NS=1;NUMALT=1;ODDS=198.686;PAIRED=0;PAIREDR=0;PAO=0;PQA=0;PQR=0;PRO=0;QA=5022;QR=0;RO=0;RPL=140;RPP=307.016;RPPR=0;RPR=0;RUN=1;SAF=24;SAP=134.291;SAR=116;SRF=0;SRP=0;SRR=0;TYPE=snp	GT:DP:DPR:RO:QR:AO:QA:GL	1/1:140:140,140:0:0:140:5022:-447.204,-42.1442,0
chr14	45529997	.	G	T	902.503	.	AB=0;ABP=0;AC=2;AF=1;AN=2;AO=33;CIGAR=1X;DP=33;DPB=33;DPRA=0;EPP=14.1309;EPPR=0;GTI=0;LEN=1;MEANALT=1;MQM=255;MQMR=0;NS=1;NUMALT=1;ODDS=50.3529;PAIRED=0;PAIREDR=0;PAO=0;PQA=0;PQR=0;PRO=0;QA=1153;QR=0;RO=0;RPL=33;RPP=74.6689;RPPR=0;RPR=0;RUN=1;SAF=10;SAP=14.1309;SAR=23;SRF=0;SRP=0;SRR=0;TYPE=snp	GT:DP:DPR:RO:QR:AO:QA:GL	1/1:33:33,33:0:0:33:1153:-104.119,-9.93399,0
chr14	46816181	.	G	A	3543.51	.	AB=0;ABP=0;AC=2;AF=1;AN=2;AO=128;CIGAR=1X;DP=142;DPB=142;DPRA=0;EPP=16.3106;EPPR=4.51363;GTI=0;LEN=1;MEANALT=2;MQM=253.016;MQMR=176.846;NS=1;NUMALT=1;ODDS=99.5257;PAIRED=0;PAIREDR=0;PAO=0;PQA=0;PQR=0;PRO=0;QA=4302;QR=446;RO=13;RPL=60;RPP=4.09604;RPPR=11.1951;RPR=68;RUN=1;SAF=62;SAP=3.28173;SAR=66;SRF=9;SRP=7.18621;SRR=4;TYPE=snp	GT:DP:DPR:RO:QR:AO:QA:GL	1/1:142:142,128:13:446:128:4302:-355.953,-13.3562,0
chr14	47526237	.	A	G	451.831	.	AB=0;ABP=0;AC=2;AF=1;AN=2;AO=16;CIGAR=1X;DP=17;DPB=17;DPRA=0;EPP=5.18177;EPPR=5.18177;GTI=0;LEN=1;MEANALT=1;MQM=255;MQMR=255;NS=1;NUMALT=1;ODDS=24.425;PAIRED=0;PAIREDR=0;PAO=0;PQA=0;PQR=0;PRO=0;QA=538;QR=13;RO=1;RPL=12;RPP=11.6962;RPPR=5.18177;RPR=4;RUN=1;SAF=8;SAP=3.0103;SAR=8;SRF=0;SRP=5.18177;SRR=1;TYPE=snp	GT:DP:DPR:RO:QR:AO:QA:GL	1/1:17:17,16:1:13:16:538:-47.4562,-3.81751,0
chr14	48079547	.	T	C	218.494	.	AB=0;ABP=0;AC=2;AF=1;AN=2;AO=12;CIGAR=1X;DP=16;DPB=16;DPRA=0;EPP=3.73412;EPPR=7.35324;GTI=0;LEN=1;MEANALT=3;MQM=255;MQMR=255;NS=1;NUMALT=1;ODDS=14.1689;PAIRED=0;PAIREDR=0;PAO=0;PQA=0;PQR=0;PRO=0;QA=293;QR=45;RO=2;RPL=5;RPP=3.73412;RPPR=7.35324;RPR=7;RUN=1;SAF=4;SAP=5.9056;SAR=8;SRF=0;SRP=7.35324;SRR=2;TYPE=snp	GT:DP:DPR:RO:QR:AO:QA:GL	1/1:16:16,12:2:45:12:293:-22.3882,-0.09192,0
chr14	50825057	.	A	T	401.4	.	AB=0;ABP=0;AC=2;AF=1;AN=2;AO=15;CIGAR=1X;DP=15;DPB=15;DPRA=0;EPP=4.31318;EPPR=0;GTI=0;LEN=1;MEANALT=1;MQM=255;MQMR=0;NS=1;NUMALT=1;ODDS=25.3996;PAIRED=0;PAIREDR=0;PAO=0;PQA=0;PQR=0;PRO=0;QA=500;QR=0;RO=0;RPL=14;RPP=27.4756;RPPR=0;RPR=1;RUN=1;SAF=5;SAP=6.62942;SAR=10;SRF=0;SRP=0;SRR=0;TYPE=snp	GT:DP:DPR:RO:QR:AO:QA:GL	1/1:15:15,15:0:0:15:500:-45.3333,-4.51545,0
chr14	50836703	.	A	C	222.902	.	AB=0;ABP=0;AC=2;AF=1;AN=2;AO=9;CIGAR=1X;DP=11;DPB=11;DPRA=0;EPP=5.18177;EPPR=5.18177;GTI=0;LEN=1;MEANALT=2;MQM=255;MQMR=255;NS=1;NUMALT=1;ODDS=11.4984;PAIRED=0;PAIREDR=0;PAO=0;PQA=0;PQR=0;PRO=0;QA=304;QR=32;RO=1;RPL=8;RPP=14.8328;RPPR=5.18177;RPR=1;RUN=1;SAF=4;SAP=3.25157;SAR=5;SRF=0;SRP=5.18177;SRR=1;TYPE=snp	GT:DP:DPR:RO:QR:AO:QA:GL	1/1:11:11,9:1:32:9:304:-24.536,-0.0803,0
chr14	50841920	.	T	C	270.714	.	AB=0;ABP=0;AC=2;AF=1;AN=2;AO=11;CIGAR=1X;DP=12;DPB=12;DPRA=0;EPP=4.78696;EPPR=5.18177;GTI=0;LEN=1;MEANALT=1;MQM=231.909;MQMR=255;NS=1;NUMALT=1;ODDS=13.467;PAIRED=0;PAIREDR=0;PAO=0;PQA=0;PQR=0;PRO=0;QA=377;QR=32;RO=1;RPL=5;RPP=3.20771;RPPR=5.18177;RPR=6;RUN=1;SAF=5;SAP=3.20771;SAR=6;SRF=1;SRP=5.18177;SRR=0;TYPE=snp	GT:DP:DPR:RO:QR:AO:QA:GL	1/1:12:12,11:1:32:11:377:-28.2545,-0.41236,0
chr14	50924665	.	G	C	1058.55	.	AB=0;ABP=0;AC=2;AF=1;AN=2;AO=38;CIGAR=1X;DP=41;DPB=41;DPRA=0;EPP=3.9246;EPPR=3.73412;GTI=0;LEN=1;MEANALT=1;MQM=255;MQMR=255;NS=1;NUMALT=1;ODDS=35.5789;PAIRED=0;PAIREDR=0;PAO=0;PQA=0;PQR=0;PRO=0;QA=1401;QR=96;RO=3;RPL=38;RPP=85.5263;RPPR=3.73412;RPR=0;RUN=1;SAF=17;SAP=3.9246;SAR=21;SRF=3;SRP=9.52472;SRR=0;TYPE=snp	GT:DP:DPR:RO:QR:AO:QA:GL	1/1:41:41,38:3:96:38:1401:-117.499,-3.38223,0
chr14	50950623	.	C	T	2592	.	AB=0;ABP=0;AC=2;AF=1;AN=2;AO=146;CIGAR=1X;DP=193;DPB=193;DPRA=0;EPP=3.96218;EPPR=3.42611;GTI=0;LEN=1;MEANALT=1;MQM=152.356;MQMR=6.40426;NS=1;NUMALT=1;ODDS=181.184;PAIRED=0;PAIREDR=0;PAO=0;PQA=0;PQR=0;PRO=0;QA=4658;QR=1631;RO=47;RPL=90;RPP=20.2036;RPPR=80.6751;RPR=56;RUN=1;SAF=69;SAP=3.96218;SAR=77;SRF=21;SRP=4.16534;SRR=26;TYPE=snp	GT:DP:DPR:RO:QR:AO:QA:GL	1/1:193:193,146:47:1631:146:4658:-252.69,-51.976,0
chr14	50964305	.	T	A	698.614	.	AB=0;ABP=0;AC=2;AF=1;AN=2;AO=28;CIGAR=1X;DP=29;DPB=29;DPRA=0;EPP=3.0103;EPPR=5.18177;GTI=0;LEN=1;MEANALT=1;MQM=236.857;MQMR=255;NS=1;NUMALT=1;ODDS=35.0003;PAIRED=0;PAIREDR=0;PAO=0;PQA=0;PQR=0;PRO=0;QA=952;QR=37;RO=1;RPL=27;RPP=55.4358;RPPR=5.18177;RPR=1;RUN=1;SAF=13;SAP=3.32051;SAR=15;SRF=0;SRP=5.18177;SRR=1;TYPE=snp	GT:DP:DPR:RO:QR:AO:QA:GL	1/1:29:29,28:1:37:28:952:-77.621,-5.02987,0
chr14	51359394	.	T	C	328.36	.	AB=0;ABP=0;AC=2;AF=1;AN=2;AO=11;CIGAR=1X;DP=11;DPB=11;DPRA=0;EPP=3.20771;EPPR=0;GTI=0;LEN=1;MEANALT=1;MQM=255;MQMR=0;NS=1;NUMALT=1;ODDS=19.8544;PAIRED=0;PAIREDR=0;PAO=0;PQA=0;PQR=0;PRO=0;QA=402;QR=0;RO=0;RPL=10;RPP=19.0002;RPPR=0;RPR=1;RUN=1;SAF=7;SAP=4.78696;SAR=4;SRF=0;SRP=0;SRR=0;TYPE=snp	GT:DP:DPR:RO:QR:AO:QA:GL	1/1:11:11,11:0:0:11:402:-36.5455,-3.31133,0
chr14	51359628	.	G	A	314.221	.	AB=0;ABP=0;AC=2;AF=1;AN=2;AO=13;CIGAR=1X;DP=13;DPB=13;DPRA=0;EPP=4.51363;EPPR=0;GTI=0;LEN=1;MEANALT=1;MQM=255;MQMR=0;NS=1;NUMALT=1;ODDS=22.627;PAIRED=0;PAIREDR=0;PAO=0;PQA=0;PQR=0;PRO=0;QA=407;QR=0;RO=0;RPL=13;RPP=31.2394;RPPR=0;RPR=0;RUN=1;SAF=8;SAP=4.51363;SAR=5;SRF=0;SRP=0;SRR=0;TYPE=snp	GT:DP:DPR:RO:QR:AO:QA:GL	1/1:13:13,13:0:0:13:407:-36.9431,-3.91339,0
chr14	51359638	.	T	C	350.528	.	AB=0;ABP=0;AC=2;AF=1;AN=2;AO=13;CIGAR=1X;DP=13;DPB=13;DPRA=0;EPP=4.51363;EPPR=0;GTI=0;LEN=1;MEANALT=1;MQM=255;MQMR=0;NS=1;NUMALT=1;ODDS=22.627;PAIRED=0;PAIREDR=0;PAO=0;PQA=0;PQR=0;PRO=0;QA=447;QR=0;RO=0;RPL=13;RPP=31.2394;RPPR=0;RPR=0;RUN=1;SAF=8;SAP=4.51363;SAR=5;SRF=0;SRP=0;SRR=0;TYPE=snp	GT:DP:DPR:RO:QR:AO:QA:GL	1/1:13:13,13:0:0:13:447:-40.5738,-3.91339,0
chr14	51827107	.	T	G	1031.62	.	AB=0;ABP=0;AC=2;AF=1;AN=2;AO=34;CIGAR=1X;DP=34;DPB=34;DPRA=0;EPP=5.30951;EPPR=0;GTI=0;LEN=1;MEANALT=1;MQM=255;MQMR=0;NS=1;NUMALT=1;ODDS=51.7392;PAIRED=0;PAIREDR=0;PAO=0;PQA=0;PQR=0;PRO=0;QA=1185;QR=0;RO=0;RPL=11;RPP=12.2071;RPPR=0;RPR=23;RUN=1;SAF=19;SAP=4.03217;SAR=15;SRF=0;SRP=0;SRR=0;TYPE=snp	GT:DP:DPR:RO:QR:AO:QA:GL	1/1:34:34,34:0:0:34:1185:-106.999,-10.235,0
chr14	51888754	.	A	T	881.208	.	AB=0;ABP=0;AC=2;AF=1;AN=2;AO=31;CIGAR=1X;DP=33;DPB=33;DPRA=0;EPP=6.44263;EPPR=7.35324;GTI=0;LEN=1;MEANALT=1;MQM=255;MQMR=255;NS=1;NUMALT=1;ODDS=32.0555;PAIRED=0;PAIREDR=0;PAO=0;PQA=0;PQR=0;PRO=0;QA=1098;QR=74;RO=2;RPL=25;RPP=28.2974;RPPR=7.35324;RPR=6;RUN=1;SAF=19;SAP=6.44263;SAR=12;SRF=0;SRP=7.35324;SRR=2;TYPE=snp	GT:DP:DPR:RO:QR:AO:QA:GL	1/1:33:33,31:2:74:31:1098:-92.1442,-2.90399,0
chr14	51987386	.	G	A	295.517	.	AB=0;ABP=0;AC=2;AF=1;AN=2;AO=12;CIGAR=1X;DP=14;DPB=14;DPRA=0;EPP=9.52472;EPPR=3.0103;GTI=0;LEN=1;MEANALT=1;MQM=255;MQMR=255;NS=1;NUMALT=1;ODDS=13.5252;PAIRED=0;PAIREDR=0;PAO=0;PQA=0;PQR=0;PRO=0;QA=389;QR=40;RO=2;RPL=6;RPP=3.0103;RPPR=7.35324;RPR=6;RUN=1;SAF=9;SAP=9.52472;SAR=3;SRF=1;SRP=3.0103;SRR=1;TYPE=snp	GT:DP:DPR:RO:QR:AO:QA:GL	1/1:14:14,12:2:40:12:389:-31.5342,-0.41442,0
chr14	52002287	.	C	T	3254.11	.	AB=0;ABP=0;AC=2;AF=1;AN=2;AO=123;CIGAR=1X;DP=132;DPB=132;DPRA=0;EPP=3.87536;EPPR=12.7819;GTI=0;LEN=1;MEANALT=2;MQM=255;MQMR=255;NS=1;NUMALT=1;ODDS=112.769;PAIRED=0;PAIREDR=0;PAO=0;PQA=0;PQR=0;PRO=0;QA=4163;QR=276;RO=8;RPL=117;RPP=220.528;RPPR=12.7819;RPR=6;RUN=1;SAF=58;SAP=3.87536;SAR=65;SRF=8;SRP=20.3821;SRR=0;TYPE=snp	GT:DP:DPR:RO:QR:AO:QA:GL	1/1:132:132,123:8:276:123:4163:-349.851,-14.3594,0
chr14	52103913	.	A	C	33.0882	.	AB=0;ABP=0;AC=2;AF=1;AN=2;AO=14;CIGAR=1X;DP=20;DPB=20;DPRA=0;EPP=33.4109;EPPR=5.18177;GTI=0;LEN=1;MEANALT=3;MQM=255;MQMR=255;NS=1;NUMALT=1;ODDS=7.61834;PAIRED=0;PAIREDR=0;PAO=0;PQA=0;PQR=0;PRO=0;QA=181;QR=13;RO=1;RPL=14;RPP=33.4109;RPPR=5.18177;RPR=0;RUN=1;SAF=14;SAP=33.4109;SAR=0;SRF=1;SRP=5.18177;SRR=0;TYPE=snp	GT:DP:DPR:RO:QR:AO:QA:GL	1/1:20:20,14:1:13:14:181:-15.0488,-3.36612,0
chr14	52197102	.	A	G	1254.69	.	AB=0;ABP=0;AC=2;AF=1;AN=2;AO=43;CIGAR=1X;DP=45;DPB=45;DPRA=0;EPP=4.27278;EPPR=3.0103;GTI=0;LEN=1;MEANALT=1;MQM=255;MQMR=255;NS=1;NUMALT=1;ODDS=51.926;PAIRED=0;PAIREDR=0;PAO=0;PQA=0;PQR=0;PRO=0;QA=1543;QR=50;RO=2;RPL=39;RPP=64.872;RPPR=7.35324;RPR=4;RUN=1;SAF=17;SAP=7.10075;SAR=26;SRF=1;SRP=3.0103;SRR=1;TYPE=snp	GT:DP:DPR:RO:QR:AO:QA:GL	1/1:45:45,43:2:50:43:1543:-134.479,-8.79635,0
chr14	52217735	.	A	G	336.394	.	AB=0;ABP=0;AC=2;AF=1;AN=2;AO=13;CIGAR=1X;DP=14;DPB=14;DPRA=0;EPP=3.17734;EPPR=5.18177;GTI=0;LEN=1;MEANALT=1;MQM=255;MQMR=255;NS=1;NUMALT=1;ODDS=14.9341;PAIRED=0;PAIREDR=0;PAO=0;PQA=0;PQR=0;PRO=0;QA=441;QR=37;RO=1;RPL=10;RPP=11.1951;RPPR=5.18177;RPR=3;RUN=1;SAF=3;SAP=11.1951;SAR=10;SRF=0;SRP=5.18177;SRR=1;TYPE=snp	GT:DP:DPR:RO:QR:AO:QA:GL	1/1:14:14,13:1:37:13:441:-36.3292,-0.51442,0
chr14	52226630	.	G	A	571.986	.	AB=0;ABP=0;AC=2;AF=1;AN=2;AO=24;CIGAR=1X;DP=26;DPB=26;DPRA=0;EPP=3.37221;EPPR=5.18177;GTI=0;LEN=1;MEANALT=2;MQM=212.667;MQMR=255;NS=1;NUMALT=1;ODDS=30.0404;PAIRED=0;PAIREDR=0;PAO=0;PQA=0;PQR=0;PRO=0;QA=839;QR=37;RO=1;RPL=8;RPP=8.80089;RPPR=5.18177;RPR=16;RUN=1;SAF=13;SAP=3.37221;SAR=11;SRF=0;SRP=5.18177;SRR=1;TYPE=snp	GT:DP:DPR:RO:QR:AO:QA:GL	1/1:26:26,24:1:37:24:839:-59.3086,-4.01547,0
chr14	52368992	.	C	T	292.115	.	AB=0;ABP=0;AC=2;AF=1;AN=2;AO=14;CIGAR=1X;DP=16;DPB=16;DPRA=0;EPP=5.49198;EPPR=0;GTI=0;LEN=1;MEANALT=2;MQM=255;MQMR=0;NS=1;NUMALT=1;ODDS=24.0133;PAIRED=0;PAIREDR=0;PAO=0;PQA=0;PQR=0;PRO=0;QA=390;QR=0;RO=0;RPL=0;RPP=33.4109;RPPR=0;RPR=14;RUN=1;SAF=9;SAP=5.49198;SAR=5;SRF=0;SRP=0;SRR=0;TYPE=snp	GT:DP:DPR:RO:QR:AO:QA:GL	1/1:16:16,14:0:0:14:390:-35.2519,-4.21442,0
chr14	52369050	.	T	C	960.125	.	AB=0;ABP=0;AC=2;AF=1;AN=2;AO=142;CIGAR=1X;DP=143;DPB=143;DPRA=0;EPP=35.3683;EPPR=5.18177;GTI=0;LEN=1;MEANALT=1;MQM=108.324;MQMR=255;NS=1;NUMALT=1;ODDS=191.442;PAIRED=0;PAIREDR=0;PAO=0;PQA=0;PQR=0;PRO=0;QA=4409;QR=37;RO=1;RPL=7;RPP=253.555;RPPR=5.18177;RPR=135;RUN=1;SAF=51;SAP=27.4776;SAR=91;SRF=1;SRP=5.18177;SRR=0;TYPE=snp	GT:DP:DPR:RO:QR:AO:QA:GL	1/1:143:143,142:1:37:142:4409:-134.641,-39.3473,0
chr14	52369619	.	T	C	566.464	.	AB=0;ABP=0;AC=2;AF=1;AN=2;AO=20;CIGAR=1X;DP=20;DPB=20;DPRA=0;EPP=9.95901;EPPR=0;GTI=0;LEN=1;MEANALT=1;MQM=255;MQMR=0;NS=1;NUMALT=1;ODDS=32.3311;PAIRED=0;PAIREDR=0;PAO=0;PQA=0;PQR=0;PRO=0;QA=687;QR=0;RO=0;RPL=3;RPP=24.2907;RPPR=0;RPR=17;RUN=1;SAF=13;SAP=6.91895;SAR=7;SRF=0;SRP=0;SRR=0;TYPE=snp	GT:DP:DPR:RO:QR:AO:QA:GL	1/1:20:20,20:0:0:20:687:-62.1735,-6.0206,0
chr14	52369648	.	C	G	460.17	.	AB=0;ABP=0;AC=2;AF=1;AN=2;AO=20;CIGAR=1X;DP=20;DPB=20;DPRA=0;EPP=6.91895;EPPR=0;GTI=0;LEN=1;MEANALT=1;MQM=255;MQMR=0;NS=1;NUMALT=1;ODDS=32.3311;PAIRED=0;PAIREDR=0;PAO=0;PQA=0;PQR=0;PRO=0;QA=600;QR=0;RO=0;RPL=20;RPP=46.4397;RPPR=0;RPR=0;RUN=1;SAF=13;SAP=6.91895;SAR=7;SRF=0;SRP=0;SRR=0;TYPE=snp	GT:DP:DPR:RO:QR:AO:QA:GL	1/1:20:20,20:0:0:20:600:-54.3,-6.0206,0
chr14	52902868	.	A	G	179.049	.	AB=0;ABP=0;AC=2;AF=1;AN=2;AO=10;CIGAR=1X;DP=19;DPB=19;DPRA=0;EPP=3.0103;EPPR=4.45795;GTI=0;LEN=1;MEANALT=2;MQM=255;MQMR=85.6667;NS=1;NUMALT=1;ODDS=18.1289;PAIRED=0;PAIREDR=0;PAO=0;PQA=0;PQR=0;PRO=0;QA=225;QR=154;RO=6;RPL=2;RPP=10.8276;RPPR=4.45795;RPR=8;RUN=1;SAF=5;SAP=3.0103;SAR=5;SRF=4;SRP=4.45795;SRR=2;TYPE=snp	GT:DP:DPR:RO:QR:AO:QA:GL	1/1:19:19,10:6:154:10:225:-18.5895,-3.07008,0
chr14	52902977	.	C	G	553.15	.	AB=0;ABP=0;AC=2;AF=1;AN=2;AO=28;CIGAR=1X;DP=30;DPB=30;DPRA=0;EPP=10.7656;EPPR=5.18177;GTI=0;LEN=1;MEANALT=2;MQM=255;MQMR=1;NS=1;NUMALT=1;ODDS=43.4055;PAIRED=0;PAIREDR=0;PAO=0;PQA=0;PQR=0;PRO=0;QA=648;QR=13;RO=1;RPL=9;RPP=10.7656;RPPR=5.18177;RPR=19;RUN=1;SAF=14;SAP=3.0103;SAR=14;SRF=0;SRP=5.18177;SRR=1;TYPE=snp	GT:DP:DPR:RO:QR:AO:QA:GL	1/1:30:30,28:1:13:28:648:-58.4165,-8.68019,0
chr14	52903131	.	A	G	35.5568	.	AB=0;ABP=0;AC=2;AF=1;AN=2;AO=27;CIGAR=1X;DP=31;DPB=31;DPRA=0;EPP=5.02092;EPPR=3.0103;GTI=0;LEN=1;MEANALT=1;MQM=57.4444;MQMR=64.5;NS=1;NUMALT=1;ODDS=8.18699;PAIRED=0;PAIREDR=0;PAO=0;PQA=0;PQR=0;PRO=0;QA=868;QR=138;RO=4;RPL=27;RPP=61.6401;RPPR=11.6962;RPR=0;RUN=1;SAF=11;SAP=5.02092;SAR=16;SRF=2;SRP=3.0103;SRR=2;TYPE=snp	GT:DP:DPR:RO:QR:AO:QA:GL	1/1:31:31,27:4:138:27:868:-11.6525,-5.63208,0
chr14	53214068	.	A	G	143.965	.	AB=0;ABP=0;AC=2;AF=1;AN=2;AO=25;CIGAR=1X;DP=26;DPB=26;DPRA=0;EPP=5.18177;EPPR=5.18177;GTI=0;LEN=1;MEANALT=1;MQM=92.44;MQMR=1;NS=1;NUMALT=1;ODDS=33.1491;PAIRED=0;PAIREDR=0;PAO=0;PQA=0;PQR=0;PRO=0;QA=817;QR=37;RO=1;RPL=25;RPP=57.2971;RPPR=5.18177;RPR=0;RUN=1;SAF=15;SAP=5.18177;SAR=10;SRF=1;SRP=5.18177;SRR=0;TYPE=snp	GT:DP:DPR:RO:QR:AO:QA:GL	1/1:26:26,25:1:37:25:817:-23.0419,-7.7268,0
chr14	54514786	.	T	C	1796.08	.	AB=0;ABP=0;AC=2;AF=1;AN=2;AO=63;CIGAR=1X;DP=71;DPB=71;DPRA=0;EPP=3.872;EPPR=10.7656;GTI=0;LEN=1;MEANALT=2;MQM=246.937;MQMR=218.714;NS=1;NUMALT=1;ODDS=47.9761;PAIRED=0;PAIREDR=0;PAO=0;PQA=0;PQR=0;PRO=0;QA=2291;QR=220;RO=7;RPL=48;RPP=40.5458;RPPR=18.2106;RPR=15;RUN=1;SAF=30;SAP=3.32051;SAR=33;SRF=1;SRP=10.7656;SRR=6;TYPE=snp	GT:DP:DPR:RO:QR:AO:QA:GL	1/1:71:71,63:7:220:63:2291:-181.969,-2.21096,0
chr14	54662195	.	A	G	1314.55	.	AB=0;ABP=0;AC=2;AF=1;AN=2;AO=46;CIGAR=1X;DP=50;DPB=50;DPRA=0;EPP=6.03148;EPPR=3.0103;GTI=0;LEN=1;MEANALT=1;MQM=249.478;MQMR=191.5;NS=1;NUMALT=1;ODDS=47.564;PAIRED=0;PAIREDR=0;PAO=0;PQA=0;PQR=0;PRO=0;QA=1614;QR=124;RO=4;RPL=37;RPP=40.0197;RPPR=11.6962;RPR=9;RUN=1;SAF=24;SAP=3.19912;SAR=22;SRF=2;SRP=3.0103;SRR=2;TYPE=snp	GT:DP:DPR:RO:QR:AO:QA:GL	1/1:50:50,46:4:124:46:1614:-136.383,-6.91152,0
chr14	54679245	.	A	C	557.825	.	AC=2;AF=1;AN=2;LEN=1;NS=1;TYPE=snp;Split primitives	GT	1|1
chr14	54679248	.	T	C	557.825	.	AC=2;AF=1;AN=2;LEN=1;NS=1;TYPE=snp;Split primitives	GT	1|1
chr14	54857382	.	T	C	476.332	.	AB=0;ABP=0;AC=2;AF=1;AN=2;AO=16;CIGAR=1X;DP=17;DPB=17;DPRA=0;EPP=3.0103;EPPR=5.18177;GTI=0;LEN=1;MEANALT=1;MQM=255;MQMR=255;NS=1;NUMALT=1;ODDS=18.8988;PAIRED=0;PAIREDR=0;PAO=0;PQA=0;PQR=0;PRO=0;QA=581;QR=37;RO=1;RPL=7;RPP=3.55317;RPPR=5.18177;RPR=9;RUN=1;SAF=9;SAP=3.55317;SAR=7;SRF=0;SRP=5.18177;SRR=1;TYPE=snp	GT:DP:DPR:RO:QR:AO:QA:GL	1/1:17:17,16:1:37:16:581:-48.9531,-1.41751,0
chr14	55023347	.	T	A	790.922	.	AB=0;ABP=0;AC=2;AF=1;AN=2;AO=29;CIGAR=1X;DP=32;DPB=32;DPRA=0;EPP=3.08518;EPPR=3.73412;GTI=0;LEN=1;MEANALT=1;MQM=255;MQMR=170.333;NS=1;NUMALT=1;ODDS=29.455;PAIRED=0;PAIREDR=0;PAO=0;PQA=0;PQR=0;PRO=0;QA=964;QR=106;RO=3;RPL=18;RPP=6.67934;RPPR=9.52472;RPR=11;RUN=1;SAF=18;SAP=6.67934;SAR=11;SRF=1;SRP=3.73412;SRR=2;TYPE=snp	GT:DP:DPR:RO:QR:AO:QA:GL	1/1:32:32,29:3:106:29:964:-80.5591,-3.09965,0
chr14	55024013	.	G	T	244.862	.	AB=0;ABP=0;AC=2;AF=1;AN=2;AO=11;CIGAR=1X;DP=11;DPB=11;DPRA=0;EPP=3.20771;EPPR=0;GTI=0;LEN=1;MEANALT=1;MQM=255;MQMR=0;NS=1;NUMALT=1;ODDS=19.8544;PAIRED=0;PAIREDR=0;PAO=0;PQA=0;PQR=0;PRO=0;QA=320;QR=0;RO=0;RPL=11;RPP=26.8965;RPPR=0;RPR=0;RUN=1;SAF=5;SAP=3.20771;SAR=6;SRF=0;SRP=0;SRR=0;TYPE=snp	GT:DP:DPR:RO:QR:AO:QA:GL	1/1:11:11,11:0:0:11:320:-29.0909,-3.31133,0
chr14	55420569	.	C	T	204.461	.	AB=0;ABP=0;AC=2;AF=1;AN=2;AO=9;CIGAR=1X;DP=13;DPB=13;DPRA=0;EPP=14.8328;EPPR=11.6962;GTI=0;LEN=1;MEANALT=1;MQM=255;MQMR=1;NS=1;NUMALT=1;ODDS=23.5208;PAIRED=0;PAIREDR=0;PAO=0;PQA=0;PQR=0;PRO=0;QA=240;QR=143;RO=4;RPL=8;RPP=14.8328;RPPR=11.6962;RPR=1;RUN=1;SAF=7;SAP=9.04217;SAR=2;SRF=0;SRP=11.6962;SRR=4;TYPE=snp	GT:DP:DPR:RO:QR:AO:QA:GL	1/1:13:13,9:4:143:9:240:-21.4968,-3.54352,0
chr14	55420655	.	T	C	232.902	.	AC=2;AF=1;AN=2;LEN=1;NS=1;TYPE=snp;Split primitives	GT	1|1
chr14	55420656	.	G	A	232.902	.	AC=2;AF=1;AN=2;LEN=1;NS=1;TYPE=snp;Split primitives	GT	1|1
chr14	55420710	.	A	G	300.614	.	AB=0;ABP=0;AC=2;AF=1;AN=2;AO=12;CIGAR=1X;DP=14;DPB=14;DPRA=0;EPP=5.9056;EPPR=5.18177;GTI=0;LEN=1;MEANALT=2;MQM=255;MQMR=255;NS=1;NUMALT=1;ODDS=20.4836;PAIRED=0;PAIREDR=0;PAO=0;PQA=0;PQR=0;PRO=0;QA=390;QR=8;RO=1;RPL=12;RPP=29.068;RPPR=5.18177;RPR=0;RUN=1;SAF=4;SAP=5.9056;SAR=8;SRF=1;SRP=5.18177;SRR=0;TYPE=snp	GT:DP:DPR:RO:QR:AO:QA:GL	1/1:14:14,12:1:8:12:390:-34.6062,-3.19339,0
chr14	56694086	.	A	G	243.348	.	AB=0;ABP=0;AC=2;AF=1;AN=2;AO=12;CIGAR=1X;DP=13;DPB=13;DPRA=0;EPP=5.9056;EPPR=5.18177;GTI=0;LEN=1;MEANALT=1;MQM=255;MQMR=255;NS=1;NUMALT=1;ODDS=15.9245;PAIRED=0;PAIREDR=0;PAO=0;PQA=0;PQR=0;PRO=0;QA=318;QR=27;RO=1;RPL=4;RPP=5.9056;RPPR=5.18177;RPR=8;RUN=1;SAF=8;SAP=5.9056;SAR=4;SRF=0;SRP=5.18177;SRR=1;TYPE=snp	GT:DP:DPR:RO:QR:AO:QA:GL	1/1:13:13,12:1:27:12:318:-26.185,-1.21339,0
chr14	62608180	.	G	A	334.311	.	AB=0;ABP=0;AC=2;AF=1;AN=2;AO=13;CIGAR=1X;DP=14;DPB=14;DPRA=0;EPP=3.17734;EPPR=5.18177;GTI=0;LEN=1;MEANALT=1;MQM=255;MQMR=255;NS=1;NUMALT=1;ODDS=16.0854;PAIRED=0;PAIREDR=0;PAO=0;PQA=0;PQR=0;PRO=0;QA=426;QR=32;RO=1;RPL=5;RPP=4.51363;RPPR=5.18177;RPR=8;RUN=1;SAF=10;SAP=11.1951;SAR=3;SRF=1;SRP=5.18177;SRR=0;TYPE=snp	GT:DP:DPR:RO:QR:AO:QA:GL	1/1:14:14,13:1:32:13:426:-35.4677,-1.01442,0
chr14	64210431	.	T	C	415.431	.	AB=0;ABP=0;AC=2;AF=1;AN=2;AO=15;CIGAR=1X;DP=15;DPB=15;DPRA=0;EPP=4.31318;EPPR=0;GTI=0;LEN=1;MEANALT=1;MQM=255;MQMR=0;NS=1;NUMALT=1;ODDS=25.3996;PAIRED=0;PAIREDR=0;PAO=0;PQA=0;PQR=0;PRO=0;QA=526;QR=0;RO=0;RPL=15;RPP=35.5824;RPPR=0;RPR=0;RUN=1;SAF=9;SAP=4.31318;SAR=6;SRF=0;SRP=0;SRR=0;TYPE=snp	GT:DP:DPR:RO:QR:AO:QA:GL	1/1:15:15,15:0:0:15:526:-47.6907,-4.51545,0
chr14	64677426	.	A	G	473.271	.	AB=0;ABP=0;AC=2;AF=1;AN=2;AO=18;CIGAR=1X;DP=18;DPB=18;DPRA=0;EPP=20.3821;EPPR=0;GTI=0;LEN=1;MEANALT=1;MQM=255;MQMR=0;NS=1;NUMALT=1;ODDS=29.5585;PAIRED=0;PAIREDR=0;PAO=0;PQA=0;PQR=0;PRO=0;QA=632;QR=0;RO=0;RPL=16;RPP=26.6552;RPPR=0;RPR=2;RUN=1;SAF=1;SAP=33.8935;SAR=17;SRF=0;SRP=0;SRR=0;TYPE=snp	GT:DP:DPR:RO:QR:AO:QA:GL	1/1:18:18,18:0:0:18:632:-57.2311,-5.41854,0
chr14	64677454	.	C	G	461.121	.	AB=0;ABP=0;AC=2;AF=1;AN=2;AO=18;CIGAR=1X;DP=18;DPB=18;DPRA=0;EPP=33.8935;EPPR=0;GTI=0;LEN=1;MEANALT=1;MQM=255;MQMR=0;NS=1;NUMALT=1;ODDS=29.5585;PAIRED=0;PAIREDR=0;PAO=0;PQA=0;PQR=0;PRO=0;QA=661;QR=0;RO=0;RPL=18;RPP=42.0968;RPPR=0;RPR=0;RUN=1;SAF=1;SAP=33.8935;SAR=17;SRF=0;SRP=0;SRR=0;TYPE=snp	GT:DP:DPR:RO:QR:AO:QA:GL	1/1:18:18,18:0:0:18:661:-59.8572,-5.41854,0
chr14	64949579	.	T	C	292.927	.	AB=0;ABP=0;AC=2;AF=1;AN=2;AO=10;CIGAR=1X;DP=12;DPB=12;DPRA=0;EPP=3.0103;EPPR=0;GTI=0;LEN=1;MEANALT=2;MQM=255;MQMR=0;NS=1;NUMALT=1;ODDS=18.4681;PAIRED=0;PAIREDR=0;PAO=0;PQA=0;PQR=0;PRO=0;QA=370;QR=0;RO=0;RPL=10;RPP=24.725;RPPR=0;RPR=0;RUN=1;SAF=5;SAP=3.0103;SAR=5;SRF=0;SRP=0;SRR=0;TYPE=snp	GT:DP:DPR:RO:QR:AO:QA:GL	1/1:12:12,10:0:0:10:370:-33.5208,-3.0103,0
chr14	65580751	.	C	T	767.838	.	AB=0;ABP=0;AC=2;AF=1;AN=2;AO=28;CIGAR=1X;DP=28;DPB=28;DPRA=0;EPP=3.32051;EPPR=0;GTI=0;LEN=1;MEANALT=1;MQM=255;MQMR=0;NS=1;NUMALT=1;ODDS=43.4214;PAIRED=0;PAIREDR=0;PAO=0;PQA=0;PQR=0;PRO=0;QA=962;QR=0;RO=0;RPL=28;RPP=63.8115;RPPR=0;RPR=0;RUN=1;SAF=15;SAP=3.32051;SAR=13;SRF=0;SRP=0;SRR=0;TYPE=snp	GT:DP:DPR:RO:QR:AO:QA:GL	1/1:28:28,28:0:0:28:962:-86.9236,-8.42884,0
chr14	66967807	.	C	T	654.589	.	AB=0;ABP=0;AC=2;AF=1;AN=2;AO=22;CIGAR=1X;DP=22;DPB=22;DPRA=0;EPP=3.0103;EPPR=0;GTI=0;LEN=1;MEANALT=1;MQM=255;MQMR=0;NS=1;NUMALT=1;ODDS=35.1036;PAIRED=0;PAIREDR=0;PAO=0;PQA=0;PQR=0;PRO=0;QA=814;QR=0;RO=0;RPL=0;RPP=50.7827;RPPR=0;RPR=22;RUN=1;SAF=11;SAP=3.0103;SAR=11;SRF=0;SRP=0;SRR=0;TYPE=snp	GT:DP:DPR:RO:QR:AO:QA:GL	1/1:22:22,22:0:0:22:814:-73.63,-6.62266,0
chr14	66967826	.	C	T	568.729	.	AB=0;ABP=0;AC=2;AF=1;AN=2;AO=22;CIGAR=1X;DP=23;DPB=23;DPRA=0;EPP=3.0103;EPPR=5.18177;GTI=0;LEN=1;MEANALT=1;MQM=255;MQMR=255;NS=1;NUMALT=1;ODDS=26.9143;PAIRED=0;PAIREDR=0;PAO=0;PQA=0;PQR=0;PRO=0;QA=750;QR=37;RO=1;RPL=0;RPP=50.7827;RPPR=5.18177;RPR=22;RUN=1;SAF=11;SAP=3.0103;SAR=11;SRF=1;SRP=5.18177;SRR=0;TYPE=snp	GT:DP:DPR:RO:QR:AO:QA:GL	1/1:23:23,22:1:37:22:750:-64.1409,-3.22369,0
chr14	66967848	.	G	A	591.753	.	AB=0;ABP=0;AC=2;AF=1;AN=2;AO=22;CIGAR=1X;DP=23;DPB=23;DPRA=0;EPP=4.58955;EPPR=5.18177;GTI=0;LEN=1;MEANALT=1;MQM=255;MQMR=255;NS=1;NUMALT=1;ODDS=26.9143;PAIRED=0;PAIREDR=0;PAO=0;PQA=0;PQR=0;PRO=0;QA=751;QR=37;RO=1;RPL=20;RPP=34.9902;RPPR=5.18177;RPR=2;RUN=1;SAF=11;SAP=3.0103;SAR=11;SRF=1;SRP=5.18177;SRR=0;TYPE=snp	GT:DP:DPR:RO:QR:AO:QA:GL	1/1:23:23,22:1:37:22:751:-64.2314,-3.22369,0
chr14	66967864	.	A	G	594.961	.	AB=0;ABP=0;AC=2;AF=1;AN=2;AO=22;CIGAR=1X;DP=23;DPB=23;DPRA=0;EPP=3.0103;EPPR=5.18177;GTI=0;LEN=1;MEANALT=1;MQM=255;MQMR=255;NS=1;NUMALT=1;ODDS=26.9143;PAIRED=0;PAIREDR=0;PAO=0;PQA=0;PQR=0;PRO=0;QA=779;QR=37;RO=1;RPL=22;RPP=50.7827;RPPR=5.18177;RPR=0;RUN=1;SAF=11;SAP=3.0103;SAR=11;SRF=1;SRP=5.18177;SRR=0;TYPE=snp	GT:DP:DPR:RO:QR:AO:QA:GL	1/1:23:23,22:1:37:22:779:-66.7641,-3.22369,0
chr14	66989138	.	A	C	75.465	.	AB=0;ABP=0;AC=2;AF=1;AN=2;AO=18;CIGAR=1X;DP=21;DPB=21;DPRA=0;EPP=33.8935;EPPR=9.52472;GTI=0;LEN=1;MEANALT=1;MQM=226.778;MQMR=85.6667;NS=1;NUMALT=1;ODDS=17.3765;PAIRED=0;PAIREDR=0;PAO=0;PQA=0;PQR=0;PRO=0;QA=289;QR=111;RO=3;RPL=17;RPP=33.8935;RPPR=3.73412;RPR=1;RUN=1;SAF=18;SAP=42.0968;SAR=0;SRF=1;SRP=3.73412;SRR=2;TYPE=snp	GT:DP:DPR:RO:QR:AO:QA:GL	1/1:21:21,18:3:111:18:289:-19.5366,-2.68167,0
chr14	67809040	.	G	A	560.642	.	AB=0;ABP=0;AC=2;AF=1;AN=2;AO=19;CIGAR=1X;DP=20;DPB=20;DPRA=0;EPP=4.03889;EPPR=5.18177;GTI=0;LEN=1;MEANALT=1;MQM=255;MQMR=255;NS=1;NUMALT=1;ODDS=22.8952;PAIRED=0;PAIREDR=0;PAO=0;PQA=0;PQR=0;PRO=0;QA=683;QR=37;RO=1;RPL=13;RPP=8.61041;RPPR=5.18177;RPR=6;RUN=1;SAF=8;SAP=4.03889;SAR=11;SRF=0;SRP=5.18177;SRR=1;TYPE=snp	GT:DP:DPR:RO:QR:AO:QA:GL	1/1:20:20,19:1:37:19:683:-58.1295,-2.3206,0
chr14	69284744	.	C	A	68.6423	.	AB=0;ABP=0;AC=2;AF=1;AN=2;AO=7;CIGAR=1X;DP=18;DPB=18;DPRA=0;EPP=18.2106;EPPR=7.94546;GTI=0;LEN=1;MEANALT=1;MQM=255;MQMR=1;NS=1;NUMALT=1;ODDS=15.8055;PAIRED=0;PAIREDR=0;PAO=0;PQA=0;PQR=0;PRO=0;QA=95;QR=372;RO=11;RPL=7;RPP=18.2106;RPPR=26.8965;RPR=0;RUN=1;SAF=7;SAP=18.2106;SAR=0;SRF=3;SRP=7.94546;SRR=8;TYPE=snp	GT:DP:DPR:RO:QR:AO:QA:GL	1/1:18:18,7:11:372:7:95:-7.68683,-4.41966,0
chr14	69390901	.	G	A	89.5031	.	AB=0;ABP=0;AC=2;AF=1;AN=2;AO=4;CIGAR=1X;DP=12;DPB=12;DPRA=0;EPP=5.18177;EPPR=4.09604;GTI=0;LEN=1;MEANALT=1;MQM=255;MQMR=32.75;NS=1;NUMALT=1;ODDS=14.0527;PAIRED=0;PAIREDR=0;PAO=0;PQA=0;PQR=0;PRO=0;QA=119;QR=252;RO=8;RPL=2;RPP=3.0103;RPPR=12.7819;RPR=2;RUN=1;SAF=3;SAP=5.18177;SAR=1;SRF=6;SRP=7.35324;SRR=2;TYPE=snp	GT:DP:DPR:RO:QR:AO:QA:GL	1/1:12:12,4:8:252:4:119:-7.45412,-0.0589752,0
chr14	69415624	.	A	G	685.537	.	AC=2;AF=1;AN=2;LEN=1;NS=1;TYPE=snp;Split primitives	GT	1|1
chr14	69415626	.	CA	C	685.537	.	AC=2;AF=1;AN=2;LEN=1;NS=1;TYPE=del;Split primitives	GT	1|1
chr14	69415631	.	C	T	654.274	.	AB=0;ABP=0;AC=2;AF=1;AN=2;AO=26;CIGAR=1X;DP=46;DPB=46;DPRA=0;EPP=51.1168;EPPR=3.44459;GTI=0;LEN=1;MEANALT=1;MQM=245.231;MQMR=1;NS=1;NUMALT=1;ODDS=49.718;PAIRED=0;PAIREDR=0;PAO=0;PQA=0;PQR=0;PRO=0;QA=913;QR=604;RO=20;RPL=25;RPP=51.1168;RPPR=38.1882;RPR=1;RUN=1;SAF=0;SAP=59.4686;SAR=26;SRF=8;SRP=4.74748;SRR=12;TYPE=snp	GT:DP:DPR:RO:QR:AO:QA:GL	1/1:46:46,26:20:604:26:913:-79.6425,-12.0584,0
chr14	69442420	.	C	T	316.858	.	AB=0;ABP=0;AC=2;AF=1;AN=2;AO=174;CIGAR=1X;DP=310;DPB=310;DPRA=0;EPP=3.20998;EPPR=3.02638;GTI=0;LEN=1;MEANALT=2;MQM=1;MQMR=1;NS=1;NUMALT=1;ODDS=72.9593;PAIRED=0;PAIREDR=0;PAO=0;PQA=0;PQR=0;PRO=0;QA=5812;QR=4721;RO=135;RPL=90;RPP=3.45957;RPPR=238.511;RPR=84;RUN=1;SAF=83;SAP=3.809;SAR=91;SRF=62;SRP=4.95658;SRR=73;TYPE=snp	GT:DP:DPR:RO:QR:AO:QA:GL	1/1:310:310,174:135:4721:174:5812:-3.46582,-80.9143,0
chr14	69449132	.	T	C	322.844	.	AB=0;ABP=0;AC=2;AF=1;AN=2;AO=151;CIGAR=1X;DP=486;DPB=486;DPRA=0;EPP=20.6265;EPPR=3.32792;GTI=0;LEN=1;MEANALT=1;MQM=49.7815;MQMR=14.6478;NS=1;NUMALT=1;ODDS=74.3376;PAIRED=0;PAIREDR=0;PAO=0;PQA=0;PQR=0;PRO=0;QA=5422;QR=11671;RO=335;RPL=47;RPP=49.7329;RPPR=171.03;RPR=104;RUN=1;SAF=69;SAP=5.44062;SAR=82;SRF=168;SRP=3.01678;SRR=167;TYPE=snp	GT:DP:DPR:RO:QR:AO:QA:GL	1/1:486:486,151:335:11671:151:5422:-21.0382,-61.0761,0
chr14	69555509	.	GC	G	50.7223	.	AC=2;AF=1;AN=2;LEN=1;NS=1;TYPE=del;Split primitives	GT	1|1
chr14	69565805	.	C	G	210.111	.	AB=0;ABP=0;AC=2;AF=1;AN=2;AO=7;CIGAR=1X;DP=24;DPB=24;DPRA=0;EPP=3.32051;EPPR=3.13803;GTI=0;LEN=1;MEANALT=1;MQM=218.714;MQMR=1;NS=1;NUMALT=1;ODDS=36.73;PAIRED=0;PAIREDR=0;PAO=0;PQA=0;PQR=0;PRO=0;QA=234;QR=619;RO=17;RPL=5;RPP=5.80219;RPPR=39.9253;RPR=2;RUN=1;SAF=5;SAP=5.80219;SAR=2;SRF=8;SRP=3.13803;SRR=9;TYPE=snp	GT:DP:DPR:RO:QR:AO:QA:GL	1/1:24:24,7:17:619:7:234:-16.5633,-5.68515,0
chr14	69565827	.	C	G	166.794	.	AB=0;ABP=0;AC=2;AF=1;AN=2;AO=11;CIGAR=1X;DP=38;DPB=38;DPRA=0;EPP=3.20771;EPPR=3.73412;GTI=0;LEN=1;MEANALT=1;MQM=93.3636;MQMR=1;NS=1;NUMALT=1;ODDS=38.4058;PAIRED=0;PAIREDR=0;PAO=0;PQA=0;PQR=0;PRO=0;QA=368;QR=999;RO=27;RPL=1;RPP=19.0002;RPPR=53.2759;RPR=10;RUN=1;SAF=6;SAP=3.20771;SAR=5;SRF=11;SRP=5.02092;SRR=16;TYPE=snp	GT:DP:DPR:RO:QR:AO:QA:GL	1/1:38:38,11:27:999:11:368:-11.646,-8.99969,0
chr14	69575495	.	C	T	105.807	.	AB=0;ABP=0;AC=2;AF=1;AN=2;AO=12;CIGAR=1X;DP=33;DPB=33;DPRA=0;EPP=3.0103;EPPR=3.1137;GTI=0;LEN=1;MEANALT=1;MQM=64.5;MQMR=1;NS=1;NUMALT=1;ODDS=24.3631;PAIRED=0;PAIREDR=0;PAO=0;PQA=0;PQR=0;PRO=0;QA=409;QR=698;RO=21;RPL=7;RPP=3.73412;RPPR=20.4855;RPR=5;RUN=1;SAF=7;SAP=3.73412;SAR=5;SRF=11;SRP=3.1137;SRR=10;TYPE=snp	GT:DP:DPR:RO:QR:AO:QA:GL	1/1:33:33,12:21:698:12:409:-8.56173,-8.05083,0
chr14	69576942	.	C	T	84.7099	.	AB=0;ABP=0;AC=2;AF=1;AN=2;AO=5;CIGAR=1X;DP=12;DPB=12;DPRA=0;EPP=6.91895;EPPR=5.80219;GTI=0;LEN=1;MEANALT=1;MQM=153.4;MQMR=1;NS=1;NUMALT=1;ODDS=17.4939;PAIRED=0;PAIREDR=0;PAO=0;PQA=0;PQR=0;PRO=0;QA=170;QR=249;RO=7;RPL=3;RPP=3.44459;RPPR=3.32051;RPR=2;RUN=1;SAF=2;SAP=3.44459;SAR=3;SRF=3;SRP=3.32051;SRR=4;TYPE=snp	GT:DP:DPR:RO:QR:AO:QA:GL	1/1:12:12,5:7:249:5:170:-8.37619,-2.97259,0
chr14	69576984	.	C	T	122.256	.	AB=0;ABP=0;AC=2;AF=1;AN=2;AO=5;CIGAR=1X;DP=11;DPB=11;DPRA=0;EPP=3.44459;EPPR=4.45795;GTI=0;LEN=1;MEANALT=1;MQM=255;MQMR=43.3333;NS=1;NUMALT=1;ODDS=11.946;PAIRED=0;PAIREDR=0;PAO=0;PQA=0;PQR=0;PRO=0;QA=161;QR=207;RO=6;RPL=1;RPP=6.91895;RPPR=8.80089;RPR=4;RUN=1;SAF=3;SAP=3.44459;SAR=2;SRF=3;SRP=3.0103;SRR=3;TYPE=snp	GT:DP:DPR:RO:QR:AO:QA:GL	1/1:11:11,5:6:207:5:161:-11.8788,-0.378144,0
chr14	69577029	.	G	C	123.699	.	AB=0;ABP=0;AC=2;AF=1;AN=2;AO=5;CIGAR=1X;DP=13;DPB=13;DPRA=0;EPP=13.8677;EPPR=4.09604;GTI=0;LEN=1;MEANALT=1;MQM=255;MQMR=32.75;NS=1;NUMALT=1;ODDS=11.6108;PAIRED=0;PAIREDR=0;PAO=0;PQA=0;PQR=0;PRO=0;QA=180;QR=271;RO=8;RPL=2;RPP=3.44459;RPPR=3.0103;RPR=3;RUN=1;SAF=3;SAP=3.44459;SAR=2;SRF=3;SRP=4.09604;SRR=5;TYPE=snp	GT:DP:DPR:RO:QR:AO:QA:GL	1/1:13:13,5:8:271:5:180:-13.0021,-0.355454,0
chr14	69577059	.	CCT	C	162.421	.	AC=2;AF=1;AN=2;LEN=2;NS=1;TYPE=del;Split primitives	GT	1|1
chr14	69580202	.	C	A	93.5094	.	AB=0;ABP=0;AC=2;AF=1;AN=2;AO=25;CIGAR=1X;DP=59;DPB=59;DPRA=0;EPP=3.09716;EPPR=3.26577;GTI=0;LEN=1;MEANALT=1;MQM=31.48;MQMR=1;NS=1;NUMALT=1;ODDS=21.5313;PAIRED=0;PAIREDR=0;PAO=0;PQA=0;PQR=0;PRO=0;QA=832;QR=1189;RO=34;RPL=1;RPP=48.9587;RPPR=53.0819;RPR=24;RUN=1;SAF=11;SAP=3.79203;SAR=14;SRF=17;SRP=3.0103;SRR=17;TYPE=snp	GT:DP:DPR:RO:QR:AO:QA:GL	1/1:59:59,25:34:1189:25:832:-8.9483,-14.6975,0
chr14	69582617	.	A	G	784.576	.	AB=0;ABP=0;AC=2;AF=1;AN=2;AO=26;CIGAR=1X;DP=35;DPB=35;DPRA=0;EPP=3.34437;EPPR=9.04217;GTI=0;LEN=1;MEANALT=1;MQM=255;MQMR=29.2222;NS=1;NUMALT=1;ODDS=36.1097;PAIRED=0;PAIREDR=0;PAO=0;PQA=0;PQR=0;PRO=0;QA=922;QR=264;RO=9;RPL=22;RPP=30.0702;RPPR=3.25157;RPR=4;RUN=1;SAF=12;SAP=3.34437;SAR=14;SRF=4;SRP=3.25157;SRR=5;TYPE=snp	GT:DP:DPR:RO:QR:AO:QA:GL	1/1:35:35,26:9:264:26:922:-81.4228,-8.62426,0
chr14	69582622	.	T	C	777.049	.	AB=0;ABP=0;AC=2;AF=1;AN=2;AO=26;CIGAR=1X;DP=36;DPB=36;DPRA=0;EPP=3.34437;EPPR=10.8276;GTI=0;LEN=1;MEANALT=1;MQM=255;MQMR=26.4;NS=1;NUMALT=1;ODDS=32.1925;PAIRED=0;PAIREDR=0;PAO=0;PQA=0;PQR=0;PRO=0;QA=933;QR=345;RO=10;RPL=22;RPP=30.0702;RPPR=6.48466;RPR=4;RUN=1;SAF=12;SAP=3.34437;SAR=14;SRF=5;SRP=3.0103;SRR=5;TYPE=snp	GT:DP:DPR:RO:QR:AO:QA:GL	1/1:36:36,26:10:345:26:933:-80.1437,-6.65198,0
chr14	69582684	.	A	G	578.502	.	AB=0;ABP=0;AC=2;AF=1;AN=2;AO=19;CIGAR=1X;DP=46;DPB=46;DPRA=0;EPP=3.12459;EPPR=11.3621;GTI=0;LEN=1;MEANALT=2;MQM=241.632;MQMR=10.7692;NS=1;NUMALT=1;ODDS=47.5305;PAIRED=0;PAIREDR=0;PAO=0;PQA=0;PQR=0;PRO=0;QA=659;QR=917;RO=26;RPL=14;RPP=12.2676;RPPR=43.4331;RPR=5;RUN=1;SAF=8;SAP=4.03889;SAR=11;SRF=6;SRP=19.3799;SRR=20;TYPE=snp	GT:DP:DPR:RO:QR:AO:QA:GL	1/1:46:46,19:26:917:19:659:-51.6869,-8.07045,0
chr14	69633986	.	T	C	533.638	.	AB=0;ABP=0;AC=2;AF=1;AN=2;AO=57;CIGAR=1X;DP=222;DPB=222;DPRA=0;EPP=7.61992;EPPR=4.60271;GTI=0;LEN=1;MEANALT=1;MQM=139.14;MQMR=19.4727;NS=1;NUMALT=1;ODDS=104.616;PAIRED=0;PAIREDR=0;PAO=0;PQA=0;PQR=0;PRO=0;QA=1938;QR=5663;RO=165;RPL=36;RPP=11.5819;RPPR=93.6726;RPR=21;RUN=1;SAF=20;SAP=14.02;SAR=37;SRF=73;SRP=7.76122;SRR=92;TYPE=snp	GT:DP:DPR:RO:QR:AO:QA:GL	1/1:222:222,57:165:5663:57:1938:-45.0186,-16.6284,0
chr14	69644724	.	T	C	2817.82	.	AB=0;ABP=0;AC=2;AF=1;AN=2;AO=161;CIGAR=1X;DP=236;DPB=236;DPRA=0;EPP=23.5246;EPPR=3.49285;GTI=0;LEN=1;MEANALT=2;MQM=154.031;MQMR=15.1111;NS=1;NUMALT=1;ODDS=201.919;PAIRED=0;PAIREDR=0;PAO=0;PQA=0;PQR=0;PRO=0;QA=5805;QR=2433;RO=72;RPL=156;RPP=310.537;RPPR=159.356;RPR=5;RUN=1;SAF=64;SAP=17.6981;SAR=97;SRF=34;SRP=3.49285;SRR=38;TYPE=snp	GT:DP:DPR:RO:QR:AO:QA:GL	1/1:236:236,161:72:2433:161:5805:-303.427,-53.0453,0
chr14	69644820	.	G	A	1274.84	.	AB=0;ABP=0;AC=2;AF=1;AN=2;AO=169;CIGAR=1X;DP=444;DPB=444;DPRA=0;EPP=22.5536;EPPR=10.5986;GTI=0;LEN=1;MEANALT=1;MQM=79.1538;MQMR=8.38909;NS=1;NUMALT=1;ODDS=262.06;PAIRED=0;PAIREDR=0;PAO=0;PQA=0;PQR=0;PRO=0;QA=5915;QR=9951;RO=275;RPL=40;RPP=104.787;RPPR=142.687;RPR=129;RUN=1;SAF=94;SAP=7.64877;SAR=75;SRF=150;SRP=7.94546;SRR=125;TYPE=snp	GT:DP:DPR:RO:QR:AO:QA:GL	1/1:444:444,169:275:9951:169:5915:-124.466,-85.1359,0
chr14	69660695	.	C	T	827.933	.	AB=0;ABP=0;AC=2;AF=1;AN=2;AO=204;CIGAR=1X;DP=347;DPB=347;DPRA=0;EPP=12.5903;EPPR=3.25497;GTI=0;LEN=1;MEANALT=2;MQM=27.1471;MQMR=9.94366;NS=1;NUMALT=1;ODDS=190.639;PAIRED=0;PAIREDR=0;PAO=0;PQA=0;PQR=0;PRO=0;QA=6818;QR=5028;RO=142;RPL=104;RPP=3.18061;RPPR=285.852;RPR=100;RUN=1;SAF=89;SAP=10.206;SAR=115;SRF=66;SRP=4.53951;SRR=76;TYPE=snp	GT:DP:DPR:RO:QR:AO:QA:GL	1/1:347:347,204:142:5028:204:6818:-48.6422,-78.705,0
chr14	69663901	.	A	T	31.3083	.	AB=0;ABP=0;AC=2;AF=1;AN=2;AO=3;CIGAR=1X;DP=15;DPB=15;DPRA=0;EPP=3.73412;EPPR=9.52472;GTI=0;LEN=1;MEANALT=2;MQM=170.333;MQMR=1;NS=1;NUMALT=1;ODDS=6.04891;PAIRED=0;PAIREDR=0;PAO=0;PQA=0;PQR=0;PRO=0;QA=39;QR=91;RO=3;RPL=2;RPP=3.73412;RPPR=9.52472;RPR=1;RUN=1;SAF=0;SAP=9.52472;SAR=3;SRF=0;SRP=9.52472;SRR=3;TYPE=snp	GT:DP:DPR:RO:QR:AO:QA:GL	1/1:15:15,3:3:91:3:39:-2.17525,-1.54351,0
chr14	69667407	.	T	C	112.576	.	AB=0;ABP=0;AC=2;AF=1;AN=2;AO=134;CIGAR=1X;DP=470;DPB=470;DPRA=0;EPP=3.0103;EPPR=4.47751;GTI=0;LEN=1;MEANALT=2;MQM=23.7463;MQMR=4.81381;NS=1;NUMALT=1;ODDS=25.9216;PAIRED=0;PAIREDR=0;PAO=0;PQA=0;PQR=0;PRO=0;QA=4800;QR=11628;RO=333;RPL=59;RPP=7.15878;RPPR=95.3533;RPR=75;RUN=1;SAF=64;SAP=3.59368;SAR=70;SRF=178;SRP=6.45988;SRR=155;TYPE=snp	GT:DP:DPR:RO:QR:AO:QA:GL	1/1:470:470,134:333:11628:134:4800:-1.23414,-94.9601,0
chr14	69673419	.	A	G	747.018	.	AB=0;ABP=0;AC=2;AF=1;AN=2;AO=33;CIGAR=1X;DP=109;DPB=109;DPRA=0;EPP=3.0761;EPPR=14.4391;GTI=0;LEN=1;MEANALT=1;MQM=178.03;MQMR=1;NS=1;NUMALT=1;ODDS=119.215;PAIRED=0;PAIREDR=0;PAO=0;PQA=0;PQR=0;PRO=0;QA=1074;QR=2606;RO=76;RPL=27;RPP=32.0291;RPPR=120.041;RPR=6;RUN=1;SAF=20;SAP=6.23461;SAR=13;SRF=48;SRP=14.4391;SRR=28;TYPE=snp	GT:DP:DPR:RO:QR:AO:QA:GL	1/1:109:109,33:76:2606:33:1074:-61.7337,-26.0069,0
chr14	69682201	.	C	T	553.889	.	AB=0;ABP=0;AC=2;AF=1;AN=2;AO=177;CIGAR=1X;DP=452;DPB=452;DPRA=0;EPP=4.49475;EPPR=27.0715;GTI=0;LEN=1;MEANALT=2;MQM=49.791;MQMR=19.6081;NS=1;NUMALT=1;ODDS=127.538;PAIRED=0;PAIREDR=0;PAO=0;PQA=0;PQR=0;PRO=0;QA=5925;QR=9673;RO=273;RPL=98;RPP=7.43912;RPPR=230.188;RPR=79;RUN=1;SAF=83;SAP=4.49475;SAR=94;SRF=107;SRP=30.6986;SRR=166;TYPE=snp	GT:DP:DPR:RO:QR:AO:QA:GL	1/1:452:452,177:273:9673:177:5925:-26.3027,-54.8752,0
chr14	69682303	.	T	C	4858.18	.	AB=0;ABP=0;AC=2;AF=1;AN=2;AO=205;CIGAR=1X;DP=561;DPB=561;DPRA=0;EPP=3.02089;EPPR=10.5459;GTI=0;LEN=1;MEANALT=2;MQM=237.654;MQMR=18.2691;NS=1;NUMALT=1;ODDS=237.798;PAIRED=0;PAIREDR=0;PAO=0;PQA=0;PQR=0;PRO=0;QA=7235;QR=11302;RO=353;RPL=11;RPP=357.744;RPPR=128.802;RPR=194;RUN=1;SAF=101;SAP=3.10563;SAR=104;SRF=160;SRP=9.70926;SRR=193;TYPE=snp	GT:DP:DPR:RO:QR:AO:QA:GL	1/1:561:561,205:353:11302:205:7235:-513.891,-72.7441,0
chr14	69682333	.	C	T	6171.86	.	AB=0;ABP=0;AC=2;AF=1;AN=2;AO=293;CIGAR=1X;DP=688;DPB=688;DPRA=0;EPP=10.1324;EPPR=50.5573;GTI=0;LEN=1;MEANALT=1;MQM=214.256;MQMR=19.6481;NS=1;NUMALT=1;ODDS=376.81;PAIRED=0;PAIREDR=0;PAO=0;PQA=0;PQR=0;PRO=0;QA=9925;QR=14084;RO=395;RPL=2;RPP=621.999;RPPR=548.49;RPR=291;RUN=1;SAF=131;SAP=10.1324;SAR=162;SRF=161;SRP=32.3059;SRR=234;TYPE=snp	GT:DP:DPR:RO:QR:AO:QA:GL	1/1:688:688,293:395:14084:293:9925:-630.48,-82.4766,0
chr14	69683943	.	A	T	149.807	.	AC=2;AF=1;AN=2;LEN=1;NS=1;TYPE=snp;Split primitives	GT	1|1
chr14	69683944	.	G	T	149.807	.	AC=2;AF=1;AN=2;LEN=1;NS=1;TYPE=snp;Split primitives	GT	1|1
chr14	69685297	.	G	A	94.2711	.	AB=0;ABP=0;AC=2;AF=1;AN=2;AO=3;CIGAR=1X;DP=11;DPB=11;DPRA=0;EPP=3.73412;EPPR=7.35324;GTI=0;LEN=1;MEANALT=1;MQM=255;MQMR=1;NS=1;NUMALT=1;ODDS=18.7906;PAIRED=0;PAIREDR=0;PAO=0;PQA=0;PQR=0;PRO=0;QA=101;QR=296;RO=8;RPL=2;RPP=3.73412;RPPR=7.35324;RPR=1;RUN=1;SAF=3;SAP=9.52472;SAR=0;SRF=4;SRP=3.0103;SRR=4;TYPE=snp	GT:DP:DPR:RO:QR:AO:QA:GL	1/1:11:11,3:8:296:3:101:-8.69683,-2.58149,0
chr14	69687272	.	G	T	118.896	.	AB=0;ABP=0;AC=2;AF=1;AN=2;AO=5;CIGAR=1X;DP=14;DPB=14;DPRA=0;EPP=13.8677;EPPR=9.04217;GTI=0;LEN=1;MEANALT=1;MQM=255;MQMR=29.2222;NS=1;NUMALT=1;ODDS=12.8357;PAIRED=0;PAIREDR=0;PAO=0;PQA=0;PQR=0;PRO=0;QA=180;QR=323;RO=9;RPL=4;RPP=6.91895;RPPR=3.25157;RPR=1;RUN=1;SAF=4;SAP=6.91895;SAR=1;SRF=6;SRP=5.18177;SRR=3;TYPE=snp	GT:DP:DPR:RO:QR:AO:QA:GL	1/1:14:14,5:9:323:5:180:-12.4603,-0.114672,0
chr14	69687277	.	C	T	126.138	.	AB=0;ABP=0;AC=2;AF=1;AN=2;AO=5;CIGAR=1X;DP=15;DPB=15;DPRA=0;EPP=13.8677;EPPR=10.8276;GTI=0;LEN=1;MEANALT=1;MQM=255;MQMR=26.4;NS=1;NUMALT=1;ODDS=14.425;PAIRED=0;PAIREDR=0;PAO=0;PQA=0;PQR=0;PRO=0;QA=185;QR=365;RO=10;RPL=4;RPP=6.91895;RPPR=3.0103;RPR=1;RUN=1;SAF=4;SAP=6.91895;SAR=1;SRF=7;SRP=6.48466;SRR=3;TYPE=snp	GT:DP:DPR:RO:QR:AO:QA:GL	1/1:15:15,5:10:365:5:185:-12.8342,-0.329678,0
chr14	69687286	.	A	C	131.873	.	AB=0;ABP=0;AC=2;AF=1;AN=2;AO=5;CIGAR=1X;DP=15;DPB=15;DPRA=0;EPP=13.8677;EPPR=6.48466;GTI=0;LEN=1;MEANALT=1;MQM=255;MQMR=26.4;NS=1;NUMALT=1;ODDS=15.7455;PAIRED=0;PAIREDR=0;PAO=0;PQA=0;PQR=0;PRO=0;QA=185;QR=292;RO=10;RPL=4;RPP=6.91895;RPPR=3.87889;RPR=1;RUN=1;SAF=4;SAP=6.91895;SAR=1;SRF=7;SRP=6.48466;SRR=3;TYPE=snp	GT:DP:DPR:RO:QR:AO:QA:GL	1/1:15:15,5:10:292:5:185:-13.7545,-1.24996,0
chr14	69687348	.	T	C	150.973	.	AB=0;ABP=0;AC=2;AF=1;AN=2;AO=4;CIGAR=1X;DP=11;DPB=11;DPRA=0;EPP=3.0103;EPPR=18.2106;GTI=0;LEN=1;MEANALT=1;MQM=255;MQMR=1;NS=1;NUMALT=1;ODDS=21.0491;PAIRED=0;PAIREDR=0;PAO=0;PQA=0;PQR=0;PRO=0;QA=148;QR=254;RO=7;RPL=1;RPP=5.18177;RPPR=5.80219;RPR=3;RUN=1;SAF=1;SAP=5.18177;SAR=3;SRF=5;SRP=5.80219;SRR=2;TYPE=snp	GT:DP:DPR:RO:QR:AO:QA:GL	1/1:11:11,4:7:254:4:148:-13.0502,-2.67152,0
chr14	69687380	.	T	C	176.292	.	AB=0;ABP=0;AC=2;AF=1;AN=2;AO=6;CIGAR=1X;DP=12;DPB=12;DPRA=0;EPP=16.0391;EPPR=4.45795;GTI=0;LEN=1;MEANALT=1;MQM=255;MQMR=1;NS=1;NUMALT=1;ODDS=20.2064;PAIRED=0;PAIREDR=0;PAO=0;PQA=0;PQR=0;PRO=0;QA=207;QR=222;RO=6;RPL=1;RPP=8.80089;RPPR=16.0391;RPR=5;RUN=1;SAF=1;SAP=8.80089;SAR=5;SRF=4;SRP=4.45795;SRR=2;TYPE=snp	GT:DP:DPR:RO:QR:AO:QA:GL	1/1:12:12,6:6:222:6:207:-18.4251,-3.06248,0
chr14	69687422	.	C	A	223.279	.	AB=0;ABP=0;AC=2;AF=1;AN=2;AO=8;CIGAR=1X;DP=14;DPB=14;DPRA=0;EPP=4.09604;EPPR=3.0103;GTI=0;LEN=1;MEANALT=1;MQM=255;MQMR=1;NS=1;NUMALT=1;ODDS=19.7224;PAIRED=0;PAIREDR=0;PAO=0;PQA=0;PQR=0;PRO=0;QA=252;QR=202;RO=6;RPL=3;RPP=4.09604;RPPR=4.45795;RPR=5;RUN=1;SAF=2;SAP=7.35324;SAR=6;SRF=1;SRP=8.80089;SRR=5;TYPE=snp	GT:DP:DPR:RO:QR:AO:QA:GL	1/1:14:14,8:6:202:8:252:-22.4458,-3.66522,0
chr14	69687428	.	G	A	243.463	.	AB=0;ABP=0;AC=2;AF=1;AN=2;AO=8;CIGAR=1X;DP=14;DPB=14;DPRA=0;EPP=3.0103;EPPR=3.0103;GTI=0;LEN=1;MEANALT=1;MQM=255;MQMR=1;NS=1;NUMALT=1;ODDS=19.7214;PAIRED=0;PAIREDR=0;PAO=0;PQA=0;PQR=0;PRO=0;QA=272;QR=207;RO=6;RPL=4;RPP=3.0103;RPPR=4.45795;RPR=4;RUN=1;SAF=2;SAP=7.35324;SAR=6;SRF=1;SRP=8.80089;SRR=5;TYPE=snp	GT:DP:DPR:RO:QR:AO:QA:GL	1/1:14:14,8:6:207:8:272:-24.2704,-3.66477,0
chr14	69688957	.	T	C	59.1978	.	AB=0;ABP=0;AC=2;AF=1;AN=2;AO=5;CIGAR=1X;DP=14;DPB=14;DPRA=0;EPP=6.91895;EPPR=14.8328;GTI=0;LEN=1;MEANALT=1;MQM=102.6;MQMR=1;NS=1;NUMALT=1;ODDS=13.6308;PAIRED=0;PAIREDR=0;PAO=0;PQA=0;PQR=0;PRO=0;QA=175;QR=323;RO=9;RPL=4;RPP=6.91895;RPPR=9.04217;RPR=1;RUN=1;SAF=5;SAP=13.8677;SAR=0;SRF=3;SRP=5.18177;SRR=6;TYPE=snp	GT:DP:DPR:RO:QR:AO:QA:GL	1/1:14:14,5:9:323:5:175:-5.34431,-3.39479,0
chr14	69689071	.	A	C	132.742	.	AB=0;ABP=0;AC=2;AF=1;AN=2;AO=88;CIGAR=1X;DP=246;DPB=246;DPRA=0;EPP=80.3937;EPPR=14.7923;GTI=0;LEN=1;MEANALT=2;MQM=87.5909;MQMR=5.91613;NS=1;NUMALT=1;ODDS=30.565;PAIRED=0;PAIREDR=0;PAO=0;PQA=0;PQR=0;PRO=0;QA=1216;QR=4668;RO=155;RPL=72;RPP=80.3937;RPPR=265.955;RPR=16;RUN=1;SAF=88;SAP=194.1;SAR=0;SRF=58;SRP=24.3187;SRR=97;TYPE=snp	GT:DP:DPR:RO:QR:AO:QA:GL	1/1:246:246,88:155:4668:88:1216:-20.1104,-51.0883,0
chr14	70134967	.	A	C	146.498	.	AC=2;AF=1;AN=2;LEN=1;NS=1;TYPE=snp;Split primitives	GT	1|1
chr14	70134971	.	G	A	146.498	.	AC=2;AF=1;AN=2;LEN=1;NS=1;TYPE=snp;Split primitives	GT	1|1
chr14	70141939	.	T	C	1147.45	.	AC=2;AF=1;AN=2;LEN=1;NS=1;TYPE=snp;Split primitives	GT	1|1
chr14	70141941	.	G	A	1147.45	.	AC=2;AF=1;AN=2;LEN=1;NS=1;TYPE=snp;Split primitives	GT	1|1
chr14	70310873	.	A	G	668.311	.	AB=0;ABP=0;AC=2;AF=1;AN=2;AO=24;CIGAR=1X;DP=25;DPB=25;DPRA=0;EPP=6.26751;EPPR=5.18177;GTI=0;LEN=1;MEANALT=1;MQM=233.833;MQMR=255;NS=1;NUMALT=1;ODDS=29.6035;PAIRED=0;PAIREDR=0;PAO=0;PQA=0;PQR=0;PRO=0;QA=888;QR=37;RO=1;RPL=16;RPP=8.80089;RPPR=5.18177;RPR=8;RUN=1;SAF=7;SAP=12.0581;SAR=17;SRF=0;SRP=5.18177;SRR=1;TYPE=snp	GT:DP:DPR:RO:QR:AO:QA:GL	1/1:25:25,24:1:37:24:888:-70.08,-3.82575,0
chr14	70443360	.	A	T	439.053	.	AB=0;ABP=0;AC=2;AF=1;AN=2;AO=17;CIGAR=1X;DP=17;DPB=17;DPRA=0;EPP=3.13803;EPPR=0;GTI=0;LEN=1;MEANALT=1;MQM=255;MQMR=0;NS=1;NUMALT=1;ODDS=28.1722;PAIRED=0;PAIREDR=0;PAO=0;PQA=0;PQR=0;PRO=0;QA=537;QR=0;RO=0;RPL=15;RPP=24.5973;RPPR=0;RPR=2;RUN=1;SAF=6;SAP=6.20364;SAR=11;SRF=0;SRP=0;SRR=0;TYPE=snp	GT:DP:DPR:RO:QR:AO:QA:GL	1/1:17:17,17:0:0:17:537:-48.6459,-5.11751,0
chr14	70443377	.	T	G	381.769	.	AB=0;ABP=0;AC=2;AF=1;AN=2;AO=14;CIGAR=1X;DP=14;DPB=14;DPRA=0;EPP=5.49198;EPPR=0;GTI=0;LEN=1;MEANALT=1;MQM=255;MQMR=0;NS=1;NUMALT=1;ODDS=24.0133;PAIRED=0;PAIREDR=0;PAO=0;PQA=0;PQR=0;PRO=0;QA=474;QR=0;RO=0;RPL=12;RPP=18.5208;RPPR=0;RPR=2;RUN=1;SAF=3;SAP=12.937;SAR=11;SRF=0;SRP=0;SRR=0;TYPE=snp	GT:DP:DPR:RO:QR:AO:QA:GL	1/1:14:14,14:0:0:14:474:-42.9986,-4.21442,0
chr14	70546932	.	A	T	1031.62	.	AB=0;ABP=0;AC=2;AF=1;AN=2;AO=39;CIGAR=1X;DP=40;DPB=40;DPRA=0;EPP=3.51141;EPPR=5.18177;GTI=0;LEN=1;MEANALT=1;MQM=255;MQMR=255;NS=1;NUMALT=1;ODDS=49.9279;PAIRED=0;PAIREDR=0;PAO=0;PQA=0;PQR=0;PRO=0;QA=1325;QR=37;RO=1;RPL=39;RPP=87.6977;RPPR=5.18177;RPR=0;RUN=1;SAF=21;SAP=3.51141;SAR=18;SRF=1;SRP=5.18177;SRR=0;TYPE=snp	GT:DP:DPR:RO:QR:AO:QA:GL	1/1:40:40,39:1:37:39:1325:-115.89,-8.3412,0
chr14	70696562	.	C	T	828.112	.	AB=0;ABP=0;AC=2;AF=1;AN=2;AO=32;CIGAR=1X;DP=35;DPB=35;DPRA=0;EPP=3.28173;EPPR=7.35324;GTI=0;LEN=1;MEANALT=2;MQM=255;MQMR=255;NS=1;NUMALT=1;ODDS=34.8625;PAIRED=0;PAIREDR=0;PAO=0;PQA=0;PQR=0;PRO=0;QA=1079;QR=69;RO=2;RPL=31;RPP=64.083;RPPR=7.35324;RPR=1;RUN=1;SAF=14;SAP=4.09604;SAR=18;SRF=0;SRP=7.35324;SRR=2;TYPE=snp	GT:DP:DPR:RO:QR:AO:QA:GL	1/1:35:35,32:2:69:32:1079:-90.9727,-3.84835,0
chr14	73364546	.	A	G	29665	.	AB=0;ABP=0;AC=2;AF=1;AN=2;AO=1095;CIGAR=1X;DP=1194;DPB=1194;DPRA=0;EPP=16.0213;EPPR=14.0174;GTI=0;LEN=1;MEANALT=3;MQM=245.489;MQMR=193.69;NS=1;NUMALT=1;ODDS=950.04;PAIRED=0;PAIREDR=0;PAO=0;PQA=0;PQR=0;PRO=0;QA=39252;QR=2699;RO=87;RPL=1065;RPP=2127.33;RPPR=108.464;RPR=30;RUN=1;SAF=610;SAP=33.9959;SAR=485;SRF=55;SRP=16.2139;SRR=32;TYPE=snp	GT:DP:DPR:RO:QR:AO:QA:GL	1/1:1194:1194,1095:87:2699:1095:39252:-3227.88,-171.064,0
chr14	74738429	.	T	A	191.505	.	AB=0;ABP=0;AC=2;AF=1;AN=2;AO=24;CIGAR=1X;DP=54;DPB=54;DPRA=0;EPP=20.744;EPPR=6.67934;GTI=0;LEN=1;MEANALT=2;MQM=255;MQMR=27.2759;NS=1;NUMALT=1;ODDS=34.5147;PAIRED=0;PAIREDR=0;PAO=0;PQA=0;PQR=0;PRO=0;QA=386;QR=897;RO=29;RPL=20;RPP=26.1727;RPPR=42.621;RPR=4;RUN=1;SAF=23;SAP=46.8017;SAR=1;SRF=10;SRP=9.07545;SRR=19;TYPE=snp	GT:DP:DPR:RO:QR:AO:QA:GL	1/1:54:54,24:29:897:24:386:-23.0035,-4.14052,0
chr14	75215109	.	C	T	1913.47	.	AB=0;ABP=0;AC=2;AF=1;AN=2;AO=64;CIGAR=1X;DP=66;DPB=66;DPRA=0;EPP=6.40323;EPPR=5.18177;GTI=0;LEN=1;MEANALT=2;MQM=251.031;MQMR=1;NS=1;NUMALT=1;ODDS=92.5518;PAIRED=0;PAIREDR=0;PAO=0;PQA=0;PQR=0;PRO=0;QA=2197;QR=22;RO=1;RPL=40;RPP=11.6962;RPPR=5.18177;RPR=24;RUN=1;SAF=31;SAP=3.14602;SAR=33;SRF=0;SRP=5.18177;SRR=1;TYPE=snp	GT:DP:DPR:RO:QR:AO:QA:GL	1/1:66:66,64:1:22:64:2197:-194.665,-19.5376,0
chr14	75719719	.	T	C	1515.23	.	AB=0;ABP=0;AC=2;AF=1;AN=2;AO=52;CIGAR=1X;DP=55;DPB=55;DPRA=0;EPP=11.1951;EPPR=7.35324;GTI=0;LEN=1;MEANALT=2;MQM=245.231;MQMR=255;NS=1;NUMALT=1;ODDS=60.6542;PAIRED=0;PAIREDR=0;PAO=0;PQA=0;PQR=0;PRO=0;QA=1856;QR=74;RO=2;RPL=39;RPP=31.2394;RPPR=7.35324;RPR=13;RUN=1;SAF=30;SAP=5.68288;SAR=22;SRF=0;SRP=7.35324;SRR=2;TYPE=snp	GT:DP:DPR:RO:QR:AO:QA:GL	1/1:55:55,52:2:74:52:1856:-156.559,-9.43562,0
chr14	75740539	.	C	A	411.554	.	AB=0;ABP=0;AC=2;AF=1;AN=2;AO=15;CIGAR=1X;DP=15;DPB=15;DPRA=0;EPP=3.15506;EPPR=0;GTI=0;LEN=1;MEANALT=1;MQM=238.067;MQMR=0;NS=1;NUMALT=1;ODDS=25.3996;PAIRED=0;PAIREDR=0;PAO=0;PQA=0;PQR=0;PRO=0;QA=526;QR=0;RO=0;RPL=12;RPP=14.7363;RPPR=0;RPR=3;RUN=1;SAF=8;SAP=3.15506;SAR=7;SRF=0;SRP=0;SRR=0;TYPE=snp	GT:DP:DPR:RO:QR:AO:QA:GL	1/1:15:15,15:0:0:15:526:-44.4266,-4.51545,0
chr14	75742359	.	T	C	433.873	.	AB=0;ABP=0;AC=2;AF=1;AN=2;AO=15;CIGAR=1X;DP=17;DPB=17;DPRA=0;EPP=3.15506;EPPR=5.18177;GTI=0;LEN=1;MEANALT=2;MQM=255;MQMR=255;NS=1;NUMALT=1;ODDS=19.2425;PAIRED=0;PAIREDR=0;PAO=0;PQA=0;PQR=0;PRO=0;QA=535;QR=32;RO=1;RPL=11;RPP=10.1038;RPPR=5.18177;RPR=4;RUN=1;SAF=6;SAP=4.31318;SAR=9;SRF=1;SRP=5.18177;SRR=0;TYPE=snp	GT:DP:DPR:RO:QR:AO:QA:GL	1/1:17:17,15:1:32:15:535:-45.3875,-1.84148,0
chr14	75845620	.	A	C	2475.05	.	AB=0;ABP=0;AC=2;AF=1;AN=2;AO=248;CIGAR=1X;DP=623;DPB=623;DPRA=0;EPP=250.138;EPPR=69.8505;GTI=0;LEN=1;MEANALT=3;MQM=251.927;MQMR=2.50296;NS=1;NUMALT=1;ODDS=569.902;PAIRED=0;PAIREDR=0;PAO=0;PQA=0;PQR=0;PRO=0;QA=3395;QR=9962;RO=338;RPL=208;RPP=250.138;RPPR=719.699;RPR=40;RUN=1;SAF=248;SAP=541.535;SAR=0;SRF=120;SRP=64.711;SRR=218;TYPE=snp	GT:DP:DPR:RO:QR:AO:QA:GL	1/1:623:623,248:338:9962:248:3395:-265.901,-140.386,0
chr14	76455039	.	A	C	235.206	.	AB=0;ABP=0;AC=2;AF=1;AN=2;AO=11;CIGAR=1X;DP=11;DPB=11;DPRA=0;EPP=26.8965;EPPR=0;GTI=0;LEN=1;MEANALT=1;MQM=255;MQMR=0;NS=1;NUMALT=1;ODDS=19.8544;PAIRED=0;PAIREDR=0;PAO=0;PQA=0;PQR=0;PRO=0;QA=368;QR=0;RO=0;RPL=0;RPP=26.8965;RPPR=0;RPR=11;RUN=1;SAF=0;SAP=26.8965;SAR=11;SRF=0;SRP=0;SRR=0;TYPE=snp	GT:DP:DPR:RO:QR:AO:QA:GL	1/1:11:11,11:0:0:11:368:-33.4545,-3.31133,0
chr14	77034802	.	G	A	796.309	.	AB=0;ABP=0;AC=2;AF=1;AN=2;AO=30;CIGAR=1X;DP=31;DPB=31;DPRA=0;EPP=7.64277;EPPR=5.18177;GTI=0;LEN=1;MEANALT=1;MQM=255;MQMR=255;NS=1;NUMALT=1;ODDS=38.8575;PAIRED=0;PAIREDR=0;PAO=0;PQA=0;PQR=0;PRO=0;QA=1017;QR=32;RO=1;RPL=29;RPP=59.7581;RPPR=5.18177;RPR=1;RUN=1;SAF=12;SAP=5.61607;SAR=18;SRF=1;SRP=5.18177;SRR=0;TYPE=snp	GT:DP:DPR:RO:QR:AO:QA:GL	1/1:31:31,30:1:32:30:1017:-88.669,-6.13193,0
chr14	77036505	.	T	G	284.125	.	AB=0;ABP=0;AC=2;AF=1;AN=2;AO=11;CIGAR=1X;DP=12;DPB=12;DPRA=0;EPP=3.20771;EPPR=5.18177;GTI=0;LEN=1;MEANALT=1;MQM=255;MQMR=255;NS=1;NUMALT=1;ODDS=13.467;PAIRED=0;PAIREDR=0;PAO=0;PQA=0;PQR=0;PRO=0;QA=377;QR=32;RO=1;RPL=10;RPP=19.0002;RPPR=5.18177;RPR=1;RUN=1;SAF=5;SAP=3.20771;SAR=6;SRF=0;SRP=5.18177;SRR=1;TYPE=snp	GT:DP:DPR:RO:QR:AO:QA:GL	1/1:12:12,11:1:32:11:377:-31.0727,-0.41236,0
chr14	77068841	.	A	G	1541.1	.	AB=0;ABP=0;AC=2;AF=1;AN=2;AO=55;CIGAR=1X;DP=57;DPB=57;DPRA=0;EPP=3.36563;EPPR=3.0103;GTI=0;LEN=1;MEANALT=1;MQM=250.382;MQMR=128;NS=1;NUMALT=1;ODDS=70.709;PAIRED=0;PAIREDR=0;PAO=0;PQA=0;PQR=0;PRO=0;QA=1843;QR=74;RO=2;RPL=43;RPP=40.9518;RPPR=7.35324;RPR=12;RUN=1;SAF=28;SAP=3.04978;SAR=27;SRF=1;SRP=3.0103;SRR=1;TYPE=snp	GT:DP:DPR:RO:QR:AO:QA:GL	1/1:57:57,55:2:74:55:1843:-159.799,-13.5487,0
chr14	78577456	.	C	T	308.804	.	AB=0;ABP=0;AC=2;AF=1;AN=2;AO=14;CIGAR=1X;DP=14;DPB=14;DPRA=0;EPP=5.49198;EPPR=0;GTI=0;LEN=1;MEANALT=1;MQM=255;MQMR=0;NS=1;NUMALT=1;ODDS=24.0133;PAIRED=0;PAIREDR=0;PAO=0;PQA=0;PQR=0;PRO=0;QA=407;QR=0;RO=0;RPL=14;RPP=33.4109;RPPR=0;RPR=0;RUN=1;SAF=9;SAP=5.49198;SAR=5;SRF=0;SRP=0;SRR=0;TYPE=snp	GT:DP:DPR:RO:QR:AO:QA:GL	1/1:14:14,14:0:0:14:407:-36.9207,-4.21442,0
chr14	78982247	.	G	A	348.489	.	AB=0;ABP=0;AC=2;AF=1;AN=2;AO=13;CIGAR=1X;DP=13;DPB=13;DPRA=0;EPP=3.17734;EPPR=0;GTI=0;LEN=1;MEANALT=1;MQM=255;MQMR=0;NS=1;NUMALT=1;ODDS=22.627;PAIRED=0;PAIREDR=0;PAO=0;PQA=0;PQR=0;PRO=0;QA=442;QR=0;RO=0;RPL=13;RPP=31.2394;RPPR=0;RPR=0;RUN=1;SAF=6;SAP=3.17734;SAR=7;SRF=0;SRP=0;SRR=0;TYPE=snp	GT:DP:DPR:RO:QR:AO:QA:GL	1/1:13:13,13:0:0:13:442:-40.12,-3.91339,0
chr14	79020582	.	G	A	493.575	.	AB=0;ABP=0;AC=2;AF=1;AN=2;AO=19;CIGAR=1X;DP=19;DPB=19;DPRA=0;EPP=5.8675;EPPR=0;GTI=0;LEN=1;MEANALT=1;MQM=241.632;MQMR=0;NS=1;NUMALT=1;ODDS=30.9448;PAIRED=0;PAIREDR=0;PAO=0;PQA=0;PQR=0;PRO=0;QA=601;QR=0;RO=0;RPL=14;RPP=12.2676;RPPR=0;RPR=5;RUN=1;SAF=6;SAP=8.61041;SAR=13;SRF=0;SRP=0;SRR=0;TYPE=snp	GT:DP:DPR:RO:QR:AO:QA:GL	1/1:19:19,19:0:0:19:601:-53.3149,-5.71957,0
chr14	79106210	.	T	C	671.512	.	AB=0;ABP=0;AC=2;AF=1;AN=2;AO=28;CIGAR=1X;DP=29;DPB=29;DPRA=0;EPP=22.8638;EPPR=5.18177;GTI=0;LEN=1;MEANALT=1;MQM=255;MQMR=255;NS=1;NUMALT=1;ODDS=35.0003;PAIRED=0;PAIREDR=0;PAO=0;PQA=0;PQR=0;PRO=0;QA=921;QR=37;RO=1;RPL=1;RPP=55.4358;RPPR=5.18177;RPR=27;RUN=1;SAF=5;SAP=28.1373;SAR=23;SRF=1;SRP=5.18177;SRR=0;TYPE=snp	GT:DP:DPR:RO:QR:AO:QA:GL	1/1:29:29,28:1:37:28:921:-79.5189,-5.02987,0
chr14	79106220	.	A	T	802.609	.	AB=0;ABP=0;AC=2;AF=1;AN=2;AO=32;CIGAR=1X;DP=32;DPB=32;DPRA=0;EPP=20.3821;EPPR=0;GTI=0;LEN=1;MEANALT=1;MQM=255;MQMR=0;NS=1;NUMALT=1;ODDS=48.9666;PAIRED=0;PAIREDR=0;PAO=0;PQA=0;PQR=0;PRO=0;QA=1042;QR=0;RO=0;RPL=1;RPP=64.083;RPPR=0;RPR=31;RUN=1;SAF=7;SAP=24.9965;SAR=25;SRF=0;SRP=0;SRR=0;TYPE=snp	GT:DP:DPR:RO:QR:AO:QA:GL	1/1:32:32,32:0:0:32:1042:-94.1056,-9.63296,0
chr14	88123141	.	G	A	149.72	.	AB=0;ABP=0;AC=2;AF=1;AN=2;AO=13;CIGAR=1X;DP=15;DPB=15;DPRA=0;EPP=16.5402;EPPR=0;GTI=0;LEN=1;MEANALT=3;MQM=255;MQMR=0;NS=1;NUMALT=1;ODDS=22.627;PAIRED=0;PAIREDR=0;PAO=0;PQA=0;PQR=0;PRO=0;QA=221;QR=0;RO=0;RPL=10;RPP=11.1951;RPPR=0;RPR=3;RUN=1;SAF=10;SAP=11.1951;SAR=3;SRF=0;SRP=0;SRR=0;TYPE=snp	GT:DP:DPR:RO:QR:AO:QA:GL	1/1:15:15,13:0:0:13:221:-19.9073,-3.91339,0
chr14	88123593	.	G	A	235.112	.	AB=0;ABP=0;AC=2;AF=1;AN=2;AO=11;CIGAR=1X;DP=15;DPB=15;DPRA=0;EPP=4.78696;EPPR=5.18177;GTI=0;LEN=1;MEANALT=2;MQM=255;MQMR=1;NS=1;NUMALT=1;ODDS=8.96917;PAIRED=0;PAIREDR=0;PAO=0;PQA=0;PQR=0;PRO=0;QA=281;QR=32;RO=1;RPL=7;RPP=4.78696;RPPR=5.18177;RPR=4;RUN=1;SAF=3;SAP=7.94546;SAR=8;SRF=1;SRP=5.18177;SRR=0;TYPE=snp	GT:DP:DPR:RO:QR:AO:QA:GL	1/1:15:15,11:1:32:11:281:-25.2876,-3.57159,0
chr14	101982578	.	C	T	896.326	.	AB=0;ABP=0;AC=2;AF=1;AN=2;AO=124;CIGAR=1X;DP=132;DPB=132;DPRA=0;EPP=16.7396;EPPR=0;GTI=0;LEN=1;MEANALT=3;MQM=82.9355;MQMR=0;NS=1;NUMALT=1;ODDS=176.506;PAIRED=0;PAIREDR=0;PAO=0;PQA=0;PQR=0;PRO=0;QA=4129;QR=0;RO=0;RPL=121;RPP=246.846;RPPR=0;RPR=3;RUN=1;SAF=75;SAP=14.8483;SAR=49;SRF=0;SRP=0;SRR=0;TYPE=snp	GT:DP:DPR:RO:QR:AO:QA:GL	1/1:132:132,124:0:0:124:4129:-126.317,-37.3277,0
chr14	103127931	.	G	A	335.447	.	AB=0;ABP=0;AC=2;AF=1;AN=2;AO=13;CIGAR=1X;DP=14;DPB=14;DPRA=0;EPP=7.18621;EPPR=5.18177;GTI=0;LEN=1;MEANALT=1;MQM=255;MQMR=255;NS=1;NUMALT=1;ODDS=14.9341;PAIRED=0;PAIREDR=0;PAO=0;PQA=0;PQR=0;PRO=0;QA=427;QR=37;RO=1;RPL=7;RPP=3.17734;RPPR=5.18177;RPR=6;RUN=1;SAF=6;SAP=3.17734;SAR=7;SRF=0;SRP=5.18177;SRR=1;TYPE=snp	GT:DP:DPR:RO:QR:AO:QA:GL	1/1:14:14,13:1:37:13:427:-35.0585,-0.51442,0
chr14	103140907	.	A	G	396.033	.	AB=0;ABP=0;AC=2;AF=1;AN=2;AO=14;CIGAR=1X;DP=15;DPB=15;DPRA=0;EPP=3.63072;EPPR=5.18177;GTI=0;LEN=1;MEANALT=1;MQM=255;MQMR=255;NS=1;NUMALT=1;ODDS=17.4027;PAIRED=0;PAIREDR=0;PAO=0;PQA=0;PQR=0;PRO=0;QA=503;QR=32;RO=1;RPL=2;RPP=18.5208;RPPR=5.18177;RPR=12;RUN=1;SAF=6;SAP=3.63072;SAR=8;SRF=1;SRP=5.18177;SRR=0;TYPE=snp	GT:DP:DPR:RO:QR:AO:QA:GL	1/1:15:15,14:1:32:14:503:-42.4293,-1.31545,0
chr14	104715772	.	A	C	417.922	.	AC=2;AF=1;AN=2;LEN=1;NS=1;TYPE=snp;Split primitives	GT	1|1
chr14	104715773	.	C	G	417.922	.	AC=2;AF=1;AN=2;LEN=1;NS=1;TYPE=snp;Split primitives	GT	1|1
chr14	104715782	.	C	G	79234.1	.	AB=0;ABP=0;AC=2;AF=1;AN=2;AO=2890;CIGAR=1X;DP=2907;DPB=2907;DPRA=0;EPP=1084.99;EPPR=4.45795;GTI=0;LEN=1;MEANALT=2;MQM=254.209;MQMR=255;NS=1;NUMALT=1;ODDS=3949.16;PAIRED=0;PAIREDR=0;PAO=0;PQA=0;PQR=0;PRO=0;QA=100460;QR=173;RO=6;RPL=2;RPP=6261.21;RPPR=16.0391;RPR=2888;RUN=1;SAF=2045;SAP=1084.99;SAR=845;SRF=4;SRP=4.45795;SRR=2;TYPE=snp	GT:DP:DPR:RO:QR:AO:QA:GL	1/1:2907:2907,2890:6:173:2890:100460:-9010.36,-856.161,0
chr14	104715799	.	C	G	181224	.	AB=0;ABP=0;AC=2;AF=1;AN=2;AO=6503;CIGAR=1X;DP=6545;DPB=6545;DPRA=0;EPP=427.13;EPPR=36.0317;GTI=0;LEN=1;MEANALT=3;MQM=254.336;MQMR=255;NS=1;NUMALT=1;ODDS=8724.92;PAIRED=0;PAIREDR=0;PAO=0;PQA=0;PQR=0;PRO=0;QA=225279;QR=924;RO=29;RPL=2;RPP=14106.7;RPPR=65.983;RPR=6501;RUN=1;SAF=2688;SAP=427.13;SAR=3815;SRF=25;SRP=36.0317;SRR=4;TYPE=snp	GT:DP:DPR:RO:QR:AO:QA:GL	1/1:6545:6545,6503:29:924:6503:225279:-20144.5,-1883.08,0
chr14	105293080	.	A	C	265.06	.	AB=0;ABP=0;AC=2;AF=1;AN=2;AO=10;CIGAR=1X;DP=11;DPB=11;DPRA=0;EPP=3.87889;EPPR=5.18177;GTI=0;LEN=1;MEANALT=1;MQM=255;MQMR=255;NS=1;NUMALT=1;ODDS=12.1677;PAIRED=0;PAIREDR=0;PAO=0;PQA=0;PQR=0;PRO=0;QA=341;QR=32;RO=1;RPL=5;RPP=3.0103;RPPR=5.18177;RPR=5;RUN=1;SAF=7;SAP=6.48466;SAR=3;SRF=1;SRP=5.18177;SRR=0;TYPE=snp	GT:DP:DPR:RO:QR:AO:QA:GL	1/1:11:11,10:1:32:10:341:-27.831,-0.11133,0
chr14	105681954	.	T	C	3792.83	.	AB=0;ABP=0;AC=2;AF=1;AN=2;AO=196;CIGAR=1X;DP=241;DPB=241;DPRA=0;EPP=4.60567;EPPR=4.78696;GTI=0;LEN=1;MEANALT=3;MQM=255;MQMR=255;NS=1;NUMALT=1;ODDS=186.484;PAIRED=0;PAIREDR=0;PAO=0;PQA=0;PQR=0;PRO=0;QA=4598;QR=334;RO=11;RPL=87;RPP=8.37251;RPPR=3.20771;RPR=109;RUN=1;SAF=121;SAP=26.4533;SAR=75;SRF=4;SRP=4.78696;SRR=7;TYPE=snp	GT:DP:DPR:RO:QR:AO:QA:GL	1/1:241:241,196:11:334:196:4598:-383.832,-32.2006,0
chr14	105682061	.	A	G	3946.05	.	AB=0;ABP=0;AC=2;AF=1;AN=2;AO=189;CIGAR=1X;DP=206;DPB=206;DPRA=0;EPP=48.6112;EPPR=3.73412;GTI=0;LEN=1;MEANALT=2;MQM=255;MQMR=170.333;NS=1;NUMALT=1;ODDS=249.156;PAIRED=0;PAIREDR=0;PAO=0;PQA=0;PQR=0;PRO=0;QA=4672;QR=87;RO=3;RPL=54;RPP=78.3914;RPPR=3.73412;RPR=135;RUN=1;SAF=57;SAP=67.6375;SAR=132;SRF=2;SRP=3.73412;SRR=1;TYPE=snp	GT:DP:DPR:RO:QR:AO:QA:GL	1/1:206:206,189:3:87:189:4672:-416.012,-53.1962,0
chr14	113314802	.	A	G	1291	.	AB=0;ABP=0;AC=2;AF=1;AN=2;AO=118;CIGAR=1X;DP=119;DPB=119;DPRA=0;EPP=109.302;EPPR=0;GTI=0;LEN=1;MEANALT=2;MQM=123.695;MQMR=0;NS=1;NUMALT=1;ODDS=168.188;PAIRED=0;PAIREDR=0;PAO=0;PQA=0;PQR=0;PRO=0;QA=4008;QR=0;RO=0;RPL=0;RPP=259.244;RPPR=0;RPR=118;RUN=1;SAF=97;SAP=109.302;SAR=21;SRF=0;SRP=0;SRR=0;TYPE=snp	GT:DP:DPR:RO:QR:AO:QA:GL	1/1:119:119,118:0:0:118:4008:-189.707,-35.5215,0
chr14	118127499	.	A	G	1480.39	.	AB=0;ABP=0;AC=2;AF=1;AN=2;AO=54;CIGAR=1X;DP=58;DPB=58;DPRA=0;EPP=3.6537;EPPR=3.73412;GTI=0;LEN=1;MEANALT=2;MQM=255;MQMR=255;NS=1;NUMALT=1;ODDS=55.3568;PAIRED=0;PAIREDR=0;PAO=0;PQA=0;PQR=0;PRO=0;QA=1915;QR=106;RO=3;RPL=53;RPP=111.745;RPPR=9.52472;RPR=1;RUN=1;SAF=26;SAP=3.17115;SAR=28;SRF=1;SRP=3.73412;SRR=2;TYPE=snp	GT:DP:DPR:RO:QR:AO:QA:GL	1/1:58:58,54:3:106:54:1915:-162.819,-7.59371,0
chr14	118181940	.	G	A	666.097	.	AB=0;ABP=0;AC=2;AF=1;AN=2;AO=26;CIGAR=1X;DP=26;DPB=26;DPRA=0;EPP=15.0369;EPPR=0;GTI=0;LEN=1;MEANALT=1;MQM=255;MQMR=0;NS=1;NUMALT=1;ODDS=40.6488;PAIRED=0;PAIREDR=0;PAO=0;PQA=0;PQR=0;PRO=0;QA=868;QR=0;RO=0;RPL=0;RPP=59.4686;RPPR=0;RPR=26;RUN=1;SAF=19;SAP=15.0369;SAR=7;SRF=0;SRP=0;SRR=0;TYPE=snp	GT:DP:DPR:RO:QR:AO:QA:GL	1/1:26:26,26:0:0:26:868:-78.4538,-7.82678,0
chr14	118181975	.	G	A	724.838	.	AB=0;ABP=0;AC=2;AF=1;AN=2;AO=25;CIGAR=1X;DP=26;DPB=26;DPRA=0;EPP=13.5202;EPPR=0;GTI=0;LEN=1;MEANALT=2;MQM=255;MQMR=0;NS=1;NUMALT=1;ODDS=39.2625;PAIRED=0;PAIREDR=0;PAO=0;PQA=0;PQR=0;PRO=0;QA=895;QR=0;RO=0;RPL=3;RPP=34.3664;RPPR=0;RPR=22;RUN=1;SAF=19;SAP=17.6895;SAR=6;SRF=0;SRP=0;SRR=0;TYPE=snp	GT:DP:DPR:RO:QR:AO:QA:GL	1/1:26:26,25:0:0:25:895:-80.7692,-7.52575,0
chr14	118182054	.	C	T	546.123	.	AB=0;ABP=0;AC=2;AF=1;AN=2;AO=19;CIGAR=1X;DP=19;DPB=19;DPRA=0;EPP=12.2676;EPPR=0;GTI=0;LEN=1;MEANALT=1;MQM=255;MQMR=0;NS=1;NUMALT=1;ODDS=30.9448;PAIRED=0;PAIREDR=0;PAO=0;PQA=0;PQR=0;PRO=0;QA=703;QR=0;RO=0;RPL=19;RPP=44.2683;RPPR=0;RPR=0;RUN=1;SAF=14;SAP=12.2676;SAR=5;SRF=0;SRP=0;SRR=0;TYPE=snp	GT:DP:DPR:RO:QR:AO:QA:GL	1/1:19:19,19:0:0:19:703:-63.64,-5.71957,0
chr14	118883375	.	A	T	1040.42	.	AB=0;ABP=0;AC=2;AF=1;AN=2;AO=38;CIGAR=1X;DP=41;DPB=41;DPRA=0;EPP=5.06748;EPPR=3.73412;GTI=0;LEN=1;MEANALT=1;MQM=255;MQMR=255;NS=1;NUMALT=1;ODDS=39.6622;PAIRED=0;PAIREDR=0;PAO=0;PQA=0;PQR=0;PRO=0;QA=1322;QR=77;RO=3;RPL=35;RPP=61.5258;RPPR=9.52472;RPR=3;RUN=1;SAF=23;SAP=6.66752;SAR=15;SRF=1;SRP=3.73412;SRR=2;TYPE=snp	GT:DP:DPR:RO:QR:AO:QA:GL	1/1:41:41,38:3:77:38:1322:-112.141,-5.15556,0
chr14	118887087	.	T	C	1286.42	.	AB=0;ABP=0;AC=2;AF=1;AN=2;AO=45;CIGAR=1X;DP=47;DPB=47;DPRA=0;EPP=4.21667;EPPR=3.0103;GTI=0;LEN=1;MEANALT=1;MQM=255;MQMR=255;NS=1;NUMALT=1;ODDS=49.3608;PAIRED=0;PAIREDR=0;PAO=0;PQA=0;PQR=0;PRO=0;QA=1595;QR=74;RO=2;RPL=40;RPP=62.1226;RPPR=7.35324;RPR=5;RUN=1;SAF=22;SAP=3.05855;SAR=23;SRF=1;SRP=3.0103;SRR=1;TYPE=snp	GT:DP:DPR:RO:QR:AO:QA:GL	1/1:47:47,45:2:74:45:1595:-136.874,-7.11841,0
chr14	118899992	.	T	C	899.61	.	AB=0;ABP=0;AC=2;AF=1;AN=2;AO=33;CIGAR=1X;DP=35;DPB=35;DPRA=0;EPP=3.60252;EPPR=5.18177;GTI=0;LEN=1;MEANALT=2;MQM=255;MQMR=255;NS=1;NUMALT=1;ODDS=43.6608;PAIRED=0;PAIREDR=0;PAO=0;PQA=0;PQR=0;PRO=0;QA=1152;QR=32;RO=1;RPL=33;RPP=74.6689;RPPR=5.18177;RPR=0;RUN=1;SAF=18;SAP=3.60252;SAR=15;SRF=0;SRP=5.18177;SRR=1;TYPE=snp	GT:DP:DPR:RO:QR:AO:QA:GL	1/1:35:35,33:1:32:33:1152:-100.828,-7.35502,0
chr14	118906904	.	T	C	1408.03	.	AB=0;ABP=0;AC=2;AF=1;AN=2;AO=51;CIGAR=1X;DP=55;DPB=55;DPRA=0;EPP=10.206;EPPR=11.6962;GTI=0;LEN=1;MEANALT=1;MQM=250.02;MQMR=255;NS=1;NUMALT=1;ODDS=44.9069;PAIRED=0;PAIREDR=0;PAO=0;PQA=0;PQR=0;PRO=0;QA=1852;QR=148;RO=4;RPL=47;RPP=81.7368;RPPR=11.6962;RPR=4;RUN=1;SAF=21;SAP=6.45911;SAR=30;SRF=4;SRP=11.6962;SRR=0;TYPE=snp	GT:DP:DPR:RO:QR:AO:QA:GL	1/1:55:55,51:4:148:51:1852:-150.106,-2.86665,0
chr14	119061258	.	G	A	308.177	.	AB=0;ABP=0;AC=2;AF=1;AN=2;AO=13;CIGAR=1X;DP=15;DPB=15;DPRA=0;EPP=3.17734;EPPR=5.18177;GTI=0;LEN=1;MEANALT=2;MQM=255;MQMR=255;NS=1;NUMALT=1;ODDS=16.6035;PAIRED=0;PAIREDR=0;PAO=0;PQA=0;PQR=0;PRO=0;QA=422;QR=32;RO=1;RPL=13;RPP=31.2394;RPPR=5.18177;RPR=0;RUN=1;SAF=7;SAP=3.17734;SAR=6;SRF=1;SRP=5.18177;SRR=0;TYPE=snp	GT:DP:DPR:RO:QR:AO:QA:GL	1/1:15:15,13:1:32:13:422:-35.1857,-1.23942,0

## Sheet: Table S2
Heterozygous variants Sall2 +/-
##fileformat=VCFv4.1
##fileDate=20171028
##source=freeBayes v1.0.2-29-g41c1313
##reference=/galaxy/data/mm10/sam_index/mm10.fa
##contig=<ID=chr1,length=195471971>
##contig=<ID=chr10,length=130694993>
##contig=<ID=chr11,length=122082543>
##contig=<ID=chr12,length=120129022>
##contig=<ID=chr13,length=120421639>
##contig=<ID=chr14,length=124902244>
##contig=<ID=chr15,length=104043685>
##contig=<ID=chr16,length=98207768>
##contig=<ID=chr17,length=94987271>
##contig=<ID=chr18,length=90702639>
##contig=<ID=chr19,length=61431566>
##contig=<ID=chr1_GL456210_random,length=169725>
##contig=<ID=chr1_GL456211_random,length=241735>
##contig=<ID=chr1_GL456212_random,length=153618>
##contig=<ID=chr1_GL456213_random,length=39340>
##contig=<ID=chr1_GL456221_random,length=206961>
##contig=<ID=chr2,length=182113224>
##contig=<ID=chr3,length=160039680>
##contig=<ID=chr4,length=156508116>
##contig=<ID=chr4_GL456216_random,length=66673>
##contig=<ID=chr4_JH584292_random,length=14945>
##contig=<ID=chr4_GL456350_random,length=227966>
##contig=<ID=chr4_JH584293_random,length=207968>
##contig=<ID=chr4_JH584294_random,length=191905>
##contig=<ID=chr4_JH584295_random,length=1976>
##contig=<ID=chr5,length=151834684>
##contig=<ID=chr5_JH584296_random,length=199368>
##contig=<ID=chr5_JH584297_random,length=205776>
##contig=<ID=chr5_JH584298_random,length=184189>
##contig=<ID=chr5_GL456354_random,length=195993>
##contig=<ID=chr5_JH584299_random,length=953012>
##contig=<ID=chr6,length=149736546>
##contig=<ID=chr7,length=145441459>
##contig=<ID=chr7_GL456219_random,length=175968>
##contig=<ID=chr8,length=129401213>
##contig=<ID=chr9,length=124595110>
##contig=<ID=chrM,length=16299>
##contig=<ID=chrX,length=171031299>
##contig=<ID=chrX_GL456233_random,length=336933>
##contig=<ID=chrY,length=91744698>
##contig=<ID=chrY_JH584300_random,length=182347>
##contig=<ID=chrY_JH584301_random,length=259875>
##contig=<ID=chrY_JH584302_random,length=155838>
##contig=<ID=chrY_JH584303_random,length=158099>
##contig=<ID=chrUn_GL456239,length=40056>
##contig=<ID=chrUn_GL456367,length=42057>
##contig=<ID=chrUn_GL456378,length=31602>
##contig=<ID=chrUn_GL456381,length=25871>
##contig=<ID=chrUn_GL456382,length=23158>
##contig=<ID=chrUn_GL456383,length=38659>
##contig=<ID=chrUn_GL456385,length=35240>
##contig=<ID=chrUn_GL456390,length=24668>
##contig=<ID=chrUn_GL456392,length=23629>
##contig=<ID=chrUn_GL456393,length=55711>
##contig=<ID=chrUn_GL456394,length=24323>
##contig=<ID=chrUn_GL456359,length=22974>
##contig=<ID=chrUn_GL456360,length=31704>
##contig=<ID=chrUn_GL456396,length=21240>
##contig=<ID=chrUn_GL456372,length=28664>
##contig=<ID=chrUn_GL456387,length=24685>
##contig=<ID=chrUn_GL456389,length=28772>
##contig=<ID=chrUn_GL456370,length=26764>
##contig=<ID=chrUn_GL456379,length=72385>
##contig=<ID=chrUn_GL456366,length=47073>
##contig=<ID=chrUn_GL456368,length=20208>
##contig=<ID=chrUn_JH584304,length=114452>
##phasing=none
##commandline="freebayes --region chrY_JH584303_random:0..158099 --bam b_0.bam --fasta-reference /galaxy/data/mm10/sam_index/mm10.fa --vcf ./vcf_output/part_chrY_JH584303_random:0..158099.vcf"
##filter="DP > 10 QUAL > 30"
##INFO=<ID=NS,Number=1,Type=Integer,Description="Number of samples with data">
##INFO=<ID=DP,Number=1,Type=Integer,Description="Total read depth at the locus">
##INFO=<ID=DPB,Number=1,Type=Float,Description="Total read depth per bp at the locus; bases in reads overlapping / bases in haplotype">
##INFO=<ID=AC,Number=A,Type=Integer,Description="Total number of alternate alleles in called genotypes">
##INFO=<ID=AN,Number=1,Type=Integer,Description="Total number of alleles in called genotypes">
##INFO=<ID=AF,Number=A,Type=Float,Description="Estimated allele frequency in the range (0,1]">
##INFO=<ID=RO,Number=1,Type=Integer,Description="Reference allele observation count, with partial observations recorded fractionally">
##INFO=<ID=AO,Number=A,Type=Integer,Description="Alternate allele observations, with partial observations recorded fractionally">
##INFO=<ID=PRO,Number=1,Type=Float,Description="Reference allele observation count, with partial observations recorded fractionally">
##INFO=<ID=PAO,Number=A,Type=Float,Description="Alternate allele observations, with partial observations recorded fractionally">
##INFO=<ID=QR,Number=1,Type=Integer,Description="Reference allele quality sum in phred">
##INFO=<ID=QA,Number=A,Type=Integer,Description="Alternate allele quality sum in phred">
##INFO=<ID=PQR,Number=1,Type=Float,Description="Reference allele quality sum in phred for partial observations">
##INFO=<ID=PQA,Number=A,Type=Float,Description="Alternate allele quality sum in phred for partial observations">
##INFO=<ID=SRF,Number=1,Type=Integer,Description="Number of reference observations on the forward strand">
##INFO=<ID=SRR,Number=1,Type=Integer,Description="Number of reference observations on the reverse strand">
##INFO=<ID=SAF,Number=A,Type=Integer,Description="Number of alternate observations on the forward strand">
##INFO=<ID=SAR,Number=A,Type=Integer,Description="Number of alternate observations on the reverse strand">
##INFO=<ID=SRP,Number=1,Type=Float,Description="Strand balance probability for the reference allele: Phred-scaled upper-bounds estimate of the probability of observing the deviation between SRF and SRR given E(SRF/SRR) ~ 0.5, derived using Hoeffding's inequality">
##INFO=<ID=SAP,Number=A,Type=Float,Description="Strand balance probability for the alternate allele: Phred-scaled upper-bounds estimate of the probability of observing the deviation between SAF and SAR given E(SAF/SAR) ~ 0.5, derived using Hoeffding's inequality">
##INFO=<ID=AB,Number=A,Type=Float,Description="Allele balance at heterozygous sites: a number between 0 and 1 representing the ratio of reads showing the reference allele to all reads, considering only reads from individuals called as heterozygous">
##INFO=<ID=ABP,Number=A,Type=Float,Description="Allele balance probability at heterozygous sites: Phred-scaled upper-bounds estimate of the probability of observing the deviation between ABR and ABA given E(ABR/ABA) ~ 0.5, derived using Hoeffding's inequality">
##INFO=<ID=RUN,Number=A,Type=Integer,Description="Run length: the number of consecutive repeats of the alternate allele in the reference genome">
##INFO=<ID=RPP,Number=A,Type=Float,Description="Read Placement Probability: Phred-scaled upper-bounds estimate of the probability of observing the deviation between RPL and RPR given E(RPL/RPR) ~ 0.5, derived using Hoeffding's inequality">
##INFO=<ID=RPPR,Number=1,Type=Float,Description="Read Placement Probability for reference observations: Phred-scaled upper-bounds estimate of the probability of observing the deviation between RPL and RPR given E(RPL/RPR) ~ 0.5, derived using Hoeffding's inequality">
##INFO=<ID=RPL,Number=A,Type=Float,Description="Reads Placed Left: number of reads supporting the alternate balanced to the left (5') of the alternate allele">
##INFO=<ID=RPR,Number=A,Type=Float,Description="Reads Placed Right: number of reads supporting the alternate balanced to the right (3') of the alternate allele">
##INFO=<ID=EPP,Number=A,Type=Float,Description="End Placement Probability: Phred-scaled upper-bounds estimate of the probability of observing the deviation between EL and ER given E(EL/ER) ~ 0.5, derived using Hoeffding's inequality">
##INFO=<ID=EPPR,Number=1,Type=Float,Description="End Placement Probability for reference observations: Phred-scaled upper-bounds estimate of the probability of observing the deviation between EL and ER given E(EL/ER) ~ 0.5, derived using Hoeffding's inequality">
##INFO=<ID=DPRA,Number=A,Type=Float,Description="Alternate allele depth ratio. Ratio between depth in samples with each called alternate allele and those without.">
##INFO=<ID=ODDS,Number=1,Type=Float,Description="The log odds ratio of the best genotype combination to the second-best.">
##INFO=<ID=GTI,Number=1,Type=Integer,Description="Number of genotyping iterations required to reach convergence or bailout.">
##INFO=<ID=TYPE,Number=A,Type=String,Description="The type of allele, either snp, mnp, ins, del, or complex.">
##INFO=<ID=CIGAR,Number=A,Type=String,Description="The extended CIGAR representation of each alternate allele, with the exception that '=' is replaced by 'M' to ease VCF parsing. Note that INDEL alleles do not have the first matched base (which is provided by default, per the spec) referred to by the CIGAR.">
##INFO=<ID=NUMALT,Number=1,Type=Integer,Description="Number of unique non-reference alleles in called genotypes at this position.">
##INFO=<ID=MEANALT,Number=A,Type=Float,Description="Mean number of unique non-reference allele observations per sample with the corresponding alternate alleles.">
##INFO=<ID=LEN,Number=A,Type=Integer,Description="allele length">
##INFO=<ID=MQM,Number=A,Type=Float,Description="Mean mapping quality of observed alternate alleles">
##INFO=<ID=MQMR,Number=1,Type=Float,Description="Mean mapping quality of observed reference alleles">
##INFO=<ID=PAIRED,Number=A,Type=Float,Description="Proportion of observed alternate alleles which are supported by properly paired read fragments">
##INFO=<ID=PAIREDR,Number=1,Type=Float,Description="Proportion of observed reference alleles which are supported by properly paired read fragments">
##INFO=<ID=MIN_DP,Number=1,Type=Integer,Description="Minimum depth in gVCF output block.">
##INFO=<ID=END,Number=1,Type=Integer,Description="Last position (inclusive) in gVCF output record.">
##FORMAT=<ID=GT,Number=1,Type=String,Description="Genotype">
##FORMAT=<ID=GQ,Number=1,Type=Float,Description="Genotype Quality, the Phred-scaled marginal (or unconditional) probability of the called genotype">
##FORMAT=<ID=GL,Number=G,Type=Float,Description="Genotype Likelihood, log10-scaled likelihoods of the data given the called genotype for each possible genotype generated from the reference and alternate alleles given the sample ploidy">
##FORMAT=<ID=DP,Number=1,Type=Integer,Description="Read Depth">
##FORMAT=<ID=DPR,Number=A,Type=Integer,Description="Number of observation for each allele">
##FORMAT=<ID=RO,Number=1,Type=Integer,Description="Reference allele observation count">
##FORMAT=<ID=QR,Number=1,Type=Integer,Description="Sum of quality of the reference observations">
##FORMAT=<ID=AO,Number=A,Type=Integer,Description="Alternate allele observation count">
##FORMAT=<ID=QA,Number=A,Type=Integer,Description="Sum of quality of the alternate observations">
##FORMAT=<ID=MIN_DP,Number=1,Type=Integer,Description="Minimum depth in gVCF output block.">
##INFO=<ID=Split primitives,Number=0,Type=Flag,Description="The allele was parsed using vcfallelicprimitives.">
#CHROM	POS	ID	REF	ALT	QUAL	FILTER	INFO	FORMAT	unknown
chr14	7915264	.	T	G	76.6423	.	AB=0.575758;ABP=4.65535;AC=1;AF=0.5;AN=2;AO=19;CIGAR=1X;DP=33;DPB=33;DPRA=0;EPP=36.0395;EPPR=7.18621;GTI=0;LEN=1;MEANALT=2;MQM=241.632;MQMR=118.231;NS=1;NUMALT=1;ODDS=6.87592;PAIRED=0;PAIREDR=0;PAO=0;PQA=0;PQR=0;PRO=0;QA=368;QR=287;RO=13;RPL=18;RPP=36.0395;RPPR=4.51363;RPR=1;RUN=1;SAF=0;SAP=44.2683;SAR=19;SRF=4;SRP=7.18621;SRR=9;TYPE=snp	GT:DP:DPR:RO:QR:AO:QA:GL	0/1:33:33,19:13:287:19:368:-22.371,0,-3.02797
chr14	7926385	.	A	C	30.9845	.	AB=0.88;ABP=34.3664;AC=1;AF=0.5;AN=2;AO=22;CIGAR=1X;DP=25;DPB=25;DPRA=0;EPP=50.7827;EPPR=9.52472;GTI=0;LEN=1;MEANALT=1;MQM=255;MQMR=255;NS=1;NUMALT=1;ODDS=7.13366;PAIRED=0;PAIREDR=0;PAO=0;PQA=0;PQR=0;PRO=0;QA=323;QR=96;RO=3;RPL=22;RPP=50.7827;RPPR=9.52472;RPR=0;RUN=1;SAF=22;SAP=50.7827;SAR=0;SRF=0;SRP=9.52472;SRR=3;TYPE=snp	GT:DP:DPR:RO:QR:AO:QA:GL	0/1:25:25,22:3:96:22:323:-21.6911,0,-1.43425
chr14	7937136	.	A	G	508.729	.	AB=0.489796;ABP=3.05462;AC=1;AF=0.5;AN=2;AO=24;CIGAR=1X;DP=49;DPB=49;DPRA=0;EPP=16.0391;EPPR=3.79203;GTI=0;LEN=1;MEANALT=1;MQM=244.417;MQMR=255;NS=1;NUMALT=1;ODDS=117.139;PAIRED=0;PAIREDR=0;PAO=0;PQA=0;PQR=0;PRO=0;QA=834;QR=856;RO=25;RPL=11;RPP=3.37221;RPPR=5.18177;RPR=13;RUN=1;SAF=9;SAP=6.26751;SAR=15;SRF=9;SRP=7.26639;SRR=16;TYPE=snp	GT:DP:DPR:RO:QR:AO:QA:GL	0/1:49:49,24:25:856:24:834:-57.854,0,-62.6319
chr14	11553744	.	A	C	349.053	.	AB=0.533333;ABP=3.29983;AC=1;AF=0.5;AN=2;AO=16;CIGAR=1X;DP=30;DPB=30;DPRA=0;EPP=3.0103;EPPR=3.0103;GTI=0;LEN=1;MEANALT=1;MQM=239.125;MQMR=236.857;NS=1;NUMALT=1;ODDS=54.2533;PAIRED=0;PAIREDR=0;PAO=0;PQA=0;PQR=0;PRO=0;QA=562;QR=450;RO=14;RPL=7;RPP=3.55317;RPPR=3.0103;RPR=9;RUN=1;SAF=9;SAP=3.55317;SAR=7;SRF=6;SRP=3.63072;SRR=8;TYPE=snp	GT:DP:DPR:RO:QR:AO:QA:GL	0/1:30:30,16:14:450:16:562:-39.9966,0,-28.5248
chr14	11553754	.	A	G	412.453	.	AB=0.566667;ABP=4.16842;AC=1;AF=0.5;AN=2;AO=17;CIGAR=1X;DP=30;DPB=30;DPRA=0;EPP=3.13803;EPPR=3.73412;GTI=0;LEN=1;MEANALT=2;MQM=255;MQMR=233.833;NS=1;NUMALT=1;ODDS=39.1398;PAIRED=0;PAIREDR=0;PAO=0;PQA=0;PQR=0;PRO=0;QA=614;QR=362;RO=12;RPL=6;RPP=6.20364;RPPR=5.9056;RPR=11;RUN=1;SAF=8;SAP=3.13803;SAR=9;SRF=3;SRP=9.52472;SRR=9;TYPE=snp	GT:DP:DPR:RO:QR:AO:QA:GL	0/1:30:30,17:12:362:17:614:-46.7485,0,-22.9143
chr14	11553973	.	G	A	336.137	.	AB=0.7;ABP=9.95901;AC=1;AF=0.5;AN=2;AO=14;CIGAR=1X;DP=20;DPB=20;DPRA=0;EPP=3.63072;EPPR=4.45795;GTI=0;LEN=1;MEANALT=1;MQM=255;MQMR=255;NS=1;NUMALT=1;ODDS=19.2039;PAIRED=0;PAIREDR=0;PAO=0;PQA=0;PQR=0;PRO=0;QA=503;QR=212;RO=6;RPL=5;RPP=5.49198;RPPR=3.0103;RPR=9;RUN=1;SAF=5;SAP=5.49198;SAR=9;SRF=3;SRP=3.0103;SRR=3;TYPE=snp	GT:DP:DPR:RO:QR:AO:QA:GL	0/1:20:20,14:6:212:14:503:-39.6087,0,-13.4127
chr14	12109986	.	T	C	258.123	.	AB=0.777778;ABP=15.074;AC=1;AF=0.5;AN=2;AO=14;CIGAR=1X;DP=18;DPB=18;DPRA=0;EPP=3.0103;EPPR=5.18177;GTI=0;LEN=1;MEANALT=1;MQM=255;MQMR=255;NS=1;NUMALT=1;ODDS=4.44491;PAIRED=0;PAIREDR=0;PAO=0;PQA=0;PQR=0;PRO=0;QA=449;QR=148;RO=4;RPL=14;RPP=33.4109;RPPR=11.6962;RPR=0;RUN=1;SAF=7;SAP=3.0103;SAR=7;SRF=1;SRP=5.18177;SRR=3;TYPE=snp	GT:DP:DPR:RO:QR:AO:QA:GL	0/1:18:18,14:4:148:14:449:-35.3122,0,-8.27146
chr14	12142460	.	T	G	412.565	.	AB=0.689655;ABP=12.0706;AC=1;AF=0.5;AN=2;AO=20;CIGAR=1X;DP=29;DPB=29;DPRA=0;EPP=6.91895;EPPR=14.8328;GTI=0;LEN=1;MEANALT=1;MQM=242.3;MQMR=255;NS=1;NUMALT=1;ODDS=23.2283;PAIRED=0;PAIREDR=0;PAO=0;PQA=0;PQR=0;PRO=0;QA=661;QR=288;RO=9;RPL=9;RPP=3.44459;RPPR=9.04217;RPR=11;RUN=1;SAF=8;SAP=4.74748;SAR=12;SRF=3;SRP=5.18177;SRR=6;TYPE=snp	GT:DP:DPR:RO:QR:AO:QA:GL	0/1:29:29,20:9:288:20:661:-47.8326,0,-17.5101
chr14	12154017	.	G	A	346.094	.	AB=0.439024;ABP=4.33437;AC=1;AF=0.5;AN=2;AO=18;CIGAR=1X;DP=41;DPB=41;DPRA=0;EPP=7.35324;EPPR=10.6577;GTI=0;LEN=1;MEANALT=1;MQM=240.889;MQMR=232.913;NS=1;NUMALT=1;ODDS=79.6911;PAIRED=0;PAIREDR=0;PAO=0;PQA=0;PQR=0;PRO=0;QA=617;QR=836;RO=23;RPL=10;RPP=3.49285;RPPR=3.10471;RPR=8;RUN=1;SAF=12;SAP=7.35324;SAR=6;SRF=13;SRP=3.86001;SRR=10;TYPE=snp	GT:DP:DPR:RO:QR:AO:QA:GL	0/1:41:41,18:23:836:18:617:-40.7233,0,-56.7499
chr14	12154099	.	A	G	290.773	.	AB=0.428571;ABP=4.56135;AC=1;AF=0.5;AN=2;AO=15;CIGAR=1X;DP=35;DPB=35;DPRA=0;EPP=6.62942;EPPR=13.8677;GTI=0;LEN=1;MEANALT=1;MQM=255;MQMR=229.6;NS=1;NUMALT=1;ODDS=66.9529;PAIRED=0;PAIREDR=0;PAO=0;PQA=0;PQR=0;PRO=0;QA=510;QR=725;RO=20;RPL=8;RPP=3.15506;RPPR=4.74748;RPR=7;RUN=1;SAF=3;SAP=14.7363;SAR=12;SRF=11;SRP=3.44459;SRR=9;TYPE=snp	GT:DP:DPR:RO:QR:AO:QA:GL	0/1:35:35,15:20:725:15:510:-35.704,0,-48.5604
chr14	12220696	.	C	T	448.037	.	AB=0.606061;ABP=6.23461;AC=1;AF=0.5;AN=2;AO=20;CIGAR=1X;DP=33;DPB=33;DPRA=0;EPP=9.95901;EPPR=3.17734;GTI=0;LEN=1;MEANALT=1;MQM=255;MQMR=255;NS=1;NUMALT=1;ODDS=57.1624;PAIRED=0;PAIREDR=0;PAO=0;PQA=0;PQR=0;PRO=0;QA=701;QR=476;RO=13;RPL=3;RPP=24.2907;RPPR=31.2394;RPR=17;RUN=1;SAF=13;SAP=6.91895;SAR=7;SRF=7;SRP=3.17734;SRR=6;TYPE=snp	GT:DP:DPR:RO:QR:AO:QA:GL	0/1:33:33,20:13:476:20:701:-53.5065,0,-33.2722
chr14	12225580	.	A	G	459.454	.	AB=0.655172;ABP=9.07545;AC=1;AF=0.5;AN=2;AO=19;CIGAR=1X;DP=29;DPB=29;DPRA=0;EPP=3.12459;EPPR=5.18177;GTI=0;LEN=1;MEANALT=2;MQM=255;MQMR=255;NS=1;NUMALT=1;ODDS=30.186;PAIRED=0;PAIREDR=0;PAO=0;PQA=0;PQR=0;PRO=0;QA=698;QR=318;RO=9;RPL=2;RPP=28.7251;RPPR=14.8328;RPR=17;RUN=1;SAF=8;SAP=4.03889;SAR=11;SRF=2;SRP=9.04217;SRR=7;TYPE=snp	GT:DP:DPR:RO:QR:AO:QA:GL	0/1:29:29,19:9:318:19:698:-54.6167,0,-20.3922
chr14	12237054	.	T	C	636.781	.	AB=0.857143;ABP=34.0313;AC=1;AF=0.5;AN=2;AO=24;CIGAR=1X;DP=28;DPB=28;DPRA=0;EPP=4.45795;EPPR=5.18177;GTI=0;LEN=1;MEANALT=1;MQM=255;MQMR=191.5;NS=1;NUMALT=1;ODDS=14.4581;PAIRED=0;PAIREDR=0;PAO=0;PQA=0;PQR=0;PRO=0;QA=868;QR=143;RO=4;RPL=21;RPP=32.3252;RPPR=5.18177;RPR=3;RUN=1;SAF=17;SAP=12.0581;SAR=7;SRF=2;SRP=3.0103;SRR=2;TYPE=snp	GT:DP:DPR:RO:QR:AO:QA:GL	0/1:28:28,24:4:143:24:868:-70.0528,0,-1.46864
chr14	12238419	.	C	G	494.813	.	AB=0.617647;ABP=7.09778;AC=1;AF=0.5;AN=2;AO=21;CIGAR=1X;DP=34;DPB=34;DPRA=0;EPP=20.4855;EPPR=11.1951;GTI=0;LEN=1;MEANALT=1;MQM=255;MQMR=255;NS=1;NUMALT=1;ODDS=48.1713;PAIRED=0;PAIREDR=0;PAO=0;PQA=0;PQR=0;PRO=0;QA=753;QR=413;RO=13;RPL=15;RPP=11.386;RPPR=4.51363;RPR=6;RUN=1;SAF=8;SAP=5.59539;SAR=13;SRF=5;SRP=4.51363;SRR=8;TYPE=snp	GT:DP:DPR:RO:QR:AO:QA:GL	0/1:34:34,21:13:413:21:753:-57.8936,0,-27.2527
chr14	12239305	.	G	A	50.5729	.	AB=0.384615;ABP=4.51363;AC=1;AF=0.5;AN=2;AO=5;CIGAR=1X;DP=13;DPB=13;DPRA=0;EPP=6.91895;EPPR=4.09604;GTI=0;LEN=1;MEANALT=1;MQM=255;MQMR=255;NS=1;NUMALT=1;ODDS=11.6448;PAIRED=0;PAIREDR=0;PAO=0;PQA=0;PQR=0;PRO=0;QA=151;QR=291;RO=8;RPL=1;RPP=6.91895;RPPR=7.35324;RPR=4;RUN=1;SAF=3;SAP=3.44459;SAR=2;SRF=3;SRP=4.09604;SRR=5;TYPE=snp	GT:DP:DPR:RO:QR:AO:QA:GL	0/1:13:13,5:8:291:5:151:-9.97861,0,-22.6404
chr14	12239343	.	T	G	235.586	.	AB=0.611111;ABP=4.9405;AC=1;AF=0.5;AN=2;AO=11;CIGAR=1X;DP=18;DPB=18;DPRA=0;EPP=3.20771;EPPR=5.80219;GTI=0;LEN=1;MEANALT=1;MQM=255;MQMR=255;NS=1;NUMALT=1;ODDS=24.8597;PAIRED=0;PAIREDR=0;PAO=0;PQA=0;PQR=0;PRO=0;QA=382;QR=235;RO=7;RPL=3;RPP=7.94546;RPPR=5.80219;RPR=8;RUN=1;SAF=8;SAP=7.94546;SAR=3;SRF=2;SRP=5.80219;SRR=5;TYPE=snp	GT:DP:DPR:RO:QR:AO:QA:GL	0/1:18:18,11:7:235:11:382:-29.3087,0,-16.0672
chr14	12239907	.	A	ACT	108.579	.	AC=1;AF=0.5;AN=2;LEN=2;NS=1;TYPE=ins;Split primitives	GT	0/1
chr14	12239989	.	C	T	118.211	.	AB=0.388889;ABP=4.9405;AC=1;AF=0.5;AN=2;AO=7;CIGAR=1X;DP=18;DPB=18;DPRA=0;EPP=5.80219;EPPR=3.20771;GTI=0;LEN=1;MEANALT=1;MQM=255;MQMR=255;NS=1;NUMALT=1;ODDS=27.2192;PAIRED=0;PAIREDR=0;PAO=0;PQA=0;PQR=0;PRO=0;QA=249;QR=378;RO=11;RPL=1;RPP=10.7656;RPPR=7.94546;RPR=6;RUN=1;SAF=4;SAP=3.32051;SAR=3;SRF=6;SRP=3.20771;SRR=5;TYPE=snp	GT:DP:DPR:RO:QR:AO:QA:GL	0/1:18:18,7:11:378:7:249:-17.3472,0,-28.9451
chr14	12239994	.	C	T	81.8647	.	AB=0.411765;ABP=4.1599;AC=1;AF=0.5;AN=2;AO=7;CIGAR=1X;DP=17;DPB=17;DPRA=0;EPP=5.80219;EPPR=3.87889;GTI=0;LEN=1;MEANALT=1;MQM=255;MQMR=255;NS=1;NUMALT=1;ODDS=18.85;PAIRED=0;PAIREDR=0;PAO=0;PQA=0;PQR=0;PRO=0;QA=205;QR=335;RO=10;RPL=1;RPP=10.7656;RPPR=6.48466;RPR=6;RUN=1;SAF=4;SAP=3.32051;SAR=3;SRF=5;SRP=3.0103;SRR=5;TYPE=snp	GT:DP:DPR:RO:QR:AO:QA:GL	0/1:17:17,7:10:335:7:205:-13.6253,0,-25.3675
chr14	12240033	.	G	A	222.946	.	AB=0.588235;ABP=4.1599;AC=1;AF=0.5;AN=2;AO=10;CIGAR=1X;DP=17;DPB=17;DPRA=0;EPP=3.87889;EPPR=3.32051;GTI=0;LEN=1;MEANALT=1;MQM=255;MQMR=255;NS=1;NUMALT=1;ODDS=26.2334;PAIRED=0;PAIREDR=0;PAO=0;PQA=0;PQR=0;PRO=0;QA=355;QR=230;RO=7;RPL=4;RPP=3.87889;RPPR=3.32051;RPR=6;RUN=1;SAF=6;SAP=3.87889;SAR=4;SRF=4;SRP=3.32051;SRR=3;TYPE=snp	GT:DP:DPR:RO:QR:AO:QA:GL	0/1:17:17,10:7:230:10:355:-27.1875,0,-15.9111
chr14	12240077	.	A	G	266.289	.	AB=0.6875;ABP=7.89611;AC=1;AF=0.5;AN=2;AO=11;CIGAR=1X;DP=16;DPB=16;DPRA=0;EPP=4.78696;EPPR=3.44459;GTI=0;LEN=1;MEANALT=1;MQM=255;MQMR=255;NS=1;NUMALT=1;ODDS=14.1192;PAIRED=0;PAIREDR=0;PAO=0;PQA=0;PQR=0;PRO=0;QA=407;QR=170;RO=5;RPL=7;RPP=4.78696;RPPR=3.44459;RPR=4;RUN=1;SAF=7;SAP=4.78696;SAR=4;SRF=3;SRP=3.44459;SRR=2;TYPE=snp	GT:DP:DPR:RO:QR:AO:QA:GL	0/1:16:16,11:5:170:11:407:-32.1835,0,-10.8235
chr14	12240194	.	C	T	53.5647	.	AB=0.454545;ABP=3.20771;AC=1;AF=0.5;AN=2;AO=5;CIGAR=1X;DP=11;DPB=11;DPRA=0;EPP=6.91895;EPPR=4.45795;GTI=0;LEN=1;MEANALT=1;MQM=255;MQMR=255;NS=1;NUMALT=1;ODDS=12.3337;PAIRED=0;PAIREDR=0;PAO=0;PQA=0;PQR=0;PRO=0;QA=146;QR=222;RO=6;RPL=2;RPP=3.44459;RPPR=8.80089;RPR=3;RUN=1;SAF=1;SAP=6.91895;SAR=4;SRF=1;SRP=8.80089;SRR=5;TYPE=snp	GT:DP:DPR:RO:QR:AO:QA:GL	0/1:11:11,5:6:222:5:146:-10.1207,0,-17.0387
chr14	12240227	.	C	T	50.673	.	AB=0.363636;ABP=4.78696;AC=1;AF=0.5;AN=2;AO=4;CIGAR=1X;DP=11;DPB=11;DPRA=0;EPP=3.0103;EPPR=5.80219;GTI=0;LEN=1;MEANALT=1;MQM=255;MQMR=255;NS=1;NUMALT=1;ODDS=11.6679;PAIRED=0;PAIREDR=0;PAO=0;PQA=0;PQR=0;PRO=0;QA=143;QR=249;RO=7;RPL=2;RPP=3.0103;RPPR=5.80219;RPR=2;RUN=1;SAF=0;SAP=11.6962;SAR=4;SRF=2;SRP=5.80219;SRR=5;TYPE=snp	GT:DP:DPR:RO:QR:AO:QA:GL	0/1:11:11,4:7:249:4:143:-9.91617,0,-19.4544
chr14	12241775	.	A	G	123.342	.	AB=0.583333;ABP=3.73412;AC=1;AF=0.5;AN=2;AO=7;CIGAR=1X;DP=12;DPB=12;DPRA=0;EPP=5.80219;EPPR=3.44459;GTI=0;LEN=1;MEANALT=1;MQM=255;MQMR=255;NS=1;NUMALT=1;ODDS=16.2045;PAIRED=0;PAIREDR=0;PAO=0;PQA=0;PQR=0;PRO=0;QA=225;QR=165;RO=5;RPL=4;RPP=3.32051;RPPR=3.44459;RPR=3;RUN=1;SAF=4;SAP=3.32051;SAR=3;SRF=4;SRP=6.91895;SRR=1;TYPE=snp	GT:DP:DPR:RO:QR:AO:QA:GL	0/1:12:12,7:5:165:7:225:-16.9591,0,-11.5676
chr14	12301219	.	T	C	742.831	.	AB=0.8125;ABP=43.7254;AC=1;AF=0.5;AN=2;AO=39;CIGAR=1X;DP=48;DPB=48;DPRA=0;EPP=9.74743;EPPR=3.25157;GTI=0;LEN=1;MEANALT=1;MQM=209.41;MQMR=255;NS=1;NUMALT=1;ODDS=6.71524;PAIRED=0;PAIREDR=0;PAO=0;PQA=0;PQR=0;PRO=0;QA=1409;QR=313;RO=9;RPL=34;RPP=49.8362;RPPR=22.5536;RPR=5;RUN=1;SAF=13;SAP=12.42;SAR=26;SRF=5;SRP=3.25157;SRR=4;TYPE=snp	GT:DP:DPR:RO:QR:AO:QA:GL	0/1:48:48,39:9:313:39:1409:-90.8795,0,-14.0683
chr14	12301272	.	A	C	198.737	.	AB=0.324324;ABP=12.9286;AC=1;AF=0.5;AN=2;AO=12;CIGAR=1X;DP=37;DPB=37;DPRA=0;EPP=5.9056;EPPR=3.09716;GTI=0;LEN=1;MEANALT=1;MQM=255;MQMR=255;NS=1;NUMALT=1;ODDS=45.7608;PAIRED=0;PAIREDR=0;PAO=0;PQA=0;PQR=0;PRO=0;QA=444;QR=803;RO=25;RPL=12;RPP=29.068;RPPR=28.1125;RPR=0;RUN=1;SAF=4;SAP=5.9056;SAR=8;SRF=12;SRP=3.09716;SRR=13;TYPE=snp	GT:DP:DPR:RO:QR:AO:QA:GL	0/1:37:37,12:25:803:12:444:-29.1919,0,-61.4531
chr14	12301804	.	G	GA	93.2946	.	AC=1;AF=0.5;AN=2;LEN=1;NS=1;TYPE=ins;Split primitives	GT	0/1
chr14	12302994	.	G	C	162.54	.	AB=0.615385;ABP=4.51363;AC=1;AF=0.5;AN=2;AO=8;CIGAR=1X;DP=13;DPB=13;DPRA=0;EPP=7.35324;EPPR=13.8677;GTI=0;LEN=1;MEANALT=1;MQM=255;MQMR=255;NS=1;NUMALT=1;ODDS=15.8127;PAIRED=0;PAIREDR=0;PAO=0;PQA=0;PQR=0;PRO=0;QA=286;QR=175;RO=5;RPL=7;RPP=12.7819;RPPR=3.44459;RPR=1;RUN=1;SAF=5;SAP=4.09604;SAR=3;SRF=2;SRP=3.44459;SRR=3;TYPE=snp	GT:DP:DPR:RO:QR:AO:QA:GL	0/1:13:13,8:5:175:8:286:-22.1841,0,-12.1866
chr14	13777997	.	C	G	221.022	.	AB=0.6875;ABP=7.89611;AC=1;AF=0.5;AN=2;AO=11;CIGAR=1X;DP=16;DPB=16;DPRA=0;EPP=12.6832;EPPR=13.8677;GTI=0;LEN=1;MEANALT=1;MQM=255;MQMR=255;NS=1;NUMALT=1;ODDS=5.09303;PAIRED=0;PAIREDR=0;PAO=0;PQA=0;PQR=0;PRO=0;QA=402;QR=160;RO=5;RPL=11;RPP=26.8965;RPPR=13.8677;RPR=0;RUN=1;SAF=9;SAP=12.6832;SAR=2;SRF=5;SRP=13.8677;SRR=0;TYPE=snp	GT:DP:DPR:RO:QR:AO:QA:GL	0/1:16:16,11:5:160:11:402:-31.729,0,-9.90352
chr14	13949131	.	C	T	3038.57	.	AB=0.590698;ABP=18.3722;AC=1;AF=0.5;AN=2;AO=127;CIGAR=1X;DP=215;DPB=215;DPRA=0;EPP=5.07918;EPPR=12.0207;GTI=0;LEN=1;MEANALT=2;MQM=255;MQMR=252.08;NS=1;NUMALT=1;ODDS=450.905;PAIRED=0;PAIREDR=0;PAO=0;PQA=0;PQR=0;PRO=0;QA=4289;QR=3149;RO=87;RPL=32;RPP=70.8731;RPPR=78.5126;RPR=95;RUN=1;SAF=82;SAP=26.4177;SAR=45;SRF=61;SRP=33.5856;SRR=26;TYPE=snp	GT:DP:DPR:RO:QR:AO:QA:GL	0/1:215:215,127:87:3149:127:4289:-321.796,0,-215.975
chr14	13949255	.	T	C	8781.9	.	AB=0.516129;ABP=4.55134;AC=1;AF=0.5;AN=2;AO=352;CIGAR=1X;DP=682;DPB=682;DPRA=0;EPP=22.3561;EPPR=20.9117;GTI=0;LEN=1;MEANALT=2;MQM=254.278;MQMR=250.354;NS=1;NUMALT=1;ODDS=1765.06;PAIRED=0;PAIREDR=0;PAO=0;PQA=0;PQR=0;PRO=0;QA=12345;QR=11295;RO=328;RPL=100;RPP=145.538;RPPR=132.769;RPR=252;RUN=1;SAF=192;SAP=9.32731;SAR=160;SRF=198;SRP=33.6228;SRR=130;TYPE=snp	GT:DP:DPR:RO:QR:AO:QA:GL	0/1:682:682,352:328:11295:352:12345:-903.258,0,-792.546
chr14	13949263	.	T	C	8679.45	.	AB=0.508876;ABP=3.47286;AC=1;AF=0.5;AN=2;AO=344;CIGAR=1X;DP=676;DPB=676;DPRA=0;EPP=25.735;EPPR=21.5503;GTI=0;LEN=1;MEANALT=2;MQM=254.262;MQMR=250.368;NS=1;NUMALT=1;ODDS=1743.56;PAIRED=0;PAIREDR=0;PAO=0;PQA=0;PQR=0;PRO=0;QA=12244;QR=11213;RO=329;RPL=87;RPP=185.439;RPPR=178.372;RPR=257;RUN=1;SAF=183;SAP=6.06551;SAR=161;SRF=194;SRP=25.9857;SRR=135;TYPE=snp	GT:DP:DPR:RO:QR:AO:QA:GL	0/1:676:676,344:329:11213:344:12244:-897.22,0,-787.309
chr14	13951681	.	T	C	143.436	.	AB=0.636364;ABP=4.78696;AC=1;AF=0.5;AN=2;AO=7;CIGAR=1X;DP=11;DPB=11;DPRA=0;EPP=3.32051;EPPR=3.73412;GTI=0;LEN=1;MEANALT=2;MQM=255;MQMR=255;NS=1;NUMALT=1;ODDS=5.78192;PAIRED=0;PAIREDR=0;PAO=0;PQA=0;PQR=0;PRO=0;QA=244;QR=111;RO=3;RPL=5;RPP=5.80219;RPPR=9.52472;RPR=2;RUN=1;SAF=3;SAP=3.32051;SAR=4;SRF=1;SRP=3.73412;SRR=2;TYPE=snp	GT:DP:DPR:RO:QR:AO:QA:GL	0/1:11:11,7:3:111:7:244:-19.1847,0,-7.1972
chr14	13953971	.	T	C	51.0383	.	AB=0.333333;ABP=5.9056;AC=1;AF=0.5;AN=2;AO=4;CIGAR=1X;DP=12;DPB=12;DPRA=0;EPP=3.0103;EPPR=7.35324;GTI=0;LEN=1;MEANALT=1;MQM=255;MQMR=255;NS=1;NUMALT=1;ODDS=11.752;PAIRED=0;PAIREDR=0;PAO=0;PQA=0;PQR=0;PRO=0;QA=148;QR=281;RO=8;RPL=4;RPP=11.6962;RPPR=3.0103;RPR=0;RUN=1;SAF=2;SAP=3.0103;SAR=2;SRF=4;SRP=3.0103;SRR=4;TYPE=snp	GT:DP:DPR:RO:QR:AO:QA:GL	0/1:12:12,4:8:281:4:148:-10.0776,0,-22.0289
chr14	13959950	.	T	C	106.778	.	AB=0.461538;ABP=3.17734;AC=1;AF=0.5;AN=2;AO=6;CIGAR=1X;DP=13;DPB=13;DPRA=0;EPP=8.80089;EPPR=3.32051;GTI=0;LEN=1;MEANALT=1;MQM=255;MQMR=255;NS=1;NUMALT=1;ODDS=24.5866;PAIRED=0;PAIREDR=0;PAO=0;PQA=0;PQR=0;PRO=0;QA=212;QR=259;RO=7;RPL=2;RPP=4.45795;RPPR=5.80219;RPR=4;RUN=1;SAF=3;SAP=3.0103;SAR=3;SRF=4;SRP=3.32051;SRR=3;TYPE=snp	GT:DP:DPR:RO:QR:AO:QA:GL	0/1:13:13,6:7:259:6:212:-15.5199,0,-19.7666
chr14	13960783	.	A	G	86.2812	.	AB=0.4;ABP=4.31318;AC=1;AF=0.5;AN=2;AO=6;CIGAR=1X;DP=15;DPB=15;DPRA=0;EPP=3.0103;EPPR=3.25157;GTI=0;LEN=1;MEANALT=1;MQM=255;MQMR=255;NS=1;NUMALT=1;ODDS=19.867;PAIRED=0;PAIREDR=0;PAO=0;PQA=0;PQR=0;PRO=0;QA=192;QR=318;RO=9;RPL=3;RPP=3.0103;RPPR=3.25157;RPR=3;RUN=1;SAF=2;SAP=4.45795;SAR=4;SRF=2;SRP=9.04217;SRR=7;TYPE=snp	GT:DP:DPR:RO:QR:AO:QA:GL	0/1:15:15,6:9:318:6:192:-13.0846,0,-24.4579
chr14	13960807	.	C	A	115.049	.	AB=0.470588;ABP=3.13803;AC=1;AF=0.5;AN=2;AO=8;CIGAR=1X;DP=17;DPB=17;DPRA=0;EPP=4.09604;EPPR=3.25157;GTI=0;LEN=1;MEANALT=1;MQM=255;MQMR=255;NS=1;NUMALT=1;ODDS=26.4911;PAIRED=0;PAIREDR=0;PAO=0;PQA=0;PQR=0;PRO=0;QA=242;QR=328;RO=9;RPL=4;RPP=3.0103;RPPR=3.25157;RPR=4;RUN=1;SAF=1;SAP=12.7819;SAR=7;SRF=2;SRP=9.04217;SRR=7;TYPE=snp	GT:DP:DPR:RO:QR:AO:QA:GL	0/1:17:17,8:9:328:8:242:-16.965,0,-24.7669
chr14	14087350	.	A	C	59.9153	.	AC=1;AF=0.5;AN=2;LEN=1;NS=1;TYPE=snp;Split primitives	GT	0/1
chr14	14087354	.	T	C	59.9153	.	AC=1;AF=0.5;AN=2;LEN=1;NS=1;TYPE=snp;Split primitives	GT	0/1
chr14	14087517	.	T	C	172.503	.	AB=0.5625;ABP=3.55317;AC=1;AF=0.5;AN=2;AO=9;CIGAR=1X;DP=16;DPB=16;DPRA=0;EPP=5.18177;EPPR=3.32051;GTI=0;LEN=1;MEANALT=1;MQM=255;MQMR=255;NS=1;NUMALT=1;ODDS=27.3743;PAIRED=0;PAIREDR=0;PAO=0;PQA=0;PQR=0;PRO=0;QA=313;QR=239;RO=7;RPL=2;RPP=9.04217;RPPR=3.32051;RPR=7;RUN=1;SAF=8;SAP=14.8328;SAR=1;SRF=1;SRP=10.7656;SRR=6;TYPE=snp	GT:DP:DPR:RO:QR:AO:QA:GL	0/1:16:16,9:7:239:9:313:-23.7013,0,-17.0349
chr14	14100304	.	A	G	329.717	.	AB=0.517241;ABP=3.08518;AC=1;AF=0.5;AN=2;AO=15;CIGAR=1X;DP=29;DPB=29;DPRA=0;EPP=14.7363;EPPR=3.63072;GTI=0;LEN=1;MEANALT=1;MQM=255;MQMR=255;NS=1;NUMALT=1;ODDS=62.7357;PAIRED=0;PAIREDR=0;PAO=0;PQA=0;PQR=0;PRO=0;QA=531;QR=469;RO=14;RPL=5;RPP=6.62942;RPPR=18.5208;RPR=10;RUN=1;SAF=7;SAP=3.15506;SAR=8;SRF=6;SRP=3.63072;SRR=8;TYPE=snp	GT:DP:DPR:RO:QR:AO:QA:GL	0/1:29:29,15:14:469:15:531:-39.4141,0,-33.8151
chr14	14100570	.	A	C	247.873	.	AB=0.48;ABP=3.09716;AC=1;AF=0.5;AN=2;AO=12;CIGAR=1X;DP=25;DPB=25;DPRA=0;EPP=5.9056;EPPR=7.18621;GTI=0;LEN=1;MEANALT=1;MQM=255;MQMR=255;NS=1;NUMALT=1;ODDS=57.0749;PAIRED=0;PAIREDR=0;PAO=0;PQA=0;PQR=0;PRO=0;QA=414;QR=456;RO=13;RPL=6;RPP=3.0103;RPPR=3.17734;RPR=6;RUN=1;SAF=8;SAP=5.9056;SAR=4;SRF=6;SRP=3.17734;SRR=7;TYPE=snp	GT:DP:DPR:RO:QR:AO:QA:GL	0/1:25:25,12:13:456:12:414:-30.0793,0,-33.865
chr14	14103541	.	T	TGC	127.873	.	AC=1;AF=0.5;AN=2;LEN=2;NS=1;TYPE=ins;Split primitives	GT	0/1
chr14	14103654	.	G	A	207.678	.	AB=0.413793;ABP=4.88226;AC=1;AF=0.5;AN=2;AO=12;CIGAR=1X;DP=29;DPB=29;DPRA=0;EPP=5.9056;EPPR=4.1599;GTI=0;LEN=1;MEANALT=1;MQM=255;MQMR=255;NS=1;NUMALT=1;ODDS=47.8195;PAIRED=0;PAIREDR=0;PAO=0;PQA=0;PQR=0;PRO=0;QA=396;QR=619;RO=17;RPL=9;RPP=9.52472;RPPR=3.13803;RPR=3;RUN=1;SAF=3;SAP=9.52472;SAR=9;SRF=10;SRP=4.1599;SRR=7;TYPE=snp	GT:DP:DPR:RO:QR:AO:QA:GL	0/1:29:29,12:17:619:12:396:-27.2401,0,-47.3442
chr14	14103700	.	T	C	224.757	.	AB=0.423077;ABP=4.34659;AC=1;AF=0.5;AN=2;AO=11;CIGAR=1X;DP=26;DPB=26;DPRA=0;EPP=7.94546;EPPR=4.31318;GTI=0;LEN=1;MEANALT=1;MQM=255;MQMR=255;NS=1;NUMALT=1;ODDS=51.7523;PAIRED=0;PAIREDR=0;PAO=0;PQA=0;PQR=0;PRO=0;QA=407;QR=550;RO=15;RPL=9;RPP=12.6832;RPPR=3.15506;RPR=2;RUN=1;SAF=3;SAP=7.94546;SAR=8;SRF=7;SRP=3.15506;SRR=8;TYPE=snp	GT:DP:DPR:RO:QR:AO:QA:GL	0/1:26:26,11:15:550:11:407:-29.1732,0,-42.0399
chr14	14103779	.	T	C	237.769	.	AB=0.481481;ABP=3.09072;AC=1;AF=0.5;AN=2;AO=13;CIGAR=1X;DP=27;DPB=27;DPRA=0;EPP=4.51363;EPPR=3.0103;GTI=0;LEN=1;MEANALT=1;MQM=255;MQMR=255;NS=1;NUMALT=1;ODDS=42.0521;PAIRED=0;PAIREDR=0;PAO=0;PQA=0;PQR=0;PRO=0;QA=412;QR=353;RO=14;RPL=5;RPP=4.51363;RPPR=5.49198;RPR=8;RUN=1;SAF=4;SAP=7.18621;SAR=9;SRF=4;SRP=8.59409;SRR=10;TYPE=snp	GT:DP:DPR:RO:QR:AO:QA:GL	0/1:27:27,13:14:353:13:412:-29.2691,0,-23.8943
chr14	14103895	.	CA	C	189.323	.	AC=1;AF=0.5;AN=2;LEN=1;NS=1;TYPE=del;Split primitives	GT	0/1
chr14	14104386	.	C	CACA	64.5914	.	AC=1;AF=0.5;AN=2;LEN=3;NS=1;TYPE=ins;Split primitives	GT	0/1
chr14	14104470	.	T	C	231.949	.	AB=0.611111;ABP=4.9405;AC=1;AF=0.5;AN=2;AO=11;CIGAR=1X;DP=18;DPB=18;DPRA=0;EPP=7.94546;EPPR=3.32051;GTI=0;LEN=1;MEANALT=1;MQM=255;MQMR=255;NS=1;NUMALT=1;ODDS=24.8287;PAIRED=0;PAIREDR=0;PAO=0;PQA=0;PQR=0;PRO=0;QA=378;QR=230;RO=7;RPL=3;RPP=7.94546;RPPR=3.32051;RPR=8;RUN=1;SAF=6;SAP=3.20771;SAR=5;SRF=5;SRP=5.80219;SRR=2;TYPE=snp	GT:DP:DPR:RO:QR:AO:QA:GL	0/1:18:18,11:7:230:11:378:-28.9451,0,-15.61
chr14	14104578	.	G	A	133.243	.	AB=0.55;ABP=3.44459;AC=1;AF=0.5;AN=2;AO=11;CIGAR=1X;DP=20;DPB=20;DPRA=0;EPP=4.78696;EPPR=7.35324;GTI=0;LEN=1;MEANALT=2;MQM=255;MQMR=255;NS=1;NUMALT=1;ODDS=30.6804;PAIRED=0;PAIREDR=0;PAO=0;PQA=0;PQR=0;PRO=0;QA=277;QR=291;RO=8;RPL=9;RPP=12.6832;RPPR=3.0103;RPR=2;RUN=1;SAF=7;SAP=4.78696;SAR=4;SRF=6;SRP=7.35324;SRR=2;TYPE=snp	GT:DP:DPR:RO:QR:AO:QA:GL	0/1:20:20,11:8:291:11:277:-19.3221,0,-20.6782
chr14	14104620	.	T	G	169.335	.	AB=0.5625;ABP=3.55317;AC=1;AF=0.5;AN=2;AO=9;CIGAR=1X;DP=16;DPB=16;DPRA=0;EPP=5.18177;EPPR=3.32051;GTI=0;LEN=1;MEANALT=1;MQM=226.778;MQMR=255;NS=1;NUMALT=1;ODDS=28.9687;PAIRED=0;PAIREDR=0;PAO=0;PQA=0;PQR=0;PRO=0;QA=309;QR=249;RO=7;RPL=2;RPP=9.04217;RPPR=10.7656;RPR=7;RUN=1;SAF=5;SAP=3.25157;SAR=4;SRF=5;SRP=5.80219;SRR=2;TYPE=snp	GT:DP:DPR:RO:QR:AO:QA:GL	0/1:16:16,9:7:249:9:309:-22.2384,0,-17.9492
chr14	14105088	.	C	G	242.079	.	AB=0.52;ABP=3.09716;AC=1;AF=0.5;AN=2;AO=13;CIGAR=1X;DP=25;DPB=25;DPRA=0;EPP=3.17734;EPPR=5.9056;GTI=0;LEN=1;MEANALT=1;MQM=255;MQMR=255;NS=1;NUMALT=1;ODDS=49.3396;PAIRED=0;PAIREDR=0;PAO=0;PQA=0;PQR=0;PRO=0;QA=403;QR=380;RO=12;RPL=7;RPP=3.17734;RPPR=5.9056;RPR=6;RUN=1;SAF=6;SAP=3.17734;SAR=7;SRF=8;SRP=5.9056;SRR=4;TYPE=snp	GT:DP:DPR:RO:QR:AO:QA:GL	0/1:25:25,13:12:380:13:403:-29.0543,0,-26.9909
chr14	14105462	.	C	T	291.95	.	AB=0.454545;ABP=3.60252;AC=1;AF=0.5;AN=2;AO=15;CIGAR=1X;DP=33;DPB=33;DPRA=0;EPP=4.31318;EPPR=3.49285;GTI=0;LEN=1;MEANALT=1;MQM=255;MQMR=255;NS=1;NUMALT=1;ODDS=67.224;PAIRED=0;PAIREDR=0;PAO=0;PQA=0;PQR=0;PRO=0;QA=492;QR=637;RO=18;RPL=7;RPP=3.15506;RPPR=3.0103;RPR=8;RUN=1;SAF=10;SAP=6.62942;SAR=5;SRF=5;SRP=10.7311;SRR=13;TYPE=snp	GT:DP:DPR:RO:QR:AO:QA:GL	0/1:33:33,15:18:637:15:492:-34.674,0,-47.7499
chr14	14106658	.	T	C	143.066	.	AB=0.583333;ABP=3.73412;AC=1;AF=0.5;AN=2;AO=7;CIGAR=1X;DP=12;DPB=12;DPRA=0;EPP=5.80219;EPPR=3.44459;GTI=0;LEN=1;MEANALT=1;MQM=255;MQMR=255;NS=1;NUMALT=1;ODDS=16.8976;PAIRED=0;PAIREDR=0;PAO=0;PQA=0;PQR=0;PRO=0;QA=249;QR=165;RO=5;RPL=5;RPP=5.80219;RPPR=3.44459;RPR=2;RUN=1;SAF=4;SAP=3.32051;SAR=3;SRF=3;SRP=3.44459;SRR=2;TYPE=snp	GT:DP:DPR:RO:QR:AO:QA:GL	0/1:12:12,7:5:165:7:249:-19.1534,0,-11.5676
chr14	14112228	.	C	G	594.252	.	AB=0.455882;ABP=4.1599;AC=1;AF=0.5;AN=2;AO=31;CIGAR=1X;DP=68;DPB=68;DPRA=0;EPP=23.254;EPPR=34.0565;GTI=0;LEN=1;MEANALT=1;MQM=255;MQMR=255;NS=1;NUMALT=1;ODDS=136.832;PAIRED=0;PAIREDR=0;PAO=0;PQA=0;PQR=0;PRO=0;QA=1087;QR=1324;RO=37;RPL=0;RPP=70.3259;RPPR=83.3548;RPR=31;RUN=1;SAF=24;SAP=23.254;SAR=7;SRF=30;SRP=34.0565;SRR=7;TYPE=snp	GT:DP:DPR:RO:QR:AO:QA:GL	0/1:68:68,31:37:1324:31:1087:-77.7106,0,-99.0478
chr14	14112260	.	G	A	875.912	.	AB=0.456522;ABP=4.52089;AC=1;AF=0.5;AN=2;AO=42;CIGAR=1X;DP=92;DPB=92;DPRA=0;EPP=8.18047;EPPR=9.26414;GTI=0;LEN=1;MEANALT=1;MQM=255;MQMR=255;NS=1;NUMALT=1;ODDS=201.686;PAIRED=0;PAIREDR=0;PAO=0;PQA=0;PQR=0;PRO=0;QA=1485;QR=1825;RO=50;RPL=0;RPP=94.2121;RPPR=111.584;RPR=42;RUN=1;SAF=26;SAP=8.18047;SAR=16;SRF=31;SRP=9.26414;SRR=19;TYPE=snp	GT:DP:DPR:RO:QR:AO:QA:GL	0/1:92:92,42:50:1825:42:1485:-106.309,0,-136.92
chr14	14117688	.	A	C	77.7511	.	AB=0.357143;ABP=5.49198;AC=1;AF=0.5;AN=2;AO=5;CIGAR=1X;DP=14;DPB=14;DPRA=0;EPP=6.91895;EPPR=3.25157;GTI=0;LEN=1;MEANALT=1;MQM=255;MQMR=255;NS=1;NUMALT=1;ODDS=17.9029;PAIRED=0;PAIREDR=0;PAO=0;PQA=0;PQR=0;PRO=0;QA=185;QR=323;RO=9;RPL=4;RPP=6.91895;RPPR=5.18177;RPR=1;RUN=1;SAF=2;SAP=3.44459;SAR=3;SRF=5;SRP=3.25157;SRR=4;TYPE=snp	GT:DP:DPR:RO:QR:AO:QA:GL	0/1:14:14,5:9:323:5:185:-12.8056,0,-25.2145
chr14	14117772	.	T	A	51.7762	.	AB=0.363636;ABP=4.78696;AC=1;AF=0.5;AN=2;AO=4;CIGAR=1X;DP=11;DPB=11;DPRA=0;EPP=5.18177;EPPR=3.32051;GTI=0;LEN=1;MEANALT=1;MQM=255;MQMR=255;NS=1;NUMALT=1;ODDS=11.9219;PAIRED=0;PAIREDR=0;PAO=0;PQA=0;PQR=0;PRO=0;QA=148;QR=259;RO=7;RPL=1;RPP=5.18177;RPPR=3.32051;RPR=3;RUN=1;SAF=4;SAP=11.6962;SAR=0;SRF=4;SRP=3.32051;SRR=3;TYPE=snp	GT:DP:DPR:RO:QR:AO:QA:GL	0/1:11:11,4:7:259:4:148:-10.3787,0,-20.3687
chr14	14118005	.	TA	T	51.5684	.	AC=1;AF=0.5;AN=2;LEN=1;NS=1;TYPE=del;Split primitives	GT	0/1
chr14	14118011	.	A	T	51.5684	.	AC=1;AF=0.5;AN=2;LEN=1;NS=1;TYPE=snp;Split primitives	GT	0/1
chr14	14118018	.	T	A	51.4236	.	AB=0.5;ABP=3.0103;AC=1;AF=0.5;AN=2;AO=6;CIGAR=1X;DP=12;DPB=12;DPRA=0;EPP=4.45795;EPPR=4.45795;GTI=0;LEN=1;MEANALT=1;MQM=255;MQMR=212.667;NS=1;NUMALT=1;ODDS=11.8407;PAIRED=0;PAIREDR=0;PAO=0;PQA=0;PQR=0;PRO=0;QA=145;QR=197;RO=6;RPL=4;RPP=4.45795;RPPR=4.45795;RPR=2;RUN=1;SAF=4;SAP=4.45795;SAR=2;SRF=2;SRP=4.45795;SRR=4;TYPE=snp	GT:DP:DPR:RO:QR:AO:QA:GL	0/1:12:12,6:6:197:6:145:-9.67931,0,-12.0624
chr14	14118255	.	C	T	222.123	.	AB=0.5;ABP=3.0103;AC=1;AF=0.5;AN=2;AO=10;CIGAR=1X;DP=20;DPB=20;DPRA=0;EPP=3.87889;EPPR=16.9077;GTI=0;LEN=1;MEANALT=1;MQM=255;MQMR=255;NS=1;NUMALT=1;ODDS=44.6796;PAIRED=0;PAIREDR=0;PAO=0;PQA=0;PQR=0;PRO=0;QA=365;QR=346;RO=10;RPL=7;RPP=6.48466;RPPR=3.0103;RPR=3;RUN=1;SAF=5;SAP=3.0103;SAR=5;SRF=6;SRP=3.87889;SRR=4;TYPE=snp	GT:DP:DPR:RO:QR:AO:QA:GL	0/1:20:20,10:10:346:10:365:-27.1944,0,-25.4654
chr14	14118295	.	C	G	73.7717	.	AB=0.357143;ABP=5.49198;AC=1;AF=0.5;AN=2;AO=5;CIGAR=1X;DP=14;DPB=14;DPRA=0;EPP=13.8677;EPPR=3.25157;GTI=0;LEN=1;MEANALT=1;MQM=255;MQMR=255;NS=1;NUMALT=1;ODDS=16.9866;PAIRED=0;PAIREDR=0;PAO=0;PQA=0;PQR=0;PRO=0;QA=185;QR=333;RO=9;RPL=3;RPP=3.44459;RPPR=3.25157;RPR=2;RUN=1;SAF=2;SAP=3.44459;SAR=3;SRF=6;SRP=5.18177;SRR=3;TYPE=snp	GT:DP:DPR:RO:QR:AO:QA:GL	0/1:14:14,5:9:333:5:185:-12.8056,0,-26.1256
chr14	14118312	.	C	T	68.7856	.	AB=0.416667;ABP=3.73412;AC=1;AF=0.5;AN=2;AO=5;CIGAR=1X;DP=12;DPB=12;DPRA=0;EPP=3.44459;EPPR=3.32051;GTI=0;LEN=1;MEANALT=1;MQM=255;MQMR=255;NS=1;NUMALT=1;ODDS=15.8385;PAIRED=0;PAIREDR=0;PAO=0;PQA=0;PQR=0;PRO=0;QA=160;QR=259;RO=7;RPL=3;RPP=3.44459;RPPR=3.32051;RPR=2;RUN=1;SAF=2;SAP=3.44459;SAR=3;SRF=5;SRP=5.80219;SRR=2;TYPE=snp	GT:DP:DPR:RO:QR:AO:QA:GL	0/1:12:12,5:7:259:5:160:-11.1076,0,-20.0676
chr14	14118378	.	TAG	T	52.4713	.	AC=1;AF=0.5;AN=2;LEN=2;NS=1;TYPE=del;Split primitives	GT	0/1
chr14	14119598	.	C	T	186.977	.	AB=0.45;ABP=3.44459;AC=1;AF=0.5;AN=2;AO=9;CIGAR=1X;DP=20;DPB=20;DPRA=0;EPP=3.25157;EPPR=4.78696;GTI=0;LEN=1;MEANALT=1;MQM=255;MQMR=231.909;NS=1;NUMALT=1;ODDS=43.053;PAIRED=0;PAIREDR=0;PAO=0;PQA=0;PQR=0;PRO=0;QA=328;QR=407;RO=11;RPL=5;RPP=3.25157;RPPR=3.20771;RPR=4;RUN=1;SAF=7;SAP=9.04217;SAR=2;SRF=6;SRP=3.20771;SRR=5;TYPE=snp	GT:DP:DPR:RO:QR:AO:QA:GL	0/1:20:20,9:11:407:9:328:-23.8638,0,-27.7067
chr14	14119895	.	G	A	42.2111	.	AB=0.294118;ABP=9.26925;AC=1;AF=0.5;AN=2;AO=5;CIGAR=1X;DP=17;DPB=17;DPRA=0;EPP=3.44459;EPPR=9.52472;GTI=0;LEN=1;MEANALT=1;MQM=255;MQMR=255;NS=1;NUMALT=1;ODDS=9.7194;PAIRED=0;PAIREDR=0;PAO=0;PQA=0;PQR=0;PRO=0;QA=165;QR=362;RO=12;RPL=0;RPP=13.8677;RPPR=3.0103;RPR=5;RUN=1;SAF=2;SAP=3.44459;SAR=3;SRF=5;SRP=3.73412;SRR=7;TYPE=snp	GT:DP:DPR:RO:QR:AO:QA:GL	0/1:17:17,5:12:362:5:165:-10.0625,0,-27.7642
chr14	14120464	.	C	T	106.798	.	AB=0.4;ABP=4.31318;AC=1;AF=0.5;AN=2;AO=6;CIGAR=1X;DP=15;DPB=15;DPRA=0;EPP=4.45795;EPPR=7.35324;GTI=0;LEN=1;MEANALT=2;MQM=255;MQMR=255;NS=1;NUMALT=1;ODDS=24.591;PAIRED=0;PAIREDR=0;PAO=0;PQA=0;PQR=0;PRO=0;QA=212;QR=296;RO=8;RPL=3;RPP=3.0103;RPPR=3.0103;RPR=3;RUN=1;SAF=3;SAP=3.0103;SAR=3;SRF=6;SRP=7.35324;SRR=2;TYPE=snp	GT:DP:DPR:RO:QR:AO:QA:GL	0/1:15:15,6:8:296:6:212:-15.057,0,-22.6389
chr14	14346499	.	T	C	194.467	.	AC=1;AF=0.5;AN=2;LEN=1;NS=1;TYPE=snp;Split primitives	GT	0/1
chr14	14346503	.	C	T	194.467	.	AC=1;AF=0.5;AN=2;LEN=1;NS=1;TYPE=snp;Split primitives	GT	0/1
chr14	14346986	.	A	G	127.478	.	AB=0.380952;ABP=5.59539;AC=1;AF=0.5;AN=2;AO=8;CIGAR=1X;DP=21;DPB=21;DPRA=0;EPP=4.09604;EPPR=4.51363;GTI=0;LEN=1;MEANALT=1;MQM=255;MQMR=255;NS=1;NUMALT=1;ODDS=29.353;PAIRED=0;PAIREDR=0;PAO=0;PQA=0;PQR=0;PRO=0;QA=267;QR=456;RO=13;RPL=5;RPP=4.09604;RPPR=16.5402;RPR=3;RUN=1;SAF=2;SAP=7.35324;SAR=6;SRF=6;SRP=3.17734;SRR=7;TYPE=snp	GT:DP:DPR:RO:QR:AO:QA:GL	0/1:21:21,8:13:456:8:267:-18.0421,0,-35.0691
chr14	14347024	.	G	T	140.448	.	AB=0.583333;ABP=3.73412;AC=1;AF=0.5;AN=2;AO=7;CIGAR=1X;DP=12;DPB=12;DPRA=0;EPP=5.80219;EPPR=3.44459;GTI=0;LEN=1;MEANALT=1;MQM=255;MQMR=255;NS=1;NUMALT=1;ODDS=18.3229;PAIRED=0;PAIREDR=0;PAO=0;PQA=0;PQR=0;PRO=0;QA=259;QR=175;RO=5;RPL=6;RPP=10.7656;RPPR=3.44459;RPR=1;RUN=1;SAF=1;SAP=10.7656;SAR=6;SRF=1;SRP=6.91895;SRR=4;TYPE=snp	GT:DP:DPR:RO:QR:AO:QA:GL	0/1:12:12,7:5:175:7:259:-20.0676,0,-12.4876
chr14	14347136	.	C	T	74.9993	.	AB=0.4375;ABP=3.55317;AC=1;AF=0.5;AN=2;AO=7;CIGAR=1X;DP=16;DPB=16;DPRA=0;EPP=3.32051;EPPR=3.25157;GTI=0;LEN=1;MEANALT=1;MQM=255;MQMR=226.778;NS=1;NUMALT=1;ODDS=17.2692;PAIRED=0;PAIREDR=0;PAO=0;PQA=0;PQR=0;PRO=0;QA=191;QR=333;RO=9;RPL=1;RPP=10.7656;RPPR=14.8328;RPR=6;RUN=1;SAF=3;SAP=3.32051;SAR=4;SRF=4;SRP=3.25157;SRR=5;TYPE=snp	GT:DP:DPR:RO:QR:AO:QA:GL	0/1:16:16,7:9:333:7:191:-12.6464,0,-22.2435
chr14	14347184	.	T	C	378.264	.	AB=0.62963;ABP=6.95112;AC=1;AF=0.5;AN=2;AO=17;CIGAR=1X;DP=27;DPB=27;DPRA=0;EPP=6.20364;EPPR=3.87889;GTI=0;LEN=1;MEANALT=1;MQM=255;MQMR=255;NS=1;NUMALT=1;ODDS=33.5585;PAIRED=0;PAIREDR=0;PAO=0;PQA=0;PQR=0;PRO=0;QA=606;QR=321;RO=10;RPL=1;RPP=31.7504;RPPR=16.9077;RPR=16;RUN=1;SAF=10;SAP=4.1599;SAR=7;SRF=5;SRP=3.0103;SRR=5;TYPE=snp	GT:DP:DPR:RO:QR:AO:QA:GL	0/1:27:27,17:10:321:17:606:-46.7687,0,-21.0832
chr14	14347297	.	C	T	62.1723	.	AB=0.5;ABP=3.0103;AC=1;AF=0.5;AN=2;AO=6;CIGAR=1X;DP=12;DPB=12;DPRA=0;EPP=3.0103;EPPR=3.0103;GTI=0;LEN=1;MEANALT=1;MQM=255;MQMR=255;NS=1;NUMALT=1;ODDS=14.3157;PAIRED=0;PAIREDR=0;PAO=0;PQA=0;PQR=0;PRO=0;QA=154;QR=207;RO=6;RPL=2;RPP=4.45795;RPPR=3.0103;RPR=4;RUN=1;SAF=3;SAP=3.0103;SAR=3;SRF=2;SRP=4.45795;SRR=4;TYPE=snp	GT:DP:DPR:RO:QR:AO:QA:GL	0/1:12:12,6:6:207:6:154:-10.5043,0,-15.3626
chr14	14347328	.	T	G	103.188	.	AB=0.428571;ABP=3.63072;AC=1;AF=0.5;AN=2;AO=6;CIGAR=1X;DP=14;DPB=14;DPRA=0;EPP=3.0103;EPPR=3.0103;GTI=0;LEN=1;MEANALT=1;MQM=255;MQMR=255;NS=1;NUMALT=1;ODDS=23.7599;PAIRED=0;PAIREDR=0;PAO=0;PQA=0;PQR=0;PRO=0;QA=212;QR=271;RO=8;RPL=1;RPP=8.80089;RPPR=12.7819;RPR=5;RUN=1;SAF=2;SAP=4.45795;SAR=4;SRF=3;SRP=4.09604;SRR=5;TYPE=snp	GT:DP:DPR:RO:QR:AO:QA:GL	0/1:14:14,6:8:271:6:212:-15.2189,0,-20.5143
chr14	14347422	.	T	C	130	.	AB=0.380952;ABP=5.59539;AC=1;AF=0.5;AN=2;AO=8;CIGAR=1X;DP=21;DPB=21;DPRA=0;EPP=7.35324;EPPR=11.1951;GTI=0;LEN=1;MEANALT=1;MQM=255;MQMR=255;NS=1;NUMALT=1;ODDS=29.9336;PAIRED=0;PAIREDR=0;PAO=0;PQA=0;PQR=0;PRO=0;QA=272;QR=422;RO=13;RPL=4;RPP=3.0103;RPPR=4.51363;RPR=4;RUN=1;SAF=2;SAP=7.35324;SAR=6;SRF=5;SRP=4.51363;SRR=8;TYPE=snp	GT:DP:DPR:RO:QR:AO:QA:GL	0/1:21:21,8:13:422:8:272:-18.4984,0,-31.983
chr14	14347559	.	A	C	40.4065	.	AB=0.375;ABP=5.18177;AC=1;AF=0.5;AN=2;AO=6;CIGAR=1X;DP=16;DPB=16;DPRA=0;EPP=3.0103;EPPR=3.87889;GTI=0;LEN=1;MEANALT=1;MQM=212.667;MQMR=255;NS=1;NUMALT=1;ODDS=9.30385;PAIRED=0;PAIREDR=0;PAO=0;PQA=0;PQR=0;PRO=0;QA=188;QR=326;RO=10;RPL=5;RPP=8.80089;RPPR=16.9077;RPR=1;RUN=1;SAF=2;SAP=4.45795;SAR=4;SRF=5;SRP=3.0103;SRR=5;TYPE=snp	GT:DP:DPR:RO:QR:AO:QA:GL	0/1:16:16,6:10:326:6:188:-9.11683,0,-24.8495
chr14	14347663	.	A	G	82.4054	.	AB=0.461538;ABP=3.17734;AC=1;AF=0.5;AN=2;AO=6;CIGAR=1X;DP=13;DPB=13;DPRA=0;EPP=8.80089;EPPR=4.45795;GTI=0;LEN=1;MEANALT=2;MQM=255;MQMR=255;NS=1;NUMALT=1;ODDS=15.0004;PAIRED=0;PAIREDR=0;PAO=0;PQA=0;PQR=0;PRO=0;QA=183;QR=174;RO=6;RPL=4;RPP=4.45795;RPPR=16.0391;RPR=2;RUN=1;SAF=3;SAP=3.0103;SAR=3;SRF=2;SRP=4.45795;SRR=4;TYPE=snp	GT:DP:DPR:RO:QR:AO:QA:GL	0/1:13:13,6:6:174:6:183:-13.0505,0,-12.2276
chr14	14347671	.	A	C	107.303	.	AB=0.375;ABP=5.18177;AC=1;AF=0.5;AN=2;AO=6;CIGAR=1X;DP=16;DPB=16;DPRA=0;EPP=4.45795;EPPR=3.0103;GTI=0;LEN=1;MEANALT=1;MQM=255;MQMR=255;NS=1;NUMALT=1;ODDS=24.7074;PAIRED=0;PAIREDR=0;PAO=0;PQA=0;PQR=0;PRO=0;QA=222;QR=365;RO=10;RPL=4;RPP=4.45795;RPPR=10.8276;RPR=2;RUN=1;SAF=2;SAP=4.45795;SAR=4;SRF=5;SRP=3.0103;SRR=5;TYPE=snp	GT:DP:DPR:RO:QR:AO:QA:GL	0/1:16:16,6:10:365:6:222:-15.5335,0,-28.3985
chr14	14347695	.	T	C	155.292	.	AB=0.571429;ABP=3.63072;AC=1;AF=0.5;AN=2;AO=8;CIGAR=1X;DP=14;DPB=14;DPRA=0;EPP=4.09604;EPPR=3.0103;GTI=0;LEN=1;MEANALT=1;MQM=255;MQMR=255;NS=1;NUMALT=1;ODDS=18.8428;PAIRED=0;PAIREDR=0;PAO=0;PQA=0;PQR=0;PRO=0;QA=267;QR=183;RO=6;RPL=4;RPP=3.0103;RPPR=4.45795;RPR=4;RUN=1;SAF=3;SAP=4.09604;SAR=5;SRF=3;SRP=3.0103;SRR=3;TYPE=snp	GT:DP:DPR:RO:QR:AO:QA:GL	0/1:14:14,8:6:183:8:267:-20.1493,0,-12.5606
chr14	14347737	.	T	C	205.408	.	AB=0.769231;ABP=11.1951;AC=1;AF=0.5;AN=2;AO=10;CIGAR=1X;DP=13;DPB=13;DPRA=0;EPP=3.87889;EPPR=3.73412;GTI=0;LEN=1;MEANALT=1;MQM=255;MQMR=255;NS=1;NUMALT=1;ODDS=1.76814;PAIRED=0;PAIREDR=0;PAO=0;PQA=0;PQR=0;PRO=0;QA=336;QR=106;RO=3;RPL=2;RPP=10.8276;RPPR=9.52472;RPR=8;RUN=1;SAF=6;SAP=3.87889;SAR=4;SRF=2;SRP=3.73412;SRR=1;TYPE=snp	GT:DP:DPR:RO:QR:AO:QA:GL	0/1:13:13,10:3:106:10:336:-26.6626,0,-5.97994
chr14	14347750	.	C	A	231.413	.	AB=0.785714;ABP=12.937;AC=1;AF=0.5;AN=2;AO=11;CIGAR=1X;DP=14;DPB=14;DPRA=0;EPP=3.20771;EPPR=3.73412;GTI=0;LEN=1;MEANALT=1;MQM=255;MQMR=255;NS=1;NUMALT=1;ODDS=0.427463;PAIRED=0;PAIREDR=0;PAO=0;PQA=0;PQR=0;PRO=0;QA=358;QR=96;RO=3;RPL=5;RPP=3.20771;RPPR=3.73412;RPR=6;RUN=1;SAF=6;SAP=3.20771;SAR=5;SRF=1;SRP=3.73412;SRR=2;TYPE=snp	GT:DP:DPR:RO:QR:AO:QA:GL	0/1:14:14,11:3:96:11:358:-28.331,0,-4.74558
chr14	14347978	.	C	T	499.678	.	AB=0.724138;ABP=15.6647;AC=1;AF=0.5;AN=2;AO=21;CIGAR=1X;DP=29;DPB=29;DPRA=0;EPP=3.1137;EPPR=4.09604;GTI=0;LEN=1;MEANALT=1;MQM=255;MQMR=255;NS=1;NUMALT=1;ODDS=22.0178;PAIRED=0;PAIREDR=0;PAO=0;PQA=0;PQR=0;PRO=0;QA=725;QR=266;RO=8;RPL=13;RPP=5.59539;RPPR=3.0103;RPR=8;RUN=1;SAF=8;SAP=5.59539;SAR=13;SRF=3;SRP=4.09604;SRR=5;TYPE=snp	GT:DP:DPR:RO:QR:AO:QA:GL	0/1:29:29,21:8:266:21:725:-56.8654,0,-15.5426
chr14	14348421	.	G	A	47.1512	.	AB=0.363636;ABP=4.78696;AC=1;AF=0.5;AN=2;AO=4;CIGAR=1X;DP=11;DPB=11;DPRA=0;EPP=5.18177;EPPR=3.32051;GTI=0;LEN=1;MEANALT=1;MQM=255;MQMR=218.714;NS=1;NUMALT=1;ODDS=10.857;PAIRED=0;PAIREDR=0;PAO=0;PQA=0;PQR=0;PRO=0;QA=143;QR=244;RO=7;RPL=4;RPP=11.6962;RPPR=5.80219;RPR=0;RUN=1;SAF=1;SAP=5.18177;SAR=3;SRF=3;SRP=3.32051;SRR=4;TYPE=snp	GT:DP:DPR:RO:QR:AO:QA:GL	0/1:11:11,4:7:244:4:143:-9.91617,0,-17.0766
chr14	14349324	.	C	T	910.999	.	AB=0.709091;ABP=23.8959;AC=1;AF=0.5;AN=2;AO=39;CIGAR=1X;DP=55;DPB=55;DPRA=0;EPP=3.51141;EPPR=3.15506;GTI=0;LEN=1;MEANALT=2;MQM=255;MQMR=255;NS=1;NUMALT=1;ODDS=53.7512;PAIRED=0;PAIREDR=0;PAO=0;PQA=0;PQR=0;PRO=0;QA=1290;QR=540;RO=15;RPL=16;RPP=5.73856;RPPR=10.1038;RPR=23;RUN=1;SAF=14;SAP=9.74743;SAR=25;SRF=3;SRP=14.7363;SRR=12;TYPE=snp	GT:DP:DPR:RO:QR:AO:QA:GL	0/1:55:55,39:15:540:39:1290:-100.089,0,-32.6069
chr14	14349332	.	A	G	970.136	.	AB=0.711538;ABP=23.2217;AC=1;AF=0.5;AN=2;AO=37;CIGAR=1X;DP=52;DPB=52;DPRA=0;EPP=5.88603;EPPR=3.15506;GTI=0;LEN=1;MEANALT=1;MQM=255;MQMR=255;NS=1;NUMALT=1;ODDS=46.0693;PAIRED=0;PAIREDR=0;PAO=0;PQA=0;PQR=0;PRO=0;QA=1349;QR=492;RO=15;RPL=14;RPP=7.76406;RPPR=10.1038;RPR=23;RUN=1;SAF=13;SAP=10.1116;SAR=24;SRF=3;SRP=14.7363;SRR=12;TYPE=snp	GT:DP:DPR:RO:QR:AO:QA:GL	0/1:52:52,37:15:492:37:1349:-106.121,0,-28.9544
chr14	14349641	.	G	C	89.2563	.	AB=0.388889;ABP=4.9405;AC=1;AF=0.5;AN=2;AO=7;CIGAR=1X;DP=18;DPB=18;DPRA=0;EPP=5.80219;EPPR=12.6832;GTI=0;LEN=1;MEANALT=1;MQM=255;MQMR=255;NS=1;NUMALT=1;ODDS=20.552;PAIRED=0;PAIREDR=0;PAO=0;PQA=0;PQR=0;PRO=0;QA=229;QR=402;RO=11;RPL=5;RPP=5.80219;RPPR=4.78696;RPR=2;RUN=1;SAF=7;SAP=18.2106;SAR=0;SRF=7;SRP=4.78696;SRR=4;TYPE=snp	GT:DP:DPR:RO:QR:AO:QA:GL	0/1:18:18,7:11:402:7:229:-15.5186,0,-31.1269
chr14	14349674	.	T	C	127.816	.	AB=0.45;ABP=3.44459;AC=1;AF=0.5;AN=2;AO=9;CIGAR=1X;DP=20;DPB=20;DPRA=0;EPP=9.04217;EPPR=4.78696;GTI=0;LEN=1;MEANALT=1;MQM=255;MQMR=255;NS=1;NUMALT=1;ODDS=29.4307;PAIRED=0;PAIREDR=0;PAO=0;PQA=0;PQR=0;PRO=0;QA=265;QR=377;RO=11;RPL=4;RPP=3.25157;RPPR=3.20771;RPR=5;RUN=1;SAF=6;SAP=5.18177;SAR=3;SRF=6;SRP=3.20771;SRR=5;TYPE=snp	GT:DP:DPR:RO:QR:AO:QA:GL	0/1:20:20,9:11:377:9:265:-18.1238,0,-28.2521
chr14	14349712	.	A	G	134.696	.	AB=0.5;ABP=3.0103;AC=1;AF=0.5;AN=2;AO=7;CIGAR=1X;DP=14;DPB=14;DPRA=0;EPP=5.80219;EPPR=8.80089;GTI=0;LEN=1;MEANALT=2;MQM=255;MQMR=255;NS=1;NUMALT=1;ODDS=25.2137;PAIRED=0;PAIREDR=0;PAO=0;PQA=0;PQR=0;PRO=0;QA=244;QR=222;RO=6;RPL=2;RPP=5.80219;RPPR=8.80089;RPR=5;RUN=1;SAF=4;SAP=3.32051;SAR=3;SRF=2;SRP=4.45795;SRR=4;TYPE=snp	GT:DP:DPR:RO:QR:AO:QA:GL	0/1:14:14,7:6:222:7:244:-18.2816,0,-16.3152
chr14	14349747	.	A	C	177.577	.	AB=0.5625;ABP=3.55317;AC=1;AF=0.5;AN=2;AO=9;CIGAR=1X;DP=16;DPB=16;DPRA=0;EPP=3.25157;EPPR=8.80089;GTI=0;LEN=1;MEANALT=2;MQM=255;MQMR=255;NS=1;NUMALT=1;ODDS=24.6168;PAIRED=0;PAIREDR=0;PAO=0;PQA=0;PQR=0;PRO=0;QA=299;QR=222;RO=6;RPL=6;RPP=5.18177;RPPR=4.45795;RPR=3;RUN=1;SAF=4;SAP=3.25157;SAR=5;SRF=3;SRP=3.0103;SRR=3;TYPE=snp	GT:DP:DPR:RO:QR:AO:QA:GL	0/1:16:16,9:6:222:9:299:-22.5766,0,-15.6703
chr14	14349804	.	A	T	184.762	.	AB=0.625;ABP=5.18177;AC=1;AF=0.5;AN=2;AO=10;CIGAR=1X;DP=16;DPB=16;DPRA=0;EPP=6.48466;EPPR=3.0103;GTI=0;LEN=1;MEANALT=1;MQM=255;MQMR=255;NS=1;NUMALT=1;ODDS=15.8471;PAIRED=0;PAIREDR=0;PAO=0;PQA=0;PQR=0;PRO=0;QA=316;QR=183;RO=6;RPL=4;RPP=3.87889;RPPR=8.80089;RPR=6;RUN=1;SAF=3;SAP=6.48466;SAR=7;SRF=4;SRP=4.45795;SRR=2;TYPE=snp	GT:DP:DPR:RO:QR:AO:QA:GL	0/1:16:16,10:6:183:10:316:-23.9395,0,-11.9585
chr14	14349924	.	A	C	77.2529	.	AB=0.384615;ABP=4.51363;AC=1;AF=0.5;AN=2;AO=5;CIGAR=1X;DP=13;DPB=13;DPRA=0;EPP=6.91895;EPPR=3.0103;GTI=0;LEN=1;MEANALT=1;MQM=255;MQMR=255;NS=1;NUMALT=1;ODDS=17.7881;PAIRED=0;PAIREDR=0;PAO=0;PQA=0;PQR=0;PRO=0;QA=180;QR=267;RO=8;RPL=4;RPP=6.91895;RPPR=7.35324;RPR=1;RUN=1;SAF=2;SAP=3.44459;SAR=3;SRF=4;SRP=3.0103;SRR=4;TYPE=snp	GT:DP:DPR:RO:QR:AO:QA:GL	0/1:13:13,5:8:267:5:180:-12.6466,0,-20.4504
chr14	14349969	.	G	A	66.9614	.	AB=0.357143;ABP=5.49198;AC=1;AF=0.5;AN=2;AO=5;CIGAR=1X;DP=14;DPB=14;DPRA=0;EPP=3.44459;EPPR=9.04217;GTI=0;LEN=1;MEANALT=1;MQM=255;MQMR=255;NS=1;NUMALT=1;ODDS=15.4184;PAIRED=0;PAIREDR=0;PAO=0;PQA=0;PQR=0;PRO=0;QA=170;QR=309;RO=9;RPL=2;RPP=3.44459;RPPR=5.18177;RPR=3;RUN=1;SAF=4;SAP=6.91895;SAR=1;SRF=4;SRP=3.25157;SRR=5;TYPE=snp	GT:DP:DPR:RO:QR:AO:QA:GL	0/1:14:14,5:9:309:5:170:-11.4256,0,-23.9389
chr14	14350101	.	C	T	979.674	.	AB=0.75;ABP=33.4109;AC=1;AF=0.5;AN=2;AO=42;CIGAR=1X;DP=56;DPB=56;DPRA=0;EPP=3.21711;EPPR=3.63072;GTI=0;LEN=1;MEANALT=1;MQM=255;MQMR=255;NS=1;NUMALT=1;ODDS=47.073;PAIRED=0;PAIREDR=0;PAO=0;PQA=0;PQR=0;PRO=0;QA=1371;QR=508;RO=14;RPL=20;RPP=3.21711;RPPR=8.59409;RPR=22;RUN=1;SAF=22;SAP=3.21711;SAR=20;SRF=6;SRP=3.63072;SRR=8;TYPE=snp	GT:DP:DPR:RO:QR:AO:QA:GL	0/1:56:56,42:14:508:42:1371:-106.859,0,-29.2252
chr14	14350708	.	T	C	505.846	.	AB=0.733333;ABP=17.1973;AC=1;AF=0.5;AN=2;AO=22;CIGAR=1X;DP=30;DPB=30;DPRA=0;EPP=6.56362;EPPR=5.80219;GTI=0;LEN=1;MEANALT=2;MQM=243.455;MQMR=255;NS=1;NUMALT=1;ODDS=7.05139;PAIRED=0;PAIREDR=0;PAO=0;PQA=0;PQR=0;PRO=0;QA=799;QR=206;RO=7;RPL=19;RPP=28.2783;RPPR=5.80219;RPR=3;RUN=1;SAF=13;SAP=4.58955;SAR=9;SRF=5;SRP=5.80219;SRR=2;TYPE=snp	GT:DP:DPR:RO:QR:AO:QA:GL	0/1:30:30,22:7:206:22:799:-60.5996,0,-9.95388
chr14	14350755	.	G	A	477.333	.	AC=1;AF=0.5;AN=2;LEN=1;NS=1;TYPE=snp;Split primitives	GT	0/1
chr14	14350757	.	G	C	477.333	.	AC=1;AF=0.5;AN=2;LEN=1;NS=1;TYPE=snp;Split primitives	GT	0/1
chr14	14350833	.	C	T	82.4849	.	AC=1;AF=0.5;AN=2;LEN=1;NS=1;TYPE=snp;Split primitives	GT	0/1
chr14	14350837	.	G	A	82.4849	.	AC=1;AF=0.5;AN=2;LEN=1;NS=1;TYPE=snp;Split primitives	GT	0/1
chr14	14350955	.	A	G	783.728	.	AB=0.828571;ABP=35.8306;AC=1;AF=0.5;AN=2;AO=29;CIGAR=1X;DP=35;DPB=35;DPRA=0;EPP=3.08518;EPPR=8.80089;GTI=0;LEN=1;MEANALT=1;MQM=255;MQMR=170.333;NS=1;NUMALT=1;ODDS=13.2135;PAIRED=0;PAIREDR=0;PAO=0;PQA=0;PQR=0;PRO=0;QA=1043;QR=188;RO=6;RPL=23;RPP=24.6501;RPPR=3.0103;RPR=6;RUN=1;SAF=14;SAP=3.08518;SAR=15;SRF=2;SRP=4.45795;SRR=4;TYPE=snp	GT:DP:DPR:RO:QR:AO:QA:GL	0/1:35:35,29:6:188:29:1043:-83.6936,0,-2.75042
chr14	14351082	.	T	C	710.104	.	AB=0.636364;ABP=10.1169;AC=1;AF=0.5;AN=2;AO=28;CIGAR=1X;DP=44;DPB=44;DPRA=0;EPP=4.25114;EPPR=3.0103;GTI=0;LEN=1;MEANALT=1;MQM=255;MQMR=207.375;NS=1;NUMALT=1;ODDS=45.8575;PAIRED=0;PAIREDR=0;PAO=0;PQA=0;PQR=0;PRO=0;QA=1002;QR=552;RO=16;RPL=13;RPP=3.32051;RPPR=22.5536;RPR=15;RUN=1;SAF=15;SAP=3.32051;SAR=13;SRF=6;SRP=5.18177;SRR=10;TYPE=snp	GT:DP:DPR:RO:QR:AO:QA:GL	0/1:44:44,28:16:552:28:1002:-77.2925,0,-27.8983
chr14	14351982	.	G	A	555.419	.	AB=0.787879;ABP=26.7649;AC=1;AF=0.5;AN=2;AO=26;CIGAR=1X;DP=33;DPB=33;DPRA=0;EPP=3.34437;EPPR=3.32051;GTI=0;LEN=1;MEANALT=1;MQM=245.231;MQMR=255;NS=1;NUMALT=1;ODDS=11.9945;PAIRED=0;PAIREDR=0;PAO=0;PQA=0;PQR=0;PRO=0;QA=871;QR=259;RO=7;RPL=4;RPP=30.0702;RPPR=18.2106;RPR=22;RUN=1;SAF=10;SAP=6.01695;SAR=16;SRF=4;SRP=3.32051;SRR=3;TYPE=snp	GT:DP:DPR:RO:QR:AO:QA:GL	0/1:33:33,26:7:259:26:871:-66.4408,0,-13.746
chr14	14739822	.	T	C	677.099	.	AB=0.636364;ABP=10.1169;AC=1;AF=0.5;AN=2;AO=28;CIGAR=1X;DP=44;DPB=44;DPRA=0;EPP=5.80219;EPPR=3.15506;GTI=0;LEN=1;MEANALT=2;MQM=245.929;MQMR=255;NS=1;NUMALT=1;ODDS=63.9683;PAIRED=0;PAIREDR=0;PAO=0;PQA=0;PQR=0;PRO=0;QA=1002;QR=520;RO=15;RPL=13;RPP=3.32051;RPPR=4.31318;RPR=15;RUN=1;SAF=14;SAP=3.0103;SAR=14;SRF=10;SRP=6.62942;SRR=5;TYPE=snp	GT:DP:DPR:RO:QR:AO:QA:GL	0/1:44:44,28:15:520:28:1002:-74.2516,0,-34.1057
chr14	14748486	.	G	A	477.843	.	AB=0.863636;ABP=28.2783;AC=1;AF=0.5;AN=2;AO=19;CIGAR=1X;DP=22;DPB=22;DPRA=0;EPP=3.12459;EPPR=3.73412;GTI=0;LEN=1;MEANALT=1;MQM=255;MQMR=255;NS=1;NUMALT=1;ODDS=13.1082;PAIRED=0;PAIREDR=0;PAO=0;PQA=0;PQR=0;PRO=0;QA=678;QR=87;RO=3;RPL=19;RPP=44.2683;RPPR=9.52472;RPR=0;RUN=1;SAF=9;SAP=3.12459;SAR=10;SRF=1;SRP=3.73412;SRR=2;TYPE=snp	GT:DP:DPR:RO:QR:AO:QA:GL	0/1:22:22,19:3:87:19:678:-54.7542,0,-1.49734
chr14	14760261	.	T	C	437.787	.	AB=0.809524;ABP=20.4855;AC=1;AF=0.5;AN=2;AO=17;CIGAR=1X;DP=21;DPB=21;DPRA=0;EPP=6.20364;EPPR=5.18177;GTI=0;LEN=1;MEANALT=1;MQM=255;MQMR=191.5;NS=1;NUMALT=1;ODDS=8.11429;PAIRED=0;PAIREDR=0;PAO=0;PQA=0;PQR=0;PRO=0;QA=604;QR=123;RO=4;RPL=13;RPP=13.3567;RPPR=5.18177;RPR=4;RUN=1;SAF=10;SAP=4.1599;SAR=7;SRF=2;SRP=3.0103;SRR=2;TYPE=snp	GT:DP:DPR:RO:QR:AO:QA:GL	0/1:21:21,17:4:123:17:604:-48.3937,0,-2.65066
chr14	14765603	.	G	A	392.627	.	AB=0.882353;ABP=24.5973;AC=1;AF=0.5;AN=2;AO=15;CIGAR=1X;DP=17;DPB=17;DPRA=0;EPP=3.15506;EPPR=7.35324;GTI=0;LEN=1;MEANALT=1;MQM=255;MQMR=255;NS=1;NUMALT=1;ODDS=13.4187;PAIRED=0;PAIREDR=0;PAO=0;PQA=0;PQR=0;PRO=0;QA=511;QR=64;RO=2;RPL=11;RPP=10.1038;RPPR=7.35324;RPR=4;RUN=1;SAF=7;SAP=3.15506;SAR=8;SRF=2;SRP=7.35324;SRR=0;TYPE=snp	GT:DP:DPR:RO:QR:AO:QA:GL	0/1:17:17,15:2:64:15:511:-41.2132,0,-0.96249
chr14	14766909	.	C	T	406.995	.	AB=0.636364;ABP=8.34028;AC=1;AF=0.5;AN=2;AO=21;CIGAR=1X;DP=33;DPB=33;DPRA=0;EPP=8.07707;EPPR=3.73412;GTI=0;LEN=1;MEANALT=1;MQM=230.81;MQMR=255;NS=1;NUMALT=1;ODDS=51.3566;PAIRED=0;PAIREDR=0;PAO=0;PQA=0;PQR=0;PRO=0;QA=703;QR=415;RO=12;RPL=8;RPP=5.59539;RPPR=3.73412;RPR=13;RUN=1;SAF=14;SAP=8.07707;SAR=7;SRF=6;SRP=3.0103;SRR=6;TYPE=snp	GT:DP:DPR:RO:QR:AO:QA:GL	0/1:33:33,21:12:415:21:703:-47.6088,0,-27.7618
chr14	14775206	.	C	T	471.762	.	AB=0.904762;ABP=32.8939;AC=1;AF=0.5;AN=2;AO=19;CIGAR=1X;DP=21;DPB=21;DPRA=0;EPP=3.12459;EPPR=7.35324;GTI=0;LEN=1;MEANALT=1;MQM=255;MQMR=255;NS=1;NUMALT=1;ODDS=16.342;PAIRED=0;PAIREDR=0;PAO=0;PQA=0;PQR=0;PRO=0;QA=620;QR=74;RO=2;RPL=15;RPP=16.8392;RPPR=7.35324;RPR=4;RUN=1;SAF=11;SAP=4.03889;SAR=8;SRF=2;SRP=7.35324;SRR=0;TYPE=snp	GT:DP:DPR:RO:QR:AO:QA:GL	0/1:21:21,19:2:74:19:620:-49.8047,0,-0.70837
chr14	14775230	.	C	G	471.543	.	AB=0.65625;ABP=9.79615;AC=1;AF=0.5;AN=2;AO=21;CIGAR=1X;DP=32;DPB=32;DPRA=0;EPP=3.1137;EPPR=7.94546;GTI=0;LEN=1;MEANALT=1;MQM=255;MQMR=255;NS=1;NUMALT=1;ODDS=39.1027;PAIRED=0;PAIREDR=0;PAO=0;PQA=0;PQR=0;PRO=0;QA=694;QR=392;RO=11;RPL=12;RPP=3.94093;RPPR=26.8965;RPR=9;RUN=1;SAF=12;SAP=3.94093;SAR=9;SRF=8;SRP=7.94546;SRR=3;TYPE=snp	GT:DP:DPR:RO:QR:AO:QA:GL	0/1:32:32,21:11:392:21:694:-53.1575,0,-26.0034
chr14	14775246	.	T	C	513.53	.	AB=0.645161;ABP=8.68415;AC=1;AF=0.5;AN=2;AO=20;CIGAR=1X;DP=31;DPB=31;DPRA=0;EPP=3.0103;EPPR=7.94546;GTI=0;LEN=1;MEANALT=1;MQM=255;MQMR=255;NS=1;NUMALT=1;ODDS=33.9973;PAIRED=0;PAIREDR=0;PAO=0;PQA=0;PQR=0;PRO=0;QA=735;QR=363;RO=11;RPL=10;RPP=3.0103;RPPR=26.8965;RPR=10;RUN=1;SAF=12;SAP=4.74748;SAR=8;SRF=8;SRP=7.94546;SRR=3;TYPE=snp	GT:DP:DPR:RO:QR:AO:QA:GL	0/1:31:31,20:11:363:20:735:-57.1856,0,-23.6681
chr14	14775332	.	G	A	427.369	.	AB=0.555556;ABP=3.9754;AC=1;AF=0.5;AN=2;AO=20;CIGAR=1X;DP=36;DPB=36;DPRA=0;EPP=6.91895;EPPR=5.18177;GTI=0;LEN=1;MEANALT=1;MQM=242.3;MQMR=255;NS=1;NUMALT=1;ODDS=77.0726;PAIRED=0;PAIREDR=0;PAO=0;PQA=0;PQR=0;PRO=0;QA=691;QR=563;RO=16;RPL=13;RPP=6.91895;RPPR=16.582;RPR=7;RUN=1;SAF=8;SAP=4.74748;SAR=12;SRF=7;SRP=3.55317;SRR=9;TYPE=snp	GT:DP:DPR:RO:QR:AO:QA:GL	0/1:36:36,20:16:563:20:691:-48.8929,0,-40.1848
chr14	14796162	.	C	T	213.332	.	AB=0.666667;ABP=6.62942;AC=1;AF=0.5;AN=2;AO=10;CIGAR=1X;DP=15;DPB=15;DPRA=0;EPP=3.0103;EPPR=5.18177;GTI=0;LEN=1;MEANALT=2;MQM=255;MQMR=255;NS=1;NUMALT=1;ODDS=8.46282;PAIRED=0;PAIREDR=0;PAO=0;PQA=0;PQR=0;PRO=0;QA=346;QR=148;RO=4;RPL=2;RPP=10.8276;RPPR=11.6962;RPR=8;RUN=1;SAF=5;SAP=3.0103;SAR=5;SRF=1;SRP=5.18177;SRR=3;TYPE=snp	GT:DP:DPR:RO:QR:AO:QA:GL	0/1:15:15,10:4:148:10:346:-27.1219,0,-9.29758
chr14	14796560	.	G	A	290.089	.	AB=0.482759;ABP=3.08518;AC=1;AF=0.5;AN=2;AO=14;CIGAR=1X;DP=29;DPB=29;DPRA=0;EPP=5.49198;EPPR=4.31318;GTI=0;LEN=1;MEANALT=1;MQM=255;MQMR=255;NS=1;NUMALT=1;ODDS=66.7955;PAIRED=0;PAIREDR=0;PAO=0;PQA=0;PQR=0;PRO=0;QA=489;QR=555;RO=15;RPL=10;RPP=8.59409;RPPR=4.31318;RPR=4;RUN=1;SAF=3;SAP=12.937;SAR=11;SRF=4;SRP=10.1038;SRR=11;TYPE=snp	GT:DP:DPR:RO:QR:AO:QA:GL	0/1:29:29,14:15:555:14:489:-35.6294,0,-41.5901
chr14	14796616	.	T	C	50.7829	.	AB=0.277778;ABP=10.7311;AC=1;AF=0.5;AN=2;AO=5;CIGAR=1X;DP=18;DPB=18;DPRA=0;EPP=6.91895;EPPR=7.18621;GTI=0;LEN=1;MEANALT=1;MQM=255;MQMR=255;NS=1;NUMALT=1;ODDS=11.6932;PAIRED=0;PAIREDR=0;PAO=0;PQA=0;PQR=0;PRO=0;QA=175;QR=471;RO=13;RPL=4;RPP=6.91895;RPPR=16.5402;RPR=1;RUN=1;SAF=2;SAP=3.44459;SAR=3;SRF=4;SRP=7.18621;SRR=9;TYPE=snp	GT:DP:DPR:RO:QR:AO:QA:GL	0/1:18:18,5:13:471:5:175:-10.6815,0,-37.3338
chr14	14797043	.	T	C	145.085	.	AB=0.636364;ABP=4.78696;AC=1;AF=0.5;AN=2;AO=7;CIGAR=1X;DP=11;DPB=11;DPRA=0;EPP=3.32051;EPPR=5.18177;GTI=0;LEN=1;MEANALT=1;MQM=255;MQMR=255;NS=1;NUMALT=1;ODDS=11.9219;PAIRED=0;PAIREDR=0;PAO=0;PQA=0;PQR=0;PRO=0;QA=254;QR=148;RO=4;RPL=1;RPP=10.7656;RPPR=5.18177;RPR=6;RUN=1;SAF=2;SAP=5.80219;SAR=5;SRF=4;SRP=11.6962;SRR=0;TYPE=snp	GT:DP:DPR:RO:QR:AO:QA:GL	0/1:11:11,7:4:148:7:254:-19.9115,0,-10.3787
chr14	14797442	.	A	T	492.713	.	AB=0.628571;ABP=8.03571;AC=1;AF=0.5;AN=2;AO=22;CIGAR=1X;DP=35;DPB=35;DPRA=0;EPP=3.40511;EPPR=7.18621;GTI=0;LEN=1;MEANALT=1;MQM=243.455;MQMR=235.462;NS=1;NUMALT=1;ODDS=53.339;PAIRED=0;PAIREDR=0;PAO=0;PQA=0;PQR=0;PRO=0;QA=759;QR=471;RO=13;RPL=9;RPP=4.58955;RPPR=3.17734;RPR=13;RUN=1;SAF=7;SAP=9.32731;SAR=15;SRF=7;SRP=3.17734;SRR=6;TYPE=snp	GT:DP:DPR:RO:QR:AO:QA:GL	0/1:35:35,22:13:471:22:759:-55.7669,0,-28.9485
chr14	14797517	.	G	A	494.873	.	AB=0.564103;ABP=4.40227;AC=1;AF=0.5;AN=2;AO=22;CIGAR=1X;DP=39;DPB=39;DPRA=0;EPP=3.40511;EPPR=9.26925;GTI=0;LEN=1;MEANALT=1;MQM=255;MQMR=255;NS=1;NUMALT=1;ODDS=83.6074;PAIRED=0;PAIREDR=0;PAO=0;PQA=0;PQR=0;PRO=0;QA=745;QR=599;RO=17;RPL=13;RPP=4.58955;RPPR=6.20364;RPR=9;RUN=1;SAF=7;SAP=9.32731;SAR=15;SRF=10;SRP=4.1599;SRR=7;TYPE=snp	GT:DP:DPR:RO:QR:AO:QA:GL	0/1:39:39,22:17:599:22:745:-55.6485,0,-42.5222
chr14	14798096	.	C	T	111.707	.	AB=0.375;ABP=6.26751;AC=1;AF=0.5;AN=2;AO=9;CIGAR=1X;DP=24;DPB=24;DPRA=0;EPP=3.25157;EPPR=10.1038;GTI=0;LEN=1;MEANALT=1;MQM=226.778;MQMR=255;NS=1;NUMALT=1;ODDS=25.7214;PAIRED=0;PAIREDR=0;PAO=0;PQA=0;PQR=0;PRO=0;QA=284;QR=467;RO=15;RPL=5;RPP=3.25157;RPPR=6.62942;RPR=4;RUN=1;SAF=6;SAP=5.18177;SAR=3;SRF=5;SRP=6.62942;SRR=10;TYPE=snp	GT:DP:DPR:RO:QR:AO:QA:GL	0/1:24:24,9:15:467:9:284:-16.2817,0,-35.1166
chr14	14798353	.	ATG	A	98.9198	.	AC=1;AF=0.5;AN=2;LEN=2;NS=1;TYPE=del;Split primitives	GT	0/1
chr14	14798379	.	T	A	108.261	.	AB=0.5;ABP=3.0103;AC=1;AF=0.5;AN=2;AO=7;CIGAR=1X;DP=14;DPB=14;DPRA=0;EPP=5.80219;EPPR=3.32051;GTI=0;LEN=1;MEANALT=1;MQM=255;MQMR=218.714;NS=1;NUMALT=1;ODDS=19.5154;PAIRED=0;PAIREDR=0;PAO=0;PQA=0;PQR=0;PRO=0;QA=230;QR=225;RO=7;RPL=6;RPP=10.7656;RPPR=3.32051;RPR=1;RUN=1;SAF=1;SAP=10.7656;SAR=6;SRF=2;SRP=5.80219;SRR=5;TYPE=snp	GT:DP:DPR:RO:QR:AO:QA:GL	0/1:14:14,7:7:225:7:230:-16.8142,0,-13.0656
chr14	14799253	.	T	C	664.835	.	AB=0.742857;ABP=20.9405;AC=1;AF=0.5;AN=2;AO=26;CIGAR=1X;DP=35;DPB=35;DPRA=0;EPP=8.35546;EPPR=5.18177;GTI=0;LEN=1;MEANALT=1;MQM=255;MQMR=255;NS=1;NUMALT=1;ODDS=28.7416;PAIRED=0;PAIREDR=0;PAO=0;PQA=0;PQR=0;PRO=0;QA=937;QR=328;RO=9;RPL=13;RPP=3.0103;RPPR=3.25157;RPR=13;RUN=1;SAF=14;SAP=3.34437;SAR=12;SRF=6;SRP=5.18177;SRR=3;TYPE=snp	GT:DP:DPR:RO:QR:AO:QA:GL	0/1:35:35,26:9:328:26:937:-74.1543,0,-19.3484
chr14	14799267	.	A	G	663.906	.	AB=0.787879;ABP=26.7649;AC=1;AF=0.5;AN=2;AO=26;CIGAR=1X;DP=33;DPB=33;DPRA=0;EPP=3.34437;EPPR=3.32051;GTI=0;LEN=1;MEANALT=1;MQM=255;MQMR=255;NS=1;NUMALT=1;ODDS=3.12909;PAIRED=0;PAIREDR=0;PAO=0;PQA=0;PQR=0;PRO=0;QA=933;QR=200;RO=7;RPL=15;RPP=4.34659;RPPR=3.32051;RPR=11;RUN=1;SAF=15;SAP=4.34659;SAR=11;SRF=4;SRP=3.32051;SRR=3;TYPE=snp	GT:DP:DPR:RO:QR:AO:QA:GL	0/1:33:33,26:7:200:26:933:-74.3949,0,-8.35172
chr14	14799512	.	G	T	461.231	.	AB=0.578947;ABP=5.06748;AC=1;AF=0.5;AN=2;AO=22;CIGAR=1X;DP=38;DPB=38;DPRA=0;EPP=4.58955;EPPR=7.89611;GTI=0;LEN=1;MEANALT=1;MQM=243.455;MQMR=239.125;NS=1;NUMALT=1;ODDS=71.264;PAIRED=0;PAIREDR=0;PAO=0;PQA=0;PQR=0;PRO=0;QA=736;QR=567;RO=16;RPL=10;RPP=3.40511;RPPR=3.0103;RPR=12;RUN=1;SAF=9;SAP=4.58955;SAR=13;SRF=9;SRP=3.55317;SRR=7;TYPE=snp	GT:DP:DPR:RO:QR:AO:QA:GL	0/1:38:38,22:16:567:22:736:-51.879,0,-36.6827
chr14	16241970	.	C	T	147.637	.	AB=0.583333;ABP=3.73412;AC=1;AF=0.5;AN=2;AO=7;CIGAR=1X;DP=12;DPB=12;DPRA=0;EPP=5.80219;EPPR=3.44459;GTI=0;LEN=1;MEANALT=1;MQM=255;MQMR=255;NS=1;NUMALT=1;ODDS=14.664;PAIRED=0;PAIREDR=0;PAO=0;PQA=0;PQR=0;PRO=0;QA=254;QR=161;RO=5;RPL=4;RPP=3.32051;RPPR=6.91895;RPR=3;RUN=1;SAF=2;SAP=5.80219;SAR=5;SRF=4;SRP=6.91895;SRR=1;TYPE=snp	GT:DP:DPR:RO:QR:AO:QA:GL	0/1:12:12,7:5:161:7:254:-19.6105,0,-11.1996
chr14	16294597	.	T	C	302.222	.	AB=0.6;ABP=5.18177;AC=1;AF=0.5;AN=2;AO=15;CIGAR=1X;DP=25;DPB=25;DPRA=0;EPP=4.31318;EPPR=3.0103;GTI=0;LEN=1;MEANALT=1;MQM=238.067;MQMR=255;NS=1;NUMALT=1;ODDS=36.3049;PAIRED=0;PAIREDR=0;PAO=0;PQA=0;PQR=0;PRO=0;QA=515;QR=310;RO=10;RPL=6;RPP=4.31318;RPPR=3.0103;RPR=9;RUN=1;SAF=5;SAP=6.62942;SAR=10;SRF=4;SRP=3.87889;SRR=6;TYPE=snp	GT:DP:DPR:RO:QR:AO:QA:GL	0/1:25:25,15:10:310:15:515:-35.9036,0,-20.6843
chr14	16311362	.	A	C	285.503	.	AB=0.545455;ABP=3.40511;AC=1;AF=0.5;AN=2;AO=12;CIGAR=1X;DP=22;DPB=22;DPRA=0;EPP=3.73412;EPPR=3.0103;GTI=0;LEN=1;MEANALT=1;MQM=255;MQMR=255;NS=1;NUMALT=1;ODDS=50.3678;PAIRED=0;PAIREDR=0;PAO=0;PQA=0;PQR=0;PRO=0;QA=444;QR=365;RO=10;RPL=7;RPP=3.73412;RPPR=3.87889;RPR=5;RUN=1;SAF=4;SAP=5.9056;SAR=8;SRF=5;SRP=3.0103;SRR=5;TYPE=snp	GT:DP:DPR:RO:QR:AO:QA:GL	0/1:22:22,12:10:365:12:444:-33.7073,0,-26.5923
chr14	16311409	.	AT	A	111.683	.	AC=1;AF=0.5;AN=2;LEN=1;NS=1;TYPE=del;Split primitives	GT	0/1
chr14	16389918	.	C	T	899.435	.	AB=0.47561;ABP=3.434;AC=1;AF=0.5;AN=2;AO=39;CIGAR=1X;DP=82;DPB=82;DPRA=0;EPP=3.51141;EPPR=4.27278;GTI=0;LEN=1;MEANALT=1;MQM=248.487;MQMR=243.186;NS=1;NUMALT=1;ODDS=207.103;PAIRED=0;PAIREDR=0;PAO=0;PQA=0;PQR=0;PRO=0;QA=1379;QR=1557;RO=43;RPL=13;RPP=12.42;RPPR=4.27278;RPR=26;RUN=1;SAF=23;SAP=5.73856;SAR=16;SRF=20;SRP=3.46479;SRR=23;TYPE=snp	GT:DP:DPR:RO:QR:AO:QA:GL	0/1:82:82,39:43:1557:39:1379:-96.9811,0,-109.311
chr14	16397860	.	T	C	849.84	.	AB=0.59322;ABP=7.46366;AC=1;AF=0.5;AN=2;AO=35;CIGAR=1X;DP=59;DPB=59;DPRA=0;EPP=3.56868;EPPR=3.86001;GTI=0;LEN=1;MEANALT=2;MQM=240.486;MQMR=255;NS=1;NUMALT=1;ODDS=82.4286;PAIRED=0;PAIREDR=0;PAO=0;PQA=0;PQR=0;PRO=0;QA=1280;QR=725;RO=23;RPL=12;RPP=10.5174;RPPR=52.9542;RPR=23;RUN=1;SAF=17;SAP=3.07234;SAR=18;SRF=13;SRP=3.86001;SRR=10;TYPE=snp	GT:DP:DPR:RO:QR:AO:QA:GL	0/1:59:59,35:23:725:35:1280:-91.9207,0,-47.9678
chr14	16413581	.	T	A	1227.17	.	AB=0.867925;ABP=65.3275;AC=1;AF=0.5;AN=2;AO=46;CIGAR=1X;DP=53;DPB=53;DPRA=0;EPP=12.2627;EPPR=5.80219;GTI=0;LEN=1;MEANALT=1;MQM=255;MQMR=255;NS=1;NUMALT=1;ODDS=16.325;PAIRED=0;PAIREDR=0;PAO=0;PQA=0;PQR=0;PRO=0;QA=1658;QR=244;RO=7;RPL=38;RPP=45.4956;RPPR=18.2106;RPR=8;RUN=1;SAF=22;SAP=3.19912;SAR=24;SRF=5;SRP=5.80219;SRR=2;TYPE=snp	GT:DP:DPR:RO:QR:AO:QA:GL	0/1:53:53,46:7:244:46:1658:-133.626,0,-6.35398
chr14	16414307	.	T	G	147.438	.	AB=0.583333;ABP=3.73412;AC=1;AF=0.5;AN=2;AO=7;CIGAR=1X;DP=12;DPB=12;DPRA=0;EPP=5.80219;EPPR=6.91895;GTI=0;LEN=1;MEANALT=1;MQM=255;MQMR=255;NS=1;NUMALT=1;ODDS=20.4413;PAIRED=0;PAIREDR=0;PAO=0;PQA=0;PQR=0;PRO=0;QA=259;QR=185;RO=5;RPL=3;RPP=3.32051;RPPR=3.44459;RPR=4;RUN=1;SAF=1;SAP=10.7656;SAR=6;SRF=3;SRP=3.44459;SRR=2;TYPE=snp	GT:DP:DPR:RO:QR:AO:QA:GL	0/1:12:12,7:5:185:7:259:-20.0676,0,-13.4076
chr14	16415538	.	C	T	80.245	.	AC=1;AF=0.5;AN=2;LEN=1;NS=1;TYPE=snp;Split primitives	GT	0/1
chr14	16415541	.	G	C	80.245	.	AC=1;AF=0.5;AN=2;LEN=1;NS=1;TYPE=snp;Split primitives	GT	0/1
chr14	16430379	.	C	T	523.509	.	AB=0.609756;ABP=7.30028;AC=1;AF=0.5;AN=2;AO=25;CIGAR=1X;DP=41;DPB=41;DPRA=0;EPP=5.18177;EPPR=3.55317;GTI=0;LEN=1;MEANALT=1;MQM=255;MQMR=255;NS=1;NUMALT=1;ODDS=73.6223;PAIRED=0;PAIREDR=0;PAO=0;PQA=0;PQR=0;PRO=0;QA=793;QR=567;RO=16;RPL=18;RPP=13.5202;RPPR=16.582;RPR=7;RUN=1;SAF=12;SAP=3.09716;SAR=13;SRF=10;SRP=5.18177;SRR=6;TYPE=snp	GT:DP:DPR:RO:QR:AO:QA:GL	0/1:41:41,25:16:567:25:793:-59.345,0,-39.0421
chr14	16431130	.	A	G	145.803	.	AB=0.375;ABP=6.26751;AC=1;AF=0.5;AN=2;AO=9;CIGAR=1X;DP=24;DPB=24;DPRA=0;EPP=3.25157;EPPR=3.15506;GTI=0;LEN=1;MEANALT=1;MQM=255;MQMR=255;NS=1;NUMALT=1;ODDS=33.5724;PAIRED=0;PAIREDR=0;PAO=0;PQA=0;PQR=0;PRO=0;QA=308;QR=506;RO=15;RPL=1;RPP=14.8328;RPPR=4.31318;RPR=8;RUN=1;SAF=6;SAP=5.18177;SAR=3;SRF=5;SRP=6.62942;SRR=10;TYPE=snp	GT:DP:DPR:RO:QR:AO:QA:GL	0/1:24:24,9:15:506:9:308:-20.8375,0,-38.6526
chr14	16509063	.	T	G	400.754	.	AB=0.791667;ABP=20.744;AC=1;AF=0.5;AN=2;AO=19;CIGAR=1X;DP=24;DPB=24;DPRA=0;EPP=3.12459;EPPR=6.91895;GTI=0;LEN=1;MEANALT=1;MQM=255;MQMR=255;NS=1;NUMALT=1;ODDS=3.7336;PAIRED=0;PAIREDR=0;PAO=0;PQA=0;PQR=0;PRO=0;QA=653;QR=180;RO=5;RPL=0;RPP=44.2683;RPPR=6.91895;RPR=19;RUN=1;SAF=9;SAP=3.12459;SAR=10;SRF=5;SRP=13.8677;SRR=0;TYPE=snp	GT:DP:DPR:RO:QR:AO:QA:GL	0/1:24:24,19:5:180:19:653:-51.889,0,-9.33528
chr14	18204737	.	T	C	273.256	.	AB=0.484848;ABP=3.0761;AC=1;AF=0.5;AN=2;AO=16;CIGAR=1X;DP=33;DPB=33;DPRA=0;EPP=5.18177;EPPR=4.1599;GTI=0;LEN=1;MEANALT=1;MQM=223.25;MQMR=240.059;NS=1;NUMALT=1;ODDS=62.9195;PAIRED=0;PAIREDR=0;PAO=0;PQA=0;PQR=0;PRO=0;QA=516;QR=520;RO=17;RPL=4;RPP=11.6962;RPPR=3.13803;RPR=12;RUN=1;SAF=8;SAP=3.0103;SAR=8;SRF=7;SRP=4.1599;SRR=10;TYPE=snp	GT:DP:DPR:RO:QR:AO:QA:GL	0/1:33:33,16:17:520:16:516:-33.3689,0,-35.2689
chr14	18205445	.	T	C	374.967	.	AB=0.459459;ABP=3.5385;AC=1;AF=0.5;AN=2;AO=17;CIGAR=1X;DP=37;DPB=37;DPRA=0;EPP=6.20364;EPPR=9.95901;GTI=0;LEN=1;MEANALT=1;MQM=255;MQMR=255;NS=1;NUMALT=1;ODDS=86.3393;PAIRED=0;PAIREDR=0;PAO=0;PQA=0;PQR=0;PRO=0;QA=600;QR=657;RO=20;RPL=11;RPP=6.20364;RPPR=6.91895;RPR=6;RUN=1;SAF=9;SAP=3.13803;SAR=8;SRF=11;SRP=3.44459;SRR=9;TYPE=snp	GT:DP:DPR:RO:QR:AO:QA:GL	0/1:37:37,17:20:657:17:600:-43.2148,0,-48.3204
chr14	18206135	.	A	C	585.691	.	AB=0.595745;ABP=6.75262;AC=1;AF=0.5;AN=2;AO=28;CIGAR=1X;DP=47;DPB=47;DPRA=0;EPP=18.2106;EPPR=5.8675;GTI=0;LEN=1;MEANALT=1;MQM=227.786;MQMR=241.632;NS=1;NUMALT=1;ODDS=81.5729;PAIRED=0;PAIREDR=0;PAO=0;PQA=0;PQR=0;PRO=0;QA=1016;QR=639;RO=19;RPL=10;RPP=7.97367;RPPR=3.12459;RPR=18;RUN=1;SAF=21;SAP=18.2106;SAR=7;SRF=11;SRP=4.03889;SRR=8;TYPE=snp	GT:DP:DPR:RO:QR:AO:QA:GL	0/1:47:47,28:19:639:28:1016:-67.8958,0,-41.344
chr14	18212951	.	T	G	182.415	.	AB=0.642857;ABP=5.49198;AC=1;AF=0.5;AN=2;AO=9;CIGAR=1X;DP=14;DPB=14;DPRA=0;EPP=5.18177;EPPR=3.44459;GTI=0;LEN=1;MEANALT=1;MQM=255;MQMR=255;NS=1;NUMALT=1;ODDS=18.596;PAIRED=0;PAIREDR=0;PAO=0;PQA=0;PQR=0;PRO=0;QA=313;QR=185;RO=5;RPL=1;RPP=14.8328;RPPR=3.44459;RPR=8;RUN=1;SAF=4;SAP=3.25157;SAR=5;SRF=4;SRP=6.91895;SRR=1;TYPE=snp	GT:DP:DPR:RO:QR:AO:QA:GL	0/1:14:14,9:5:185:9:313:-24.3034,0,-12.8056
chr14	18213016	.	C	T	212.545	.	AB=0.714286;ABP=8.59409;AC=1;AF=0.5;AN=2;AO=10;CIGAR=1X;DP=14;DPB=14;DPRA=0;EPP=3.87889;EPPR=5.18177;GTI=0;LEN=1;MEANALT=1;MQM=255;MQMR=191.5;NS=1;NUMALT=1;ODDS=2.99678;PAIRED=0;PAIREDR=0;PAO=0;PQA=0;PQR=0;PRO=0;QA=345;QR=148;RO=4;RPL=8;RPP=10.8276;RPPR=3.0103;RPR=2;RUN=1;SAF=4;SAP=3.87889;SAR=6;SRF=3;SRP=5.18177;SRR=1;TYPE=snp	GT:DP:DPR:RO:QR:AO:QA:GL	0/1:14:14,10:4:148:10:345:-27.1806,0,-6.14556
chr14	18213112	.	T	A	123.342	.	AB=0.583333;ABP=3.73412;AC=1;AF=0.5;AN=2;AO=7;CIGAR=1X;DP=12;DPB=12;DPRA=0;EPP=3.32051;EPPR=6.91895;GTI=0;LEN=1;MEANALT=1;MQM=255;MQMR=204.2;NS=1;NUMALT=1;ODDS=11.0613;PAIRED=0;PAIREDR=0;PAO=0;PQA=0;PQR=0;PRO=0;QA=225;QR=165;RO=5;RPL=2;RPP=5.80219;RPPR=3.44459;RPR=5;RUN=1;SAF=3;SAP=3.32051;SAR=4;SRF=1;SRP=6.91895;SRR=4;TYPE=snp	GT:DP:DPR:RO:QR:AO:QA:GL	0/1:12:12,7:5:165:7:225:-16.9591,0,-9.63499
chr14	18215015	.	G	A	581.725	.	AB=0.471698;ABP=3.37904;AC=1;AF=0.5;AN=2;AO=25;CIGAR=1X;DP=53;DPB=53;DPRA=0;EPP=3.79203;EPPR=3.0103;GTI=0;LEN=1;MEANALT=1;MQM=255;MQMR=236.857;NS=1;NUMALT=1;ODDS=131.596;PAIRED=0;PAIREDR=0;PAO=0;PQA=0;PQR=0;PRO=0;QA=886;QR=943;RO=28;RPL=16;RPP=7.26639;RPPR=4.25114;RPR=9;RUN=1;SAF=14;SAP=3.79203;SAR=11;SRF=14;SRP=3.0103;SRR=14;TYPE=snp	GT:DP:DPR:RO:QR:AO:QA:GL	0/1:53:53,25:28:943:25:886:-64.1398,0,-62.7464
chr14	18215107	.	T	G	404.469	.	AB=0.425532;ABP=5.27418;AC=1;AF=0.5;AN=2;AO=20;CIGAR=1X;DP=47;DPB=47;DPRA=0;EPP=4.74748;EPPR=3.09072;GTI=0;LEN=1;MEANALT=1;MQM=242.3;MQMR=255;NS=1;NUMALT=1;ODDS=93.1324;PAIRED=0;PAIREDR=0;PAO=0;PQA=0;PQR=0;PRO=0;QA=701;QR=950;RO=27;RPL=10;RPP=3.0103;RPPR=5.02092;RPR=10;RUN=1;SAF=10;SAP=3.0103;SAR=10;SRF=15;SRP=3.73412;SRR=12;TYPE=snp	GT:DP:DPR:RO:QR:AO:QA:GL	0/1:47:47,20:27:950:20:701:-46.0341,0,-71.7034
chr14	18215255	.	A	G	661.686	.	AB=0.5;ABP=3.0103;AC=1;AF=0.5;AN=2;AO=29;CIGAR=1X;DP=58;DPB=58;DPRA=0;EPP=4.88226;EPPR=3.68421;GTI=0;LEN=1;MEANALT=1;MQM=255;MQMR=255;NS=1;NUMALT=1;ODDS=151.365;PAIRED=0;PAIREDR=0;PAO=0;PQA=0;PQR=0;PRO=0;QA=995;QR=985;RO=29;RPL=10;RPP=9.07545;RPPR=4.88226;RPR=19;RUN=1;SAF=15;SAP=3.08518;SAR=14;SRF=16;SRP=3.68421;SRR=13;TYPE=snp	GT:DP:DPR:RO:QR:AO:QA:GL	0/1:58:58,29:29:985:29:995:-72.4334,0,-71.5299
chr14	18238997	.	T	G	40.9209	.	AB=0.294118;ABP=9.26925;AC=1;AF=0.5;AN=2;AO=5;CIGAR=1X;DP=17;DPB=17;DPRA=0;EPP=3.44459;EPPR=3.0103;GTI=0;LEN=1;MEANALT=1;MQM=255;MQMR=255;NS=1;NUMALT=1;ODDS=9.42229;PAIRED=0;PAIREDR=0;PAO=0;PQA=0;PQR=0;PRO=0;QA=156;QR=371;RO=12;RPL=4;RPP=6.91895;RPPR=5.9056;RPR=1;RUN=1;SAF=2;SAP=3.44459;SAR=3;SRF=4;SRP=5.9056;SRR=8;TYPE=snp	GT:DP:DPR:RO:QR:AO:QA:GL	0/1:17:17,5:12:371:5:156:-9.23449,0,-28.5817
chr14	18267910	.	C	G	314.59	.	AB=0.529412;ABP=3.26577;AC=1;AF=0.5;AN=2;AO=18;CIGAR=1X;DP=34;DPB=34;DPRA=0;EPP=3.0103;EPPR=5.18177;GTI=0;LEN=1;MEANALT=1;MQM=255;MQMR=255;NS=1;NUMALT=1;ODDS=72.4371;PAIRED=0;PAIREDR=0;PAO=0;PQA=0;PQR=0;PRO=0;QA=555;QR=572;RO=16;RPL=1;RPP=33.8935;RPPR=3.0103;RPR=17;RUN=1;SAF=10;SAP=3.49285;SAR=8;SRF=8;SRP=3.0103;SRR=8;TYPE=snp	GT:DP:DPR:RO:QR:AO:QA:GL	0/1:34:34,18:16:572:18:555:-40.0233,0,-41.6025
chr14	18268681	.	A	G	4705.73	.	AB=0.655556;ABP=59.7581;AC=1;AF=0.5;AN=2;AO=177;CIGAR=1X;DP=270;DPB=270;DPRA=0;EPP=6.55581;EPPR=15.362;GTI=0;LEN=1;MEANALT=1;MQM=250.695;MQMR=249.538;NS=1;NUMALT=1;ODDS=435.32;PAIRED=0;PAIREDR=0;PAO=0;PQA=0;PQR=0;PRO=0;QA=6392;QR=3225;RO=93;RPL=78;RPP=8.42058;RPPR=4.15441;RPR=99;RUN=1;SAF=98;SAP=7.43912;SAR=79;SRF=43;SRP=4.15441;SRR=50;TYPE=snp	GT:DP:DPR:RO:QR:AO:QA:GL	0/1:270:270,177:93:3225:177:6392:-484.637,0,-202.831
chr14	18269674	.	C	T	89.9029	.	AB=0.583333;ABP=3.73412;AC=1;AF=0.5;AN=2;AO=7;CIGAR=1X;DP=12;DPB=12;DPRA=0;EPP=3.32051;EPPR=6.91895;GTI=0;LEN=1;MEANALT=1;MQM=255;MQMR=255;NS=1;NUMALT=1;ODDS=18.6889;PAIRED=0;PAIREDR=0;PAO=0;PQA=0;PQR=0;PRO=0;QA=186;QR=180;RO=5;RPL=3;RPP=3.32051;RPPR=3.44459;RPR=4;RUN=1;SAF=4;SAP=3.32051;SAR=3;SRF=4;SRP=6.91895;SRR=1;TYPE=snp	GT:DP:DPR:RO:QR:AO:QA:GL	0/1:12:12,7:5:180:7:186:-13.3934,0,-12.9476
chr14	18269816	.	T	G	200.435	.	AB=0.458333;ABP=3.37221;AC=1;AF=0.5;AN=2;AO=11;CIGAR=1X;DP=24;DPB=24;DPRA=0;EPP=3.20771;EPPR=7.18621;GTI=0;LEN=1;MEANALT=1;MQM=255;MQMR=255;NS=1;NUMALT=1;ODDS=46.1518;PAIRED=0;PAIREDR=0;PAO=0;PQA=0;PQR=0;PRO=0;QA=354;QR=402;RO=13;RPL=4;RPP=4.78696;RPPR=4.51363;RPR=7;RUN=1;SAF=6;SAP=3.20771;SAR=5;SRF=7;SRP=3.17734;SRR=6;TYPE=snp	GT:DP:DPR:RO:QR:AO:QA:GL	0/1:24:24,11:13:402:11:354:-24.9571,0,-29.2645
chr14	18270788	.	T	C	171.1	.	AB=0.322581;ABP=11.486;AC=1;AF=0.5;AN=2;AO=10;CIGAR=1X;DP=31;DPB=31;DPRA=0;EPP=10.8276;EPPR=3.0103;GTI=0;LEN=1;MEANALT=2;MQM=255;MQMR=242.3;NS=1;NUMALT=1;ODDS=39.3972;PAIRED=0;PAIREDR=0;PAO=0;PQA=0;PQR=0;PRO=0;QA=358;QR=561;RO=20;RPL=6;RPP=3.87889;RPPR=6.91895;RPR=4;RUN=1;SAF=4;SAP=3.87889;SAR=6;SRF=9;SRP=3.44459;SRR=11;TYPE=snp	GT:DP:DPR:RO:QR:AO:QA:GL	0/1:31:31,10:20:561:10:358:-23.3964,0,-38.3453
chr14	18270948	.	C	T	783.982	.	AB=0.614286;ABP=10.9517;AC=1;AF=0.5;AN=2;AO=43;CIGAR=1X;DP=70;DPB=70;DPRA=0;EPP=51.5402;EPPR=8.35546;GTI=0;LEN=1;MEANALT=2;MQM=249.093;MQMR=215.923;NS=1;NUMALT=1;ODDS=76.4639;PAIRED=0;PAIREDR=0;PAO=0;PQA=0;PQR=0;PRO=0;QA=1455;QR=884;RO=26;RPL=43;RPP=96.3836;RPPR=51.1168;RPR=0;RUN=1;SAF=6;SAP=51.5402;SAR=37;SRF=10;SRP=6.01695;SRR=16;TYPE=snp	GT:DP:DPR:RO:QR:AO:QA:GL	0/1:70:70,43:26:884:43:1455:-107.585,0,-45.9777
chr14	18271256	.	G	T	366.716	.	AB=0.653846;ABP=8.35546;AC=1;AF=0.5;AN=2;AO=17;CIGAR=1X;DP=26;DPB=26;DPRA=0;EPP=4.1599;EPPR=5.18177;GTI=0;LEN=1;MEANALT=1;MQM=255;MQMR=255;NS=1;NUMALT=1;ODDS=32.2152;PAIRED=0;PAIREDR=0;PAO=0;PQA=0;PQR=0;PRO=0;QA=571;QR=323;RO=9;RPL=4;RPP=13.3567;RPPR=22.5536;RPR=13;RUN=1;SAF=12;SAP=9.26925;SAR=5;SRF=6;SRP=5.18177;SRR=3;TYPE=snp	GT:DP:DPR:RO:QR:AO:QA:GL	0/1:26:26,17:9:323:17:571:-43.8991,0,-21.6021
chr14	18271296	.	C	T	466.627	.	AB=0.609756;ABP=7.30028;AC=1;AF=0.5;AN=2;AO=25;CIGAR=1X;DP=41;DPB=41;DPRA=0;EPP=3.09716;EPPR=11.6962;GTI=0;LEN=1;MEANALT=1;MQM=255;MQMR=255;NS=1;NUMALT=1;ODDS=69.7093;PAIRED=0;PAIREDR=0;PAO=0;PQA=0;PQR=0;PRO=0;QA=758;QR=577;RO=16;RPL=3;RPP=34.3664;RPPR=29.6108;RPR=22;RUN=1;SAF=16;SAP=7.26639;SAR=9;SRF=11;SRP=7.89611;SRR=5;TYPE=snp	GT:DP:DPR:RO:QR:AO:QA:GL	0/1:41:41,25:16:577:25:758:-56.181,0,-39.9484
chr14	18278008	.	C	T	63.6379	.	AB=0.4375;ABP=3.55317;AC=1;AF=0.5;AN=2;AO=7;CIGAR=1X;DP=16;DPB=16;DPRA=0;EPP=3.32051;EPPR=3.25157;GTI=0;LEN=1;MEANALT=1;MQM=255;MQMR=226.778;NS=1;NUMALT=1;ODDS=14.6532;PAIRED=0;PAIREDR=0;PAO=0;PQA=0;PQR=0;PRO=0;QA=181;QR=318;RO=9;RPL=2;RPP=5.80219;RPPR=3.25157;RPR=5;RUN=1;SAF=1;SAP=10.7656;SAR=6;SRF=4;SRP=3.25157;SRR=5;TYPE=snp	GT:DP:DPR:RO:QR:AO:QA:GL	0/1:16:16,7:9:318:7:181:-11.7321,0,-21.3323
chr14	18278090	.	G	A	133.534	.	AB=0.380952;ABP=5.59539;AC=1;AF=0.5;AN=2;AO=8;CIGAR=1X;DP=21;DPB=21;DPRA=0;EPP=4.09604;EPPR=3.73412;GTI=0;LEN=1;MEANALT=2;MQM=255;MQMR=255;NS=1;NUMALT=1;ODDS=30.7474;PAIRED=0;PAIREDR=0;PAO=0;PQA=0;PQR=0;PRO=0;QA=271;QR=434;RO=12;RPL=5;RPP=4.09604;RPPR=5.9056;RPR=3;RUN=1;SAF=2;SAP=7.35324;SAR=6;SRF=5;SRP=3.73412;SRR=7;TYPE=snp	GT:DP:DPR:RO:QR:AO:QA:GL	0/1:21:21,8:12:434:8:271:-18.555,0,-33.2532
chr14	18278189	.	A	G	86.9793	.	AB=0.4;ABP=4.31318;AC=1;AF=0.5;AN=2;AO=6;CIGAR=1X;DP=15;DPB=15;DPRA=0;EPP=8.80089;EPPR=9.04217;GTI=0;LEN=1;MEANALT=1;MQM=255;MQMR=255;NS=1;NUMALT=1;ODDS=20.0277;PAIRED=0;PAIREDR=0;PAO=0;PQA=0;PQR=0;PRO=0;QA=217;QR=294;RO=9;RPL=0;RPP=16.0391;RPPR=14.8328;RPR=6;RUN=1;SAF=5;SAP=8.80089;SAR=1;SRF=3;SRP=5.18177;SRR=6;TYPE=snp	GT:DP:DPR:RO:QR:AO:QA:GL	0/1:15:15,6:9:294:6:217:-15.3762,0,-22.2712
chr14	18280220	.	T	C	344.563	.	AB=0.414634;ABP=5.60547;AC=1;AF=0.5;AN=2;AO=17;CIGAR=1X;DP=41;DPB=41;DPRA=0;EPP=9.26925;EPPR=8.80089;GTI=0;LEN=1;MEANALT=1;MQM=255;MQMR=255;NS=1;NUMALT=1;ODDS=79.3385;PAIRED=0;PAIREDR=0;PAO=0;PQA=0;PQR=0;PRO=0;QA=600;QR=790;RO=24;RPL=13;RPP=13.3567;RPPR=12.0581;RPR=4;RUN=1;SAF=5;SAP=9.26925;SAR=12;SRF=9;SRP=6.26751;SRR=15;TYPE=snp	GT:DP:DPR:RO:QR:AO:QA:GL	0/1:41:41,17:24:790:17:600:-42.0107,0,-59.0869
chr14	18282808	.	T	TA	867.984	.	AC=1;AF=0.5;AN=2;LEN=1;NS=1;TYPE=ins;Split primitives	GT	0/1
chr14	18283012	.	A	AT	239.988	.	AC=1;AF=0.5;AN=2;LEN=1;NS=1;TYPE=ins;Split primitives	GT	0/1
chr14	18283021	.	G	T	239.988	.	AC=1;AF=0.5;AN=2;LEN=1;NS=1;TYPE=snp;Split primitives	GT	0/1
chr14	18283317	.	G	A	1936.09	.	AB=0.467811;ABP=5.10722;AC=1;AF=0.5;AN=2;AO=109;CIGAR=1X;DP=233;DPB=233;DPRA=0;EPP=17.5333;EPPR=5.53201;GTI=0;LEN=1;MEANALT=1;MQM=203.734;MQMR=246.806;NS=1;NUMALT=1;ODDS=445.801;PAIRED=0;PAIREDR=0;PAO=0;PQA=0;PQR=0;PRO=0;QA=3880;QR=4513;RO=124;RPL=36;RPP=30.2832;RPPR=16.7396;RPR=73;RUN=1;SAF=34;SAP=36.4988;SAR=75;SRF=20;SRP=126.574;SRR=104;TYPE=snp	GT:DP:DPR:RO:QR:AO:QA:GL	0/1:233:233,109:124:4513:109:3880:-208.063,0,-323.873
chr14	18573922	.	G	GA	126.189	.	AC=1;AF=0.5;AN=2;LEN=1;NS=1;TYPE=ins;Split primitives	GT	0/1
chr14	18574068	.	C	G	697.905	.	AB=0.534483;ABP=3.60933;AC=1;AF=0.5;AN=2;AO=31;CIGAR=1X;DP=58;DPB=58;DPRA=0;EPP=23.254;EPPR=12.7417;GTI=0;LEN=1;MEANALT=1;MQM=246.806;MQMR=245.593;NS=1;NUMALT=1;ODDS=114.701;PAIRED=0;PAIREDR=0;PAO=0;PQA=0;PQR=0;PRO=0;QA=1091;QR=873;RO=27;RPL=10;RPP=11.486;RPPR=21.1059;RPR=21;RUN=1;SAF=16;SAP=3.08035;SAR=15;SRF=15;SRP=3.73412;SRR=12;TYPE=snp	GT:DP:DPR:RO:QR:AO:QA:GL	0/1:58:58,31:27:873:31:1091:-78.2821,0,-58.1802
chr14	18574202	.	A	G	576.706	.	AB=0.531915;ABP=3.42611;AC=1;AF=0.5;AN=2;AO=25;CIGAR=1X;DP=47;DPB=47;DPRA=0;EPP=3.79203;EPPR=15.5221;GTI=0;LEN=1;MEANALT=2;MQM=244.84;MQMR=255;NS=1;NUMALT=1;ODDS=91.2135;PAIRED=0;PAIREDR=0;PAO=0;PQA=0;PQR=0;PRO=0;QA=891;QR=665;RO=21;RPL=11;RPP=3.79203;RPPR=3.1137;RPR=14;RUN=1;SAF=14;SAP=3.79203;SAR=11;SRF=11;SRP=3.1137;SRR=10;TYPE=snp	GT:DP:DPR:RO:QR:AO:QA:GL	0/1:47:47,25:21:665:25:891:-63.3064,0,-46.1808
chr14	18574212	.	G	A	438.486	.	AB=0.5;ABP=3.0103;AC=1;AF=0.5;AN=2;AO=25;CIGAR=1X;DP=50;DPB=50;DPRA=0;EPP=7.26639;EPPR=8.80089;GTI=0;LEN=1;MEANALT=2;MQM=244.84;MQMR=255;NS=1;NUMALT=1;ODDS=100.965;PAIRED=0;PAIREDR=0;PAO=0;PQA=0;PQR=0;PRO=0;QA=731;QR=804;RO=24;RPL=11;RPP=3.79203;RPPR=3.0103;RPR=14;RUN=1;SAF=16;SAP=7.26639;SAR=9;SRF=14;SRP=4.45795;SRR=10;TYPE=snp	GT:DP:DPR:RO:QR:AO:QA:GL	0/1:50:50,25:24:804:25:731:-50.106,0,-57.8063
chr14	18574336	.	A	G	1086.15	.	AB=0.54321;ABP=4.32391;AC=1;AF=0.5;AN=2;AO=44;CIGAR=1X;DP=81;DPB=81;DPRA=0;EPP=3.0103;EPPR=3.06899;GTI=0;LEN=1;MEANALT=1;MQM=255;MQMR=255;NS=1;NUMALT=1;ODDS=185.573;PAIRED=0;PAIREDR=0;PAO=0;PQA=0;PQR=0;PRO=0;QA=1563;QR=1236;RO=37;RPL=12;RPP=22.751;RPPR=10.1116;RPR=32;RUN=1;SAF=24;SAP=3.79993;SAR=20;SRF=20;SRP=3.5385;SRR=17;TYPE=snp	GT:DP:DPR:RO:QR:AO:QA:GL	0/1:81:81,44:37:1236:44:1563:-116.642,0,-87.1906
chr14	21796764	.	A	G	201.31	.	AB=0.5625;ABP=3.55317;AC=1;AF=0.5;AN=2;AO=9;CIGAR=1X;DP=16;DPB=16;DPRA=0;EPP=5.18177;EPPR=10.7656;GTI=0;LEN=1;MEANALT=1;MQM=255;MQMR=255;NS=1;NUMALT=1;ODDS=12.1044;PAIRED=0;PAIREDR=0;PAO=0;PQA=0;PQR=0;PRO=0;QA=328;QR=191;RO=7;RPL=6;RPP=5.18177;RPPR=10.7656;RPR=3;RUN=1;SAF=4;SAP=3.25157;SAR=5;SRF=7;SRP=18.2106;SRR=0;TYPE=snp	GT:DP:DPR:RO:QR:AO:QA:GL	0/1:16:16,9:7:191:9:328:-25.068,0,-12.6464
chr14	21797711	.	A	G	133.618	.	AB=0.380952;ABP=5.59539;AC=1;AF=0.5;AN=2;AO=8;CIGAR=1X;DP=21;DPB=21;DPRA=0;EPP=12.7819;EPPR=3.73412;GTI=0;LEN=1;MEANALT=2;MQM=255;MQMR=255;NS=1;NUMALT=1;ODDS=30.7668;PAIRED=0;PAIREDR=0;PAO=0;PQA=0;PQR=0;PRO=0;QA=276;QR=395;RO=12;RPL=3;RPP=4.09604;RPPR=5.9056;RPR=5;RUN=1;SAF=4;SAP=3.0103;SAR=4;SRF=5;SRP=3.73412;SRR=7;TYPE=snp	GT:DP:DPR:RO:QR:AO:QA:GL	0/1:21:21,8:12:395:8:276:-19.0105,0,-29.7132
chr14	24495777	.	A	T	55.4561	.	AB=0.477124;ABP=3.70574;AC=1;AF=0.5;AN=2;AO=73;CIGAR=1X;DP=153;DPB=153;DPRA=0;EPP=21.6017;EPPR=36.0395;GTI=0;LEN=1;MEANALT=3;MQM=251.521;MQMR=255;NS=1;NUMALT=1;ODDS=12.7692;PAIRED=0;PAIREDR=0;PAO=0;PQA=0;PQR=0;PRO=0;QA=889;QR=2352;RO=76;RPL=72;RPP=152.961;RPPR=105.87;RPR=1;RUN=1;SAF=48;SAP=18.746;SAR=25;SRF=19;SRP=44.2683;SRR=57;TYPE=snp	GT:DP:DPR:RO:QR:AO:QA:GL	0/1:153:153,73:76:2352:73:889:-34.367,0,-166.862
chr14	24495784	.	T	A	490.443	.	AB=0.277778;ABP=80.2182;AC=1;AF=0.5;AN=2;AO=50;CIGAR=1X;DP=180;DPB=180;DPRA=0;EPP=5.78978;EPPR=20.1897;GTI=0;LEN=1;MEANALT=3;MQM=255;MQMR=248.57;NS=1;NUMALT=1;ODDS=112.929;PAIRED=0;PAIREDR=0;PAO=0;PQA=0;PQR=0;PRO=0;QA=1222;QR=2713;RO=79;RPL=50;RPP=111.584;RPPR=80.2213;RPR=0;RUN=1;SAF=29;SAP=5.78978;SAR=21;SRF=18;SRP=53.8337;SRR=61;TYPE=snp	GT:DP:DPR:RO:QR:AO:QA:GL	0/1:180:180,50:79:2713:50:1222:-71.1133,0,-198.87
chr14	25714270	.	G	C	132.529	.	AB=0.553398;ABP=5.56125;AC=1;AF=0.5;AN=2;AO=57;CIGAR=1X;DP=103;DPB=103;DPRA=0;EPP=11.5819;EPPR=31.0276;GTI=0;LEN=1;MEANALT=2;MQM=255;MQMR=248.805;NS=1;NUMALT=1;ODDS=30.5159;PAIRED=0;PAIREDR=0;PAO=0;PQA=0;PQR=0;PRO=0;QA=747;QR=1097;RO=41;RPL=36;RPP=11.5819;RPPR=60.6867;RPR=21;RUN=1;SAF=0;SAP=126.784;SAR=57;SRF=28;SRP=14.9269;SRR=13;TYPE=snp	GT:DP:DPR:RO:QR:AO:QA:GL	0/1:103:103,57:41:1097:57:747:-37.73,0,-66.1038
chr14	27104898	.	A	G	38.2671	.	AC=1;AF=0.5;AN=2;LEN=1;NS=1;TYPE=snp;Split primitives	GT	0/1
chr14	27104899	.	A	G	38.2671	.	AC=1;AF=0.5;AN=2;LEN=1;NS=1;TYPE=snp;Split primitives	GT	0/1
chr14	27105303	.	A	G	32.1756	.	AB=0.333333;ABP=5.9056;AC=1;AF=0.5;AN=2;AO=4;CIGAR=1X;DP=12;DPB=12;DPRA=0;EPP=3.0103;EPPR=4.09604;GTI=0;LEN=1;MEANALT=1;MQM=255;MQMR=255;NS=1;NUMALT=1;ODDS=7.4081;PAIRED=0;PAIREDR=0;PAO=0;PQA=0;PQR=0;PRO=0;QA=123;QR=281;RO=8;RPL=1;RPP=5.18177;RPPR=4.09604;RPR=3;RUN=1;SAF=3;SAP=5.18177;SAR=1;SRF=4;SRP=3.0103;SRR=4;TYPE=snp	GT:DP:DPR:RO:QR:AO:QA:GL	0/1:12:12,4:8:281:4:123:-7.76514,0,-22.0289
chr14	30626024	.	T	G	100.223	.	AB=0.413043;ABP=6.03148;AC=1;AF=0.5;AN=2;AO=19;CIGAR=1X;DP=46;DPB=46;DPRA=0;EPP=5.8675;EPPR=12.7417;GTI=0;LEN=1;MEANALT=1;MQM=255;MQMR=255;NS=1;NUMALT=1;ODDS=23.0772;PAIRED=0;PAIREDR=0;PAO=0;PQA=0;PQR=0;PRO=0;QA=385;QR=920;RO=27;RPL=12;RPP=5.8675;RPPR=61.6401;RPR=7;RUN=1;SAF=0;SAP=44.2683;SAR=19;SRF=19;SRP=12.7417;SRR=8;TYPE=snp	GT:DP:DPR:RO:QR:AO:QA:GL	0/1:46:46,19:27:920:19:385:-21.0053,0,-69.2934
chr14	31015274	.	C	T	82.9673	.	AB=0.264706;ABP=19.3602;AC=1;AF=0.5;AN=2;AO=9;CIGAR=1X;DP=34;DPB=34;DPRA=0;EPP=9.04217;EPPR=3.79203;GTI=0;LEN=1;MEANALT=1;MQM=255;MQMR=255;NS=1;NUMALT=1;ODDS=19.1039;PAIRED=0;PAIREDR=0;PAO=0;PQA=0;PQR=0;PRO=0;QA=308;QR=900;RO=25;RPL=9;RPP=22.5536;RPPR=10.0459;RPR=0;RUN=1;SAF=2;SAP=9.04217;SAR=7;SRF=13;SRP=3.09716;SRR=12;TYPE=snp	GT:DP:DPR:RO:QR:AO:QA:GL	0/1:34:34,9:25:900:9:308:-17.8272,0,-71.125
chr14	31206619	.	T	G	64.1188	.	AB=0.6;ABP=6.05036;AC=1;AF=0.5;AN=2;AO=21;CIGAR=1X;DP=35;DPB=35;DPRA=0;EPP=8.07707;EPPR=5.49198;GTI=0;LEN=1;MEANALT=1;MQM=255;MQMR=255;NS=1;NUMALT=1;ODDS=14.7639;PAIRED=0;PAIREDR=0;PAO=0;PQA=0;PQR=0;PRO=0;QA=320;QR=335;RO=14;RPL=14;RPP=8.07707;RPPR=33.4109;RPR=7;RUN=1;SAF=0;SAP=48.6112;SAR=21;SRF=5;SRP=5.49198;SRR=9;TYPE=snp	GT:DP:DPR:RO:QR:AO:QA:GL	0/1:35:35,21:14:335:21:320:-18.4163,0,-19.8532
chr14	31700626	.	T	C	204.159	.	AB=0.342857;ABP=10.5174;AC=1;AF=0.5;AN=2;AO=12;CIGAR=1X;DP=35;DPB=35;DPRA=0;EPP=3.73412;EPPR=7.63648;GTI=0;LEN=1;MEANALT=1;MQM=255;MQMR=255;NS=1;NUMALT=1;ODDS=47.0093;PAIRED=0;PAIREDR=0;PAO=0;PQA=0;PQR=0;PRO=0;QA=416;QR=786;RO=23;RPL=10;RPP=14.5915;RPPR=3.10471;RPR=2;RUN=1;SAF=7;SAP=3.73412;SAR=5;SRF=10;SRP=3.86001;SRR=13;TYPE=snp	GT:DP:DPR:RO:QR:AO:QA:GL	0/1:35:35,12:23:786:12:416:-27.2506,0,-60.5457
chr14	31700661	.	T	C	53.2941	.	AB=0.241379;ABP=19.8579;AC=1;AF=0.5;AN=2;AO=7;CIGAR=1X;DP=29;DPB=29;DPRA=0;EPP=3.32051;EPPR=3.94093;GTI=0;LEN=1;MEANALT=2;MQM=255;MQMR=255;NS=1;NUMALT=1;ODDS=12.2714;PAIRED=0;PAIREDR=0;PAO=0;PQA=0;PQR=0;PRO=0;QA=223;QR=738;RO=21;RPL=5;RPP=5.80219;RPPR=3.1137;RPR=2;RUN=1;SAF=4;SAP=3.32051;SAR=3;SRF=9;SRP=3.94093;SRR=12;TYPE=snp	GT:DP:DPR:RO:QR:AO:QA:GL	0/1:29:29,7:21:738:7:223:-11.5962,0,-57.9734
chr14	31700663	.	T	C	149.647	.	AC=1;AF=0.5;AN=2;LEN=1;NS=1;TYPE=snp;Split primitives	GT	0/1
chr14	31701507	.	T	C	118.123	.	AB=0.421053;ABP=4.03889;AC=1;AF=0.5;AN=2;AO=8;CIGAR=1X;DP=19;DPB=19;DPRA=0;EPP=3.0103;EPPR=3.20771;GTI=0;LEN=1;MEANALT=1;MQM=255;MQMR=255;NS=1;NUMALT=1;ODDS=27.1987;PAIRED=0;PAIREDR=0;PAO=0;PQA=0;PQR=0;PRO=0;QA=262;QR=377;RO=11;RPL=0;RPP=20.3821;RPPR=4.78696;RPR=8;RUN=1;SAF=4;SAP=3.0103;SAR=4;SRF=6;SRP=3.20771;SRR=5;TYPE=snp	GT:DP:DPR:RO:QR:AO:QA:GL	0/1:19:19,8:11:377:8:262:-18.1879,0,-28.5532
chr14	34170770	.	T	A	82.9543	.	AB=0.37037;ABP=6.95112;AC=1;AF=0.5;AN=2;AO=10;CIGAR=1X;DP=27;DPB=27;DPRA=0;EPP=3.87889;EPPR=18.4661;GTI=0;LEN=1;MEANALT=1;MQM=229.6;MQMR=240.059;NS=1;NUMALT=1;ODDS=7.66741;PAIRED=0;PAIREDR=0;PAO=0;PQA=0;PQR=0;PRO=0;QA=288;QR=249;RO=17;RPL=1;RPP=16.9077;RPPR=6.20364;RPR=9;RUN=1;SAF=5;SAP=3.0103;SAR=5;SRF=5;SRP=9.26925;SRR=12;TYPE=snp	GT:DP:DPR:RO:QR:AO:QA:GL	0/1:27:27,10:17:249:10:288:-14.8042,0,-11.1675
chr14	38380614	.	A	C	188.88	.	AC=1;AF=0.5;AN=2;LEN=1;NS=1;TYPE=snp;Split primitives	GT	0/1
chr14	45594854	.	G	A	61.965	.	AB=0.416667;ABP=3.73412;AC=1;AF=0.5;AN=2;AO=5;CIGAR=1X;DP=12;DPB=12;DPRA=0;EPP=6.91895;EPPR=3.32051;GTI=0;LEN=1;MEANALT=1;MQM=255;MQMR=255;NS=1;NUMALT=1;ODDS=14.268;PAIRED=0;PAIREDR=0;PAO=0;PQA=0;PQR=0;PRO=0;QA=170;QR=249;RO=7;RPL=0;RPP=13.8677;RPPR=5.80219;RPR=5;RUN=1;SAF=4;SAP=6.91895;SAR=1;SRF=6;SRP=10.7656;SRR=1;TYPE=snp	GT:DP:DPR:RO:QR:AO:QA:GL	0/1:12:12,5:7:249:5:170:-12.0276,0,-19.1534
chr14	45594950	.	G	GA	119.245	.	AC=1;AF=0.5;AN=2;LEN=1;NS=1;TYPE=ins;Split primitives	GT	0/1
chr14	45595271	.	C	T	209.092	.	AB=0.692308;ABP=7.18621;AC=1;AF=0.5;AN=2;AO=9;CIGAR=1X;DP=13;DPB=13;DPRA=0;EPP=3.25157;EPPR=5.18177;GTI=0;LEN=1;MEANALT=1;MQM=255;MQMR=255;NS=1;NUMALT=1;ODDS=10.6493;PAIRED=0;PAIREDR=0;PAO=0;PQA=0;PQR=0;PRO=0;QA=328;QR=143;RO=4;RPL=3;RPP=5.18177;RPPR=5.18177;RPR=6;RUN=1;SAF=5;SAP=3.25157;SAR=4;SRF=2;SRP=3.0103;SRR=2;TYPE=snp	GT:DP:DPR:RO:QR:AO:QA:GL	0/1:13:13,9:4:143:9:328:-25.9711,0,-9.31411
chr14	45605149	.	G	C	115.84	.	AB=0.5;ABP=3.0103;AC=1;AF=0.5;AN=2;AO=7;CIGAR=1X;DP=14;DPB=14;DPRA=0;EPP=5.80219;EPPR=3.32051;GTI=0;LEN=1;MEANALT=1;MQM=218.714;MQMR=255;NS=1;NUMALT=1;ODDS=26.6731;PAIRED=0;PAIREDR=0;PAO=0;PQA=0;PQR=0;PRO=0;QA=259;QR=254;RO=7;RPL=3;RPP=3.32051;RPPR=10.7656;RPR=4;RUN=1;SAF=4;SAP=3.32051;SAR=3;SRF=5;SRP=5.80219;SRR=2;TYPE=snp	GT:DP:DPR:RO:QR:AO:QA:GL	0/1:14:14,7:7:254:7:259:-16.1741,0,-19.0084
chr14	45610602	.	T	C	313.57	.	AB=0.470588;ABP=3.26577;AC=1;AF=0.5;AN=2;AO=16;CIGAR=1X;DP=34;DPB=34;DPRA=0;EPP=7.89611;EPPR=3.49285;GTI=0;LEN=1;MEANALT=1;MQM=255;MQMR=255;NS=1;NUMALT=1;ODDS=72.2022;PAIRED=0;PAIREDR=0;PAO=0;PQA=0;PQR=0;PRO=0;QA=520;QR=626;RO=18;RPL=7;RPP=3.55317;RPPR=3.49285;RPR=9;RUN=1;SAF=8;SAP=3.0103;SAR=8;SRF=14;SRP=15.074;SRR=4;TYPE=snp	GT:DP:DPR:RO:QR:AO:QA:GL	0/1:34:34,16:18:626:16:520:-36.89,0,-46.4528
chr14	45614178	.	T	C	199.82	.	AB=0.733333;ABP=10.1038;AC=1;AF=0.5;AN=2;AO=11;CIGAR=1X;DP=15;DPB=15;DPRA=0;EPP=7.94546;EPPR=3.0103;GTI=0;LEN=1;MEANALT=1;MQM=255;MQMR=255;NS=1;NUMALT=1;ODDS=10.3992;PAIRED=0;PAIREDR=0;PAO=0;PQA=0;PQR=0;PRO=0;QA=348;QR=148;RO=4;RPL=9;RPP=12.6832;RPPR=3.0103;RPR=2;RUN=1;SAF=8;SAP=7.94546;SAR=3;SRF=2;SRP=3.0103;SRR=2;TYPE=snp	GT:DP:DPR:RO:QR:AO:QA:GL	0/1:15:15,11:4:148:11:348:-27.1209,0,-9.17455
chr14	45620782	.	G	C	321.321	.	AB=0.636364;ABP=6.56362;AC=1;AF=0.5;AN=2;AO=14;CIGAR=1X;DP=22;DPB=22;DPRA=0;EPP=5.49198;EPPR=4.09604;GTI=0;LEN=1;MEANALT=1;MQM=255;MQMR=255;NS=1;NUMALT=1;ODDS=26.9775;PAIRED=0;PAIREDR=0;PAO=0;PQA=0;PQR=0;PRO=0;QA=498;QR=276;RO=8;RPL=3;RPP=12.937;RPPR=20.3821;RPR=11;RUN=1;SAF=6;SAP=3.63072;SAR=8;SRF=5;SRP=4.09604;SRR=3;TYPE=snp	GT:DP:DPR:RO:QR:AO:QA:GL	0/1:22:22,14:8:276:14:498:-38.5531,0,-18.5623
chr14	45657393	.	A	G	49.8218	.	AB=0.333333;ABP=6.62942;AC=1;AF=0.5;AN=2;AO=5;CIGAR=1X;DP=15;DPB=15;DPRA=0;EPP=3.44459;EPPR=3.0103;GTI=0;LEN=1;MEANALT=1;MQM=255;MQMR=255;NS=1;NUMALT=1;ODDS=11.4719;PAIRED=0;PAIREDR=0;PAO=0;PQA=0;PQR=0;PRO=0;QA=156;QR=345;RO=10;RPL=2;RPP=3.44459;RPPR=6.48466;RPR=3;RUN=1;SAF=4;SAP=6.91895;SAR=1;SRF=6;SRP=3.87889;SRR=4;TYPE=snp	GT:DP:DPR:RO:QR:AO:QA:GL	0/1:15:15,5:10:345:5:156:-9.83655,0,-26.8796
chr14	45657403	.	A	G	143.245	.	AB=0.466667;ABP=3.15506;AC=1;AF=0.5;AN=2;AO=7;CIGAR=1X;DP=15;DPB=15;DPRA=0;EPP=5.80219;EPPR=3.0103;GTI=0;LEN=1;MEANALT=1;MQM=255;MQMR=255;NS=1;NUMALT=1;ODDS=32.9834;PAIRED=0;PAIREDR=0;PAO=0;PQA=0;PQR=0;PRO=0;QA=259;QR=271;RO=8;RPL=2;RPP=5.80219;RPPR=12.7819;RPR=5;RUN=1;SAF=4;SAP=3.32051;SAR=3;SRF=5;SRP=4.09604;SRR=3;TYPE=snp	GT:DP:DPR:RO:QR:AO:QA:GL	0/1:15:15,7:8:271:7:259:-19.1646,0,-20.2133
chr14	45657442	.	G	A	57.2408	.	AB=0.3;ABP=9.95901;AC=1;AF=0.5;AN=2;AO=6;CIGAR=1X;DP=20;DPB=20;DPRA=0;EPP=4.45795;EPPR=4.51363;GTI=0;LEN=1;MEANALT=2;MQM=255;MQMR=255;NS=1;NUMALT=1;ODDS=13.1802;PAIRED=0;PAIREDR=0;PAO=0;PQA=0;PQR=0;PRO=0;QA=183;QR=428;RO=13;RPL=2;RPP=4.45795;RPPR=7.18621;RPR=4;RUN=1;SAF=2;SAP=4.45795;SAR=4;SRF=5;SRP=4.51363;SRR=8;TYPE=snp	GT:DP:DPR:RO:QR:AO:QA:GL	0/1:20:20,6:13:428:6:183:-10.9004,0,-32.9854
chr14	46383845	.	T	C	132.062	.	AB=0.583333;ABP=3.73412;AC=1;AF=0.5;AN=2;AO=7;CIGAR=1X;DP=12;DPB=12;DPRA=0;EPP=3.32051;EPPR=3.44459;GTI=0;LEN=1;MEANALT=1;MQM=255;MQMR=255;NS=1;NUMALT=1;ODDS=11.4175;PAIRED=0;PAIREDR=0;PAO=0;PQA=0;PQR=0;PRO=0;QA=249;QR=150;RO=5;RPL=0;RPP=18.2106;RPPR=13.8677;RPR=7;RUN=1;SAF=3;SAP=3.32051;SAR=4;SRF=3;SRP=3.44459;SRR=2;TYPE=snp	GT:DP:DPR:RO:QR:AO:QA:GL	0/1:12:12,7:5:150:7:249:-19.1534,0,-10.1876
chr14	46384072	.	G	A	944.896	.	AB=0.5;ABP=3.0103;AC=1;AF=0.5;AN=2;AO=43;CIGAR=1X;DP=86;DPB=86;DPRA=0;EPP=4.27278;EPPR=4.27278;GTI=0;LEN=1;MEANALT=1;MQM=249.093;MQMR=255;NS=1;NUMALT=1;ODDS=217.57;PAIRED=0;PAIREDR=0;PAO=0;PQA=0;PQR=0;PRO=0;QA=1439;QR=1532;RO=43;RPL=16;RPP=9.12072;RPPR=4.27278;RPR=27;RUN=1;SAF=24;SAP=4.27278;SAR=19;SRF=19;SRP=4.27278;SRR=24;TYPE=snp	GT:DP:DPR:RO:QR:AO:QA:GL	0/1:86:86,43:43:1532:43:1439:-101.159,0,-112.348
chr14	46384222	.	T	C	927.742	.	AB=0.587302;ABP=7.18091;AC=1;AF=0.5;AN=2;AO=37;CIGAR=1X;DP=63;DPB=63;DPRA=0;EPP=7.76406;EPPR=3.09716;GTI=0;LEN=1;MEANALT=2;MQM=248.135;MQMR=255;NS=1;NUMALT=1;ODDS=129.637;PAIRED=0;PAIREDR=0;PAO=0;PQA=0;PQR=0;PRO=0;QA=1349;QR=910;RO=25;RPL=15;RPP=5.88603;RPPR=5.18177;RPR=22;RUN=1;SAF=17;SAP=3.5385;SAR=20;SRF=18;SRP=13.5202;SRR=7;TYPE=snp	GT:DP:DPR:RO:QR:AO:QA:GL	0/1:63:63,37:25:910:37:1349:-99.7251,0,-63.4611
chr14	46384330	.	G	A	838.642	.	AB=0.513889;ABP=3.13094;AC=1;AF=0.5;AN=2;AO=37;CIGAR=1X;DP=72;DPB=72;DPRA=0;EPP=4.47751;EPPR=6.05036;GTI=0;LEN=1;MEANALT=1;MQM=255;MQMR=255;NS=1;NUMALT=1;ODDS=193.105;PAIRED=0;PAIREDR=0;PAO=0;PQA=0;PQR=0;PRO=0;QA=1237;QR=1251;RO=35;RPL=19;RPP=3.06899;RPPR=6.05036;RPR=18;RUN=1;SAF=22;SAP=5.88603;SAR=15;SRF=19;SRP=3.56868;SRR=16;TYPE=snp	GT:DP:DPR:RO:QR:AO:QA:GL	0/1:72:72,37:35:1251:37:1237:-89.9902,0,-91.2733
chr14	46384636	.	C	T	517.014	.	AB=0.45;ABP=4.31318;AC=1;AF=0.5;AN=2;AO=27;CIGAR=1X;DP=60;DPB=60;DPRA=0;EPP=16.6021;EPPR=50.9801;GTI=0;LEN=1;MEANALT=1;MQM=245.593;MQMR=255;NS=1;NUMALT=1;ODDS=119.047;PAIRED=0;PAIREDR=0;PAO=0;PQA=0;PQR=0;PRO=0;QA=891;QR=1186;RO=33;RPL=17;RPP=6.95112;RPPR=3.0761;RPR=10;RUN=1;SAF=9;SAP=9.52472;SAR=18;SRF=17;SRP=3.0761;SRR=16;TYPE=snp	GT:DP:DPR:RO:QR:AO:QA:GL	0/1:60:60,27:33:1186:27:891:-59.6567,0,-89.0376
chr14	46387703	.	G	A	86.2653	.	AB=0.454545;ABP=3.20771;AC=1;AF=0.5;AN=2;AO=5;CIGAR=1X;DP=11;DPB=11;DPRA=0;EPP=3.44459;EPPR=4.45795;GTI=0;LEN=1;MEANALT=1;MQM=255;MQMR=255;NS=1;NUMALT=1;ODDS=19.8633;PAIRED=0;PAIREDR=0;PAO=0;PQA=0;PQR=0;PRO=0;QA=175;QR=222;RO=6;RPL=3;RPP=3.44459;RPPR=4.45795;RPR=2;RUN=1;SAF=2;SAP=3.44459;SAR=3;SRF=4;SRP=4.45795;SRR=2;TYPE=snp	GT:DP:DPR:RO:QR:AO:QA:GL	0/1:11:11,5:6:222:5:175:-12.7887,0,-17.0387
chr14	46775753	.	A	G	2671.96	.	AB=0.533654;ABP=5.0565;AC=1;AF=0.5;AN=2;AO=111;CIGAR=1X;DP=208;DPB=208;DPRA=0;EPP=17.2716;EPPR=13.9581;GTI=0;LEN=1;MEANALT=2;MQM=252.712;MQMR=252.354;NS=1;NUMALT=1;ODDS=519.44;PAIRED=0;PAIREDR=0;PAO=0;PQA=0;PQR=0;PRO=0;QA=3956;QR=3453;RO=96;RPL=14;RPP=137.779;RPPR=101.541;RPR=97;RUN=1;SAF=73;SAP=26.9747;SAR=38;SRF=60;SRP=16.0391;SRR=36;TYPE=snp	GT:DP:DPR:RO:QR:AO:QA:GL	0/1:208:208,111:96:3453:111:3956:-292.865,0,-245.44
chr14	46775758	.	T	C	2370.94	.	AB=0.504587;ABP=3.05014;AC=1;AF=0.5;AN=2;AO=110;CIGAR=1X;DP=218;DPB=218;DPRA=0;EPP=20.7769;EPPR=26.8965;GTI=0;LEN=1;MEANALT=2;MQM=250.382;MQMR=252.434;NS=1;NUMALT=1;ODDS=435.703;PAIRED=0;PAIREDR=0;PAO=0;PQA=0;PQR=0;PRO=0;QA=3636;QR=3062;RO=99;RPL=16;RPP=123.112;RPPR=90.0666;RPR=94;RUN=1;SAF=72;SAP=25.8305;SAR=38;SRF=66;SRP=26.8965;SRR=33;TYPE=snp	GT:DP:DPR:RO:QR:AO:QA:GL	0/1:218:218,110:99:3062:110:3636:-261.067,0,-210.022
chr14	46775886	.	T	C	3890.03	.	AB=0.416452;ABP=26.5951;AC=1;AF=0.5;AN=2;AO=162;CIGAR=1X;DP=389;DPB=389;DPRA=0;EPP=4.9405;EPPR=6.46361;GTI=0;LEN=1;MEANALT=1;MQM=255;MQMR=250.524;NS=1;NUMALT=1;ODDS=895.713;PAIRED=0;PAIREDR=0;PAO=0;PQA=0;PQR=0;PRO=0;QA=5740;QR=8063;RO=227;RPL=66;RPP=15.074;RPPR=7.22889;RPR=96;RUN=1;SAF=77;SAP=3.86817;SAR=85;SRF=126;SRP=8.98902;SRR=101;TYPE=snp	GT:DP:DPR:RO:QR:AO:QA:GL	0/1:389:389,162:227:8063:162:5740:-399.854,0,-595.958
chr14	46775898	.	G	A	5411.13	.	AB=0.447566;ABP=15.7626;AC=1;AF=0.5;AN=2;AO=239;CIGAR=1X;DP=534;DPB=534;DPRA=0;EPP=3.23744;EPPR=3.19432;GTI=0;LEN=1;MEANALT=1;MQM=247.561;MQMR=250.695;NS=1;NUMALT=1;ODDS=1245.96;PAIRED=0;PAIREDR=0;PAO=0;PQA=0;PQR=0;PRO=0;QA=8205;QR=10494;RO=295;RPL=78;RPP=65.6014;RPPR=3.60653;RPR=161;RUN=1;SAF=126;SAP=4.54578;SAR=113;SRF=172;SRP=20.6839;SRR=123;TYPE=snp	GT:DP:DPR:RO:QR:AO:QA:GL	0/1:534:534,239:295:10494:239:8205:-556.253,0,-768.31
chr14	46776127	.	C	CTT	2631.09	.	AC=1;AF=0.5;AN=2;LEN=2;NS=1;TYPE=ins;Split primitives	GT	0/1
chr14	46776225	.	A	G	5544.75	.	AC=1;AF=0.5;AN=2;LEN=1;NS=1;TYPE=snp;Split primitives	GT	0/1
chr14	46776226	.	T	C	5544.75	.	AC=1;AF=0.5;AN=2;LEN=1;NS=1;TYPE=snp;Split primitives	GT	0/1
chr14	46808383	.	T	G	1650.9	.	AB=0.523438;ABP=3.62103;AC=1;AF=0.5;AN=2;AO=67;CIGAR=1X;DP=128;DPB=128;DPRA=0;EPP=4.59839;EPPR=9.02635;GTI=0;LEN=1;MEANALT=1;MQM=255;MQMR=246.672;NS=1;NUMALT=1;ODDS=314.448;PAIRED=0;PAIREDR=0;PAO=0;PQA=0;PQR=0;PRO=0;QA=2333;QR=2089;RO=61;RPL=29;RPP=5.63551;RPPR=7.31765;RPR=38;RUN=1;SAF=32;SAP=3.30199;SAR=35;SRF=30;SRP=3.0459;SRR=31;TYPE=snp	GT:DP:DPR:RO:QR:AO:QA:GL	0/1:128:128,67:61:2089:67:2333:-171.786,0,-143.78
chr14	46808402	.	C	T	2159.1	.	AB=0.536585;ABP=4.91696;AC=1;AF=0.5;AN=2;AO=88;CIGAR=1X;DP=164;DPB=164;DPRA=0;EPP=3.0103;EPPR=7.12467;GTI=0;LEN=1;MEANALT=1;MQM=255;MQMR=248.316;NS=1;NUMALT=1;ODDS=429.892;PAIRED=0;PAIREDR=0;PAO=0;PQA=0;PQR=0;PRO=0;QA=3020;QR=2758;RO=76;RPL=39;RPP=5.47788;RPPR=7.12467;RPR=49;RUN=1;SAF=45;SAP=3.109;SAR=43;SRF=40;SRP=3.46745;SRR=36;TYPE=snp	GT:DP:DPR:RO:QR:AO:QA:GL	0/1:164:164,88:76:2758:88:3020:-222.774,0,-194.076
chr14	46808554	.	C	T	1770.58	.	AB=0.473054;ABP=4.06353;AC=1;AF=0.5;AN=2;AO=79;CIGAR=1X;DP=167;DPB=167;DPRA=0;EPP=6.33623;EPPR=7.3277;GTI=0;LEN=1;MEANALT=2;MQM=248.57;MQMR=255;NS=1;NUMALT=1;ODDS=407.691;PAIRED=0;PAIREDR=0;PAO=0;PQA=0;PQR=0;PRO=0;QA=2653;QR=2997;RO=85;RPL=39;RPP=3.03779;RPPR=6.10145;RPR=40;RUN=1;SAF=36;SAP=4.35716;SAR=43;SRF=34;SRP=10.3933;SRR=51;TYPE=snp	GT:DP:DPR:RO:QR:AO:QA:GL	0/1:167:167,79:85:2997:79:2653:-183.922,0,-220.486
chr14	46808939	.	T	TG	1328.16	.	AC=1;AF=0.5;AN=2;LEN=1;NS=1;TYPE=ins;Split primitives	GT	0/1
chr14	46809141	.	C	T	1224.22	.	AB=0.545455;ABP=4.78696;AC=1;AF=0.5;AN=2;AO=54;CIGAR=1X;DP=99;DPB=99;DPRA=0;EPP=39.2015;EPPR=3.05855;GTI=0;LEN=1;MEANALT=1;MQM=250.296;MQMR=255;NS=1;NUMALT=1;ODDS=258.796;PAIRED=0;PAIREDR=0;PAO=0;PQA=0;PQR=0;PRO=0;QA=1875;QR=1645;RO=45;RPL=12;RPP=39.2015;RPPR=3.44459;RPR=42;RUN=1;SAF=32;SAP=7.03155;SAR=22;SRF=25;SRP=4.21667;SRR=20;TYPE=snp	GT:DP:DPR:RO:QR:AO:QA:GL	0/1:99:99,54:45:1645:54:1875:-136.499,0,-118.614
chr14	46809677	.	C	T	1543.64	.	AB=0.541667;ABP=4.81986;AC=1;AF=0.5;AN=2;AO=65;CIGAR=1X;DP=120;DPB=120;DPRA=0;EPP=5.71629;EPPR=4.03458;GTI=0;LEN=1;MEANALT=2;MQM=247.185;MQMR=255;NS=1;NUMALT=1;ODDS=285.804;PAIRED=0;PAIREDR=0;PAO=0;PQA=0;PQR=0;PRO=0;QA=2241;QR=1848;RO=53;RPL=23;RPP=15.0703;RPPR=6.32897;RPR=42;RUN=1;SAF=28;SAP=5.71629;SAR=37;SRF=23;SRP=5.01789;SRR=30;TYPE=snp	GT:DP:DPR:RO:QR:AO:QA:GL	0/1:120:120,65:53:1848:65:2241:-162.52,0,-131.033
chr14	46810229	.	T	C	2798.89	.	AB=0.530516;ABP=4.73321;AC=1;AF=0.5;AN=2;AO=113;CIGAR=1X;DP=213;DPB=213;DPRA=0;EPP=3.95191;EPPR=7.35324;GTI=0;LEN=1;MEANALT=2;MQM=255;MQMR=252.408;NS=1;NUMALT=1;ODDS=449.99;PAIRED=0;PAIREDR=0;PAO=0;PQA=0;PQR=0;PRO=0;QA=3920;QR=3012;RO=98;RPL=74;RPP=26.5506;RPPR=28.6248;RPR=39;RUN=1;SAF=50;SAP=6.2579;SAR=63;SRF=44;SRP=5.22609;SRR=54;TYPE=snp	GT:DP:DPR:RO:QR:AO:QA:GL	0/1:213:213,113:98:3012:113:3920:-289.545,0,-205.443
chr14	46810263	.	G	A	2438.91	.	AB=0.507772;ABP=3.11156;AC=1;AF=0.5;AN=2;AO=98;CIGAR=1X;DP=193;DPB=193;DPRA=0;EPP=8.68272;EPPR=3.37991;GTI=0;LEN=1;MEANALT=2;MQM=255;MQMR=252.298;NS=1;NUMALT=1;ODDS=491.274;PAIRED=0;PAIREDR=0;PAO=0;PQA=0;PQR=0;PRO=0;QA=3435;QR=3122;RO=94;RPL=57;RPP=8.68272;RPPR=3.84193;RPR=41;RUN=1;SAF=48;SAP=3.09893;SAR=50;SRF=43;SRP=4.48875;SRR=51;TYPE=snp	GT:DP:DPR:RO:QR:AO:QA:GL	0/1:193:193,98:94:3122:98:3435:-251.571,0,-220.138
chr14	46810336	.	T	TC	1433	.	AC=1;AF=0.5;AN=2;LEN=1;NS=1;TYPE=ins;Split primitives	GT	0/1
chr14	46811261	.	G	A	1738.56	.	AB=0.474684;ABP=3.88988;AC=1;AF=0.5;AN=2;AO=75;CIGAR=1X;DP=158;DPB=158;DPRA=0;EPP=3.73412;EPPR=12.4549;GTI=0;LEN=1;MEANALT=1;MQM=251.613;MQMR=255;NS=1;NUMALT=1;ODDS=400.318;PAIRED=0;PAIREDR=0;PAO=0;PQA=0;PQR=0;PRO=0;QA=2565;QR=2937;RO=83;RPL=36;RPP=3.27088;RPPR=6.17594;RPR=39;RUN=1;SAF=44;SAP=7.90335;SAR=31;SRF=43;SRP=3.24576;SRR=40;TYPE=snp	GT:DP:DPR:RO:QR:AO:QA:GL	0/1:158:158,75:83:2937:75:2565:-180.835,0,-217.121
chr14	46811319	.	C	T	2104.03	.	AB=0.472637;ABP=4.3175;AC=1;AF=0.5;AN=2;AO=95;CIGAR=1X;DP=201;DPB=201;DPRA=0;EPP=3.21602;EPPR=3.34437;GTI=0;LEN=1;MEANALT=3;MQM=246.979;MQMR=255;NS=1;NUMALT=1;ODDS=484.471;PAIRED=0;PAIREDR=0;PAO=0;PQA=0;PQR=0;PRO=0;QA=3185;QR=3671;RO=104;RPL=37;RPP=13.0905;RPPR=3.76196;RPR=58;RUN=1;SAF=51;SAP=4.13032;SAR=44;SRF=53;SRP=3.09382;SRR=51;TYPE=snp	GT:DP:DPR:RO:QR:AO:QA:GL	0/1:201:201,95:104:3671:95:3185:-218.14,0,-270.728
chr14	46814933	.	C	A	3809.31	.	AB=0.821229;ABP=163.445;AC=1;AF=0.5;AN=2;AO=147;CIGAR=1X;DP=179;DPB=179;DPRA=0;EPP=9.52472;EPPR=20.3821;GTI=0;LEN=1;MEANALT=1;MQM=249.816;MQMR=247.062;NS=1;NUMALT=1;ODDS=6.85089;PAIRED=0;PAIREDR=0;PAO=0;PQA=0;PQR=0;PRO=0;QA=5202;QR=1047;RO=32;RPL=73;RPP=3.02507;RPPR=72.4974;RPR=74;RUN=1;SAF=84;SAP=9.52472;SAR=63;SRF=8;SRP=20.3821;SRR=24;TYPE=snp	GT:DP:DPR:RO:QR:AO:QA:GL	0/1:179:179,147:32:1047:147:5202:-406.273,0,-38.3245
chr14	46814939	.	C	T	3887.04	.	AB=0.811518;ABP=164.006;AC=1;AF=0.5;AN=2;AO=155;CIGAR=1X;DP=191;DPB=191;DPRA=0;EPP=8.06773;EPPR=25.4075;GTI=0;LEN=1;MEANALT=2;MQM=253.361;MQMR=247.743;NS=1;NUMALT=1;ODDS=21.6648;PAIRED=0;PAIREDR=0;PAO=0;PQA=0;PQR=0;PRO=0;QA=5270;QR=1193;RO=35;RPL=73;RPP=4.14507;RPPR=79.0118;RPR=82;RUN=1;SAF=85;SAP=6.16244;SAR=70;SRF=8;SRP=25.4075;SRR=27;TYPE=snp	GT:DP:DPR:RO:QR:AO:QA:GL	0/1:191:191,155:35:1193:155:5270:-414.12,0,-47.1779
chr14	46815767	.	G	A	44.4451	.	AB=0.235294;ABP=23.7032;AC=1;AF=0.5;AN=2;AO=8;CIGAR=1X;DP=34;DPB=34;DPRA=0;EPP=7.35324;EPPR=3.0103;GTI=0;LEN=1;MEANALT=1;MQM=255;MQMR=255;NS=1;NUMALT=1;ODDS=10.2338;PAIRED=0;PAIREDR=0;PAO=0;PQA=0;PQR=0;PRO=0;QA=247;QR=947;RO=26;RPL=2;RPP=7.35324;RPPR=51.1168;RPR=6;RUN=1;SAF=6;SAP=7.35324;SAR=2;SRF=14;SRP=3.34437;SRR=12;TYPE=snp	GT:DP:DPR:RO:QR:AO:QA:GL	0/1:34:34,8:26:947:8:247:-12.3037,0,-75.3592
chr14	46815889	.	C	A	167.103	.	AB=0.615385;ABP=4.51363;AC=1;AF=0.5;AN=2;AO=8;CIGAR=1X;DP=13;DPB=13;DPRA=0;EPP=4.09604;EPPR=6.91895;GTI=0;LEN=1;MEANALT=1;MQM=255;MQMR=255;NS=1;NUMALT=1;ODDS=11.433;PAIRED=0;PAIREDR=0;PAO=0;PQA=0;PQR=0;PRO=0;QA=291;QR=150;RO=5;RPL=6;RPP=7.35324;RPPR=6.91895;RPR=2;RUN=1;SAF=7;SAP=12.7819;SAR=1;SRF=3;SRP=3.44459;SRR=2;TYPE=snp	GT:DP:DPR:RO:QR:AO:QA:GL	0/1:13:13,8:5:150:8:291:-22.6404,0,-9.88661
chr14	46816210	.	C	T	3372.14	.	AB=0.714286;ABP=81.1833;AC=1;AF=0.5;AN=2;AO=140;CIGAR=1X;DP=196;DPB=196;DPRA=0;EPP=11.9444;EPPR=3.36563;GTI=0;LEN=1;MEANALT=2;MQM=247.743;MQMR=231.909;NS=1;NUMALT=1;ODDS=172.21;PAIRED=0;PAIREDR=0;PAO=0;PQA=0;PQR=0;PRO=0;QA=4826;QR=1946;RO=55;RPL=29;RPP=107.303;RPPR=97.8049;RPR=111;RUN=1;SAF=73;SAP=3.56868;SAR=67;SRF=27;SRP=3.04978;SRR=28;TYPE=snp	GT:DP:DPR:RO:QR:AO:QA:GL	0/1:196:196,140:55:1946:140:4826:-364.233,0,-100.427
chr14	46818602	.	G	A	216.758	.	AB=0.588235;ABP=4.1599;AC=1;AF=0.5;AN=2;AO=10;CIGAR=1X;DP=17;DPB=17;DPRA=0;EPP=6.48466;EPPR=3.32051;GTI=0;LEN=1;MEANALT=1;MQM=255;MQMR=255;NS=1;NUMALT=1;ODDS=24.1131;PAIRED=0;PAIREDR=0;PAO=0;PQA=0;PQR=0;PRO=0;QA=350;QR=230;RO=7;RPL=6;RPP=3.87889;RPPR=10.7656;RPR=4;RUN=1;SAF=5;SAP=3.0103;SAR=5;SRF=2;SRP=5.80219;SRR=5;TYPE=snp	GT:DP:DPR:RO:QR:AO:QA:GL	0/1:17:17,10:7:230:10:350:-26.7325,0,-15.9111
chr14	46818801	.	A	AC	74.1172	.	AC=1;AF=0.5;AN=2;LEN=1;NS=1;TYPE=ins;Split primitives	GT	0/1
chr14	46818814	.	C	T	113.479	.	AB=0.6;ABP=4.31318;AC=1;AF=0.5;AN=2;AO=9;CIGAR=1X;DP=15;DPB=15;DPRA=0;EPP=5.18177;EPPR=3.0103;GTI=0;LEN=1;MEANALT=1;MQM=255;MQMR=255;NS=1;NUMALT=1;ODDS=18.8741;PAIRED=0;PAIREDR=0;PAO=0;PQA=0;PQR=0;PRO=0;QA=227;QR=193;RO=6;RPL=4;RPP=3.25157;RPPR=4.45795;RPR=5;RUN=1;SAF=5;SAP=3.25157;SAR=4;SRF=1;SRP=8.80089;SRR=5;TYPE=snp	GT:DP:DPR:RO:QR:AO:QA:GL	0/1:15:15,9:6:193:9:227:-16.1668,0,-13.1762
chr14	46818834	.	G	A	202.987	.	AB=0.642857;ABP=5.49198;AC=1;AF=0.5;AN=2;AO=9;CIGAR=1X;DP=14;DPB=14;DPRA=0;EPP=5.18177;EPPR=3.44459;GTI=0;LEN=1;MEANALT=1;MQM=255;MQMR=255;NS=1;NUMALT=1;ODDS=16.4776;PAIRED=0;PAIREDR=0;PAO=0;PQA=0;PQR=0;PRO=0;QA=323;QR=175;RO=5;RPL=4;RPP=3.25157;RPPR=3.44459;RPR=5;RUN=1;SAF=5;SAP=3.25157;SAR=4;SRF=1;SRP=6.91895;SRR=4;TYPE=snp	GT:DP:DPR:RO:QR:AO:QA:GL	0/1:14:14,9:5:175:9:323:-25.2145,0,-11.8856
chr14	46818967	.	A	C	132.82	.	AB=0.727273;ABP=7.94546;AC=1;AF=0.5;AN=2;AO=8;CIGAR=1X;DP=11;DPB=11;DPRA=0;EPP=7.35324;EPPR=3.73412;GTI=0;LEN=1;MEANALT=1;MQM=255;MQMR=255;NS=1;NUMALT=1;ODDS=6.16383;PAIRED=0;PAIREDR=0;PAO=0;PQA=0;PQR=0;PRO=0;QA=250;QR=111;RO=3;RPL=3;RPP=4.09604;RPPR=3.73412;RPR=5;RUN=1;SAF=1;SAP=12.7819;SAR=7;SRF=1;SRP=3.73412;SRR=2;TYPE=snp	GT:DP:DPR:RO:QR:AO:QA:GL	0/1:11:11,8:3:111:8:250:-19.5012,0,-7.04867
chr14	46820154	.	A	C	150.962	.	AC=1;AF=0.5;AN=2;LEN=1;NS=1;TYPE=snp;Split primitives	GT	0/1
chr14	46820155	.	G	A	150.962	.	AC=1;AF=0.5;AN=2;LEN=1;NS=1;TYPE=snp;Split primitives	GT	0/1
chr14	46820633	.	A	G	249.982	.	AB=0.8;ABP=14.7363;AC=1;AF=0.5;AN=2;AO=12;CIGAR=1X;DP=15;DPB=15;DPRA=0;EPP=3.73412;EPPR=9.52472;GTI=0;LEN=1;MEANALT=1;MQM=255;MQMR=255;NS=1;NUMALT=1;ODDS=0.534393;PAIRED=0;PAIREDR=0;PAO=0;PQA=0;PQR=0;PRO=0;QA=391;QR=111;RO=3;RPL=5;RPP=3.73412;RPPR=3.73412;RPR=7;RUN=1;SAF=4;SAP=5.9056;SAR=8;SRF=1;SRP=3.73412;SRR=2;TYPE=snp	GT:DP:DPR:RO:QR:AO:QA:GL	0/1:15:15,12:3:111:12:391:-31.0004,0,-5.84455
chr14	46820724	.	G	A	203.612	.	AB=0.818182;ABP=12.6832;AC=1;AF=0.5;AN=2;AO=9;CIGAR=1X;DP=11;DPB=11;DPRA=0;EPP=3.25157;EPPR=3.0103;GTI=0;LEN=1;MEANALT=1;MQM=255;MQMR=255;NS=1;NUMALT=1;ODDS=2.43249;PAIRED=0;PAIREDR=0;PAO=0;PQA=0;PQR=0;PRO=0;QA=309;QR=74;RO=2;RPL=6;RPP=5.18177;RPPR=7.35324;RPR=3;RUN=1;SAF=4;SAP=3.25157;SAR=5;SRF=1;SRP=3.0103;SRR=1;TYPE=snp	GT:DP:DPR:RO:QR:AO:QA:GL	0/1:11:11,9:2:74:9:309:-24.842,0,-3.71867
chr14	46821264	.	A	G	209.388	.	AB=0.5625;ABP=3.55317;AC=1;AF=0.5;AN=2;AO=9;CIGAR=1X;DP=16;DPB=16;DPRA=0;EPP=3.25157;EPPR=3.32051;GTI=0;LEN=1;MEANALT=1;MQM=255;MQMR=255;NS=1;NUMALT=1;ODDS=31.1199;PAIRED=0;PAIREDR=0;PAO=0;PQA=0;PQR=0;PRO=0;QA=333;QR=254;RO=7;RPL=4;RPP=3.25157;RPPR=5.80219;RPR=5;RUN=1;SAF=4;SAP=3.25157;SAR=5;SRF=5;SRP=5.80219;SRR=2;TYPE=snp	GT:DP:DPR:RO:QR:AO:QA:GL	0/1:16:16,9:7:254:9:333:-25.5235,0,-18.4064
chr14	46846017	.	C	T	991.383	.	AB=0.45098;ABP=5.13919;AC=1;AF=0.5;AN=2;AO=46;CIGAR=1X;DP=102;DPB=102;DPRA=0;EPP=3.19912;EPPR=8.59409;GTI=0;LEN=1;MEANALT=1;MQM=249.478;MQMR=255;NS=1;NUMALT=1;ODDS=228.274;PAIRED=0;PAIREDR=0;PAO=0;PQA=0;PQR=0;PRO=0;QA=1580;QR=2047;RO=56;RPL=10;RPP=34.9215;RPPR=21.778;RPR=36;RUN=1;SAF=22;SAP=3.19912;SAR=24;SRF=31;SRP=4.40625;SRR=25;TYPE=snp	GT:DP:DPR:RO:QR:AO:QA:GL	0/1:102:102,46:56:2047:46:1580:-108.591,0,-153.89
chr14	46846299	.	T	C	764.086	.	AB=0.574074;ABP=5.5839;AC=1;AF=0.5;AN=2;AO=31;CIGAR=1X;DP=54;DPB=54;DPRA=0;EPP=3.64073;EPPR=4.58955;GTI=0;LEN=1;MEANALT=2;MQM=255;MQMR=255;NS=1;NUMALT=1;ODDS=100.062;PAIRED=0;PAIREDR=0;PAO=0;PQA=0;PQR=0;PRO=0;QA=1107;QR=744;RO=22;RPL=8;RPP=18.771;RPPR=22.3561;RPR=23;RUN=1;SAF=15;SAP=3.08035;SAR=16;SRF=11;SRP=3.0103;SRR=11;TYPE=snp	GT:DP:DPR:RO:QR:AO:QA:GL	0/1:54:54,31:22:744:31:1107:-83.8954,0,-51.2045
chr14	46853932	.	G	A	1135.12	.	AB=0.466667;ABP=4.02365;AC=1;AF=0.5;AN=2;AO=49;CIGAR=1X;DP=105;DPB=105;DPRA=0;EPP=6.59988;EPPR=25.3454;GTI=0;LEN=1;MEANALT=1;MQM=255;MQMR=255;NS=1;NUMALT=1;ODDS=261.371;PAIRED=0;PAIREDR=0;PAO=0;PQA=0;PQR=0;PRO=0;QA=1681;QR=2018;RO=56;RPL=22;RPP=4.11819;RPPR=6.88793;RPR=27;RUN=1;SAF=24;SAP=3.05462;SAR=25;SRF=27;SRP=3.16541;SRR=29;TYPE=snp	GT:DP:DPR:RO:QR:AO:QA:GL	0/1:105:105,49:56:2018:49:1681:-120.025,0,-150.372
chr14	46854039	.	T	A	777.97	.	AB=0.426667;ABP=6.51361;AC=1;AF=0.5;AN=2;AO=32;CIGAR=1X;DP=75;DPB=75;DPRA=0;EPP=4.09604;EPPR=3.0608;GTI=0;LEN=1;MEANALT=1;MQM=255;MQMR=255;NS=1;NUMALT=1;ODDS=179.134;PAIRED=0;PAIREDR=0;PAO=0;PQA=0;PQR=0;PRO=0;QA=1179;QR=1366;RO=43;RPL=17;RPP=3.28173;RPPR=5.48477;RPR=15;RUN=1;SAF=15;SAP=3.28173;SAR=17;SRF=14;SRP=14.3727;SRR=29;TYPE=snp	GT:DP:DPR:RO:QR:AO:QA:GL	0/1:75:75,32:43:1366:32:1179:-83.9012,0,-100.68
chr14	46854139	.	C	T	51.3092	.	AB=0.263158;ABP=12.2676;AC=1;AF=0.5;AN=2;AO=5;CIGAR=1X;DP=19;DPB=19;DPRA=0;EPP=3.44459;EPPR=3.63072;GTI=0;LEN=1;MEANALT=1;MQM=255;MQMR=255;NS=1;NUMALT=1;ODDS=11.8144;PAIRED=0;PAIREDR=0;PAO=0;PQA=0;PQR=0;PRO=0;QA=185;QR=493;RO=14;RPL=5;RPP=13.8677;RPPR=33.4109;RPR=0;RUN=1;SAF=2;SAP=3.44459;SAR=3;SRF=6;SRP=3.63072;SRR=8;TYPE=snp	GT:DP:DPR:RO:QR:AO:QA:GL	0/1:19:19,5:14:493:5:185:-11.3004,0,-39.0026
chr14	46884403	.	G	A	842.054	.	AB=0.833333;ABP=43.5445;AC=1;AF=0.5;AN=2;AO=35;CIGAR=1X;DP=42;DPB=42;DPRA=0;EPP=13.4954;EPPR=3.32051;GTI=0;LEN=1;MEANALT=1;MQM=240.486;MQMR=182.429;NS=1;NUMALT=1;ODDS=11.2946;PAIRED=0;PAIREDR=0;PAO=0;PQA=0;PQR=0;PRO=0;QA=1255;QR=239;RO=7;RPL=30;RPP=41.7866;RPPR=3.32051;RPR=5;RUN=1;SAF=12;SAP=10.5174;SAR=23;SRF=4;SRP=3.32051;SRR=3;TYPE=snp	GT:DP:DPR:RO:QR:AO:QA:GL	0/1:42:42,35:7:239:35:1255:-95.0675,0,-3.99647
chr14	46884510	.	G	A	449.853	.	AB=0.423077;ABP=5.68288;AC=1;AF=0.5;AN=2;AO=22;CIGAR=1X;DP=52;DPB=52;DPRA=0;EPP=9.32731;EPPR=12.0706;GTI=0;LEN=1;MEANALT=2;MQM=243.455;MQMR=237.483;NS=1;NUMALT=1;ODDS=103.582;PAIRED=0;PAIREDR=0;PAO=0;PQA=0;PQR=0;PRO=0;QA=760;QR=956;RO=29;RPL=16;RPP=12.8806;RPPR=4.88226;RPR=6;RUN=1;SAF=13;SAP=4.58955;SAR=9;SRF=20;SRP=12.0706;SRR=9;TYPE=snp	GT:DP:DPR:RO:QR:AO:QA:GL	0/1:52:52,22:29:956:22:760:-52.2111,0,-64.4248
chr14	46884646	.	A	G	334.143	.	AB=0.328571;ABP=20.8784;AC=1;AF=0.5;AN=2;AO=23;CIGAR=1X;DP=70;DPB=70;DPRA=0;EPP=3.86001;EPPR=15.095;GTI=0;LEN=1;MEANALT=2;MQM=243.957;MQMR=249.478;NS=1;NUMALT=1;ODDS=76.9392;PAIRED=0;PAIREDR=0;PAO=0;PQA=0;PQR=0;PRO=0;QA=747;QR=1468;RO=46;RPL=3;RPP=30.2953;RPPR=15.095;RPR=20;RUN=1;SAF=12;SAP=3.10471;SAR=11;SRF=30;SRP=12.2627;SRR=16;TYPE=snp	GT:DP:DPR:RO:QR:AO:QA:GL	0/1:70:70,23:46:1468:23:747:-43.4385,0,-108.335
chr14	47016500	.	C	A	1227.4	.	AB=0.383117;ABP=21.2845;AC=1;AF=0.5;AN=2;AO=59;CIGAR=1X;DP=154;DPB=154;DPRA=0;EPP=3.0471;EPPR=7.53805;GTI=0;LEN=1;MEANALT=2;MQM=250.695;MQMR=252.298;NS=1;NUMALT=1;ODDS=282.62;PAIRED=0;PAIREDR=0;PAO=0;PQA=0;PQR=0;PRO=0;QA=1995;QR=3260;RO=94;RPL=33;RPP=4.81373;RPPR=3.1027;RPR=26;RUN=1;SAF=27;SAP=3.93042;SAR=32;SRF=38;SRP=10.4949;SRR=56;TYPE=snp	GT:DP:DPR:RO:QR:AO:QA:GL	0/1:154:154,59:94:3260:59:1995:-130.902,0,-244.313
chr14	47016539	.	C	A	1376.45	.	AB=0.407895;ABP=14.2105;AC=1;AF=0.5;AN=2;AO=62;CIGAR=1X;DP=152;DPB=152;DPRA=0;EPP=4.27115;EPPR=6.48466;GTI=0;LEN=1;MEANALT=1;MQM=255;MQMR=252.178;NS=1;NUMALT=1;ODDS=316.94;PAIRED=0;PAIREDR=0;PAO=0;PQA=0;PQR=0;PRO=0;QA=2122;QR=3188;RO=90;RPL=31;RPP=3.0103;RPPR=3.10681;RPR=31;RUN=1;SAF=25;SAP=8.05372;SAR=37;SRF=37;SRP=9.18693;SRR=53;TYPE=snp	GT:DP:DPR:RO:QR:AO:QA:GL	0/1:152:152,62:90:3188:62:2122:-145.566,0,-238.274
chr14	47016605	.	T	C	1251.98	.	AB=0.414062;ABP=11.2212;AC=1;AF=0.5;AN=2;AO=53;CIGAR=1X;DP=128;DPB=128;DPRA=0;EPP=3.37904;EPPR=3.04005;GTI=0;LEN=1;MEANALT=3;MQM=255;MQMR=255;NS=1;NUMALT=1;ODDS=288.278;PAIRED=0;PAIREDR=0;PAO=0;PQA=0;PQR=0;PRO=0;QA=1899;QR=2408;RO=73;RPL=31;RPP=6.32897;RPPR=3.04005;RPR=22;RUN=1;SAF=19;SAP=12.2288;SAR=34;SRF=24;SRP=21.6017;SRR=49;TYPE=snp	GT:DP:DPR:RO:QR:AO:QA:GL	0/1:128:128,53:73:2408:53:1899:-133.2,0,-178.985
chr14	47016635	.	T	C	1250.57	.	AB=0.440678;ABP=6.61715;AC=1;AF=0.5;AN=2;AO=52;CIGAR=1X;DP=118;DPB=118;DPRA=0;EPP=16.5402;EPPR=7.05258;GTI=0;LEN=1;MEANALT=2;MQM=255;MQMR=255;NS=1;NUMALT=1;ODDS=287.955;PAIRED=0;PAIREDR=0;PAO=0;PQA=0;PQR=0;PRO=0;QA=1866;QR=2306;RO=65;RPL=29;RPP=4.51363;RPPR=3.04371;RPR=23;RUN=1;SAF=24;SAP=3.67845;SAR=28;SRF=25;SRP=10.5269;SRR=40;TYPE=snp	GT:DP:DPR:RO:QR:AO:QA:GL	0/1:118:118,52:65:2306:52:1866:-132.944,0,-172.541
chr14	47016683	.	T	C	1019.04	.	AB=0.384615;ABP=16.5402;AC=1;AF=0.5;AN=2;AO=45;CIGAR=1X;DP=117;DPB=117;DPRA=0;EPP=11.1654;EPPR=10.7311;GTI=0;LEN=1;MEANALT=1;MQM=255;MQMR=255;NS=1;NUMALT=1;ODDS=234.644;PAIRED=0;PAIREDR=0;PAO=0;PQA=0;PQR=0;PRO=0;QA=1612;QR=2325;RO=72;RPL=19;RPP=5.37479;RPPR=3.0103;RPR=26;RUN=1;SAF=22;SAP=3.05855;SAR=23;SRF=34;SRP=3.49285;SRR=38;TYPE=snp	GT:DP:DPR:RO:QR:AO:QA:GL	0/1:117:117,45:72:2325:45:1612:-110.218,0,-174.352
chr14	47016770	.	C	T	1067.35	.	AB=0.443478;ABP=6.20142;AC=1;AF=0.5;AN=2;AO=51;CIGAR=1X;DP=115;DPB=115;DPRA=0;EPP=3.05288;EPPR=5.18177;GTI=0;LEN=1;MEANALT=1;MQM=255;MQMR=255;NS=1;NUMALT=1;ODDS=245.766;PAIRED=0;PAIREDR=0;PAO=0;PQA=0;PQR=0;PRO=0;QA=1737;QR=2289;RO=64;RPL=4;RPP=81.7368;RPPR=52.0041;RPR=47;RUN=1;SAF=25;SAP=3.05288;SAR=26;SRF=37;SRP=6.40323;SRR=27;TYPE=snp	GT:DP:DPR:RO:QR:AO:QA:GL	0/1:115:115,51:64:2289:51:1737:-122.052,0,-171.749
chr14	47064248	.	C	T	1423.07	.	AB=0.810811;ABP=65.1027;AC=1;AF=0.5;AN=2;AO=60;CIGAR=1X;DP=74;DPB=74;DPRA=0;EPP=5.32654;EPPR=4.51363;GTI=0;LEN=1;MEANALT=2;MQM=255;MQMR=255;NS=1;NUMALT=1;ODDS=11.4821;PAIRED=0;PAIREDR=0;PAO=0;PQA=0;PQR=0;PRO=0;QA=2004;QR=471;RO=13;RPL=44;RPP=31.3842;RPPR=31.2394;RPR=16;RUN=1;SAF=28;SAP=3.58936;SAR=32;SRF=5;SRP=4.51363;SRR=8;TYPE=snp	GT:DP:DPR:RO:QR:AO:QA:GL	0/1:74:74,60:13:471:60:2004:-158.497,0,-20.547
chr14	47089103	.	C	T	1813.54	.	AB=0.711712;ABP=46.2246;AC=1;AF=0.5;AN=2;AO=79;CIGAR=1X;DP=111;DPB=111;DPRA=0;EPP=12.9331;EPPR=3.64073;GTI=0;LEN=1;MEANALT=2;MQM=242.139;MQMR=255;NS=1;NUMALT=1;ODDS=105.101;PAIRED=0;PAIREDR=0;PAO=0;PQA=0;PQR=0;PRO=0;QA=2628;QR=1084;RO=31;RPL=40;RPP=3.03779;RPPR=70.3259;RPR=39;RUN=1;SAF=45;SAP=6.33623;SAR=34;SRF=17;SRP=3.64073;SRR=14;TYPE=snp	GT:DP:DPR:RO:QR:AO:QA:GL	0/1:111:111,79:31:1084:79:2628:-193.599,0,-64.5723
chr14	47094996	.	T	C	181.424	.	AB=0.727273;ABP=7.94546;AC=1;AF=0.5;AN=2;AO=8;CIGAR=1X;DP=11;DPB=11;DPRA=0;EPP=7.35324;EPPR=9.52472;GTI=0;LEN=1;MEANALT=1;MQM=255;MQMR=255;NS=1;NUMALT=1;ODDS=2.91614;PAIRED=0;PAIREDR=0;PAO=0;PQA=0;PQR=0;PRO=0;QA=296;QR=101;RO=3;RPL=4;RPP=3.0103;RPPR=3.73412;RPR=4;RUN=1;SAF=6;SAP=7.35324;SAR=2;SRF=2;SRP=3.73412;SRR=1;TYPE=snp	GT:DP:DPR:RO:QR:AO:QA:GL	0/1:11:11,8:3:101:8:296:-23.6987,0,-6.11534
chr14	47095025	.	T	G	213.647	.	AB=0.692308;ABP=7.18621;AC=1;AF=0.5;AN=2;AO=9;CIGAR=1X;DP=13;DPB=13;DPRA=0;EPP=3.25157;EPPR=5.18177;GTI=0;LEN=1;MEANALT=1;MQM=255;MQMR=255;NS=1;NUMALT=1;ODDS=11.7143;PAIRED=0;PAIREDR=0;PAO=0;PQA=0;PQR=0;PRO=0;QA=333;QR=148;RO=4;RPL=5;RPP=3.25157;RPPR=5.18177;RPR=4;RUN=1;SAF=6;SAP=5.18177;SAR=3;SRF=2;SRP=3.0103;SRR=2;TYPE=snp	GT:DP:DPR:RO:QR:AO:QA:GL	0/1:13:13,9:4:148:9:333:-26.4266,0,-9.77661
chr14	47095960	.	T	C	175.469	.	AB=0.692308;ABP=7.18621;AC=1;AF=0.5;AN=2;AO=9;CIGAR=1X;DP=13;DPB=13;DPRA=0;EPP=9.04217;EPPR=3.0103;GTI=0;LEN=1;MEANALT=1;MQM=255;MQMR=255;NS=1;NUMALT=1;ODDS=8.60354;PAIRED=0;PAIREDR=0;PAO=0;PQA=0;PQR=0;PRO=0;QA=299;QR=138;RO=4;RPL=6;RPP=5.18177;RPPR=3.0103;RPR=3;RUN=1;SAF=3;SAP=5.18177;SAR=6;SRF=4;SRP=11.6962;SRR=0;TYPE=snp	GT:DP:DPR:RO:QR:AO:QA:GL	0/1:13:13,9:4:138:9:299:-23.3288,0,-8.85161
chr14	47096158	.	G	A	1277.58	.	AB=0.671053;ABP=22.325;AC=1;AF=0.5;AN=2;AO=51;CIGAR=1X;DP=76;DPB=76;DPRA=0;EPP=8.16222;EPPR=3.09716;GTI=0;LEN=1;MEANALT=1;MQM=245.039;MQMR=244.84;NS=1;NUMALT=1;ODDS=97.7539;PAIRED=0;PAIREDR=0;PAO=0;PQA=0;PQR=0;PRO=0;QA=1853;QR=915;RO=25;RPL=28;RPP=4.07475;RPPR=57.2971;RPR=23;RUN=1;SAF=35;SAP=18.3809;SAR=16;SRF=13;SRP=3.09716;SRR=12;TYPE=snp	GT:DP:DPR:RO:QR:AO:QA:GL	0/1:76:76,51:25:915:51:1853:-137.761,0,-56.5833
chr14	47102122	.	GT	G	253.191	.	AC=1;AF=0.5;AN=2;LEN=1;NS=1;TYPE=del;Split primitives	GT	0/1
chr14	47102238	.	C	T	226.155	.	AB=0.433333;ABP=4.16842;AC=1;AF=0.5;AN=2;AO=13;CIGAR=1X;DP=30;DPB=30;DPRA=0;EPP=4.51363;EPPR=3.13803;GTI=0;LEN=1;MEANALT=1;MQM=255;MQMR=255;NS=1;NUMALT=1;ODDS=52.0741;PAIRED=0;PAIREDR=0;PAO=0;PQA=0;PQR=0;PRO=0;QA=442;QR=600;RO=17;RPL=0;RPP=31.2394;RPPR=24.5973;RPR=13;RUN=1;SAF=8;SAP=4.51363;SAR=5;SRF=6;SRP=6.20364;SRR=11;TYPE=snp	GT:DP:DPR:RO:QR:AO:QA:GL	0/1:30:30,13:17:600:13:442:-31.0891,0,-45.322
chr14	47102357	.	T	C	908.015	.	AB=0.412371;ABP=9.47994;AC=1;AF=0.5;AN=2;AO=40;CIGAR=1X;DP=97;DPB=97;DPRA=0;EPP=3.22745;EPPR=3.0484;GTI=0;LEN=1;MEANALT=1;MQM=255;MQMR=250.544;NS=1;NUMALT=1;ODDS=209.078;PAIRED=0;PAIREDR=0;PAO=0;PQA=0;PQR=0;PRO=0;QA=1426;QR=1863;RO=57;RPL=10;RPP=24.725;RPPR=14.02;RPR=30;RUN=1;SAF=21;SAP=3.22745;SAR=19;SRF=33;SRP=6.09608;SRR=24;TYPE=snp	GT:DP:DPR:RO:QR:AO:QA:GL	0/1:97:97,40:57:1863:40:1426:-99.4966,0,-135.551
chr14	47102394	.	T	C	1210.66	.	AB=0.433333;ABP=7.64277;AC=1;AF=0.5;AN=2;AO=52;CIGAR=1X;DP=120;DPB=120;DPRA=0;EPP=9.02361;EPPR=4.59839;GTI=0;LEN=1;MEANALT=2;MQM=255;MQMR=247.418;NS=1;NUMALT=1;ODDS=278.764;PAIRED=0;PAIREDR=0;PAO=0;PQA=0;PQR=0;PRO=0;QA=1831;QR=2319;RO=67;RPL=19;RPP=11.1951;RPPR=14.7103;RPR=33;RUN=1;SAF=31;SAP=7.18621;SAR=21;SRF=38;SRP=5.63551;SRR=29;TYPE=snp	GT:DP:DPR:RO:QR:AO:QA:GL	0/1:120:120,52:67:2319:52:1831:-129.305,0,-166.73
chr14	47102541	.	A	C	1442.37	.	AB=0.450704;ABP=6.00754;AC=1;AF=0.5;AN=2;AO=64;CIGAR=1X;DP=142;DPB=142;DPRA=0;EPP=4.23175;EPPR=31.5178;GTI=0;LEN=1;MEANALT=1;MQM=255;MQMR=251.744;NS=1;NUMALT=1;ODDS=332.117;PAIRED=0;PAIREDR=0;PAO=0;PQA=0;PQR=0;PRO=0;QA=2166;QR=2530;RO=78;RPL=42;RPP=16.582;RPPR=4.79202;RPR=22;RUN=1;SAF=27;SAP=6.40323;SAR=37;SRF=40;SRP=3.12166;SRR=38;TYPE=snp	GT:DP:DPR:RO:QR:AO:QA:GL	0/1:142:142,64:78:2530:64:2166:-152.532,0,-183.385
chr14	47102656	.	G	A	1846.99	.	AB=0.463415;ABP=4.91696;AC=1;AF=0.5;AN=2;AO=76;CIGAR=1X;DP=164;DPB=164;DPRA=0;EPP=3.12459;EPPR=14.9534;GTI=0;LEN=1;MEANALT=1;MQM=255;MQMR=255;NS=1;NUMALT=1;ODDS=425.286;PAIRED=0;PAIREDR=0;PAO=0;PQA=0;PQR=0;PRO=0;QA=2670;QR=3231;RO=88;RPL=39;RPP=3.12459;RPPR=4.58955;RPR=37;RUN=1;SAF=36;SAP=3.46745;SAR=40;SRF=45;SRP=3.109;SRR=43;TYPE=snp	GT:DP:DPR:RO:QR:AO:QA:GL	0/1:164:164,76:88:3231:76:2670:-191.282,0,-241.788
chr14	47102734	.	A	G	1864.97	.	AB=0.451807;ABP=6.35908;AC=1;AF=0.5;AN=2;AO=75;CIGAR=1X;DP=166;DPB=166;DPRA=0;EPP=5.35549;EPPR=3.60686;GTI=0;LEN=1;MEANALT=1;MQM=255;MQMR=255;NS=1;NUMALT=1;ODDS=429.425;PAIRED=0;PAIREDR=0;PAO=0;PQA=0;PQR=0;PRO=0;QA=2701;QR=3117;RO=91;RPL=35;RPP=3.73412;RPPR=7.04303;RPR=40;RUN=1;SAF=39;SAP=3.27088;SAR=36;SRF=40;SRP=5.89764;SRR=51;TYPE=snp	GT:DP:DPR:RO:QR:AO:QA:GL	0/1:166:166,75:91:3117:75:2701:-193.479,0,-230.902
chr14	47102809	.	C	A	1430.59	.	AB=0.515873;ABP=3.28604;AC=1;AF=0.5;AN=2;AO=65;CIGAR=1X;DP=126;DPB=126;DPRA=0;EPP=4.64726;EPPR=3.0471;GTI=0;LEN=1;MEANALT=2;MQM=255;MQMR=255;NS=1;NUMALT=1;ODDS=321.478;PAIRED=0;PAIREDR=0;PAO=0;PQA=0;PQR=0;PRO=0;QA=2078;QR=2046;RO=59;RPL=36;RPP=4.64726;RPPR=13.6468;RPR=29;RUN=1;SAF=37;SAP=5.71629;SAR=28;SRF=26;SRP=4.81373;SRR=33;TYPE=snp	GT:DP:DPR:RO:QR:AO:QA:GL	0/1:126:126,65:59:2046:65:2078:-149.876,0,-147.022
chr14	47102890	.	A	G	1583.38	.	AB=0.470588;ABP=4.03217;AC=1;AF=0.5;AN=2;AO=64;CIGAR=1X;DP=136;DPB=136;DPRA=0;EPP=6.40323;EPPR=10.7311;GTI=0;LEN=1;MEANALT=1;MQM=255;MQMR=247.944;NS=1;NUMALT=1;ODDS=364.586;PAIRED=0;PAIREDR=0;PAO=0;PQA=0;PQR=0;PRO=0;QA=2288;QR=2494;RO=72;RPL=30;RPP=3.55317;RPPR=37.8745;RPR=34;RUN=1;SAF=37;SAP=6.40323;SAR=27;SRF=25;SRP=17.6074;SRR=47;TYPE=snp	GT:DP:DPR:RO:QR:AO:QA:GL	0/1:136:136,64:72:2494:64:2288:-165.337,0,-177.376
chr14	47102947	.	T	C	1135.28	.	AB=0.398649;ABP=16.2152;AC=1;AF=0.5;AN=2;AO=59;CIGAR=1X;DP=148;DPB=148;DPRA=0;EPP=19.2411;EPPR=11.0053;GTI=0;LEN=1;MEANALT=2;MQM=255;MQMR=249.227;NS=1;NUMALT=1;ODDS=261.408;PAIRED=0;PAIREDR=0;PAO=0;PQA=0;PQR=0;PRO=0;QA=1853;QR=2935;RO=88;RPL=31;RPP=3.34154;RPPR=3.89863;RPR=28;RUN=1;SAF=26;SAP=4.81373;SAR=33;SRF=30;SRP=22.3561;SRR=58;TYPE=snp	GT:DP:DPR:RO:QR:AO:QA:GL	0/1:148:148,59:88:2935:59:1853:-122.749,0,-213.661
chr14	47103212	.	AT	A	243.135	.	AC=1;AF=0.5;AN=2;LEN=1;NS=1;TYPE=del;Split primitives	GT	0/1
chr14	47103747	.	T	C	2199.89	.	AB=0.448598;ABP=7.92148;AC=1;AF=0.5;AN=2;AO=96;CIGAR=1X;DP=214;DPB=214;DPRA=0;EPP=3.10078;EPPR=13.61;GTI=0;LEN=1;MEANALT=1;MQM=247.062;MQMR=250.695;NS=1;NUMALT=1;ODDS=506.544;PAIRED=0;PAIREDR=0;PAO=0;PQA=0;PQR=0;PRO=0;QA=3347;QR=4074;RO=118;RPL=40;RPP=8.80089;RPPR=15.4503;RPR=56;RUN=1;SAF=39;SAP=10.339;SAR=57;SRF=61;SRP=3.30474;SRR=57;TYPE=snp	GT:DP:DPR:RO:QR:AO:QA:GL	0/1:214:214,96:118:4074:96:3347:-228.328,0,-296.549
chr14	47104046	.	CT	C	44.082	.	AC=1;AF=0.5;AN=2;LEN=1;NS=1;TYPE=del;Split primitives	GT	0/1
chr14	47104181	.	A	G	102.095	.	AC=1;AF=0.5;AN=2;LEN=1;NS=1;TYPE=snp;Split primitives	GT	0/1
chr14	47104184	.	TC	T	102.095	.	AC=1;AF=0.5;AN=2;LEN=1;NS=1;TYPE=del;Split primitives	GT	0/1
chr14	47104192	.	C	T	102.095	.	AC=1;AF=0.5;AN=2;LEN=1;NS=1;TYPE=snp;Split primitives	GT	0/1
chr14	47104321	.	A	G	63.4973	.	AB=0.28;ABP=13.5202;AC=1;AF=0.5;AN=2;AO=7;CIGAR=1X;DP=25;DPB=25;DPRA=0;EPP=5.80219;EPPR=4.9405;GTI=0;LEN=1;MEANALT=1;MQM=255;MQMR=255;NS=1;NUMALT=1;ODDS=14.6208;PAIRED=0;PAIREDR=0;PAO=0;PQA=0;PQR=0;PRO=0;QA=230;QR=641;RO=18;RPL=1;RPP=10.7656;RPPR=3.0103;RPR=6;RUN=1;SAF=1;SAP=10.7656;SAR=6;SRF=10;SRP=3.49285;SRR=8;TYPE=snp	GT:DP:DPR:RO:QR:AO:QA:GL	0/1:25:25,7:18:641:7:230:-13.5028,0,-50.5204
chr14	47104386	.	A	C	119.675	.	AB=0.411765;ABP=4.1599;AC=1;AF=0.5;AN=2;AO=7;CIGAR=1X;DP=17;DPB=17;DPRA=0;EPP=5.80219;EPPR=6.48466;GTI=0;LEN=1;MEANALT=1;MQM=255;MQMR=255;NS=1;NUMALT=1;ODDS=27.5562;PAIRED=0;PAIREDR=0;PAO=0;PQA=0;PQR=0;PRO=0;QA=254;QR=316;RO=10;RPL=6;RPP=10.7656;RPPR=3.0103;RPR=1;RUN=1;SAF=1;SAP=10.7656;SAR=6;SRF=4;SRP=3.87889;SRR=6;TYPE=snp	GT:DP:DPR:RO:QR:AO:QA:GL	0/1:17:17,7:10:316:7:254:-18.1053,0,-23.6385
chr14	47104847	.	G	A	385.387	.	AB=0.306667;ABP=27.3597;AC=1;AF=0.5;AN=2;AO=23;CIGAR=1X;DP=75;DPB=75;DPRA=0;EPP=3.86001;EPPR=7.18621;GTI=0;LEN=1;MEANALT=1;MQM=255;MQMR=245.231;NS=1;NUMALT=1;ODDS=88.7387;PAIRED=0;PAIREDR=0;PAO=0;PQA=0;PQR=0;PRO=0;QA=777;QR=1777;RO=52;RPL=10;RPP=3.86001;RPPR=5.68288;RPR=13;RUN=1;SAF=6;SAP=14.4341;SAR=17;SRF=21;SRP=7.18621;SRR=31;TYPE=snp	GT:DP:DPR:RO:QR:AO:QA:GL	0/1:75:75,23:52:1777:23:777:-47.6906,0,-131.201
chr14	47104981	.	C	CCT	454.417	.	AC=1;AF=0.5;AN=2;LEN=2;NS=1;TYPE=ins;Split primitives	GT	0/1
chr14	47105058	.	G	A	1069.75	.	AB=0.453704;ABP=5.02092;AC=1;AF=0.5;AN=2;AO=49;CIGAR=1X;DP=108;DPB=108;DPRA=0;EPP=8.37251;EPPR=3.0103;GTI=0;LEN=1;MEANALT=2;MQM=249.816;MQMR=255;NS=1;NUMALT=1;ODDS=246.319;PAIRED=0;PAIREDR=0;PAO=0;PQA=0;PQR=0;PRO=0;QA=1651;QR=2111;RO=58;RPL=21;RPP=5.18177;RPPR=3.60933;RPR=28;RUN=1;SAF=24;SAP=3.05462;SAR=25;SRF=28;SRP=3.16006;SRR=30;TYPE=snp	GT:DP:DPR:RO:QR:AO:QA:GL	0/1:108:108,49:58:2111:49:1651:-113.835,0,-158.059
chr14	47105225	.	C	CT	927.788	.	AC=1;AF=0.5;AN=2;LEN=1;NS=1;TYPE=ins;Split primitives	GT	0/1
chr14	47105262	.	C	CT	495.396	.	AC=1;AF=0.5;AN=2;LEN=1;NS=1;TYPE=ins;Split primitives	GT	0/1
chr14	47155782	.	A	C	218.456	.	AB=0.55;ABP=3.44459;AC=1;AF=0.5;AN=2;AO=11;CIGAR=1X;DP=20;DPB=20;DPRA=0;EPP=4.78696;EPPR=3.25157;GTI=0;LEN=1;MEANALT=1;MQM=255;MQMR=255;NS=1;NUMALT=1;ODDS=36.5636;PAIRED=0;PAIREDR=0;PAO=0;PQA=0;PQR=0;PRO=0;QA=383;QR=299;RO=9;RPL=3;RPP=7.94546;RPPR=9.04217;RPR=8;RUN=1;SAF=10;SAP=19.0002;SAR=1;SRF=6;SRP=5.18177;SRR=3;TYPE=snp	GT:DP:DPR:RO:QR:AO:QA:GL	0/1:20:20,11:9:299:11:383:-28.7976,0,-21.2216
chr14	47189076	.	G	A	282.996	.	AB=0.483871;ABP=3.08035;AC=1;AF=0.5;AN=2;AO=15;CIGAR=1X;DP=31;DPB=31;DPRA=0;EPP=10.1038;EPPR=3.0103;GTI=0;LEN=1;MEANALT=1;MQM=255;MQMR=255;NS=1;NUMALT=1;ODDS=65.1622;PAIRED=0;PAIREDR=0;PAO=0;PQA=0;PQR=0;PRO=0;QA=481;QR=592;RO=16;RPL=7;RPP=3.15506;RPPR=3.0103;RPR=8;RUN=1;SAF=5;SAP=6.62942;SAR=10;SRF=14;SRP=22.5536;SRR=2;TYPE=snp	GT:DP:DPR:RO:QR:AO:QA:GL	0/1:31:31,15:16:592:15:481:-34.2787,0,-44.3181
chr14	47241225	.	G	C	104.614	.	AB=0.4;ABP=4.31318;AC=1;AF=0.5;AN=2;AO=6;CIGAR=1X;DP=15;DPB=15;DPRA=0;EPP=3.0103;EPPR=9.04217;GTI=0;LEN=1;MEANALT=1;MQM=255;MQMR=255;NS=1;NUMALT=1;ODDS=24.0884;PAIRED=0;PAIREDR=0;PAO=0;PQA=0;PQR=0;PRO=0;QA=212;QR=333;RO=9;RPL=3;RPP=3.0103;RPPR=9.04217;RPR=3;RUN=1;SAF=4;SAP=4.45795;SAR=2;SRF=4;SRP=3.25157;SRR=5;TYPE=snp	GT:DP:DPR:RO:QR:AO:QA:GL	0/1:15:15,6:9:333:6:212:-14.9179,0,-25.8246
chr14	47241278	.	G	A	106.133	.	AB=0.461538;ABP=3.17734;AC=1;AF=0.5;AN=2;AO=6;CIGAR=1X;DP=13;DPB=13;DPRA=0;EPP=8.80089;EPPR=3.32051;GTI=0;LEN=1;MEANALT=1;MQM=255;MQMR=255;NS=1;NUMALT=1;ODDS=24.4379;PAIRED=0;PAIREDR=0;PAO=0;PQA=0;PQR=0;PRO=0;QA=217;QR=230;RO=7;RPL=2;RPP=4.45795;RPPR=5.80219;RPR=4;RUN=1;SAF=5;SAP=8.80089;SAR=1;SRF=5;SRP=5.80219;SRR=2;TYPE=snp	GT:DP:DPR:RO:QR:AO:QA:GL	0/1:13:13,6:7:230:6:217:-15.9783,0,-17.1152
chr14	47241603	.	A	C	193.371	.	AB=0.5625;ABP=3.55317;AC=1;AF=0.5;AN=2;AO=9;CIGAR=1X;DP=16;DPB=16;DPRA=0;EPP=3.25157;EPPR=10.7656;GTI=0;LEN=1;MEANALT=1;MQM=255;MQMR=255;NS=1;NUMALT=1;ODDS=24.9688;PAIRED=0;PAIREDR=0;PAO=0;PQA=0;PQR=0;PRO=0;QA=328;QR=230;RO=7;RPL=1;RPP=14.8328;RPPR=3.32051;RPR=8;RUN=1;SAF=5;SAP=3.25157;SAR=4;SRF=5;SRP=5.80219;SRR=2;TYPE=snp	GT:DP:DPR:RO:QR:AO:QA:GL	0/1:16:16,9:7:230:9:328:-25.068,0,-16.2121
chr14	47241615	.	C	T	247.687	.	AB=0.611111;ABP=4.9405;AC=1;AF=0.5;AN=2;AO=11;CIGAR=1X;DP=18;DPB=18;DPRA=0;EPP=3.20771;EPPR=10.7656;GTI=0;LEN=1;MEANALT=1;MQM=255;MQMR=255;NS=1;NUMALT=1;ODDS=26.1666;PAIRED=0;PAIREDR=0;PAO=0;PQA=0;PQR=0;PRO=0;QA=392;QR=244;RO=7;RPL=3;RPP=7.94546;RPPR=3.32051;RPR=8;RUN=1;SAF=7;SAP=4.78696;SAR=4;SRF=5;SRP=5.80219;SRR=2;TYPE=snp	GT:DP:DPR:RO:QR:AO:QA:GL	0/1:18:18,11:7:244:11:392:-30.2178,0,-16.89
chr14	47241726	.	C	T	103.173	.	AB=0.352941;ABP=6.20364;AC=1;AF=0.5;AN=2;AO=6;CIGAR=1X;DP=17;DPB=17;DPRA=0;EPP=4.45795;EPPR=7.94546;GTI=0;LEN=1;MEANALT=1;MQM=255;MQMR=231.909;NS=1;NUMALT=1;ODDS=23.7564;PAIRED=0;PAIREDR=0;PAO=0;PQA=0;PQR=0;PRO=0;QA=222;QR=407;RO=11;RPL=4;RPP=4.45795;RPPR=7.94546;RPR=2;RUN=1;SAF=2;SAP=4.45795;SAR=4;SRF=6;SRP=3.20771;SRR=5;TYPE=snp	GT:DP:DPR:RO:QR:AO:QA:GL	0/1:17:17,6:11:407:6:222:-15.2325,0,-28.6097
chr14	47245023	.	A	G	241.774	.	AB=0.714286;ABP=8.59409;AC=1;AF=0.5;AN=2;AO=10;CIGAR=1X;DP=14;DPB=14;DPRA=0;EPP=3.87889;EPPR=5.18177;GTI=0;LEN=1;MEANALT=1;MQM=255;MQMR=255;NS=1;NUMALT=1;ODDS=8.87268;PAIRED=0;PAIREDR=0;PAO=0;PQA=0;PQR=0;PRO=0;QA=370;QR=148;RO=4;RPL=4;RPP=3.87889;RPPR=11.6962;RPR=6;RUN=1;SAF=6;SAP=3.87889;SAR=4;SRF=1;SRP=5.18177;SRR=3;TYPE=snp	GT:DP:DPR:RO:QR:AO:QA:GL	0/1:14:14,10:4:148:10:370:-29.4556,0,-9.47558
chr14	47263520	.	A	G	79.5753	.	AB=0.416667;ABP=3.73412;AC=1;AF=0.5;AN=2;AO=5;CIGAR=1X;DP=12;DPB=12;DPRA=0;EPP=6.91895;EPPR=5.80219;GTI=0;LEN=1;MEANALT=1;MQM=255;MQMR=255;NS=1;NUMALT=1;ODDS=18.3229;PAIRED=0;PAIREDR=0;PAO=0;PQA=0;PQR=0;PRO=0;QA=175;QR=244;RO=7;RPL=3;RPP=3.44459;RPPR=5.80219;RPR=2;RUN=1;SAF=3;SAP=3.44459;SAR=2;SRF=0;SRP=18.2106;SRR=7;TYPE=snp	GT:DP:DPR:RO:QR:AO:QA:GL	0/1:12:12,5:7:244:5:175:-12.4876,0,-18.6962
chr14	47267112	.	G	A	167.586	.	AB=0.529412;ABP=3.13803;AC=1;AF=0.5;AN=2;AO=9;CIGAR=1X;DP=17;DPB=17;DPRA=0;EPP=3.25157;EPPR=4.09604;GTI=0;LEN=1;MEANALT=1;MQM=255;MQMR=255;NS=1;NUMALT=1;ODDS=36.6313;PAIRED=0;PAIREDR=0;PAO=0;PQA=0;PQR=0;PRO=0;QA=294;QR=281;RO=8;RPL=3;RPP=5.18177;RPPR=4.09604;RPR=6;RUN=1;SAF=3;SAP=5.18177;SAR=6;SRF=4;SRP=3.0103;SRR=4;TYPE=snp	GT:DP:DPR:RO:QR:AO:QA:GL	0/1:17:17,9:8:281:9:294:-21.6692,0,-20.5237
chr14	47268204	.	A	G	122.287	.	AB=0.545455;ABP=3.20771;AC=1;AF=0.5;AN=2;AO=6;CIGAR=1X;DP=11;DPB=11;DPRA=0;EPP=3.0103;EPPR=3.44459;GTI=0;LEN=1;MEANALT=1;MQM=255;MQMR=204.2;NS=1;NUMALT=1;ODDS=12.0529;PAIRED=0;PAIREDR=0;PAO=0;PQA=0;PQR=0;PRO=0;QA=222;QR=185;RO=5;RPL=1;RPP=8.80089;RPPR=3.44459;RPR=5;RUN=1;SAF=2;SAP=4.45795;SAR=4;SRF=0;SRP=13.8677;SRR=5;TYPE=snp	GT:DP:DPR:RO:QR:AO:QA:GL	0/1:11:11,6:5:185:6:222:-17.0387,0,-10.3966
chr14	47289571	.	A	G	325.814	.	AB=0.518519;ABP=3.09072;AC=1;AF=0.5;AN=2;AO=14;CIGAR=1X;DP=27;DPB=27;DPRA=0;EPP=3.63072;EPPR=3.17734;GTI=0;LEN=1;MEANALT=1;MQM=255;MQMR=255;NS=1;NUMALT=1;ODDS=54.8125;PAIRED=0;PAIREDR=0;PAO=0;PQA=0;PQR=0;PRO=0;QA=503;QR=441;RO=13;RPL=7;RPP=3.0103;RPPR=31.2394;RPR=7;RUN=1;SAF=7;SAP=3.0103;SAR=7;SRF=6;SRP=3.17734;SRR=7;TYPE=snp	GT:DP:DPR:RO:QR:AO:QA:GL	0/1:27:27,14:13:441:14:503:-37.5015,0,-31.9014
chr14	47289643	.	C	T	442.669	.	AB=0.5;ABP=3.0103;AC=1;AF=0.5;AN=2;AO=20;CIGAR=1X;DP=40;DPB=40;DPRA=0;EPP=3.44459;EPPR=3.44459;GTI=0;LEN=1;MEANALT=1;MQM=255;MQMR=255;NS=1;NUMALT=1;ODDS=101.928;PAIRED=0;PAIREDR=0;PAO=0;PQA=0;PQR=0;PRO=0;QA=682;QR=711;RO=20;RPL=8;RPP=4.74748;RPPR=3.44459;RPR=12;RUN=1;SAF=11;SAP=3.44459;SAR=9;SRF=10;SRP=3.0103;SRR=10;TYPE=snp	GT:DP:DPR:RO:QR:AO:QA:GL	0/1:40:40,20:20:711:20:682:-49.6798,0,-52.3043
chr14	47290398	.	C	T	296.726	.	AB=0.352941;ABP=12.5903;AC=1;AF=0.5;AN=2;AO=18;CIGAR=1X;DP=51;DPB=51;DPRA=0;EPP=10.7311;EPPR=4.09604;GTI=0;LEN=1;MEANALT=2;MQM=255;MQMR=255;NS=1;NUMALT=1;ODDS=68.3237;PAIRED=0;PAIREDR=0;PAO=0;PQA=0;PQR=0;PRO=0;QA=574;QR=1052;RO=32;RPL=9;RPP=3.0103;RPPR=4.09604;RPR=9;RUN=1;SAF=12;SAP=7.35324;SAR=6;SRF=18;SRP=4.09604;SRR=14;TYPE=snp	GT:DP:DPR:RO:QR:AO:QA:GL	0/1:51:51,18:32:1052:18:574:-36.8348,0,-79.8697
chr14	47290683	.	G	A	283.056	.	AB=0.394737;ABP=6.66752;AC=1;AF=0.5;AN=2;AO=15;CIGAR=1X;DP=38;DPB=38;DPRA=0;EPP=4.31318;EPPR=5.3706;GTI=0;LEN=1;MEANALT=1;MQM=255;MQMR=243.957;NS=1;NUMALT=1;ODDS=65.176;PAIRED=0;PAIREDR=0;PAO=0;PQA=0;PQR=0;PRO=0;QA=500;QR=728;RO=23;RPL=8;RPP=3.15506;RPPR=14.4341;RPR=7;RUN=1;SAF=6;SAP=4.31318;SAR=9;SRF=12;SRP=3.10471;SRR=11;TYPE=snp	GT:DP:DPR:RO:QR:AO:QA:GL	0/1:38:38,15:23:728:15:500:-33.8942,0,-53.7485
chr14	47291435	.	T	C	180.414	.	AB=0.473684;ABP=3.12459;AC=1;AF=0.5;AN=2;AO=9;CIGAR=1X;DP=19;DPB=19;DPRA=0;EPP=3.25157;EPPR=3.0103;GTI=0;LEN=1;MEANALT=1;MQM=255;MQMR=255;NS=1;NUMALT=1;ODDS=41.5419;PAIRED=0;PAIREDR=0;PAO=0;PQA=0;PQR=0;PRO=0;QA=313;QR=355;RO=10;RPL=6;RPP=5.18177;RPPR=10.8276;RPR=3;RUN=1;SAF=5;SAP=3.25157;SAR=4;SRF=5;SRP=3.0103;SRR=5;TYPE=snp	GT:DP:DPR:RO:QR:AO:QA:GL	0/1:19:19,9:10:355:9:313:-22.7982,0,-26.5854
chr14	47291479	.	A	G	119.236	.	AB=0.421053;ABP=4.03889;AC=1;AF=0.5;AN=2;AO=8;CIGAR=1X;DP=19;DPB=19;DPRA=0;EPP=3.0103;EPPR=4.78696;GTI=0;LEN=1;MEANALT=1;MQM=255;MQMR=255;NS=1;NUMALT=1;ODDS=27.4551;PAIRED=0;PAIREDR=0;PAO=0;PQA=0;PQR=0;PRO=0;QA=243;QR=372;RO=11;RPL=4;RPP=3.0103;RPPR=7.94546;RPR=4;RUN=1;SAF=4;SAP=3.0103;SAR=4;SRF=5;SRP=3.20771;SRR=6;TYPE=snp	GT:DP:DPR:RO:QR:AO:QA:GL	0/1:19:19,8:11:372:8:243:-16.4542,0,-28.0986
chr14	47292081	.	T	C	267.559	.	AB=0.565217;ABP=3.86001;AC=1;AF=0.5;AN=2;AO=13;CIGAR=1X;DP=23;DPB=23;DPRA=0;EPP=4.51363;EPPR=3.0103;GTI=0;LEN=1;MEANALT=1;MQM=235.462;MQMR=255;NS=1;NUMALT=1;ODDS=38.5429;PAIRED=0;PAIREDR=0;PAO=0;PQA=0;PQR=0;PRO=0;QA=466;QR=316;RO=10;RPL=10;RPP=11.1951;RPPR=6.48466;RPR=3;RUN=1;SAF=6;SAP=3.17734;SAR=7;SRF=6;SRP=3.87889;SRR=4;TYPE=snp	GT:DP:DPR:RO:QR:AO:QA:GL	0/1:23:23,13:10:316:13:466:-32.5609,0,-21.8323
chr14	47292598	.	G	A	66.4447	.	AB=0.461538;ABP=3.17734;AC=1;AF=0.5;AN=2;AO=6;CIGAR=1X;DP=13;DPB=13;DPRA=0;EPP=3.0103;EPPR=3.32051;GTI=0;LEN=1;MEANALT=1;MQM=255;MQMR=255;NS=1;NUMALT=1;ODDS=15.2995;PAIRED=0;PAIREDR=0;PAO=0;PQA=0;PQR=0;PRO=0;QA=168;QR=259;RO=7;RPL=1;RPP=8.80089;RPPR=18.2106;RPR=5;RUN=1;SAF=4;SAP=4.45795;SAR=2;SRF=4;SRP=3.32051;SRR=3;TYPE=snp	GT:DP:DPR:RO:QR:AO:QA:GL	0/1:13:13,6:7:259:6:168:-11.4866,0,-19.7666
chr14	47293534	.	TA	T	161.138	.	AC=1;AF=0.5;AN=2;LEN=1;NS=1;TYPE=del;Split primitives	GT	0/1
chr14	47294609	.	G	A	278.235	.	AB=0.52;ABP=3.09716;AC=1;AF=0.5;AN=2;AO=13;CIGAR=1X;DP=25;DPB=25;DPRA=0;EPP=7.18621;EPPR=5.9056;GTI=0;LEN=1;MEANALT=1;MQM=255;MQMR=255;NS=1;NUMALT=1;ODDS=46.09;PAIRED=0;PAIREDR=0;PAO=0;PQA=0;PQR=0;PRO=0;QA=466;QR=380;RO=12;RPL=2;RPP=16.5402;RPPR=21.1059;RPR=11;RUN=1;SAF=4;SAP=7.18621;SAR=9;SRF=5;SRP=3.73412;SRR=7;TYPE=snp	GT:DP:DPR:RO:QR:AO:QA:GL	0/1:25:25,13:12:380:13:466:-34.7727,0,-26.9909
chr14	47295022	.	C	T	312.336	.	AB=0.583333;ABP=4.45795;AC=1;AF=0.5;AN=2;AO=14;CIGAR=1X;DP=24;DPB=24;DPRA=0;EPP=3.0103;EPPR=3.0103;GTI=0;LEN=1;MEANALT=1;MQM=236.857;MQMR=255;NS=1;NUMALT=1;ODDS=49.7525;PAIRED=0;PAIREDR=0;PAO=0;PQA=0;PQR=0;PRO=0;QA=494;QR=370;RO=10;RPL=5;RPP=5.49198;RPPR=3.0103;RPR=9;RUN=1;SAF=8;SAP=3.63072;SAR=6;SRF=6;SRP=3.87889;SRR=4;TYPE=snp	GT:DP:DPR:RO:QR:AO:QA:GL	0/1:24:24,14:10:370:14:494:-36.4945,0,-26.4453
chr14	47295234	.	C	CT	218.023	.	AC=1;AF=0.5;AN=2;LEN=1;NS=1;TYPE=ins;Split primitives	GT	0/1
chr14	47311014	.	A	G	1269.23	.	AB=0.479675;ABP=3.45166;AC=1;AF=0.5;AN=2;AO=59;CIGAR=1X;DP=123;DPB=123;DPRA=0;EPP=3.34154;EPPR=5.18177;GTI=0;LEN=1;MEANALT=1;MQM=255;MQMR=251.031;NS=1;NUMALT=1;ODDS=292.25;PAIRED=0;PAIREDR=0;PAO=0;PQA=0;PQR=0;PRO=0;QA=1891;QR=2224;RO=64;RPL=34;RPP=5.99147;RPPR=5.18177;RPR=25;RUN=1;SAF=27;SAP=3.93042;SAR=32;SRF=28;SRP=5.18177;SRR=36;TYPE=snp	GT:DP:DPR:RO:QR:AO:QA:GL	0/1:123:123,59:64:2224:59:1891:-133.484,0,-160.235
chr14	47311464	.	A	T	38.2327	.	AB=0.333333;ABP=6.62942;AC=1;AF=0.5;AN=2;AO=5;CIGAR=1X;DP=15;DPB=15;DPRA=0;EPP=3.44459;EPPR=6.48466;GTI=0;LEN=1;MEANALT=1;MQM=255;MQMR=255;NS=1;NUMALT=1;ODDS=8.80326;PAIRED=0;PAIREDR=0;PAO=0;PQA=0;PQR=0;PRO=0;QA=151;QR=350;RO=10;RPL=0;RPP=13.8677;RPPR=6.48466;RPR=5;RUN=1;SAF=3;SAP=3.44459;SAR=2;SRF=4;SRP=3.87889;SRR=6;TYPE=snp	GT:DP:DPR:RO:QR:AO:QA:GL	0/1:15:15,5:10:350:5:151:-9.37655,0,-27.3346
chr14	47311482	.	T	C	80.7614	.	AB=0.357143;ABP=5.49198;AC=1;AF=0.5;AN=2;AO=5;CIGAR=1X;DP=14;DPB=14;DPRA=0;EPP=3.44459;EPPR=3.25157;GTI=0;LEN=1;MEANALT=1;MQM=255;MQMR=255;NS=1;NUMALT=1;ODDS=18.596;PAIRED=0;PAIREDR=0;PAO=0;PQA=0;PQR=0;PRO=0;QA=185;QR=318;RO=9;RPL=1;RPP=6.91895;RPPR=5.18177;RPR=4;RUN=1;SAF=3;SAP=3.44459;SAR=2;SRF=4;SRP=3.25157;SRR=5;TYPE=snp	GT:DP:DPR:RO:QR:AO:QA:GL	0/1:14:14,5:9:318:5:185:-12.8056,0,-24.7589
chr14	47312800	.	G	A	273.191	.	AB=0.75;ABP=11.6962;AC=1;AF=0.5;AN=2;AO=12;CIGAR=1X;DP=16;DPB=16;DPRA=0;EPP=9.52472;EPPR=5.18177;GTI=0;LEN=1;MEANALT=1;MQM=255;MQMR=255;NS=1;NUMALT=1;ODDS=0.183108;PAIRED=0;PAIREDR=0;PAO=0;PQA=0;PQR=0;PRO=0;QA=419;QR=109;RO=4;RPL=6;RPP=3.0103;RPPR=5.18177;RPR=6;RUN=1;SAF=7;SAP=3.73412;SAR=5;SRF=2;SRP=3.0103;SRR=2;TYPE=snp	GT:DP:DPR:RO:QR:AO:QA:GL	0/1:16:16,12:4:109:12:419:-33.2427,0,-5.26602
chr14	47312837	.	G	C	275.414	.	AB=0.764706;ABP=13.3567;AC=1;AF=0.5;AN=2;AO=13;CIGAR=1X;DP=17;DPB=17;DPRA=0;EPP=3.17734;EPPR=3.0103;GTI=0;LEN=1;MEANALT=1;MQM=255;MQMR=255;NS=1;NUMALT=1;ODDS=5.24176;PAIRED=0;PAIREDR=0;PAO=0;PQA=0;PQR=0;PRO=0;QA=432;QR=138;RO=4;RPL=3;RPP=11.1951;RPPR=5.18177;RPR=10;RUN=1;SAF=7;SAP=3.17734;SAR=6;SRF=3;SRP=5.18177;SRR=1;TYPE=snp	GT:DP:DPR:RO:QR:AO:QA:GL	0/1:17:17,13:4:138:13:432:-34.0948,0,-7.64749
chr14	47312870	.	G	T	189.352	.	AB=0.714286;ABP=8.59409;AC=1;AF=0.5;AN=2;AO=10;CIGAR=1X;DP=14;DPB=14;DPRA=0;EPP=16.9077;EPPR=5.18177;GTI=0;LEN=1;MEANALT=1;MQM=255;MQMR=255;NS=1;NUMALT=1;ODDS=4.48775;PAIRED=0;PAIREDR=0;PAO=0;PQA=0;PQR=0;PRO=0;QA=326;QR=119;RO=4;RPL=6;RPP=3.87889;RPPR=5.18177;RPR=4;RUN=1;SAF=5;SAP=3.0103;SAR=5;SRF=2;SRP=3.0103;SRR=2;TYPE=snp	GT:DP:DPR:RO:QR:AO:QA:GL	0/1:14:14,10:4:119:10:326:-25.4516,0,-6.79308
chr14	47312926	.	T	A	213.534	.	AB=0.733333;ABP=10.1038;AC=1;AF=0.5;AN=2;AO=11;CIGAR=1X;DP=15;DPB=15;DPRA=0;EPP=3.20771;EPPR=3.0103;GTI=0;LEN=1;MEANALT=1;MQM=255;MQMR=255;NS=1;NUMALT=1;ODDS=10.3992;PAIRED=0;PAIREDR=0;PAO=0;PQA=0;PQR=0;PRO=0;QA=348;QR=148;RO=4;RPL=8;RPP=7.94546;RPPR=3.0103;RPR=3;RUN=1;SAF=6;SAP=3.20771;SAR=5;SRF=2;SRP=3.0103;SRR=2;TYPE=snp	GT:DP:DPR:RO:QR:AO:QA:GL	0/1:15:15,11:4:148:11:348:-27.1209,0,-9.17455
chr14	47312979	.	G	T	103.954	.	AB=0.545455;ABP=3.20771;AC=1;AF=0.5;AN=2;AO=6;CIGAR=1X;DP=11;DPB=11;DPRA=0;EPP=4.45795;EPPR=3.44459;GTI=0;LEN=1;MEANALT=1;MQM=255;MQMR=255;NS=1;NUMALT=1;ODDS=20.9225;PAIRED=0;PAIREDR=0;PAO=0;PQA=0;PQR=0;PRO=0;QA=202;QR=180;RO=5;RPL=1;RPP=8.80089;RPPR=3.44459;RPR=5;RUN=1;SAF=3;SAP=3.0103;SAR=3;SRF=2;SRP=3.44459;SRR=3;TYPE=snp	GT:DP:DPR:RO:QR:AO:QA:GL	0/1:11:11,6:5:180:6:202:-15.2053,0,-13.2487
chr14	47312991	.	G	A	127.516	.	AB=0.545455;ABP=3.20771;AC=1;AF=0.5;AN=2;AO=6;CIGAR=1X;DP=11;DPB=11;DPRA=0;EPP=4.45795;EPPR=3.44459;GTI=0;LEN=1;MEANALT=1;MQM=255;MQMR=255;NS=1;NUMALT=1;ODDS=20.9225;PAIRED=0;PAIREDR=0;PAO=0;PQA=0;PQR=0;PRO=0;QA=222;QR=180;RO=5;RPL=3;RPP=3.0103;RPPR=3.44459;RPR=3;RUN=1;SAF=3;SAP=3.0103;SAR=3;SRF=2;SRP=3.44459;SRR=3;TYPE=snp	GT:DP:DPR:RO:QR:AO:QA:GL	0/1:11:11,6:5:180:6:222:-17.0387,0,-13.2487
chr14	47313007	.	G	A	201.89	.	AB=0.692308;ABP=7.18621;AC=1;AF=0.5;AN=2;AO=9;CIGAR=1X;DP=13;DPB=13;DPRA=0;EPP=9.04217;EPPR=3.0103;GTI=0;LEN=1;MEANALT=1;MQM=255;MQMR=255;NS=1;NUMALT=1;ODDS=12.5252;PAIRED=0;PAIREDR=0;PAO=0;PQA=0;PQR=0;PRO=0;QA=328;QR=148;RO=4;RPL=3;RPP=5.18177;RPPR=3.0103;RPR=6;RUN=1;SAF=3;SAP=5.18177;SAR=6;SRF=2;SRP=3.0103;SRR=2;TYPE=snp	GT:DP:DPR:RO:QR:AO:QA:GL	0/1:13:13,9:4:148:9:328:-25.9711,0,-9.77661
chr14	47315164	.	A	G	126.615	.	AB=0.4;ABP=4.74748;AC=1;AF=0.5;AN=2;AO=8;CIGAR=1X;DP=20;DPB=20;DPRA=0;EPP=7.35324;EPPR=3.73412;GTI=0;LEN=1;MEANALT=1;MQM=255;MQMR=255;NS=1;NUMALT=1;ODDS=29.1543;PAIRED=0;PAIREDR=0;PAO=0;PQA=0;PQR=0;PRO=0;QA=271;QR=434;RO=12;RPL=7;RPP=12.7819;RPPR=3.0103;RPR=1;RUN=1;SAF=3;SAP=4.09604;SAR=5;SRF=5;SRP=3.73412;SRR=7;TYPE=snp	GT:DP:DPR:RO:QR:AO:QA:GL	0/1:20:20,8:12:434:8:271:-18.7082,0,-33.4011
chr14	47315329	.	A	G	136.853	.	AB=0.533333;ABP=3.15506;AC=1;AF=0.5;AN=2;AO=8;CIGAR=1X;DP=15;DPB=15;DPRA=0;EPP=7.35324;EPPR=3.32051;GTI=0;LEN=1;MEANALT=1;MQM=255;MQMR=255;NS=1;NUMALT=1;ODDS=28.4417;PAIRED=0;PAIREDR=0;PAO=0;PQA=0;PQR=0;PRO=0;QA=252;QR=235;RO=7;RPL=4;RPP=3.0103;RPPR=3.32051;RPR=4;RUN=1;SAF=4;SAP=3.0103;SAR=4;SRF=2;SRP=5.80219;SRR=5;TYPE=snp	GT:DP:DPR:RO:QR:AO:QA:GL	0/1:15:15,8:7:235:8:252:-18.4796,0,-16.9703
chr14	47315454	.	A	T	309.576	.	AC=1;AF=0.5;AN=2;LEN=1;NS=1;TYPE=snp;Split primitives	GT	0/1
chr14	47315457	.	T	C	309.576	.	AC=1;AF=0.5;AN=2;LEN=1;NS=1;TYPE=snp;Split primitives	GT	0/1
chr14	47315654	.	A	G	110.246	.	AB=0.5;ABP=3.0103;AC=1;AF=0.5;AN=2;AO=6;CIGAR=1X;DP=12;DPB=12;DPRA=0;EPP=4.45795;EPPR=8.80089;GTI=0;LEN=1;MEANALT=1;MQM=255;MQMR=255;NS=1;NUMALT=1;ODDS=24.2985;PAIRED=0;PAIREDR=0;PAO=0;PQA=0;PQR=0;PRO=0;QA=222;QR=207;RO=6;RPL=6;RPP=16.0391;RPPR=3.0103;RPR=0;RUN=1;SAF=4;SAP=4.45795;SAR=2;SRF=4;SRP=4.45795;SRR=2;TYPE=snp	GT:DP:DPR:RO:QR:AO:QA:GL	0/1:12:12,6:6:207:6:222:-16.7376,0,-15.3626
chr14	47317055	.	G	A	46.4134	.	AB=0.333333;ABP=5.9056;AC=1;AF=0.5;AN=2;AO=4;CIGAR=1X;DP=12;DPB=12;DPRA=0;EPP=11.6962;EPPR=4.09604;GTI=0;LEN=1;MEANALT=1;MQM=255;MQMR=255;NS=1;NUMALT=1;ODDS=10.6871;PAIRED=0;PAIREDR=0;PAO=0;PQA=0;PQR=0;PRO=0;QA=143;QR=291;RO=8;RPL=2;RPP=3.0103;RPPR=3.0103;RPR=2;RUN=1;SAF=2;SAP=3.0103;SAR=2;SRF=3;SRP=4.09604;SRR=5;TYPE=snp	GT:DP:DPR:RO:QR:AO:QA:GL	0/1:12:12,4:8:291:4:143:-9.61514,0,-22.9414
chr14	47317068	.	G	A	59.4735	.	AB=0.384615;ABP=4.51363;AC=1;AF=0.5;AN=2;AO=5;CIGAR=1X;DP=13;DPB=13;DPRA=0;EPP=13.8677;EPPR=3.0103;GTI=0;LEN=1;MEANALT=1;MQM=255;MQMR=255;NS=1;NUMALT=1;ODDS=13.6943;PAIRED=0;PAIREDR=0;PAO=0;PQA=0;PQR=0;PRO=0;QA=165;QR=281;RO=8;RPL=2;RPP=3.44459;RPPR=4.09604;RPR=3;RUN=1;SAF=2;SAP=3.44459;SAR=3;SRF=3;SRP=4.09604;SRR=5;TYPE=snp	GT:DP:DPR:RO:QR:AO:QA:GL	0/1:13:13,5:8:281:5:165:-11.2666,0,-21.7279
chr14	47317321	.	G	A	38.9704	.	AB=0.428571;ABP=3.63072;AC=1;AF=0.5;AN=2;AO=6;CIGAR=1X;DP=14;DPB=14;DPRA=0;EPP=3.0103;EPPR=3.0103;GTI=0;LEN=1;MEANALT=1;MQM=212.667;MQMR=255;NS=1;NUMALT=1;ODDS=8.97313;PAIRED=0;PAIREDR=0;PAO=0;PQA=0;PQR=0;PRO=0;QA=154;QR=286;RO=8;RPL=1;RPP=8.80089;RPPR=3.0103;RPR=5;RUN=1;SAF=2;SAP=4.45795;SAR=4;SRF=0;SRP=20.3821;SRR=8;TYPE=snp	GT:DP:DPR:RO:QR:AO:QA:GL	0/1:14:14,6:8:286:6:154:-8.79711,0,-21.8831
chr14	47318057	.	C	A	125.25	.	AB=0.538462;ABP=3.17734;AC=1;AF=0.5;AN=2;AO=7;CIGAR=1X;DP=13;DPB=13;DPRA=0;EPP=5.80219;EPPR=4.45795;GTI=0;LEN=1;MEANALT=1;MQM=255;MQMR=255;NS=1;NUMALT=1;ODDS=25.6419;PAIRED=0;PAIREDR=0;PAO=0;PQA=0;PQR=0;PRO=0;QA=230;QR=217;RO=6;RPL=4;RPP=3.32051;RPPR=3.0103;RPR=3;RUN=1;SAF=4;SAP=3.32051;SAR=3;SRF=5;SRP=8.80089;SRR=1;TYPE=snp	GT:DP:DPR:RO:QR:AO:QA:GL	0/1:13:13,7:6:217:7:230:-17.1152,0,-15.9783
chr14	47318139	.	G	A	67.3647	.	AB=0.454545;ABP=3.20771;AC=1;AF=0.5;AN=2;AO=5;CIGAR=1X;DP=11;DPB=11;DPRA=0;EPP=3.44459;EPPR=4.45795;GTI=0;LEN=1;MEANALT=1;MQM=255;MQMR=255;NS=1;NUMALT=1;ODDS=15.5113;PAIRED=0;PAIREDR=0;PAO=0;PQA=0;PQR=0;PRO=0;QA=161;QR=217;RO=6;RPL=1;RPP=6.91895;RPPR=3.0103;RPR=4;RUN=1;SAF=4;SAP=6.91895;SAR=1;SRF=5;SRP=8.80089;SRR=1;TYPE=snp	GT:DP:DPR:RO:QR:AO:QA:GL	0/1:11:11,5:6:217:5:161:-11.5007,0,-16.5803
chr14	47318197	.	A	AGT	155.228	.	AC=1;AF=0.5;AN=2;LEN=2;NS=1;TYPE=ins;Split primitives	GT	0/1
chr14	47318275	.	T	G	281.127	.	AB=0.75;ABP=11.6962;AC=1;AF=0.5;AN=2;AO=12;CIGAR=1X;DP=16;DPB=16;DPRA=0;EPP=5.9056;EPPR=5.18177;GTI=0;LEN=1;MEANALT=1;MQM=255;MQMR=255;NS=1;NUMALT=1;ODDS=7.42474;PAIRED=0;PAIREDR=0;PAO=0;PQA=0;PQR=0;PRO=0;QA=429;QR=143;RO=4;RPL=6;RPP=3.0103;RPPR=5.18177;RPR=6;RUN=1;SAF=8;SAP=5.9056;SAR=4;SRF=2;SRP=3.0103;SRR=2;TYPE=snp	GT:DP:DPR:RO:QR:AO:QA:GL	0/1:16:16,12:4:143:12:429:-34.151,0,-8.41102
chr14	47319344	.	C	G	115.859	.	AB=0.388889;ABP=4.9405;AC=1;AF=0.5;AN=2;AO=7;CIGAR=1X;DP=18;DPB=18;DPRA=0;EPP=3.32051;EPPR=4.78696;GTI=0;LEN=1;MEANALT=1;MQM=255;MQMR=255;NS=1;NUMALT=1;ODDS=26.6774;PAIRED=0;PAIREDR=0;PAO=0;PQA=0;PQR=0;PRO=0;QA=244;QR=392;RO=11;RPL=6;RPP=10.7656;RPPR=12.6832;RPR=1;RUN=1;SAF=4;SAP=3.32051;SAR=3;SRF=5;SRP=3.20771;SRR=6;TYPE=snp	GT:DP:DPR:RO:QR:AO:QA:GL	0/1:18:18,7:11:392:7:244:-16.89,0,-30.2178
chr14	47319567	.	A	G	885.214	.	AB=0.5;ABP=3.0103;AC=1;AF=0.5;AN=2;AO=39;CIGAR=1X;DP=78;DPB=78;DPRA=0;EPP=15.538;EPPR=5.73856;GTI=0;LEN=1;MEANALT=1;MQM=255;MQMR=255;NS=1;NUMALT=1;ODDS=203.828;PAIRED=0;PAIREDR=0;PAO=0;PQA=0;PQR=0;PRO=0;QA=1341;QR=1320;RO=39;RPL=29;RPP=23.1103;RPPR=9.74743;RPR=10;RUN=1;SAF=20;SAP=3.06598;SAR=19;SRF=18;SRP=3.51141;SRR=21;TYPE=snp	GT:DP:DPR:RO:QR:AO:QA:GL	0/1:78:78,39:39:1320:39:1341:-97.5535,0,-95.6581
chr14	47319612	.	G	A	499.688	.	AB=0.376812;ABP=12.1053;AC=1;AF=0.5;AN=2;AO=26;CIGAR=1X;DP=69;DPB=69;DPRA=0;EPP=3.34437;EPPR=4.27278;GTI=0;LEN=1;MEANALT=1;MQM=255;MQMR=255;NS=1;NUMALT=1;ODDS=115.058;PAIRED=0;PAIREDR=0;PAO=0;PQA=0;PQR=0;PRO=0;QA=868;QR=1424;RO=43;RPL=11;RPP=4.34659;RPPR=17.6046;RPR=15;RUN=1;SAF=19;SAP=15.0369;SAR=7;SRF=27;SRP=9.12072;SRR=16;TYPE=snp	GT:DP:DPR:RO:QR:AO:QA:GL	0/1:69:69,26:43:1424:26:868:-57.6828,0,-107.72
chr14	47319877	.	A	G	452.027	.	AB=0.611111;ABP=6.8707;AC=1;AF=0.5;AN=2;AO=22;CIGAR=1X;DP=36;DPB=36;DPRA=0;EPP=4.58955;EPPR=12.937;GTI=0;LEN=1;MEANALT=1;MQM=243.455;MQMR=236.857;NS=1;NUMALT=1;ODDS=36.7028;PAIRED=0;PAIREDR=0;PAO=0;PQA=0;PQR=0;PRO=0;QA=721;QR=450;RO=14;RPL=13;RPP=4.58955;RPPR=33.4109;RPR=9;RUN=1;SAF=12;SAP=3.40511;SAR=10;SRF=3;SRP=12.937;SRR=11;TYPE=snp	GT:DP:DPR:RO:QR:AO:QA:GL	0/1:36:36,22:14:450:22:721:-51.1243,0,-26.7186
chr14	47319960	.	T	C	451.215	.	AB=0.678571;ABP=10.7656;AC=1;AF=0.5;AN=2;AO=19;CIGAR=1X;DP=28;DPB=28;DPRA=0;EPP=5.8675;EPPR=9.04217;GTI=0;LEN=1;MEANALT=1;MQM=255;MQMR=255;NS=1;NUMALT=1;ODDS=15.3244;PAIRED=0;PAIREDR=0;PAO=0;PQA=0;PQR=0;PRO=0;QA=662;QR=260;RO=9;RPL=10;RPP=3.12459;RPPR=22.5536;RPR=9;RUN=1;SAF=7;SAP=5.8675;SAR=12;SRF=2;SRP=9.04217;SRR=7;TYPE=snp	GT:DP:DPR:RO:QR:AO:QA:GL	0/1:28:28,19:9:260:19:662:-51.4996,0,-15.26
chr14	47319973	.	A	G	209.044	.	AB=0.576923;ABP=4.34659;AC=1;AF=0.5;AN=2;AO=15;CIGAR=1X;DP=26;DPB=26;DPRA=0;EPP=6.62942;EPPR=3.20771;GTI=0;LEN=1;MEANALT=1;MQM=238.067;MQMR=255;NS=1;NUMALT=1;ODDS=47.711;PAIRED=0;PAIREDR=0;PAO=0;PQA=0;PQR=0;PRO=0;QA=453;QR=397;RO=11;RPL=0;RPP=35.5824;RPPR=26.8965;RPR=15;RUN=1;SAF=5;SAP=6.62942;SAR=10;SRF=5;SRP=3.20771;SRR=6;TYPE=snp	GT:DP:DPR:RO:QR:AO:QA:GL	0/1:26:26,15:11:397:15:453:-30.4345,0,-28.2641
chr14	47320404	.	C	A	1001.31	.	AB=0.531646;ABP=3.69747;AC=1;AF=0.5;AN=2;AO=42;CIGAR=1X;DP=79;DPB=79;DPRA=0;EPP=13.1438;EPPR=5.88603;GTI=0;LEN=1;MEANALT=1;MQM=255;MQMR=255;NS=1;NUMALT=1;ODDS=176.612;PAIRED=0;PAIREDR=0;PAO=0;PQA=0;PQR=0;PRO=0;QA=1451;QR=1200;RO=37;RPL=23;RPP=3.83753;RPPR=7.76406;RPR=19;RUN=1;SAF=19;SAP=3.83753;SAR=23;SRF=26;SRP=16.2152;SRR=11;TYPE=snp	GT:DP:DPR:RO:QR:AO:QA:GL	0/1:79:79,42:37:1200:42:1451:-107.154,0,-84.543
chr14	47320476	.	G	C	551.364	.	AB=0.341772;ABP=20.1897;AC=1;AF=0.5;AN=2;AO=27;CIGAR=1X;DP=79;DPB=79;DPRA=0;EPP=5.02092;EPPR=6.45911;GTI=0;LEN=1;MEANALT=2;MQM=255;MQMR=255;NS=1;NUMALT=1;ODDS=126.956;PAIRED=0;PAIREDR=0;PAO=0;PQA=0;PQR=0;PRO=0;QA=955;QR=1789;RO=51;RPL=14;RPP=3.09072;RPPR=3.05288;RPR=13;RUN=1;SAF=13;SAP=3.09072;SAR=14;SRF=34;SRP=15.3153;SRR=17;TYPE=snp	GT:DP:DPR:RO:QR:AO:QA:GL	0/1:79:79,27:51:1789:27:955:-62.4539,0,-137.511
chr14	47320482	.	G	A	542.839	.	AB=0.358974;ABP=16.4846;AC=1;AF=0.5;AN=2;AO=28;CIGAR=1X;DP=78;DPB=78;DPRA=0;EPP=5.80219;EPPR=7.35324;GTI=0;LEN=1;MEANALT=1;MQM=255;MQMR=255;NS=1;NUMALT=1;ODDS=124.993;PAIRED=0;PAIREDR=0;PAO=0;PQA=0;PQR=0;PRO=0;QA=940;QR=1721;RO=50;RPL=15;RPP=3.32051;RPPR=3.0103;RPR=13;RUN=1;SAF=14;SAP=3.0103;SAR=14;SRF=31;SRP=9.26414;SRR=19;TYPE=snp	GT:DP:DPR:RO:QR:AO:QA:GL	0/1:78:78,28:50:1721:28:940:-61.4554,0,-131.754
chr14	47320614	.	C	G	51.119	.	AB=0.206349;ABP=50.1967;AC=1;AF=0.5;AN=2;AO=13;CIGAR=1X;DP=63;DPB=63;DPRA=0;EPP=11.1951;EPPR=3.18402;GTI=0;LEN=1;MEANALT=1;MQM=255;MQMR=249.92;NS=1;NUMALT=1;ODDS=11.7706;PAIRED=0;PAIREDR=0;PAO=0;PQA=0;PQR=0;PRO=0;QA=428;QR=1669;RO=50;RPL=0;RPP=31.2394;RPPR=3.70517;RPR=13;RUN=1;SAF=3;SAP=11.1951;SAR=10;SRF=23;SRP=3.70517;SRR=27;TYPE=snp	GT:DP:DPR:RO:QR:AO:QA:GL	0/1:63:63,13:50:1669:13:428:-19.8843,0,-130.932
chr14	47320657	.	A	C	366.139	.	AB=0.319444;ABP=23.398;AC=1;AF=0.5;AN=2;AO=23;CIGAR=1X;DP=72;DPB=72;DPRA=0;EPP=3.86001;EPPR=3.40914;GTI=0;LEN=1;MEANALT=1;MQM=255;MQMR=255;NS=1;NUMALT=1;ODDS=84.3067;PAIRED=0;PAIREDR=0;PAO=0;PQA=0;PQR=0;PRO=0;QA=783;QR=1564;RO=49;RPL=1;RPP=44.6459;RPPR=8.37251;RPR=22;RUN=1;SAF=9;SAP=5.3706;SAR=14;SRF=25;SRP=3.05462;SRR=24;TYPE=snp	GT:DP:DPR:RO:QR:AO:QA:GL	0/1:72:72,23:49:1564:23:783:-49.1363,0,-119.405
chr14	47320689	.	CT	C	306.201	.	AC=1;AF=0.5;AN=2;LEN=1;NS=1;TYPE=del;Split primitives	GT	0/1
chr14	47320777	.	A	G	771.005	.	AB=0.59322;ABP=7.46366;AC=1;AF=0.5;AN=2;AO=35;CIGAR=1X;DP=59;DPB=59;DPRA=0;EPP=8.03571;EPPR=4.45795;GTI=0;LEN=1;MEANALT=1;MQM=233.229;MQMR=212.667;NS=1;NUMALT=1;ODDS=63.6815;PAIRED=0;PAIREDR=0;PAO=0;PQA=0;PQR=0;PRO=0;QA=1235;QR=713;RO=24;RPL=16;RPP=3.56868;RPPR=16.0391;RPR=19;RUN=1;SAF=14;SAP=6.05036;SAR=21;SRF=14;SRP=4.45795;SRR=10;TYPE=snp	GT:DP:DPR:RO:QR:AO:QA:GL	0/1:59:59,35:24:713:35:1235:-83.9912,0,-35.0423
chr14	47322116	.	G	A	2216.9	.	AB=0.549383;ABP=6.44176;AC=1;AF=0.5;AN=2;AO=89;CIGAR=1X;DP=162;DPB=162;DPRA=0;EPP=5.96253;EPPR=3.0103;GTI=0;LEN=1;MEANALT=2;MQM=252.146;MQMR=255;NS=1;NUMALT=1;ODDS=385.926;PAIRED=0;PAIREDR=0;PAO=0;PQA=0;PQR=0;PRO=0;QA=3105;QR=2475;RO=72;RPL=44;RPP=3.0347;RPPR=4.09604;RPR=45;RUN=1;SAF=47;SAP=3.62026;SAR=42;SRF=39;SRP=4.09604;SRR=33;TYPE=snp	GT:DP:DPR:RO:QR:AO:QA:GL	0/1:162:162,89:72:2475:89:3105:-228.858,0,-174.495
chr14	47322123	.	C	T	2158.21	.	AB=0.537037;ABP=4.9405;AC=1;AF=0.5;AN=2;AO=87;CIGAR=1X;DP=162;DPB=162;DPRA=0;EPP=4.23331;EPPR=3.73412;GTI=0;LEN=1;MEANALT=1;MQM=252.08;MQMR=255;NS=1;NUMALT=1;ODDS=433.062;PAIRED=0;PAIREDR=0;PAO=0;PQA=0;PQR=0;PRO=0;QA=3047;QR=2701;RO=75;RPL=42;RPP=3.23494;RPPR=3.03925;RPR=45;RUN=1;SAF=44;SAP=3.03526;SAR=43;SRF=36;SRP=3.27088;SRR=39;TYPE=snp	GT:DP:DPR:RO:QR:AO:QA:GL	0/1:162:162,87:75:2701:87:3047:-222.569,0,-194.683
chr14	47322285	.	T	G	112.543	.	AB=0.636364;ABP=4.78696;AC=1;AF=0.5;AN=2;AO=7;CIGAR=1X;DP=11;DPB=11;DPRA=0;EPP=18.2106;EPPR=11.6962;GTI=0;LEN=1;MEANALT=1;MQM=255;MQMR=255;NS=1;NUMALT=1;ODDS=9.14931;PAIRED=0;PAIREDR=0;PAO=0;PQA=0;PQR=0;PRO=0;QA=259;QR=148;RO=4;RPL=7;RPP=18.2106;RPPR=11.6962;RPR=0;RUN=1;SAF=7;SAP=18.2106;SAR=0;SRF=4;SRP=11.6962;SRR=0;TYPE=snp	GT:DP:DPR:RO:QR:AO:QA:GL	0/1:11:11,7:4:148:7:259:-20.3687,0,-10.3787
chr14	47380151	.	T	C	347.707	.	AB=0.535714;ABP=3.32051;AC=1;AF=0.5;AN=2;AO=15;CIGAR=1X;DP=28;DPB=28;DPRA=0;EPP=6.62942;EPPR=11.1951;GTI=0;LEN=1;MEANALT=1;MQM=255;MQMR=235.462;NS=1;NUMALT=1;ODDS=39.6073;PAIRED=0;PAIREDR=0;PAO=0;PQA=0;PQR=0;PRO=0;QA=535;QR=397;RO=13;RPL=7;RPP=3.15506;RPPR=16.5402;RPR=8;RUN=1;SAF=8;SAP=3.15506;SAR=7;SRF=5;SRP=4.51363;SRR=8;TYPE=snp	GT:DP:DPR:RO:QR:AO:QA:GL	0/1:28:28,15:13:397:15:535:-40.0778,0,-24.3388
chr14	47380166	.	C	T	200.058	.	AB=0.433333;ABP=4.16842;AC=1;AF=0.5;AN=2;AO=13;CIGAR=1X;DP=30;DPB=30;DPRA=0;EPP=7.18621;EPPR=9.26925;GTI=0;LEN=1;MEANALT=1;MQM=255;MQMR=240.059;NS=1;NUMALT=1;ODDS=46.0651;PAIRED=0;PAIREDR=0;PAO=0;PQA=0;PQR=0;PRO=0;QA=389;QR=589;RO=17;RPL=3;RPP=11.1951;RPPR=13.3567;RPR=10;RUN=1;SAF=5;SAP=4.51363;SAR=8;SRF=5;SRP=9.26925;SRR=12;TYPE=snp	GT:DP:DPR:RO:QR:AO:QA:GL	0/1:30:30,13:17:589:13:389:-26.2783,0,-41.9701
chr14	47380175	.	A	G	274.451	.	AB=0.394737;ABP=6.66752;AC=1;AF=0.5;AN=2;AO=15;CIGAR=1X;DP=38;DPB=38;DPRA=0;EPP=6.62942;EPPR=3.40511;GTI=0;LEN=1;MEANALT=2;MQM=255;MQMR=243.455;NS=1;NUMALT=1;ODDS=63.1948;PAIRED=0;PAIREDR=0;PAO=0;PQA=0;PQR=0;PRO=0;QA=496;QR=687;RO=22;RPL=4;RPP=10.1038;RPPR=17.2236;RPR=11;RUN=1;SAF=7;SAP=3.15506;SAR=8;SRF=9;SRP=4.58955;SRR=13;TYPE=snp	GT:DP:DPR:RO:QR:AO:QA:GL	0/1:38:38,15:22:687:15:496:-33.7369,0,-47.6584
chr14	47380220	.	C	T	256.618	.	AB=0.326087;ABP=15.095;AC=1;AF=0.5;AN=2;AO=15;CIGAR=1X;DP=46;DPB=46;DPRA=0;EPP=3.15506;EPPR=6.44263;GTI=0;LEN=1;MEANALT=1;MQM=255;MQMR=255;NS=1;NUMALT=1;ODDS=59.0884;PAIRED=0;PAIREDR=0;PAO=0;PQA=0;PQR=0;PRO=0;QA=506;QR=1098;RO=31;RPL=8;RPP=3.15506;RPPR=14.8483;RPR=7;RUN=1;SAF=6;SAP=4.31318;SAR=9;SRF=12;SRP=6.44263;SRR=19;TYPE=snp	GT:DP:DPR:RO:QR:AO:QA:GL	0/1:46:46,15:31:1098:15:506:-32.03,0,-85.3268
chr14	47384674	.	G	A	1109.59	.	AB=0.649351;ABP=17.9286;AC=1;AF=0.5;AN=2;AO=50;CIGAR=1X;DP=77;DPB=77;DPRA=0;EPP=3.18402;EPPR=11.3621;GTI=0;LEN=1;MEANALT=2;MQM=224.52;MQMR=245.231;NS=1;NUMALT=1;ODDS=103.956;PAIRED=0;PAIREDR=0;PAO=0;PQA=0;PQR=0;PRO=0;QA=1758;QR=937;RO=26;RPL=28;RPP=4.57376;RPPR=43.4331;RPR=22;RUN=1;SAF=26;SAP=3.18402;SAR=24;SRF=18;SRP=11.3621;SRR=8;TYPE=snp	GT:DP:DPR:RO:QR:AO:QA:GL	0/1:77:77,50:26:937:50:1758:-118.687,0,-58.4202
chr14	47384755	.	C	A	885.554	.	AB=0.462366;ABP=4.15441;AC=1;AF=0.5;AN=2;AO=43;CIGAR=1X;DP=93;DPB=93;DPRA=0;EPP=3.0608;EPPR=3.70517;GTI=0;LEN=1;MEANALT=1;MQM=249.093;MQMR=255;NS=1;NUMALT=1;ODDS=203.906;PAIRED=0;PAIREDR=0;PAO=0;PQA=0;PQR=0;PRO=0;QA=1527;QR=1805;RO=50;RPL=0;RPP=96.3836;RPPR=79.6198;RPR=43;RUN=1;SAF=21;SAP=3.0608;SAR=22;SRF=25;SRP=3.0103;SRR=25;TYPE=snp	GT:DP:DPR:RO:QR:AO:QA:GL	0/1:93:93,43:50:1805:43:1527:-106.541,0,-134.815
chr14	47390542	.	A	T	195.191	.	AB=0.647059;ABP=6.20364;AC=1;AF=0.5;AN=2;AO=11;CIGAR=1X;DP=17;DPB=17;DPRA=0;EPP=12.6832;EPPR=8.80089;GTI=0;LEN=1;MEANALT=1;MQM=255;MQMR=255;NS=1;NUMALT=1;ODDS=17.1051;PAIRED=0;PAIREDR=0;PAO=0;PQA=0;PQR=0;PRO=0;QA=339;QR=212;RO=6;RPL=4;RPP=4.78696;RPPR=16.0391;RPR=7;RUN=1;SAF=7;SAP=4.78696;SAR=4;SRF=1;SRP=8.80089;SRR=5;TYPE=snp	GT:DP:DPR:RO:QR:AO:QA:GL	0/1:17:17,11:6:212:11:339:-25.7007,0,-14.3158
chr14	47390558	.	A	G	258.624	.	AB=0.666667;ABP=7.35324;AC=1;AF=0.5;AN=2;AO=12;CIGAR=1X;DP=18;DPB=18;DPRA=0;EPP=14.5915;EPPR=8.80089;GTI=0;LEN=1;MEANALT=1;MQM=255;MQMR=255;NS=1;NUMALT=1;ODDS=18.8323;PAIRED=0;PAIREDR=0;PAO=0;PQA=0;PQR=0;PRO=0;QA=419;QR=212;RO=6;RPL=4;RPP=5.9056;RPPR=4.45795;RPR=8;RUN=1;SAF=8;SAP=5.9056;SAR=4;SRF=1;SRP=8.80089;SRR=5;TYPE=snp	GT:DP:DPR:RO:QR:AO:QA:GL	0/1:18:18,12:6:212:12:419:-32.6406,0,-14.0148
chr14	47394178	.	G	A	272.827	.	AB=0.705882;ABP=9.26925;AC=1;AF=0.5;AN=2;AO=12;CIGAR=1X;DP=17;DPB=17;DPRA=0;EPP=3.0103;EPPR=6.91895;GTI=0;LEN=1;MEANALT=1;MQM=233.833;MQMR=153.4;NS=1;NUMALT=1;ODDS=2.68412;PAIRED=0;PAIREDR=0;PAO=0;PQA=0;PQR=0;PRO=0;QA=434;QR=165;RO=5;RPL=7;RPP=3.73412;RPPR=13.8677;RPR=5;RUN=1;SAF=7;SAP=3.73412;SAR=5;SRF=4;SRP=6.91895;SRR=1;TYPE=snp	GT:DP:DPR:RO:QR:AO:QA:GL	0/1:17:17,12:5:165:12:434:-31.4883,0,-5.27777
chr14	47395829	.	T	G	265.758	.	AB=0.733333;ABP=10.1038;AC=1;AF=0.5;AN=2;AO=11;CIGAR=1X;DP=15;DPB=15;DPRA=0;EPP=3.20771;EPPR=5.18177;GTI=0;LEN=1;MEANALT=1;MQM=255;MQMR=255;NS=1;NUMALT=1;ODDS=4.47656;PAIRED=0;PAIREDR=0;PAO=0;PQA=0;PQR=0;PRO=0;QA=407;QR=124;RO=4;RPL=3;RPP=7.94546;RPPR=5.18177;RPR=8;RUN=1;SAF=4;SAP=4.78696;SAR=7;SRF=2;SRP=3.0103;SRR=2;TYPE=snp	GT:DP:DPR:RO:QR:AO:QA:GL	0/1:15:15,11:4:124:11:407:-32.4846,0,-6.95455
chr14	47395897	.	T	A	292.482	.	AB=0.631579;ABP=5.8675;AC=1;AF=0.5;AN=2;AO=12;CIGAR=1X;DP=19;DPB=19;DPRA=0;EPP=3.73412;EPPR=3.32051;GTI=0;LEN=1;MEANALT=1;MQM=255;MQMR=255;NS=1;NUMALT=1;ODDS=12.2025;PAIRED=0;PAIREDR=0;PAO=0;PQA=0;PQR=0;PRO=0;QA=444;QR=172;RO=7;RPL=8;RPP=5.9056;RPPR=3.32051;RPR=4;RUN=1;SAF=5;SAP=3.73412;SAR=7;SRF=3;SRP=3.32051;SRR=4;TYPE=snp	GT:DP:DPR:RO:QR:AO:QA:GL	0/1:19:19,12:7:172:12:444:-34.6104,0,-10.0061
chr14	47395960	.	G	A	225.133	.	AB=0.526316;ABP=3.12459;AC=1;AF=0.5;AN=2;AO=10;CIGAR=1X;DP=19;DPB=19;DPRA=0;EPP=3.0103;EPPR=3.25157;GTI=0;LEN=1;MEANALT=1;MQM=255;MQMR=255;NS=1;NUMALT=1;ODDS=39.6456;PAIRED=0;PAIREDR=0;PAO=0;PQA=0;PQR=0;PRO=0;QA=365;QR=308;RO=9;RPL=3;RPP=6.48466;RPPR=9.04217;RPR=7;RUN=1;SAF=6;SAP=3.87889;SAR=4;SRF=5;SRP=3.25157;SRR=4;TYPE=snp	GT:DP:DPR:RO:QR:AO:QA:GL	0/1:19:19,10:9:308:10:365:-27.4954,0,-22.3427
chr14	47405823	.	G	C	166.934	.	AB=0.727273;ABP=7.94546;AC=1;AF=0.5;AN=2;AO=8;CIGAR=1X;DP=11;DPB=11;DPRA=0;EPP=3.0103;EPPR=3.73412;GTI=0;LEN=1;MEANALT=1;MQM=255;MQMR=255;NS=1;NUMALT=1;ODDS=6.16383;PAIRED=0;PAIREDR=0;PAO=0;PQA=0;PQR=0;PRO=0;QA=276;QR=111;RO=3;RPL=4;RPP=3.0103;RPPR=3.73412;RPR=4;RUN=1;SAF=2;SAP=7.35324;SAR=6;SRF=2;SRP=3.73412;SRR=1;TYPE=snp	GT:DP:DPR:RO:QR:AO:QA:GL	0/1:11:11,8:3:111:8:276:-21.8737,0,-7.04867
chr14	47405879	.	A	G	171.726	.	AB=0.615385;ABP=4.51363;AC=1;AF=0.5;AN=2;AO=8;CIGAR=1X;DP=13;DPB=13;DPRA=0;EPP=4.09604;EPPR=6.91895;GTI=0;LEN=1;MEANALT=1;MQM=255;MQMR=255;NS=1;NUMALT=1;ODDS=4.25814;PAIRED=0;PAIREDR=0;PAO=0;PQA=0;PQR=0;PRO=0;QA=296;QR=127;RO=5;RPL=2;RPP=7.35324;RPPR=13.8677;RPR=6;RUN=1;SAF=1;SAP=12.7819;SAR=7;SRF=4;SRP=6.91895;SRR=1;TYPE=snp	GT:DP:DPR:RO:QR:AO:QA:GL	0/1:13:13,8:5:127:8:296:-23.0966,0,-7.77061
chr14	47407909	.	A	G	197.016	.	AB=0.47619;ABP=3.1137;AC=1;AF=0.5;AN=2;AO=10;CIGAR=1X;DP=21;DPB=21;DPRA=0;EPP=6.48466;EPPR=4.78696;GTI=0;LEN=1;MEANALT=1;MQM=255;MQMR=231.909;NS=1;NUMALT=1;ODDS=38.3231;PAIRED=0;PAIREDR=0;PAO=0;PQA=0;PQR=0;PRO=0;QA=370;QR=368;RO=11;RPL=0;RPP=24.725;RPPR=26.8965;RPR=10;RUN=1;SAF=7;SAP=6.48466;SAR=3;SRF=7;SRP=4.78696;SRR=4;TYPE=snp	GT:DP:DPR:RO:QR:AO:QA:GL	0/1:21:21,10:11:368:10:370:-27.3484,0,-24.3147
chr14	47411509	.	C	T	259.252	.	AB=0.666667;ABP=8.07707;AC=1;AF=0.5;AN=2;AO=14;CIGAR=1X;DP=21;DPB=21;DPRA=0;EPP=8.59409;EPPR=5.80219;GTI=0;LEN=1;MEANALT=1;MQM=255;MQMR=255;NS=1;NUMALT=1;ODDS=24.0046;PAIRED=0;PAIREDR=0;PAO=0;PQA=0;PQR=0;PRO=0;QA=421;QR=259;RO=7;RPL=8;RPP=3.63072;RPPR=18.2106;RPR=6;RUN=1;SAF=8;SAP=3.63072;SAR=6;SRF=2;SRP=5.80219;SRR=5;TYPE=snp	GT:DP:DPR:RO:QR:AO:QA:GL	0/1:21:21,14:7:259:14:421:-31.8691,0,-17.3584
chr14	47413787	.	G	A	172.279	.	AB=0.666667;ABP=5.9056;AC=1;AF=0.5;AN=2;AO=8;CIGAR=1X;DP=12;DPB=12;DPRA=0;EPP=4.09604;EPPR=5.18177;GTI=0;LEN=1;MEANALT=1;MQM=255;MQMR=255;NS=1;NUMALT=1;ODDS=11.6679;PAIRED=0;PAIREDR=0;PAO=0;PQA=0;PQR=0;PRO=0;QA=281;QR=143;RO=4;RPL=3;RPP=4.09604;RPPR=3.0103;RPR=5;RUN=1;SAF=4;SAP=3.0103;SAR=4;SRF=1;SRP=5.18177;SRR=3;TYPE=snp	GT:DP:DPR:RO:QR:AO:QA:GL	0/1:12:12,8:4:143:8:281:-22.0289,0,-9.61514
chr14	47529296	.	G	A	479.294	.	AB=0.5;ABP=3.0103;AC=1;AF=0.5;AN=2;AO=28;CIGAR=1X;DP=56;DPB=56;DPRA=0;EPP=5.80219;EPPR=3.0103;GTI=0;LEN=1;MEANALT=1;MQM=227.786;MQMR=245.929;NS=1;NUMALT=1;ODDS=110.361;PAIRED=0;PAIREDR=0;PAO=0;PQA=0;PQR=0;PRO=0;QA=885;QR=1016;RO=28;RPL=15;RPP=3.32051;RPPR=3.32051;RPR=13;RUN=1;SAF=12;SAP=4.25114;SAR=16;SRF=15;SRP=3.32051;SRR=13;TYPE=snp	GT:DP:DPR:RO:QR:AO:QA:GL	0/1:56:56,28:28:1016:28:885:-53.8015,0,-71.6923
chr14	47529454	.	C	T	697.57	.	AB=0.555556;ABP=4.45795;AC=1;AF=0.5;AN=2;AO=30;CIGAR=1X;DP=54;DPB=54;DPRA=0;EPP=3.29983;EPPR=4.45795;GTI=0;LEN=1;MEANALT=1;MQM=238.067;MQMR=255;NS=1;NUMALT=1;ODDS=124.523;PAIRED=0;PAIREDR=0;PAO=0;PQA=0;PQR=0;PRO=0;QA=1095;QR=844;RO=24;RPL=10;RPP=10.2485;RPPR=3.37221;RPR=20;RUN=1;SAF=16;SAP=3.29983;SAR=14;SRF=15;SRP=6.26751;SRR=9;TYPE=snp	GT:DP:DPR:RO:QR:AO:QA:GL	0/1:54:54,30:24:844:30:1095:-76.1553,0,-60.056
chr14	47529646	.	A	G	317.723	.	AB=0.357143;ABP=12.937;AC=1;AF=0.5;AN=2;AO=20;CIGAR=1X;DP=56;DPB=56;DPRA=0;EPP=3.0103;EPPR=3.9754;GTI=0;LEN=1;MEANALT=1;MQM=255;MQMR=255;NS=1;NUMALT=1;ODDS=73.1583;PAIRED=0;PAIREDR=0;PAO=0;PQA=0;PQR=0;PRO=0;QA=631;QR=1277;RO=36;RPL=17;RPP=24.2907;RPPR=5.18177;RPR=3;RUN=1;SAF=9;SAP=3.44459;SAR=11;SRF=13;SRP=9.04217;SRR=23;TYPE=snp	GT:DP:DPR:RO:QR:AO:QA:GL	0/1:56:56,20:36:1277:20:631:-40.2478,0,-98.427
chr14	47529688	.	G	T	69.0085	.	AB=0.242424;ABP=22.0271;AC=1;AF=0.5;AN=2;AO=8;CIGAR=1X;DP=33;DPB=33;DPRA=0;EPP=7.35324;EPPR=5.18177;GTI=0;LEN=1;MEANALT=1;MQM=255;MQMR=255;NS=1;NUMALT=1;ODDS=15.8898;PAIRED=0;PAIREDR=0;PAO=0;PQA=0;PQR=0;PRO=0;QA=262;QR=900;RO=25;RPL=5;RPP=4.09604;RPPR=5.18177;RPR=3;RUN=1;SAF=3;SAP=4.09604;SAR=5;SRF=12;SRP=3.09716;SRR=13;TYPE=snp	GT:DP:DPR:RO:QR:AO:QA:GL	0/1:33:33,8:25:900:8:262:-13.9735,0,-71.426
chr14	47529773	.	G	A	354.055	.	AB=0.404762;ABP=6.31921;AC=1;AF=0.5;AN=2;AO=17;CIGAR=1X;DP=42;DPB=42;DPRA=0;EPP=3.13803;EPPR=4.45795;GTI=0;LEN=1;MEANALT=2;MQM=255;MQMR=255;NS=1;NUMALT=1;ODDS=81.5241;PAIRED=0;PAIREDR=0;PAO=0;PQA=0;PQR=0;PRO=0;QA=600;QR=829;RO=24;RPL=4;RPP=13.3567;RPPR=4.45795;RPR=13;RUN=1;SAF=10;SAP=4.1599;SAR=7;SRF=12;SRP=3.0103;SRR=12;TYPE=snp	GT:DP:DPR:RO:QR:AO:QA:GL	0/1:42:42,17:24:829:17:600:-41.8683,0,-62.4746
chr14	47530186	.	C	T	480.202	.	AB=0.472727;ABP=3.36563;AC=1;AF=0.5;AN=2;AO=26;CIGAR=1X;DP=55;DPB=55;DPRA=0;EPP=3.0103;EPPR=3.0103;GTI=0;LEN=1;MEANALT=2;MQM=235.462;MQMR=218.714;NS=1;NUMALT=1;ODDS=110.571;PAIRED=0;PAIREDR=0;PAO=0;PQA=0;PQR=0;PRO=0;QA=845;QR=986;RO=28;RPL=15;RPP=4.34659;RPPR=14.1779;RPR=11;RUN=1;SAF=12;SAP=3.34437;SAR=14;SRF=16;SRP=4.25114;SRR=12;TYPE=snp	GT:DP:DPR:RO:QR:AO:QA:GL	0/1:55:55,26:28:986:26:845:-53.5927,0,-61.1612
chr14	47530238	.	G	A	567.862	.	AB=0.531915;ABP=3.42611;AC=1;AF=0.5;AN=2;AO=25;CIGAR=1X;DP=47;DPB=47;DPRA=0;EPP=7.26639;EPPR=3.40511;GTI=0;LEN=1;MEANALT=1;MQM=255;MQMR=255;NS=1;NUMALT=1;ODDS=121.71;PAIRED=0;PAIREDR=0;PAO=0;PQA=0;PQR=0;PRO=0;QA=861;QR=804;RO=22;RPL=17;RPP=10.0459;RPPR=3.40511;RPR=8;RUN=1;SAF=9;SAP=7.26639;SAR=16;SRF=14;SRP=6.56362;SRR=8;TYPE=snp	GT:DP:DPR:RO:QR:AO:QA:GL	0/1:47:47,25:22:804:25:861:-63.686,0,-58.577
chr14	47530297	.	C	G	542.416	.	AB=0.470588;ABP=3.3935;AC=1;AF=0.5;AN=2;AO=24;CIGAR=1X;DP=51;DPB=51;DPRA=0;EPP=6.26751;EPPR=3.73412;GTI=0;LEN=1;MEANALT=1;MQM=255;MQMR=255;NS=1;NUMALT=1;ODDS=124.896;PAIRED=0;PAIREDR=0;PAO=0;PQA=0;PQR=0;PRO=0;QA=844;QR=902;RO=27;RPL=7;RPP=12.0581;RPPR=6.95112;RPR=17;RUN=1;SAF=10;SAP=4.45795;SAR=14;SRF=13;SRP=3.09072;SRR=14;TYPE=snp	GT:DP:DPR:RO:QR:AO:QA:GL	0/1:51:51,24:27:902:24:844:-60.9591,0,-66.1615
chr14	47530540	.	G	A	197.791	.	AB=0.34375;ABP=9.79615;AC=1;AF=0.5;AN=2;AO=11;CIGAR=1X;DP=32;DPB=32;DPRA=0;EPP=12.6832;EPPR=3.1137;GTI=0;LEN=1;MEANALT=1;MQM=255;MQMR=255;NS=1;NUMALT=1;ODDS=45.543;PAIRED=0;PAIREDR=0;PAO=0;PQA=0;PQR=0;PRO=0;QA=397;QR=728;RO=21;RPL=4;RPP=4.78696;RPPR=5.59539;RPR=7;RUN=1;SAF=4;SAP=4.78696;SAR=7;SRF=9;SRP=3.94093;SRR=12;TYPE=snp	GT:DP:DPR:RO:QR:AO:QA:GL	0/1:32:32,11:21:728:11:397:-26.4579,0,-56.2337
chr14	47531278	.	A	G	92.4439	.	AB=0.266667;ABP=17.1973;AC=1;AF=0.5;AN=2;AO=8;CIGAR=1X;DP=30;DPB=30;DPRA=0;EPP=4.09604;EPPR=17.2236;GTI=0;LEN=1;MEANALT=1;MQM=255;MQMR=255;NS=1;NUMALT=1;ODDS=21.286;PAIRED=0;PAIREDR=0;PAO=0;PQA=0;PQR=0;PRO=0;QA=272;QR=774;RO=22;RPL=3;RPP=4.09604;RPPR=3.40511;RPR=5;RUN=1;SAF=6;SAP=7.35324;SAR=2;SRF=9;SRP=4.58955;SRR=13;TYPE=snp	GT:DP:DPR:RO:QR:AO:QA:GL	0/1:30:30,8:22:774:8:272:-15.7891,0,-60.9809
chr14	47531301	.	C	T	117.944	.	AB=0.297297;ABP=16.2152;AC=1;AF=0.5;AN=2;AO=11;CIGAR=1X;DP=37;DPB=37;DPRA=0;EPP=4.78696;EPPR=11.3621;GTI=0;LEN=1;MEANALT=1;MQM=255;MQMR=255;NS=1;NUMALT=1;ODDS=27.1577;PAIRED=0;PAIREDR=0;PAO=0;PQA=0;PQR=0;PRO=0;QA=328;QR=836;RO=26;RPL=3;RPP=7.94546;RPPR=3.0103;RPR=8;RUN=1;SAF=7;SAP=4.78696;SAR=4;SRF=13;SRP=3.0103;SRR=13;TYPE=snp	GT:DP:DPR:RO:QR:AO:QA:GL	0/1:37:37,11:26:836:11:328:-18.6801,0,-64.4234
chr14	47531339	.	C	G	222.298	.	AB=0.297872;ABP=19.6891;AC=1;AF=0.5;AN=2;AO=14;CIGAR=1X;DP=47;DPB=47;DPRA=0;EPP=3.63072;EPPR=4.65535;GTI=0;LEN=1;MEANALT=1;MQM=255;MQMR=255;NS=1;NUMALT=1;ODDS=51.186;PAIRED=0;PAIREDR=0;PAO=0;PQA=0;PQR=0;PRO=0;QA=493;QR=1000;RO=33;RPL=2;RPP=18.5208;RPPR=6.23461;RPR=12;RUN=1;SAF=8;SAP=3.63072;SAR=6;SRF=19;SRP=4.65535;SRR=14;TYPE=snp	GT:DP:DPR:RO:QR:AO:QA:GL	0/1:47:47,14:33:1000:14:493:-30.5737,0,-76.1546
chr14	47531366	.	C	A	299.918	.	AB=0.295082;ABP=25.259;AC=1;AF=0.5;AN=2;AO=18;CIGAR=1X;DP=61;DPB=61;DPRA=0;EPP=4.9405;EPPR=4.27278;GTI=0;LEN=1;MEANALT=1;MQM=255;MQMR=255;NS=1;NUMALT=1;ODDS=69.0586;PAIRED=0;PAIREDR=0;PAO=0;PQA=0;PQR=0;PRO=0;QA=627;QR=1492;RO=43;RPL=5;RPP=10.7311;RPPR=21.2406;RPR=13;RUN=1;SAF=10;SAP=3.49285;SAR=8;SRF=27;SRP=9.12072;SRR=16;TYPE=snp	GT:DP:DPR:RO:QR:AO:QA:GL	0/1:61:61,18:43:1492:18:627:-38.4155,0,-116.264
chr14	47531519	.	A	G	741.232	.	AB=0.450704;ABP=4.50892;AC=1;AF=0.5;AN=2;AO=32;CIGAR=1X;DP=71;DPB=71;DPRA=0;EPP=3.28173;EPPR=3.06598;GTI=0;LEN=1;MEANALT=1;MQM=255;MQMR=255;NS=1;NUMALT=1;ODDS=170.675;PAIRED=0;PAIREDR=0;PAO=0;PQA=0;PQR=0;PRO=0;QA=1125;QR=1378;RO=39;RPL=18;RPP=4.09604;RPPR=5.73856;RPR=14;RUN=1;SAF=19;SAP=5.45321;SAR=13;SRF=12;SRP=15.538;SRR=27;TYPE=snp	GT:DP:DPR:RO:QR:AO:QA:GL	0/1:71:71,32:39:1378:32:1125:-80.2284,0,-103
chr14	47531541	.	C	A	661.758	.	AB=0.426471;ABP=6.20364;AC=1;AF=0.5;AN=2;AO=29;CIGAR=1X;DP=68;DPB=68;DPRA=0;EPP=3.68421;EPPR=9.74743;GTI=0;LEN=1;MEANALT=1;MQM=255;MQMR=255;NS=1;NUMALT=1;ODDS=152.375;PAIRED=0;PAIREDR=0;PAO=0;PQA=0;PQR=0;PRO=0;QA=1029;QR=1413;RO=39;RPL=16;RPP=3.68421;RPPR=9.74743;RPR=13;RUN=1;SAF=18;SAP=6.67934;SAR=11;SRF=12;SRP=15.538;SRR=27;TYPE=snp	GT:DP:DPR:RO:QR:AO:QA:GL	0/1:68:68,29:39:1413:29:1029:-72.4948,0,-107.062
chr14	47531625	.	C	T	500.121	.	AB=0.511111;ABP=3.05855;AC=1;AF=0.5;AN=2;AO=23;CIGAR=1X;DP=45;DPB=45;DPRA=0;EPP=7.63648;EPPR=4.58955;GTI=0;LEN=1;MEANALT=1;MQM=255;MQMR=255;NS=1;NUMALT=1;ODDS=113.175;PAIRED=0;PAIREDR=0;PAO=0;PQA=0;PQR=0;PRO=0;QA=768;QR=755;RO=22;RPL=10;RPP=3.86001;RPPR=4.58955;RPR=13;RUN=1;SAF=10;SAP=3.86001;SAR=13;SRF=12;SRP=3.40511;SRR=10;TYPE=snp	GT:DP:DPR:RO:QR:AO:QA:GL	0/1:45:45,23:22:755:23:768:-55.9076,0,-54.7468
chr14	47531659	.	C	T	669.955	.	AB=0.535714;ABP=3.63072;AC=1;AF=0.5;AN=2;AO=30;CIGAR=1X;DP=56;DPB=56;DPRA=0;EPP=17.1973;EPPR=6.01695;GTI=0;LEN=1;MEANALT=1;MQM=255;MQMR=255;NS=1;NUMALT=1;ODDS=138.834;PAIRED=0;PAIREDR=0;PAO=0;PQA=0;PQR=0;PRO=0;QA=1022;QR=918;RO=26;RPL=11;RPP=7.64277;RPPR=3.34437;RPR=19;RUN=1;SAF=9;SAP=13.4334;SAR=21;SRF=14;SRP=3.34437;SRR=12;TYPE=snp	GT:DP:DPR:RO:QR:AO:QA:GL	0/1:56:56,30:26:918:30:1022:-75.463,0,-66.1154
chr14	47531676	.	C	G	645.49	.	AB=0.537037;ABP=3.6537;AC=1;AF=0.5;AN=2;AO=29;CIGAR=1X;DP=54;DPB=54;DPRA=0;EPP=9.07545;EPPR=7.26639;GTI=0;LEN=1;MEANALT=1;MQM=255;MQMR=255;NS=1;NUMALT=1;ODDS=132.348;PAIRED=0;PAIREDR=0;PAO=0;PQA=0;PQR=0;PRO=0;QA=985;QR=885;RO=25;RPL=11;RPP=6.67934;RPPR=7.26639;RPR=18;RUN=1;SAF=7;SAP=19.8579;SAR=22;SRF=13;SRP=3.09716;SRR=12;TYPE=snp	GT:DP:DPR:RO:QR:AO:QA:GL	0/1:54:54,29:25:885:29:985:-72.734,0,-63.7484
chr14	47541376	.	C	T	149.038	.	AB=0.533333;ABP=3.15506;AC=1;AF=0.5;AN=2;AO=8;CIGAR=1X;DP=15;DPB=15;DPRA=0;EPP=7.35324;EPPR=5.80219;GTI=0;LEN=1;MEANALT=1;MQM=255;MQMR=255;NS=1;NUMALT=1;ODDS=33.4943;PAIRED=0;PAIREDR=0;PAO=0;PQA=0;PQR=0;PRO=0;QA=286;QR=259;RO=7;RPL=7;RPP=12.7819;RPPR=3.32051;RPR=1;RUN=1;SAF=7;SAP=12.7819;SAR=1;SRF=3;SRP=3.32051;SRR=4;TYPE=snp	GT:DP:DPR:RO:QR:AO:QA:GL	0/1:15:15,8:7:259:8:286:-21.5821,0,-19.1646
chr14	47541411	.	C	A	49.3512	.	AB=0.357143;ABP=5.49198;AC=1;AF=0.5;AN=2;AO=5;CIGAR=1X;DP=14;DPB=14;DPRA=0;EPP=13.8677;EPPR=5.18177;GTI=0;LEN=1;MEANALT=1;MQM=255;MQMR=255;NS=1;NUMALT=1;ODDS=11.3635;PAIRED=0;PAIREDR=0;PAO=0;PQA=0;PQR=0;PRO=0;QA=165;QR=299;RO=9;RPL=4;RPP=6.91895;RPPR=5.18177;RPR=1;RUN=1;SAF=4;SAP=6.91895;SAR=1;SRF=6;SRP=5.18177;SRR=3;TYPE=snp	GT:DP:DPR:RO:QR:AO:QA:GL	0/1:14:14,5:9:299:5:165:-10.9656,0,-23.0278
chr14	47541465	.	A	G	61.7856	.	AB=0.416667;ABP=3.73412;AC=1;AF=0.5;AN=2;AO=5;CIGAR=1X;DP=12;DPB=12;DPRA=0;EPP=13.8677;EPPR=10.7656;GTI=0;LEN=1;MEANALT=1;MQM=255;MQMR=255;NS=1;NUMALT=1;ODDS=12.9863;PAIRED=0;PAIREDR=0;PAO=0;PQA=0;PQR=0;PRO=0;QA=185;QR=157;RO=7;RPL=0;RPP=13.8677;RPPR=3.32051;RPR=5;RUN=1;SAF=0;SAP=13.8677;SAR=5;SRF=4;SRP=3.32051;SRR=3;TYPE=snp	GT:DP:DPR:RO:QR:AO:QA:GL	0/1:12:12,5:7:157:5:185:-13.4076,0,-10.7419
chr14	47541474	.	T	C	101.549	.	AB=0.461538;ABP=3.17734;AC=1;AF=0.5;AN=2;AO=6;CIGAR=1X;DP=13;DPB=13;DPRA=0;EPP=4.45795;EPPR=5.80219;GTI=0;LEN=1;MEANALT=1;MQM=255;MQMR=255;NS=1;NUMALT=1;ODDS=23.3826;PAIRED=0;PAIREDR=0;PAO=0;PQA=0;PQR=0;PRO=0;QA=212;QR=254;RO=7;RPL=1;RPP=8.80089;RPPR=5.80219;RPR=5;RUN=1;SAF=1;SAP=8.80089;SAR=5;SRF=4;SRP=3.32051;SRR=3;TYPE=snp	GT:DP:DPR:RO:QR:AO:QA:GL	0/1:13:13,6:7:254:6:212:-15.5199,0,-19.3095
chr14	47541488	.	C	A	85.1257	.	AB=0.428571;ABP=3.63072;AC=1;AF=0.5;AN=2;AO=6;CIGAR=1X;DP=14;DPB=14;DPRA=0;EPP=4.45795;EPPR=3.0103;GTI=0;LEN=1;MEANALT=1;MQM=255;MQMR=255;NS=1;NUMALT=1;ODDS=19.6009;PAIRED=0;PAIREDR=0;PAO=0;PQA=0;PQR=0;PRO=0;QA=198;QR=296;RO=8;RPL=1;RPP=8.80089;RPPR=7.35324;RPR=5;RUN=1;SAF=1;SAP=8.80089;SAR=5;SRF=4;SRP=3.0103;SRR=4;TYPE=snp	GT:DP:DPR:RO:QR:AO:QA:GL	0/1:14:14,6:8:296:6:198:-13.9356,0,-22.7956
chr14	47541671	.	G	A	55.9896	.	AB=0.375;ABP=5.18177;AC=1;AF=0.5;AN=2;AO=6;CIGAR=1X;DP=16;DPB=16;DPRA=0;EPP=3.0103;EPPR=16.9077;GTI=0;LEN=1;MEANALT=1;MQM=255;MQMR=255;NS=1;NUMALT=1;ODDS=12.8921;PAIRED=0;PAIREDR=0;PAO=0;PQA=0;PQR=0;PRO=0;QA=169;QR=365;RO=10;RPL=5;RPP=8.80089;RPPR=3.87889;RPR=1;RUN=1;SAF=4;SAP=4.45795;SAR=2;SRF=5;SRP=3.0103;SRR=5;TYPE=snp	GT:DP:DPR:RO:QR:AO:QA:GL	0/1:16:16,6:10:365:6:169:-10.6752,0,-28.3985
chr14	47542219	.	G	A	38.2671	.	AB=0.333333;ABP=5.9056;AC=1;AF=0.5;AN=2;AO=4;CIGAR=1X;DP=12;DPB=12;DPRA=0;EPP=11.6962;EPPR=4.09604;GTI=0;LEN=1;MEANALT=1;MQM=255;MQMR=255;NS=1;NUMALT=1;ODDS=8.81118;PAIRED=0;PAIREDR=0;PAO=0;PQA=0;PQR=0;PRO=0;QA=138;QR=281;RO=8;RPL=1;RPP=5.18177;RPPR=4.09604;RPR=3;RUN=1;SAF=3;SAP=5.18177;SAR=1;SRF=4;SRP=3.0103;SRR=4;TYPE=snp	GT:DP:DPR:RO:QR:AO:QA:GL	0/1:12:12,4:8:281:4:138:-9.15264,0,-22.0289
chr14	47542297	.	C	T	76.565	.	AB=0.416667;ABP=3.73412;AC=1;AF=0.5;AN=2;AO=5;CIGAR=1X;DP=12;DPB=12;DPRA=0;EPP=6.91895;EPPR=5.80219;GTI=0;LEN=1;MEANALT=1;MQM=255;MQMR=255;NS=1;NUMALT=1;ODDS=17.6297;PAIRED=0;PAIREDR=0;PAO=0;PQA=0;PQR=0;PRO=0;QA=175;QR=259;RO=7;RPL=3;RPP=3.44459;RPPR=3.32051;RPR=2;RUN=1;SAF=4;SAP=6.91895;SAR=1;SRF=1;SRP=10.7656;SRR=6;TYPE=snp	GT:DP:DPR:RO:QR:AO:QA:GL	0/1:12:12,5:7:259:5:175:-12.4876,0,-20.0676
chr14	47545690	.	T	C	220.307	.	AB=0.571429;ABP=3.94093;AC=1;AF=0.5;AN=2;AO=12;CIGAR=1X;DP=21;DPB=21;DPRA=0;EPP=14.5915;EPPR=5.18177;GTI=0;LEN=1;MEANALT=1;MQM=233.833;MQMR=226.778;NS=1;NUMALT=1;ODDS=18.1115;PAIRED=0;PAIREDR=0;PAO=0;PQA=0;PQR=0;PRO=0;QA=415;QR=270;RO=9;RPL=5;RPP=3.73412;RPPR=22.5536;RPR=7;RUN=1;SAF=7;SAP=3.73412;SAR=5;SRF=6;SRP=5.18177;SRR=3;TYPE=snp	GT:DP:DPR:RO:QR:AO:QA:GL	0/1:21:21,12:9:270:12:415:-28.1042,0,-14.9983
chr14	47649409	.	A	G	396.928	.	AB=0.487179;ABP=3.06598;AC=1;AF=0.5;AN=2;AO=19;CIGAR=1X;DP=39;DPB=39;DPRA=0;EPP=22.325;EPPR=6.91895;GTI=0;LEN=1;MEANALT=1;MQM=255;MQMR=255;NS=1;NUMALT=1;ODDS=77.0366;PAIRED=0;PAIREDR=0;PAO=0;PQA=0;PQR=0;PRO=0;QA=703;QR=623;RO=20;RPL=1;RPP=36.0395;RPPR=46.4397;RPR=18;RUN=1;SAF=15;SAP=16.8392;SAR=4;SRF=13;SRP=6.91895;SRR=7;TYPE=snp	GT:DP:DPR:RO:QR:AO:QA:GL	0/1:39:39,19:20:623:19:703:-51.8998,0,-44.6413
chr14	47663843	.	C	T	552.9	.	AB=0.666667;ABP=12.42;AC=1;AF=0.5;AN=2;AO=26;CIGAR=1X;DP=39;DPB=39;DPRA=0;EPP=3.34437;EPPR=3.17734;GTI=0;LEN=1;MEANALT=1;MQM=255;MQMR=255;NS=1;NUMALT=1;ODDS=42.7746;PAIRED=0;PAIREDR=0;PAO=0;PQA=0;PQR=0;PRO=0;QA=817;QR=422;RO=13;RPL=17;RPP=8.35546;RPPR=23.2217;RPR=9;RUN=1;SAF=13;SAP=3.0103;SAR=13;SRF=6;SRP=3.17734;SRR=7;TYPE=snp	GT:DP:DPR:RO:QR:AO:QA:GL	0/1:39:39,26:13:422:26:817:-62.1041,0,-26.5644
chr14	47664242	.	G	A	133.171	.	AB=0.323529;ABP=12.2071;AC=1;AF=0.5;AN=2;AO=11;CIGAR=1X;DP=34;DPB=34;DPRA=0;EPP=19.0002;EPPR=5.3706;GTI=0;LEN=1;MEANALT=1;MQM=255;MQMR=255;NS=1;NUMALT=1;ODDS=30.6637;PAIRED=0;PAIREDR=0;PAO=0;PQA=0;PQR=0;PRO=0;QA=387;QR=826;RO=23;RPL=1;RPP=19.0002;RPPR=5.3706;RPR=10;RUN=1;SAF=0;SAP=26.8965;SAR=11;SRF=0;SRP=52.9542;SRR=23;TYPE=snp	GT:DP:DPR:RO:QR:AO:QA:GL	0/1:34:34,11:23:826:11:387:-24.9468,0,-64.4641
chr14	47684826	.	T	C	1058.05	.	AB=0.525773;ABP=3.56996;AC=1;AF=0.5;AN=2;AO=51;CIGAR=1X;DP=97;DPB=97;DPRA=0;EPP=3.05288;EPPR=3.44459;GTI=0;LEN=1;MEANALT=2;MQM=230.098;MQMR=255;NS=1;NUMALT=1;ODDS=211.683;PAIRED=0;PAIREDR=0;PAO=0;PQA=0;PQR=0;PRO=0;QA=1763;QR=1547;RO=45;RPL=11;RPP=38.8183;RPPR=100.727;RPR=40;RUN=1;SAF=27;SAP=3.3935;SAR=24;SRF=24;SRP=3.44459;SRR=21;TYPE=snp	GT:DP:DPR:RO:QR:AO:QA:GL	0/1:97:97,51:45:1547:51:1763:-115.601,0,-110.589
chr14	47695543	.	A	G	812.197	.	AC=1;AF=0.5;AN=2;LEN=1;NS=1;TYPE=snp;Split primitives	GT	0/1
chr14	47695547	.	A	G	812.197	.	AC=1;AF=0.5;AN=2;LEN=1;NS=1;TYPE=snp;Split primitives	GT	0/1
chr14	47701153	.	G	A	723.139	.	AB=0.540984;ABP=3.90025;AC=1;AF=0.5;AN=2;AO=33;CIGAR=1X;DP=61;DPB=61;DPRA=0;EPP=6.23461;EPPR=6.95112;GTI=0;LEN=1;MEANALT=2;MQM=247.303;MQMR=236.185;NS=1;NUMALT=1;ODDS=117.482;PAIRED=0;PAIREDR=0;PAO=0;PQA=0;PQR=0;PRO=0;QA=1118;QR=989;RO=27;RPL=6;RPP=32.0291;RPPR=61.6401;RPR=27;RUN=1;SAF=20;SAP=6.23461;SAR=13;SRF=10;SRP=6.95112;SRR=17;TYPE=snp	GT:DP:DPR:RO:QR:AO:QA:GL	0/1:61:61,33:27:989:33:1118:-81.6723,0,-64.6703
chr14	47701704	.	C	G	700.358	.	AB=0.783784;ABP=28.8919;AC=1;AF=0.5;AN=2;AO=29;CIGAR=1X;DP=37;DPB=37;DPRA=0;EPP=9.07545;EPPR=3.0103;GTI=0;LEN=1;MEANALT=1;MQM=246.241;MQMR=255;NS=1;NUMALT=1;ODDS=4.2792;PAIRED=0;PAIREDR=0;PAO=0;PQA=0;PQR=0;PRO=0;QA=1044;QR=242;RO=8;RPL=11;RPP=6.67934;RPPR=20.3821;RPR=18;RUN=1;SAF=20;SAP=12.0706;SAR=9;SRF=4;SRP=3.0103;SRR=4;TYPE=snp	GT:DP:DPR:RO:QR:AO:QA:GL	0/1:37:37,29:8:242:29:1044:-79.9295,0,-10.9444
chr14	47704685	.	T	C	141.205	.	AB=0.583333;ABP=3.73412;AC=1;AF=0.5;AN=2;AO=7;CIGAR=1X;DP=12;DPB=12;DPRA=0;EPP=3.32051;EPPR=3.44459;GTI=0;LEN=1;MEANALT=1;MQM=255;MQMR=255;NS=1;NUMALT=1;ODDS=20.0752;PAIRED=0;PAIREDR=0;PAO=0;PQA=0;PQR=0;PRO=0;QA=259;QR=180;RO=5;RPL=0;RPP=18.2106;RPPR=3.44459;RPR=7;RUN=1;SAF=4;SAP=3.32051;SAR=3;SRF=3;SRP=3.44459;SRR=2;TYPE=snp	GT:DP:DPR:RO:QR:AO:QA:GL	0/1:12:12,7:5:180:7:259:-20.0676,0,-12.9476
chr14	47704772	.	G	GGA	102.989	.	AC=1;AF=0.5;AN=2;LEN=2;NS=1;TYPE=ins;Split primitives	GT	0/1
chr14	47704850	.	A	C	91.4684	.	AB=0.375;ABP=5.18177;AC=1;AF=0.5;AN=2;AO=6;CIGAR=1X;DP=16;DPB=16;DPRA=0;EPP=3.0103;EPPR=3.87889;GTI=0;LEN=1;MEANALT=1;MQM=255;MQMR=255;NS=1;NUMALT=1;ODDS=21.0614;PAIRED=0;PAIREDR=0;PAO=0;PQA=0;PQR=0;PRO=0;QA=202;QR=345;RO=10;RPL=2;RPP=4.45795;RPPR=3.87889;RPR=4;RUN=1;SAF=3;SAP=3.0103;SAR=3;SRF=4;SRP=3.87889;SRR=6;TYPE=snp	GT:DP:DPR:RO:QR:AO:QA:GL	0/1:16:16,6:10:345:6:202:-13.7002,0,-26.5785
chr14	47704997	.	C	CA	125.71	.	AC=1;AF=0.5;AN=2;LEN=1;NS=1;TYPE=ins;Split primitives	GT	0/1
chr14	47705159	.	A	C	299.557	.	AB=0.551724;ABP=3.68421;AC=1;AF=0.5;AN=2;AO=16;CIGAR=1X;DP=29;DPB=29;DPRA=0;EPP=3.0103;EPPR=4.51363;GTI=0;LEN=1;MEANALT=1;MQM=239.125;MQMR=255;NS=1;NUMALT=1;ODDS=65.0686;PAIRED=0;PAIREDR=0;PAO=0;PQA=0;PQR=0;PRO=0;QA=519;QR=466;RO=13;RPL=7;RPP=3.55317;RPPR=4.51363;RPR=9;RUN=1;SAF=5;SAP=7.89611;SAR=11;SRF=5;SRP=4.51363;SRR=8;TYPE=snp	GT:DP:DPR:RO:QR:AO:QA:GL	0/1:29:29,16:13:466:16:519:-35.4951,0,-33.5686
chr14	47705349	.	A	G	332.077	.	AB=0.555556;ABP=3.73412;AC=1;AF=0.5;AN=2;AO=15;CIGAR=1X;DP=27;DPB=27;DPRA=0;EPP=4.31318;EPPR=3.0103;GTI=0;LEN=1;MEANALT=1;MQM=255;MQMR=255;NS=1;NUMALT=1;ODDS=50.4895;PAIRED=0;PAIREDR=0;PAO=0;PQA=0;PQR=0;PRO=0;QA=516;QR=390;RO=12;RPL=10;RPP=6.62942;RPPR=5.9056;RPR=5;RUN=1;SAF=8;SAP=3.15506;SAR=7;SRF=8;SRP=5.9056;SRR=4;TYPE=snp	GT:DP:DPR:RO:QR:AO:QA:GL	0/1:27:27,15:12:390:15:516:-38.6562,0,-27.2972
chr14	47705555	.	A	G	55.1056	.	AB=0.416667;ABP=3.73412;AC=1;AF=0.5;AN=2;AO=5;CIGAR=1X;DP=12;DPB=12;DPRA=0;EPP=3.44459;EPPR=3.32051;GTI=0;LEN=1;MEANALT=1;MQM=255;MQMR=255;NS=1;NUMALT=1;ODDS=12.6885;PAIRED=0;PAIREDR=0;PAO=0;PQA=0;PQR=0;PRO=0;QA=156;QR=259;RO=7;RPL=5;RPP=13.8677;RPPR=5.80219;RPR=0;RUN=1;SAF=3;SAP=3.44459;SAR=2;SRF=2;SRP=5.80219;SRR=5;TYPE=snp	GT:DP:DPR:RO:QR:AO:QA:GL	0/1:12:12,5:7:259:5:156:-10.7396,0,-20.0676
chr14	47706470	.	A	G	940.514	.	AB=0.603175;ABP=8.83536;AC=1;AF=0.5;AN=2;AO=38;CIGAR=1X;DP=63;DPB=63;DPRA=0;EPP=3.9246;EPPR=3.10471;GTI=0;LEN=1;MEANALT=3;MQM=248.316;MQMR=243.957;NS=1;NUMALT=1;ODDS=90.9412;PAIRED=0;PAIREDR=0;PAO=0;PQA=0;PQR=0;PRO=0;QA=1362;QR=787;RO=23;RPL=16;RPP=5.06748;RPPR=37.093;RPR=22;RUN=1;SAF=13;SAP=11.239;SAR=25;SRF=12;SRP=3.10471;SRR=11;TYPE=snp	GT:DP:DPR:RO:QR:AO:QA:GL	0/1:63:63,38:23:787:38:1362:-101.617,0,-49.3896
chr14	47706476	.	G	C	931.428	.	AB=0.619048;ABP=10.7656;AC=1;AF=0.5;AN=2;AO=39;CIGAR=1X;DP=63;DPB=63;DPRA=0;EPP=4.40227;EPPR=3.37221;GTI=0;LEN=1;MEANALT=1;MQM=248.487;MQMR=244.417;NS=1;NUMALT=1;ODDS=109.164;PAIRED=0;PAIREDR=0;PAO=0;PQA=0;PQR=0;PRO=0;QA=1356;QR=883;RO=24;RPL=15;RPP=7.52028;RPPR=39.2015;RPR=24;RUN=1;SAF=15;SAP=7.52028;SAR=24;SRF=13;SRP=3.37221;SRR=11;TYPE=snp	GT:DP:DPR:RO:QR:AO:QA:GL	0/1:63:63,39:24:883:39:1356:-100.625,0,-57.618
chr14	47724967	.	A	G	1330.22	.	AB=0.57732;ABP=8.04722;AC=1;AF=0.5;AN=2;AO=56;CIGAR=1X;DP=97;DPB=97;DPRA=0;EPP=5.49198;EPPR=3.06326;GTI=0;LEN=1;MEANALT=1;MQM=250.464;MQMR=255;NS=1;NUMALT=1;ODDS=174.116;PAIRED=0;PAIREDR=0;PAO=0;PQA=0;PQR=0;PRO=0;QA=2027;QR=1326;RO=41;RPL=4;RPP=92.3509;RPPR=75.5163;RPR=52;RUN=1;SAF=24;SAP=5.49198;SAR=32;SRF=20;SRP=3.06326;SRR=21;TYPE=snp	GT:DP:DPR:RO:QR:AO:QA:GL	0/1:97:97,56:41:1326:56:2027:-150.346,0,-90.4635
chr14	47730265	.	G	A	145.671	.	AB=0.5625;ABP=3.55317;AC=1;AF=0.5;AN=2;AO=9;CIGAR=1X;DP=16;DPB=16;DPRA=0;EPP=3.25157;EPPR=3.32051;GTI=0;LEN=1;MEANALT=1;MQM=255;MQMR=255;NS=1;NUMALT=1;ODDS=29.4795;PAIRED=0;PAIREDR=0;PAO=0;PQA=0;PQR=0;PRO=0;QA=265;QR=249;RO=7;RPL=5;RPP=3.25157;RPPR=10.7656;RPR=4;RUN=1;SAF=6;SAP=5.18177;SAR=3;SRF=4;SRP=3.32051;SRR=3;TYPE=snp	GT:DP:DPR:RO:QR:AO:QA:GL	0/1:16:16,9:7:249:9:265:-19.328,0,-17.9492
chr14	47730357	.	T	C	1549.62	.	AB=0.846154;ABP=84.19;AC=1;AF=0.5;AN=2;AO=66;CIGAR=1X;DP=78;DPB=78;DPRA=0;EPP=3.1419;EPPR=3.0103;GTI=0;LEN=1;MEANALT=1;MQM=247.303;MQMR=233.833;NS=1;NUMALT=1;ODDS=8.4118;PAIRED=0;PAIREDR=0;PAO=0;PQA=0;PQR=0;PRO=0;QA=2334;QR=409;RO=12;RPL=63;RPP=121.454;RPPR=5.9056;RPR=3;RUN=1;SAF=31;SAP=3.53672;SAR=35;SRF=6;SRP=3.0103;SRR=6;TYPE=snp	GT:DP:DPR:RO:QR:AO:QA:GL	0/1:78:78,66:12:409:66:2334:-180.442,0,-10.4005
chr14	47733608	.	A	G	122.287	.	AB=0.545455;ABP=3.20771;AC=1;AF=0.5;AN=2;AO=6;CIGAR=1X;DP=11;DPB=11;DPRA=0;EPP=4.45795;EPPR=6.91895;GTI=0;LEN=1;MEANALT=1;MQM=255;MQMR=255;NS=1;NUMALT=1;ODDS=12.3337;PAIRED=0;PAIREDR=0;PAO=0;PQA=0;PQR=0;PRO=0;QA=222;QR=146;RO=5;RPL=1;RPP=8.80089;RPPR=6.91895;RPR=5;RUN=1;SAF=3;SAP=3.0103;SAR=3;SRF=3;SRP=3.44459;SRR=2;TYPE=snp	GT:DP:DPR:RO:QR:AO:QA:GL	0/1:11:11,6:5:146:6:222:-17.0387,0,-10.1207
chr14	47733660	.	CTG	C	191.165	.	AC=1;AF=0.5;AN=2;LEN=2;NS=1;TYPE=del;Split primitives	GT	0/1
chr14	47734992	.	T	C	52.7705	.	AB=0.428571;ABP=3.63072;AC=1;AF=0.5;AN=2;AO=6;CIGAR=1X;DP=14;DPB=14;DPRA=0;EPP=3.0103;EPPR=7.35324;GTI=0;LEN=1;MEANALT=1;MQM=212.667;MQMR=255;NS=1;NUMALT=1;ODDS=12.1509;PAIRED=0;PAIREDR=0;PAO=0;PQA=0;PQR=0;PRO=0;QA=188;QR=291;RO=8;RPL=4;RPP=4.45795;RPPR=4.09604;RPR=2;RUN=1;SAF=5;SAP=8.80089;SAR=1;SRF=3;SRP=4.09604;SRR=5;TYPE=snp	GT:DP:DPR:RO:QR:AO:QA:GL	0/1:14:14,6:8:291:6:188:-10.1772,0,-22.3393
chr14	47735685	.	T	C	229.683	.	AB=0.526316;ABP=3.12459;AC=1;AF=0.5;AN=2;AO=10;CIGAR=1X;DP=19;DPB=19;DPRA=0;EPP=3.87889;EPPR=3.25157;GTI=0;LEN=1;MEANALT=1;MQM=255;MQMR=255;NS=1;NUMALT=1;ODDS=37.0147;PAIRED=0;PAIREDR=0;PAO=0;PQA=0;PQR=0;PRO=0;QA=370;QR=304;RO=9;RPL=3;RPP=6.48466;RPPR=5.18177;RPR=7;RUN=1;SAF=5;SAP=3.0103;SAR=5;SRF=8;SRP=14.8328;SRR=1;TYPE=snp	GT:DP:DPR:RO:QR:AO:QA:GL	0/1:19:19,10:9:304:10:370:-27.9504,0,-21.9782
chr14	47735721	.	T	C	213.118	.	AB=0.588235;ABP=4.1599;AC=1;AF=0.5;AN=2;AO=10;CIGAR=1X;DP=17;DPB=17;DPRA=0;EPP=3.87889;EPPR=3.32051;GTI=0;LEN=1;MEANALT=1;MQM=255;MQMR=255;NS=1;NUMALT=1;ODDS=31.8277;PAIRED=0;PAIREDR=0;PAO=0;PQA=0;PQR=0;PRO=0;QA=346;QR=259;RO=7;RPL=7;RPP=6.48466;RPPR=3.32051;RPR=3;RUN=1;SAF=5;SAP=3.0103;SAR=5;SRF=5;SRP=5.80219;SRR=2;TYPE=snp	GT:DP:DPR:RO:QR:AO:QA:GL	0/1:17:17,10:7:259:10:346:-26.3685,0,-18.5625
chr14	47735752	.	A	G	156.906	.	AB=0.533333;ABP=3.15506;AC=1;AF=0.5;AN=2;AO=8;CIGAR=1X;DP=15;DPB=15;DPRA=0;EPP=3.0103;EPPR=5.80219;GTI=0;LEN=1;MEANALT=1;MQM=255;MQMR=255;NS=1;NUMALT=1;ODDS=22.157;PAIRED=0;PAIREDR=0;PAO=0;PQA=0;PQR=0;PRO=0;QA=281;QR=210;RO=7;RPL=7;RPP=12.7819;RPPR=5.80219;RPR=1;RUN=1;SAF=5;SAP=4.09604;SAR=3;SRF=5;SRP=5.80219;SRR=2;TYPE=snp	GT:DP:DPR:RO:QR:AO:QA:GL	0/1:15:15,8:7:210:8:281:-21.1258,0,-14.6846
chr14	47736152	.	G	A	988.814	.	AB=0.652778;ABP=17.6074;AC=1;AF=0.5;AN=2;AO=47;CIGAR=1X;DP=72;DPB=72;DPRA=0;EPP=3.42611;EPPR=3.37221;GTI=0;LEN=1;MEANALT=2;MQM=255;MQMR=255;NS=1;NUMALT=1;ODDS=112.634;PAIRED=0;PAIREDR=0;PAO=0;PQA=0;PQR=0;PRO=0;QA=1440;QR=878;RO=24;RPL=34;RPP=23.3852;RPPR=20.744;RPR=13;RUN=1;SAF=24;SAP=3.0565;SAR=23;SRF=14;SRP=4.45795;SRR=10;TYPE=snp	GT:DP:DPR:RO:QR:AO:QA:GL	0/1:72:72,47:24:878:47:1440:-108.449,0,-57.9213
chr14	48496436	.	A	G	124.96	.	AB=0.466667;ABP=3.15506;AC=1;AF=0.5;AN=2;AO=7;CIGAR=1X;DP=15;DPB=15;DPRA=0;EPP=5.80219;EPPR=4.09604;GTI=0;LEN=1;MEANALT=1;MQM=255;MQMR=255;NS=1;NUMALT=1;ODDS=24.0767;PAIRED=0;PAIREDR=0;PAO=0;PQA=0;PQR=0;PRO=0;QA=239;QR=228;RO=8;RPL=2;RPP=5.80219;RPPR=7.35324;RPR=5;RUN=1;SAF=4;SAP=3.32051;SAR=3;SRF=7;SRP=12.7819;SRR=1;TYPE=snp	GT:DP:DPR:RO:QR:AO:QA:GL	0/1:15:15,7:8:228:7:239:-17.336,0,-16.2896
chr14	48505391	.	C	A	79.239	.	AB=0.428571;ABP=3.63072;AC=1;AF=0.5;AN=2;AO=6;CIGAR=1X;DP=14;DPB=14;DPRA=0;EPP=3.0103;EPPR=7.35324;GTI=0;LEN=1;MEANALT=1;MQM=255;MQMR=255;NS=1;NUMALT=1;ODDS=18.2455;PAIRED=0;PAIREDR=0;PAO=0;PQA=0;PQR=0;PRO=0;QA=193;QR=271;RO=8;RPL=0;RPP=16.0391;RPPR=7.35324;RPR=6;RUN=1;SAF=3;SAP=3.0103;SAR=3;SRF=0;SRP=20.3821;SRR=8;TYPE=snp	GT:DP:DPR:RO:QR:AO:QA:GL	0/1:14:14,6:8:271:6:193:-13.4772,0,-20.5143
chr14	48512344	.	T	A	85.5942	.	AB=0.375;ABP=5.18177;AC=1;AF=0.5;AN=2;AO=6;CIGAR=1X;DP=16;DPB=16;DPRA=0;EPP=8.80089;EPPR=3.87889;GTI=0;LEN=1;MEANALT=1;MQM=255;MQMR=255;NS=1;NUMALT=1;ODDS=19.7088;PAIRED=0;PAIREDR=0;PAO=0;PQA=0;PQR=0;PRO=0;QA=207;QR=302;RO=10;RPL=5;RPP=8.80089;RPPR=3.0103;RPR=1;RUN=1;SAF=2;SAP=4.45795;SAR=4;SRF=3;SRP=6.48466;SRR=7;TYPE=snp	GT:DP:DPR:RO:QR:AO:QA:GL	0/1:16:16,6:10:302:6:207:-14.1585,0,-22.6655
chr14	48513921	.	G	A	138.16	.	AB=0.636364;ABP=4.78696;AC=1;AF=0.5;AN=2;AO=7;CIGAR=1X;DP=11;DPB=11;DPRA=0;EPP=3.32051;EPPR=5.18177;GTI=0;LEN=1;MEANALT=1;MQM=255;MQMR=255;NS=1;NUMALT=1;ODDS=11.9219;PAIRED=0;PAIREDR=0;PAO=0;PQA=0;PQR=0;PRO=0;QA=244;QR=148;RO=4;RPL=1;RPP=10.7656;RPPR=11.6962;RPR=6;RUN=1;SAF=4;SAP=3.32051;SAR=3;SRF=3;SRP=5.18177;SRR=1;TYPE=snp	GT:DP:DPR:RO:QR:AO:QA:GL	0/1:11:11,7:4:148:7:244:-18.9972,0,-10.3787
chr14	48514436	.	A	G	127.516	.	AB=0.545455;ABP=3.20771;AC=1;AF=0.5;AN=2;AO=6;CIGAR=1X;DP=11;DPB=11;DPRA=0;EPP=3.0103;EPPR=3.44459;GTI=0;LEN=1;MEANALT=1;MQM=255;MQMR=204.2;NS=1;NUMALT=1;ODDS=13.6623;PAIRED=0;PAIREDR=0;PAO=0;PQA=0;PQR=0;PRO=0;QA=222;QR=185;RO=5;RPL=4;RPP=4.45795;RPPR=3.44459;RPR=2;RUN=1;SAF=3;SAP=3.0103;SAR=3;SRF=4;SRP=6.91895;SRR=1;TYPE=snp	GT:DP:DPR:RO:QR:AO:QA:GL	0/1:11:11,6:5:185:6:222:-17.0387,0,-10.3966
chr14	49014117	.	C	G	929.409	.	AB=0.452632;ABP=4.86177;AC=1;AF=0.5;AN=2;AO=43;CIGAR=1X;DP=95;DPB=95;DPRA=0;EPP=4.27278;EPPR=3.17734;GTI=0;LEN=1;MEANALT=1;MQM=249.093;MQMR=255;NS=1;NUMALT=1;ODDS=214.004;PAIRED=0;PAIREDR=0;PAO=0;PQA=0;PQR=0;PRO=0;QA=1465;QR=1770;RO=52;RPL=24;RPP=4.27278;RPPR=3.0103;RPR=19;RUN=1;SAF=29;SAP=14.3727;SAR=14;SRF=27;SRP=3.17734;SRR=25;TYPE=snp	GT:DP:DPR:RO:QR:AO:QA:GL	0/1:95:95,43:52:1770:43:1465:-100.344,0,-131.043
chr14	49014179	.	C	T	1018.51	.	AB=0.456311;ABP=4.71796;AC=1;AF=0.5;AN=2;AO=47;CIGAR=1X;DP=103;DPB=103;DPRA=0;EPP=13.4056;EPPR=3.16541;GTI=0;LEN=1;MEANALT=1;MQM=249.596;MQMR=255;NS=1;NUMALT=1;ODDS=234.521;PAIRED=0;PAIREDR=0;PAO=0;PQA=0;PQR=0;PRO=0;QA=1595;QR=1920;RO=56;RPL=21;RPP=4.16534;RPPR=5.49198;RPR=26;RUN=1;SAF=29;SAP=8.60069;SAR=18;SRF=29;SRP=3.16541;SRR=27;TYPE=snp	GT:DP:DPR:RO:QR:AO:QA:GL	0/1:103:103,47:56:1920:47:1595:-109.636,0,-142.137
chr14	49066608	.	T	C	245.045	.	AB=0.578947;ABP=4.03889;AC=1;AF=0.5;AN=2;AO=11;CIGAR=1X;DP=19;DPB=19;DPRA=0;EPP=12.6832;EPPR=20.3821;GTI=0;LEN=1;MEANALT=1;MQM=255;MQMR=255;NS=1;NUMALT=1;ODDS=30.0044;PAIRED=0;PAIREDR=0;PAO=0;PQA=0;PQR=0;PRO=0;QA=407;QR=296;RO=8;RPL=2;RPP=12.6832;RPPR=12.7819;RPR=9;RUN=1;SAF=7;SAP=4.78696;SAR=4;SRF=7;SRP=12.7819;SRR=1;TYPE=snp	GT:DP:DPR:RO:QR:AO:QA:GL	0/1:19:19,11:8:296:11:407:-31.2804,0,-21.2904
chr14	49066765	.	C	T	310.945	.	AB=0.576923;ABP=4.34659;AC=1;AF=0.5;AN=2;AO=15;CIGAR=1X;DP=26;DPB=26;DPRA=0;EPP=4.31318;EPPR=4.78696;GTI=0;LEN=1;MEANALT=1;MQM=255;MQMR=255;NS=1;NUMALT=1;ODDS=47.4046;PAIRED=0;PAIREDR=0;PAO=0;PQA=0;PQR=0;PRO=0;QA=506;QR=378;RO=11;RPL=2;RPP=20.5268;RPPR=3.20771;RPR=13;RUN=1;SAF=8;SAP=3.15506;SAR=7;SRF=2;SRP=12.6832;SRR=9;TYPE=snp	GT:DP:DPR:RO:QR:AO:QA:GL	0/1:26:26,15:11:378:15:506:-38.0506,0,-26.5369
chr14	49073581	.	C	T	462.135	.	AB=0.85;ABP=24.2907;AC=1;AF=0.5;AN=2;AO=17;CIGAR=1X;DP=20;DPB=20;DPRA=0;EPP=6.20364;EPPR=3.73412;GTI=0;LEN=1;MEANALT=1;MQM=255;MQMR=170.333;NS=1;NUMALT=1;ODDS=12.1167;PAIRED=0;PAIREDR=0;PAO=0;PQA=0;PQR=0;PRO=0;QA=619;QR=111;RO=3;RPL=14;RPP=18.4661;RPPR=3.73412;RPR=3;RUN=1;SAF=10;SAP=4.1599;SAR=7;SRF=1;SRP=3.73412;SRR=2;TYPE=snp	GT:DP:DPR:RO:QR:AO:QA:GL	0/1:20:20,17:3:111:17:619:-50.0535,0,-0.979379
chr14	49073607	.	G	A	382.554	.	AB=0.727273;ABP=12.8806;AC=1;AF=0.5;AN=2;AO=16;CIGAR=1X;DP=22;DPB=22;DPRA=0;EPP=7.89611;EPPR=3.0103;GTI=0;LEN=1;MEANALT=1;MQM=255;MQMR=212.667;NS=1;NUMALT=1;ODDS=8.28364;PAIRED=0;PAIREDR=0;PAO=0;PQA=0;PQR=0;PRO=0;QA=568;QR=212;RO=6;RPL=10;RPP=5.18177;RPPR=8.80089;RPR=6;RUN=1;SAF=9;SAP=3.55317;SAR=7;SRF=2;SRP=4.45795;SRR=4;TYPE=snp	GT:DP:DPR:RO:QR:AO:QA:GL	0/1:22:22,16:6:212:16:568:-44.8523,0,-9.51065
chr14	49073621	.	C	T	341.165	.	AB=0.695652;ABP=10.6577;AC=1;AF=0.5;AN=2;AO=16;CIGAR=1X;DP=23;DPB=23;DPRA=0;EPP=7.89611;EPPR=3.32051;GTI=0;LEN=1;MEANALT=1;MQM=239.125;MQMR=218.714;NS=1;NUMALT=1;ODDS=10.7506;PAIRED=0;PAIREDR=0;PAO=0;PQA=0;PQR=0;PRO=0;QA=557;QR=230;RO=7;RPL=9;RPP=3.55317;RPPR=10.7656;RPR=7;RUN=1;SAF=8;SAP=3.0103;SAR=8;SRF=2;SRP=5.80219;SRR=5;TYPE=snp	GT:DP:DPR:RO:QR:AO:QA:GL	0/1:23:23,16:7:230:16:557:-40.2919,0,-10.8134
chr14	49078841	.	G	C	483.07	.	AB=0.6;ABP=6.05036;AC=1;AF=0.5;AN=2;AO=21;CIGAR=1X;DP=35;DPB=35;DPRA=0;EPP=3.94093;EPPR=3.17734;GTI=0;LEN=1;MEANALT=2;MQM=255;MQMR=255;NS=1;NUMALT=1;ODDS=59.0092;PAIRED=0;PAIREDR=0;PAO=0;PQA=0;PQR=0;PRO=0;QA=716;QR=456;RO=13;RPL=13;RPP=5.59539;RPPR=3.17734;RPR=8;RUN=1;SAF=8;SAP=5.59539;SAR=13;SRF=5;SRP=4.51363;SRR=8;TYPE=snp	GT:DP:DPR:RO:QR:AO:QA:GL	0/1:35:35,21:13:456:21:716:-54.4541,0,-31.0564
chr14	49086404	.	C	A	108.756	.	AB=0.421053;ABP=4.03889;AC=1;AF=0.5;AN=2;AO=8;CIGAR=1X;DP=19;DPB=19;DPRA=0;EPP=7.35324;EPPR=19.0002;GTI=0;LEN=1;MEANALT=1;MQM=255;MQMR=255;NS=1;NUMALT=1;ODDS=25.042;PAIRED=0;PAIREDR=0;PAO=0;PQA=0;PQR=0;PRO=0;QA=238;QR=397;RO=11;RPL=3;RPP=4.09604;RPPR=7.94546;RPR=5;RUN=1;SAF=5;SAP=4.09604;SAR=3;SRF=4;SRP=4.78696;SRR=7;TYPE=snp	GT:DP:DPR:RO:QR:AO:QA:GL	0/1:19:19,8:11:397:8:238:-15.9979,0,-30.3713
chr14	49086649	.	A	G	246.961	.	AB=0.5;ABP=3.0103;AC=1;AF=0.5;AN=2;AO=12;CIGAR=1X;DP=24;DPB=24;DPRA=0;EPP=3.73412;EPPR=3.0103;GTI=0;LEN=1;MEANALT=1;MQM=255;MQMR=255;NS=1;NUMALT=1;ODDS=53.7277;PAIRED=0;PAIREDR=0;PAO=0;PQA=0;PQR=0;PRO=0;QA=405;QR=390;RO=12;RPL=6;RPP=3.0103;RPPR=3.73412;RPR=6;RUN=1;SAF=7;SAP=3.73412;SAR=5;SRF=5;SRP=3.73412;SRR=7;TYPE=snp	GT:DP:DPR:RO:QR:AO:QA:GL	0/1:24:24,12:12:390:12:405:-29.5628,0,-28.2003
chr14	49087311	.	T	G	166.288	.	AB=0.6;ABP=4.31318;AC=1;AF=0.5;AN=2;AO=9;CIGAR=1X;DP=15;DPB=15;DPRA=0;EPP=9.04217;EPPR=3.0103;GTI=0;LEN=1;MEANALT=1;MQM=255;MQMR=255;NS=1;NUMALT=1;ODDS=26.1991;PAIRED=0;PAIREDR=0;PAO=0;PQA=0;PQR=0;PRO=0;QA=289;QR=222;RO=6;RPL=5;RPP=3.25157;RPPR=3.0103;RPR=4;RUN=1;SAF=4;SAP=3.25157;SAR=5;SRF=4;SRP=4.45795;SRR=2;TYPE=snp	GT:DP:DPR:RO:QR:AO:QA:GL	0/1:15:15,9:6:222:9:289:-21.8157,0,-15.8346
chr14	49089074	.	C	CTA	74.725	.	AC=1;AF=0.5;AN=2;LEN=2;NS=1;TYPE=ins;Split primitives	GT	0/1
chr14	49089284	.	A	C	219.934	.	AB=0.714286;ABP=8.59409;AC=1;AF=0.5;AN=2;AO=10;CIGAR=1X;DP=14;DPB=14;DPRA=0;EPP=3.87889;EPPR=5.18177;GTI=0;LEN=1;MEANALT=1;MQM=255;MQMR=255;NS=1;NUMALT=1;ODDS=9.59949;PAIRED=0;PAIREDR=0;PAO=0;PQA=0;PQR=0;PRO=0;QA=346;QR=143;RO=4;RPL=4;RPP=3.87889;RPPR=3.0103;RPR=6;RUN=1;SAF=6;SAP=3.87889;SAR=4;SRF=3;SRP=5.18177;SRR=1;TYPE=snp	GT:DP:DPR:RO:QR:AO:QA:GL	0/1:14:14,10:4:143:10:346:-27.2716,0,-9.01308
chr14	49089580	.	C	T	146.292	.	AC=1;AF=0.5;AN=2;LEN=1;NS=1;TYPE=snp;Split primitives	GT	0/1
chr14	49089582	.	A	C	146.292	.	AC=1;AF=0.5;AN=2;LEN=1;NS=1;TYPE=snp;Split primitives	GT	0/1
chr14	49089644	.	G	A	141.582	.	AB=0.391304;ABP=5.3706;AC=1;AF=0.5;AN=2;AO=9;CIGAR=1X;DP=23;DPB=23;DPRA=0;EPP=14.8328;EPPR=5.49198;GTI=0;LEN=1;MEANALT=1;MQM=255;MQMR=255;NS=1;NUMALT=1;ODDS=32.6006;PAIRED=0;PAIREDR=0;PAO=0;PQA=0;PQR=0;PRO=0;QA=299;QR=508;RO=14;RPL=4;RPP=3.25157;RPPR=3.63072;RPR=5;RUN=1;SAF=6;SAP=5.18177;SAR=3;SRF=7;SRP=3.0103;SRR=7;TYPE=snp	GT:DP:DPR:RO:QR:AO:QA:GL	0/1:23:23,9:14:508:9:299:-20.3185,0,-39.1592
chr14	49089653	.	G	A	137.588	.	AB=0.4;ABP=4.74748;AC=1;AF=0.5;AN=2;AO=8;CIGAR=1X;DP=20;DPB=20;DPRA=0;EPP=7.35324;EPPR=3.0103;GTI=0;LEN=1;MEANALT=1;MQM=255;MQMR=255;NS=1;NUMALT=1;ODDS=31.6807;PAIRED=0;PAIREDR=0;PAO=0;PQA=0;PQR=0;PRO=0;QA=276;QR=405;RO=12;RPL=4;RPP=3.0103;RPPR=3.0103;RPR=4;RUN=1;SAF=6;SAP=7.35324;SAR=2;SRF=6;SRP=3.0103;SRR=6;TYPE=snp	GT:DP:DPR:RO:QR:AO:QA:GL	0/1:20:20,8:12:405:8:276:-19.1644,0,-30.7669
chr14	49089678	.	C	G	223.461	.	AB=0.47619;ABP=3.1137;AC=1;AF=0.5;AN=2;AO=10;CIGAR=1X;DP=21;DPB=21;DPRA=0;EPP=3.0103;EPPR=4.78696;GTI=0;LEN=1;MEANALT=1;MQM=255;MQMR=255;NS=1;NUMALT=1;ODDS=51.4537;PAIRED=0;PAIREDR=0;PAO=0;PQA=0;PQR=0;PRO=0;QA=370;QR=377;RO=11;RPL=4;RPP=3.87889;RPPR=7.94546;RPR=6;RUN=1;SAF=7;SAP=6.48466;SAR=3;SRF=6;SRP=3.20771;SRR=5;TYPE=snp	GT:DP:DPR:RO:QR:AO:QA:GL	0/1:21:21,10:11:377:10:370:-27.3484,0,-27.9511
chr14	49090376	.	A	T	376.48	.	AB=0.625;ABP=6.26751;AC=1;AF=0.5;AN=2;AO=15;CIGAR=1X;DP=24;DPB=24;DPRA=0;EPP=4.31318;EPPR=3.25157;GTI=0;LEN=1;MEANALT=1;MQM=255;MQMR=255;NS=1;NUMALT=1;ODDS=40.4073;PAIRED=0;PAIREDR=0;PAO=0;PQA=0;PQR=0;PRO=0;QA=555;QR=328;RO=9;RPL=6;RPP=4.31318;RPPR=5.18177;RPR=9;RUN=1;SAF=7;SAP=3.15506;SAR=8;SRF=4;SRP=3.25157;SRR=5;TYPE=snp	GT:DP:DPR:RO:QR:AO:QA:GL	0/1:24:24,15:9:328:15:555:-43.0953,0,-22.6597
chr14	49090552	.	C	T	185.725	.	AB=0.5625;ABP=3.55317;AC=1;AF=0.5;AN=2;AO=9;CIGAR=1X;DP=16;DPB=16;DPRA=0;EPP=3.25157;EPPR=5.80219;GTI=0;LEN=1;MEANALT=1;MQM=255;MQMR=255;NS=1;NUMALT=1;ODDS=21.3151;PAIRED=0;PAIREDR=0;PAO=0;PQA=0;PQR=0;PRO=0;QA=313;QR=205;RO=7;RPL=4;RPP=3.25157;RPPR=3.32051;RPR=5;RUN=1;SAF=2;SAP=9.04217;SAR=7;SRF=4;SRP=3.32051;SRR=3;TYPE=snp	GT:DP:DPR:RO:QR:AO:QA:GL	0/1:16:16,9:7:205:9:313:-23.7013,0,-13.9264
chr14	49172802	.	C	A	359.049	.	AB=0.59375;ABP=5.45321;AC=1;AF=0.5;AN=2;AO=19;CIGAR=1X;DP=32;DPB=32;DPRA=0;EPP=8.61041;EPPR=4.51363;GTI=0;LEN=1;MEANALT=1;MQM=241.632;MQMR=255;NS=1;NUMALT=1;ODDS=62.8303;PAIRED=0;PAIREDR=0;PAO=0;PQA=0;PQR=0;PRO=0;QA=609;QR=466;RO=13;RPL=10;RPP=3.12459;RPPR=4.51363;RPR=9;RUN=1;SAF=5;SAP=12.2676;SAR=14;SRF=6;SRP=3.17734;SRR=7;TYPE=snp	GT:DP:DPR:RO:QR:AO:QA:GL	0/1:32:32,19:13:466:19:609:-42.6912,0,-32.6655
chr14	49172968	.	T	C	180.66	.	AB=0.45;ABP=3.44459;AC=1;AF=0.5;AN=2;AO=9;CIGAR=1X;DP=20;DPB=20;DPRA=0;EPP=3.25157;EPPR=3.20771;GTI=0;LEN=1;MEANALT=1;MQM=255;MQMR=231.909;NS=1;NUMALT=1;ODDS=37.6347;PAIRED=0;PAIREDR=0;PAO=0;PQA=0;PQR=0;PRO=0;QA=323;QR=320;RO=11;RPL=7;RPP=9.04217;RPPR=7.94546;RPR=2;RUN=1;SAF=3;SAP=5.18177;SAR=6;SRF=3;SRP=7.94546;SRR=8;TYPE=snp	GT:DP:DPR:RO:QR:AO:QA:GL	0/1:20:20,9:11:320:9:323:-23.4083,0,-21.9743
chr14	49187821	.	T	C	440.019	.	AB=0.444444;ABP=4.21667;AC=1;AF=0.5;AN=2;AO=20;CIGAR=1X;DP=45;DPB=45;DPRA=0;EPP=3.44459;EPPR=3.79203;GTI=0;LEN=1;MEANALT=1;MQM=255;MQMR=255;NS=1;NUMALT=1;ODDS=101.318;PAIRED=0;PAIREDR=0;PAO=0;PQA=0;PQR=0;PRO=0;QA=701;QR=841;RO=25;RPL=8;RPP=4.74748;RPPR=3.09716;RPR=12;RUN=1;SAF=7;SAP=6.91895;SAR=13;SRF=16;SRP=7.26639;SRR=9;TYPE=snp	GT:DP:DPR:RO:QR:AO:QA:GL	0/1:45:45,20:25:841:20:701:-49.8942,0,-62.4801
chr14	49187873	.	G	A	424.71	.	AB=0.456522;ABP=3.76559;AC=1;AF=0.5;AN=2;AO=21;CIGAR=1X;DP=46;DPB=46;DPRA=0;EPP=5.59539;EPPR=3.79203;GTI=0;LEN=1;MEANALT=1;MQM=255;MQMR=255;NS=1;NUMALT=1;ODDS=97.7932;PAIRED=0;PAIREDR=0;PAO=0;PQA=0;PQR=0;PRO=0;QA=684;QR=885;RO=25;RPL=11;RPP=3.1137;RPPR=3.79203;RPR=10;RUN=1;SAF=10;SAP=3.1137;SAR=11;SRF=12;SRP=3.09716;SRR=13;TYPE=snp	GT:DP:DPR:RO:QR:AO:QA:GL	0/1:46:46,21:25:885:21:684:-48.0383,0,-66.1566
chr14	49188344	.	TG	T	65.444	.	AC=1;AF=0.5;AN=2;LEN=1;NS=1;TYPE=del;Split primitives	GT	0/1
chr14	49189706	.	G	T	106.015	.	AB=0.444444;ABP=3.49285;AC=1;AF=0.5;AN=2;AO=8;CIGAR=1X;DP=18;DPB=18;DPRA=0;EPP=4.09604;EPPR=3.87889;GTI=0;LEN=1;MEANALT=1;MQM=223.25;MQMR=255;NS=1;NUMALT=1;ODDS=24.4109;PAIRED=0;PAIREDR=0;PAO=0;PQA=0;PQR=0;PRO=0;QA=267;QR=370;RO=10;RPL=6;RPP=7.35324;RPPR=3.87889;RPR=2;RUN=1;SAF=5;SAP=4.09604;SAR=3;SRF=6;SRP=3.87889;SRR=4;TYPE=snp	GT:DP:DPR:RO:QR:AO:QA:GL	0/1:18:18,8:10:370:8:267:-15.6602,0,-28.2515
chr14	49190304	.	A	T	175.229	.	AB=0.45;ABP=3.44459;AC=1;AF=0.5;AN=2;AO=9;CIGAR=1X;DP=20;DPB=20;DPRA=0;EPP=5.18177;EPPR=3.20771;GTI=0;LEN=1;MEANALT=1;MQM=255;MQMR=255;NS=1;NUMALT=1;ODDS=40.348;PAIRED=0;PAIREDR=0;PAO=0;PQA=0;PQR=0;PRO=0;QA=313;QR=372;RO=11;RPL=3;RPP=5.18177;RPPR=4.78696;RPR=6;RUN=1;SAF=5;SAP=3.25157;SAR=4;SRF=8;SRP=7.94546;SRR=3;TYPE=snp	GT:DP:DPR:RO:QR:AO:QA:GL	0/1:20:20,9:11:372:9:313:-22.4972,0,-27.7976
chr14	49190701	.	T	C	282.628	.	AB=0.684211;ABP=8.61041;AC=1;AF=0.5;AN=2;AO=13;CIGAR=1X;DP=19;DPB=19;DPRA=0;EPP=3.17734;EPPR=4.45795;GTI=0;LEN=1;MEANALT=1;MQM=255;MQMR=255;NS=1;NUMALT=1;ODDS=18.6028;PAIRED=0;PAIREDR=0;PAO=0;PQA=0;PQR=0;PRO=0;QA=452;QR=207;RO=6;RPL=9;RPP=7.18621;RPPR=4.45795;RPR=4;RUN=1;SAF=2;SAP=16.5402;SAR=11;SRF=4;SRP=4.45795;SRR=2;TYPE=snp	GT:DP:DPR:RO:QR:AO:QA:GL	0/1:19:19,13:6:207:13:452:-35.3081,0,-13.2554
chr14	50765565	.	C	T	139.719	.	AB=0.533333;ABP=3.15506;AC=1;AF=0.5;AN=2;AO=8;CIGAR=1X;DP=15;DPB=15;DPRA=0;EPP=3.0103;EPPR=5.80219;GTI=0;LEN=1;MEANALT=1;MQM=255;MQMR=255;NS=1;NUMALT=1;ODDS=18.0599;PAIRED=0;PAIREDR=0;PAO=0;PQA=0;PQR=0;PRO=0;QA=271;QR=205;RO=7;RPL=0;RPP=20.3821;RPPR=18.2106;RPR=8;RUN=1;SAF=4;SAP=3.0103;SAR=4;SRF=5;SRP=5.80219;SRR=2;TYPE=snp	GT:DP:DPR:RO:QR:AO:QA:GL	0/1:15:15,8:7:205:8:271:-20.2133,0,-14.2274
chr14	50765624	.	G	A	368.07	.	AB=0.514286;ABP=3.07234;AC=1;AF=0.5;AN=2;AO=18;CIGAR=1X;DP=35;DPB=35;DPRA=0;EPP=10.7311;EPPR=6.20364;GTI=0;LEN=1;MEANALT=1;MQM=255;MQMR=255;NS=1;NUMALT=1;ODDS=84.7513;PAIRED=0;PAIREDR=0;PAO=0;PQA=0;PQR=0;PRO=0;QA=596;QR=624;RO=17;RPL=8;RPP=3.49285;RPPR=18.4661;RPR=10;RUN=1;SAF=13;SAP=10.7311;SAR=5;SRF=12;SRP=9.26925;SRR=5;TYPE=snp	GT:DP:DPR:RO:QR:AO:QA:GL	0/1:35:35,18:17:624:18:596:-43.4351,0,-45.991
chr14	50765745	.	A	G	833.69	.	AB=0.45122;ABP=4.70511;AC=1;AF=0.5;AN=2;AO=37;CIGAR=1X;DP=82;DPB=82;DPRA=0;EPP=4.47751;EPPR=17.6046;GTI=0;LEN=1;MEANALT=2;MQM=248.135;MQMR=249.093;NS=1;NUMALT=1;ODDS=191.964;PAIRED=0;PAIREDR=0;PAO=0;PQA=0;PQR=0;PRO=0;QA=1301;QR=1467;RO=43;RPL=12;RPP=12.9286;RPPR=3.46479;RPR=25;RUN=1;SAF=21;SAP=4.47751;SAR=16;SRF=22;SRP=3.0608;SRR=21;TYPE=snp	GT:DP:DPR:RO:QR:AO:QA:GL	0/1:82:82,37:43:1467:37:1301:-90.4436,0,-107.526
chr14	50765844	.	G	A	838.966	.	AB=0.551282;ABP=4.79202;AC=1;AF=0.5;AN=2;AO=43;CIGAR=1X;DP=78;DPB=78;DPRA=0;EPP=4.27278;EPPR=13.4954;GTI=0;LEN=1;MEANALT=1;MQM=255;MQMR=255;NS=1;NUMALT=1;ODDS=192.033;PAIRED=0;PAIREDR=0;PAO=0;PQA=0;PQR=0;PRO=0;QA=1259;QR=1265;RO=35;RPL=21;RPP=3.0608;RPPR=4.56135;RPR=22;RUN=1;SAF=24;SAP=4.27278;SAR=19;SRF=21;SRP=6.05036;SRR=14;TYPE=snp	GT:DP:DPR:RO:QR:AO:QA:GL	0/1:78:78,43:35:1265:43:1259:-90.1225,0,-90.7311
chr14	50765915	.	C	T	870.657	.	AB=0.557143;ABP=4.99565;AC=1;AF=0.5;AN=2;AO=39;CIGAR=1X;DP=70;DPB=70;DPRA=0;EPP=5.73856;EPPR=8.68415;GTI=0;LEN=1;MEANALT=1;MQM=255;MQMR=255;NS=1;NUMALT=1;ODDS=150.452;PAIRED=0;PAIREDR=0;PAO=0;PQA=0;PQR=0;PRO=0;QA=1271;QR=1036;RO=31;RPL=23;RPP=5.73856;RPPR=3.08035;RPR=16;RUN=1;SAF=17;SAP=4.40227;SAR=22;SRF=10;SRP=11.486;SRR=21;TYPE=snp	GT:DP:DPR:RO:QR:AO:QA:GL	0/1:70:70,39:31:1036:39:1271:-93.6438,0,-72.5021
chr14	50772515	.	G	A	662.933	.	AB=0.848485;ABP=37.8197;AC=1;AF=0.5;AN=2;AO=28;CIGAR=1X;DP=33;DPB=33;DPRA=0;EPP=3.0103;EPPR=3.44459;GTI=0;LEN=1;MEANALT=1;MQM=255;MQMR=255;NS=1;NUMALT=1;ODDS=6.69607;PAIRED=0;PAIREDR=0;PAO=0;PQA=0;PQR=0;PRO=0;QA=957;QR=175;RO=5;RPL=25;RPP=40.5458;RPPR=13.8677;RPR=3;RUN=1;SAF=15;SAP=3.32051;SAR=13;SRF=2;SRP=3.44459;SRR=3;TYPE=snp	GT:DP:DPR:RO:QR:AO:QA:GL	0/1:33:33,28:5:175:28:957:-76.5378,0,-6.16601
chr14	50772550	.	A	G	503.593	.	AB=0.65625;ABP=9.79615;AC=1;AF=0.5;AN=2;AO=21;CIGAR=1X;DP=32;DPB=32;DPRA=0;EPP=3.1137;EPPR=4.78696;GTI=0;LEN=1;MEANALT=1;MQM=255;MQMR=255;NS=1;NUMALT=1;ODDS=42.1767;PAIRED=0;PAIREDR=0;PAO=0;PQA=0;PQR=0;PRO=0;QA=733;QR=387;RO=11;RPL=14;RPP=8.07707;RPPR=19.0002;RPR=7;RUN=1;SAF=10;SAP=3.1137;SAR=11;SRF=5;SRP=3.20771;SRR=6;TYPE=snp	GT:DP:DPR:RO:QR:AO:QA:GL	0/1:32:32,21:11:387:21:733:-56.6861,0,-25.5489
chr14	50773350	.	G	A	367.191	.	AB=0.548387;ABP=3.64073;AC=1;AF=0.5;AN=2;AO=17;CIGAR=1X;DP=31;DPB=31;DPRA=0;EPP=6.20364;EPPR=3.63072;GTI=0;LEN=1;MEANALT=1;MQM=240.059;MQMR=255;NS=1;NUMALT=1;ODDS=72.9473;PAIRED=0;PAIREDR=0;PAO=0;PQA=0;PQR=0;PRO=0;QA=605;QR=518;RO=14;RPL=7;RPP=4.1599;RPPR=12.937;RPR=10;RUN=1;SAF=9;SAP=3.13803;SAR=8;SRF=7;SRP=3.0103;SRR=7;TYPE=snp	GT:DP:DPR:RO:QR:AO:QA:GL	0/1:31:31,17:14:518:17:605:-42.2128,0,-37.6581
chr14	50773403	.	C	T	338.666	.	AB=0.551724;ABP=3.68421;AC=1;AF=0.5;AN=2;AO=16;CIGAR=1X;DP=29;DPB=29;DPRA=0;EPP=3.0103;EPPR=4.51363;GTI=0;LEN=1;MEANALT=1;MQM=239.125;MQMR=255;NS=1;NUMALT=1;ODDS=47.6673;PAIRED=0;PAIREDR=0;PAO=0;PQA=0;PQR=0;PRO=0;QA=567;QR=417;RO=13;RPL=13;RPP=16.582;RPPR=31.2394;RPR=3;RUN=1;SAF=9;SAP=3.55317;SAR=7;SRF=5;SRP=4.51363;SRR=8;TYPE=snp	GT:DP:DPR:RO:QR:AO:QA:GL	0/1:29:29,16:13:417:16:567:-40.2981,0,-29.1209
chr14	50773422	.	A	G	342.467	.	AB=0.533333;ABP=3.29983;AC=1;AF=0.5;AN=2;AO=16;CIGAR=1X;DP=30;DPB=30;DPRA=0;EPP=5.18177;EPPR=3.63072;GTI=0;LEN=1;MEANALT=1;MQM=239.125;MQMR=255;NS=1;NUMALT=1;ODDS=63.5246;PAIRED=0;PAIREDR=0;PAO=0;PQA=0;PQR=0;PRO=0;QA=572;QR=498;RO=14;RPL=9;RPP=3.55317;RPPR=33.4109;RPR=7;RUN=1;SAF=9;SAP=3.55317;SAR=7;SRF=6;SRP=3.63072;SRR=8;TYPE=snp	GT:DP:DPR:RO:QR:AO:QA:GL	0/1:30:30,16:14:498:16:572:-39.5441,0,-36.1448
chr14	50773635	.	T	G	216.295	.	AB=0.37931;ABP=6.67934;AC=1;AF=0.5;AN=2;AO=11;CIGAR=1X;DP=29;DPB=29;DPRA=0;EPP=4.78696;EPPR=3.49285;GTI=0;LEN=1;MEANALT=1;MQM=255;MQMR=255;NS=1;NUMALT=1;ODDS=49.8037;PAIRED=0;PAIREDR=0;PAO=0;PQA=0;PQR=0;PRO=0;QA=392;QR=607;RO=18;RPL=5;RPP=3.20771;RPPR=7.35324;RPR=6;RUN=1;SAF=6;SAP=3.20771;SAR=5;SRF=12;SRP=7.35324;SRR=6;TYPE=snp	GT:DP:DPR:RO:QR:AO:QA:GL	0/1:29:29,11:18:607:11:392:-26.9065,0,-46.2374
chr14	50773652	.	G	A	230.68	.	AB=0.428571;ABP=4.25114;AC=1;AF=0.5;AN=2;AO=12;CIGAR=1X;DP=28;DPB=28;DPRA=0;EPP=5.9056;EPPR=3.0103;GTI=0;LEN=1;MEANALT=1;MQM=255;MQMR=255;NS=1;NUMALT=1;ODDS=53.116;PAIRED=0;PAIREDR=0;PAO=0;PQA=0;PQR=0;PRO=0;QA=405;QR=577;RO=16;RPL=7;RPP=3.73412;RPPR=5.18177;RPR=5;RUN=1;SAF=7;SAP=3.73412;SAR=5;SRF=10;SRP=5.18177;SRR=6;TYPE=snp	GT:DP:DPR:RO:QR:AO:QA:GL	0/1:28:28,12:16:577:12:405:-28.3587,0,-43.8618
chr14	50773676	.	C	T	162.858	.	AB=0.384615;ABP=6.01695;AC=1;AF=0.5;AN=2;AO=10;CIGAR=1X;DP=26;DPB=26;DPRA=0;EPP=3.0103;EPPR=3.55317;GTI=0;LEN=1;MEANALT=1;MQM=255;MQMR=255;NS=1;NUMALT=1;ODDS=37.4994;PAIRED=0;PAIREDR=0;PAO=0;PQA=0;PQR=0;PRO=0;QA=320;QR=537;RO=16;RPL=5;RPP=3.0103;RPPR=5.18177;RPR=5;RUN=1;SAF=6;SAP=3.87889;SAR=4;SRF=9;SRP=3.55317;SRR=7;TYPE=snp	GT:DP:DPR:RO:QR:AO:QA:GL	0/1:26:26,10:16:537:10:320:-21.2932,0,-40.8388
chr14	50773751	.	G	A	83.6626	.	AB=0.5;ABP=3.0103;AC=1;AF=0.5;AN=2;AO=6;CIGAR=1X;DP=12;DPB=12;DPRA=0;EPP=4.45795;EPPR=3.0103;GTI=0;LEN=1;MEANALT=1;MQM=255;MQMR=255;NS=1;NUMALT=1;ODDS=19.264;PAIRED=0;PAIREDR=0;PAO=0;PQA=0;PQR=0;PRO=0;QA=193;QR=202;RO=6;RPL=6;RPP=16.0391;RPPR=16.0391;RPR=0;RUN=1;SAF=4;SAP=4.45795;SAR=2;SRF=3;SRP=3.0103;SRR=3;TYPE=snp	GT:DP:DPR:RO:QR:AO:QA:GL	0/1:12:12,6:6:202:6:193:-14.0793,0,-14.9043
chr14	50774349	.	T	A	120.448	.	AB=0.416667;ABP=4.45795;AC=1;AF=0.5;AN=2;AO=10;CIGAR=1X;DP=24;DPB=24;DPRA=0;EPP=6.48466;EPPR=12.937;GTI=0;LEN=1;MEANALT=1;MQM=255;MQMR=255;NS=1;NUMALT=1;ODDS=27.7341;PAIRED=0;PAIREDR=0;PAO=0;PQA=0;PQR=0;PRO=0;QA=272;QR=435;RO=14;RPL=6;RPP=3.87889;RPPR=12.937;RPR=4;RUN=1;SAF=7;SAP=6.48466;SAR=3;SRF=4;SRP=8.59409;SRR=10;TYPE=snp	GT:DP:DPR:RO:QR:AO:QA:GL	0/1:24:24,10:14:435:10:272:-17.5273,0,-32.236
chr14	50774551	.	C	T	145.085	.	AB=0.583333;ABP=3.73412;AC=1;AF=0.5;AN=2;AO=7;CIGAR=1X;DP=12;DPB=12;DPRA=0;EPP=10.7656;EPPR=3.44459;GTI=0;LEN=1;MEANALT=1;MQM=255;MQMR=255;NS=1;NUMALT=1;ODDS=17.7726;PAIRED=0;PAIREDR=0;PAO=0;PQA=0;PQR=0;PRO=0;QA=254;QR=180;RO=5;RPL=4;RPP=3.32051;RPPR=13.8677;RPR=3;RUN=1;SAF=4;SAP=3.32051;SAR=3;SRF=2;SRP=3.44459;SRR=3;TYPE=snp	GT:DP:DPR:RO:QR:AO:QA:GL	0/1:12:12,7:5:180:7:254:-19.6105,0,-12.9476
chr14	50774569	.	C	G	75.765	.	AB=0.416667;ABP=3.73412;AC=1;AF=0.5;AN=2;AO=5;CIGAR=1X;DP=12;DPB=12;DPRA=0;EPP=13.8677;EPPR=5.80219;GTI=0;LEN=1;MEANALT=1;MQM=255;MQMR=255;NS=1;NUMALT=1;ODDS=17.4455;PAIRED=0;PAIREDR=0;PAO=0;PQA=0;PQR=0;PRO=0;QA=185;QR=259;RO=7;RPL=1;RPP=6.91895;RPPR=10.7656;RPR=4;RUN=1;SAF=4;SAP=6.91895;SAR=1;SRF=4;SRP=3.32051;SRR=3;TYPE=snp	GT:DP:DPR:RO:QR:AO:QA:GL	0/1:12:12,5:7:259:5:185:-13.4076,0,-20.0676
chr14	50774597	.	A	G	123.456	.	AB=0.4375;ABP=3.55317;AC=1;AF=0.5;AN=2;AO=7;CIGAR=1X;DP=16;DPB=16;DPRA=0;EPP=3.32051;EPPR=9.04217;GTI=0;LEN=1;MEANALT=1;MQM=255;MQMR=255;NS=1;NUMALT=1;ODDS=28.4269;PAIRED=0;PAIREDR=0;PAO=0;PQA=0;PQR=0;PRO=0;QA=244;QR=269;RO=9;RPL=1;RPP=10.7656;RPPR=9.04217;RPR=6;RUN=1;SAF=4;SAP=3.32051;SAR=3;SRF=5;SRP=3.25157;SRR=4;TYPE=snp	GT:DP:DPR:RO:QR:AO:QA:GL	0/1:16:16,7:9:269:7:244:-17.4921,0,-19.6924
chr14	50774611	.	T	C	148.505	.	AB=0.470588;ABP=3.13803;AC=1;AF=0.5;AN=2;AO=8;CIGAR=1X;DP=17;DPB=17;DPRA=0;EPP=7.35324;EPPR=9.04217;GTI=0;LEN=1;MEANALT=1;MQM=255;MQMR=255;NS=1;NUMALT=1;ODDS=34.1944;PAIRED=0;PAIREDR=0;PAO=0;PQA=0;PQR=0;PRO=0;QA=276;QR=309;RO=9;RPL=2;RPP=7.35324;RPPR=9.04217;RPR=6;RUN=1;SAF=4;SAP=3.0103;SAR=4;SRF=5;SRP=3.25157;SRR=4;TYPE=snp	GT:DP:DPR:RO:QR:AO:QA:GL	0/1:17:17,8:9:309:8:276:-20.0675,0,-23.0358
chr14	50774878	.	C	T	214.331	.	AB=0.55;ABP=3.44459;AC=1;AF=0.5;AN=2;AO=11;CIGAR=1X;DP=20;DPB=20;DPRA=0;EPP=7.94546;EPPR=5.18177;GTI=0;LEN=1;MEANALT=1;MQM=255;MQMR=255;NS=1;NUMALT=1;ODDS=40.1442;PAIRED=0;PAIREDR=0;PAO=0;PQA=0;PQR=0;PRO=0;QA=359;QR=318;RO=9;RPL=6;RPP=3.20771;RPPR=9.04217;RPR=5;RUN=1;SAF=5;SAP=3.20771;SAR=6;SRF=6;SRP=5.18177;SRR=3;TYPE=snp	GT:DP:DPR:RO:QR:AO:QA:GL	0/1:20:20,11:9:318:11:359:-26.6158,0,-22.9527
chr14	50774884	.	T	A	184.062	.	AB=0.55;ABP=3.44459;AC=1;AF=0.5;AN=2;AO=11;CIGAR=1X;DP=20;DPB=20;DPRA=0;EPP=4.78696;EPPR=5.18177;GTI=0;LEN=1;MEANALT=1;MQM=255;MQMR=255;NS=1;NUMALT=1;ODDS=38.0463;PAIRED=0;PAIREDR=0;PAO=0;PQA=0;PQR=0;PRO=0;QA=324;QR=308;RO=9;RPL=7;RPP=4.78696;RPPR=9.04217;RPR=4;RUN=1;SAF=5;SAP=3.20771;SAR=6;SRF=6;SRP=5.18177;SRR=3;TYPE=snp	GT:DP:DPR:RO:QR:AO:QA:GL	0/1:20:20,11:9:308:11:324:-23.4339,0,-22.0416
chr14	50775178	.	C	A	134.222	.	AB=0.428571;ABP=3.94093;AC=1;AF=0.5;AN=2;AO=9;CIGAR=1X;DP=21;DPB=21;DPRA=0;EPP=3.25157;EPPR=3.73412;GTI=0;LEN=1;MEANALT=1;MQM=255;MQMR=255;NS=1;NUMALT=1;ODDS=30.9057;PAIRED=0;PAIREDR=0;PAO=0;PQA=0;PQR=0;PRO=0;QA=270;QR=444;RO=12;RPL=4;RPP=3.25157;RPPR=5.9056;RPR=5;RUN=1;SAF=6;SAP=5.18177;SAR=3;SRF=11;SRP=21.1059;SRR=1;TYPE=snp	GT:DP:DPR:RO:QR:AO:QA:GL	0/1:21:21,9:12:444:9:270:-18.2784,0,-34.0084
chr14	50775193	.	G	A	144.117	.	AB=0.409091;ABP=4.58955;AC=1;AF=0.5;AN=2;AO=9;CIGAR=1X;DP=22;DPB=22;DPRA=0;EPP=9.04217;EPPR=3.17734;GTI=0;LEN=1;MEANALT=1;MQM=255;MQMR=255;NS=1;NUMALT=1;ODDS=33.1843;PAIRED=0;PAIREDR=0;PAO=0;PQA=0;PQR=0;PRO=0;QA=289;QR=481;RO=13;RPL=5;RPP=3.25157;RPPR=4.51363;RPR=4;RUN=1;SAF=5;SAP=3.25157;SAR=4;SRF=10;SRP=11.1951;SRR=3;TYPE=snp	GT:DP:DPR:RO:QR:AO:QA:GL	0/1:22:22,9:13:481:9:289:-19.7085,0,-37.0373
chr14	50776039	.	G	A	79.1935	.	AB=0.333333;ABP=7.35324;AC=1;AF=0.5;AN=2;AO=6;CIGAR=1X;DP=18;DPB=18;DPRA=0;EPP=8.80089;EPPR=5.9056;GTI=0;LEN=1;MEANALT=1;MQM=255;MQMR=233.833;NS=1;NUMALT=1;ODDS=18.235;PAIRED=0;PAIREDR=0;PAO=0;PQA=0;PQR=0;PRO=0;QA=222;QR=444;RO=12;RPL=6;RPP=16.0391;RPPR=3.0103;RPR=0;RUN=1;SAF=1;SAP=8.80089;SAR=5;SRF=6;SRP=3.0103;SRR=6;TYPE=snp	GT:DP:DPR:RO:QR:AO:QA:GL	0/1:18:18,6:12:444:6:222:-14.9315,0,-31.6414
chr14	50776161	.	A	C	58.6814	.	AB=0.357143;ABP=5.49198;AC=1;AF=0.5;AN=2;AO=5;CIGAR=1X;DP=14;DPB=14;DPRA=0;EPP=3.44459;EPPR=14.8328;GTI=0;LEN=1;MEANALT=1;MQM=255;MQMR=255;NS=1;NUMALT=1;ODDS=13.5119;PAIRED=0;PAIREDR=0;PAO=0;PQA=0;PQR=0;PRO=0;QA=161;QR=278;RO=9;RPL=1;RPP=6.91895;RPPR=3.25157;RPR=4;RUN=1;SAF=2;SAP=3.44459;SAR=3;SRF=4;SRP=3.25157;SRR=5;TYPE=snp	GT:DP:DPR:RO:QR:AO:QA:GL	0/1:14:14,5:9:278:5:161:-10.5976,0,-21.1145
chr14	50776223	.	A	G	131.963	.	AB=0.363636;ABP=6.56362;AC=1;AF=0.5;AN=2;AO=8;CIGAR=1X;DP=22;DPB=22;DPRA=0;EPP=4.09604;EPPR=5.49198;GTI=0;LEN=1;MEANALT=1;MQM=255;MQMR=255;NS=1;NUMALT=1;ODDS=30.3855;PAIRED=0;PAIREDR=0;PAO=0;PQA=0;PQR=0;PRO=0;QA=272;QR=410;RO=14;RPL=5;RPP=4.09604;RPPR=5.49198;RPR=3;RUN=1;SAF=4;SAP=3.0103;SAR=4;SRF=8;SRP=3.63072;SRR=6;TYPE=snp	GT:DP:DPR:RO:QR:AO:QA:GL	0/1:22:22,8:14:410:8:272:-18.1973,0,-30.5702
chr14	50776317	.	A	G	184.252	.	AB=0.37037;ABP=6.95112;AC=1;AF=0.5;AN=2;AO=10;CIGAR=1X;DP=27;DPB=27;DPRA=0;EPP=6.48466;EPPR=9.26925;GTI=0;LEN=1;MEANALT=1;MQM=255;MQMR=255;NS=1;NUMALT=1;ODDS=42.4256;PAIRED=0;PAIREDR=0;PAO=0;PQA=0;PQR=0;PRO=0;QA=355;QR=561;RO=17;RPL=4;RPP=3.87889;RPPR=4.1599;RPR=6;RUN=1;SAF=7;SAP=6.48466;SAR=3;SRF=11;SRP=6.20364;SRR=6;TYPE=snp	GT:DP:DPR:RO:QR:AO:QA:GL	0/1:27:27,10:17:561:10:355:-24.1772,0,-42.6922
chr14	50776326	.	GT	G	40.1226	.	AC=1;AF=0.5;AN=2;LEN=1;NS=1;TYPE=del;Split primitives	GT	0/1
chr14	50776369	.	T	C	268.285	.	AB=0.52;ABP=3.09716;AC=1;AF=0.5;AN=2;AO=13;CIGAR=1X;DP=25;DPB=25;DPRA=0;EPP=4.51363;EPPR=3.0103;GTI=0;LEN=1;MEANALT=1;MQM=255;MQMR=255;NS=1;NUMALT=1;ODDS=59.0607;PAIRED=0;PAIREDR=0;PAO=0;PQA=0;PQR=0;PRO=0;QA=436;QR=419;RO=12;RPL=5;RPP=4.51363;RPPR=3.73412;RPR=8;RUN=1;SAF=8;SAP=4.51363;SAR=5;SRF=7;SRP=3.73412;SRR=5;TYPE=snp	GT:DP:DPR:RO:QR:AO:QA:GL	0/1:25:25,13:12:419:13:436:-32.0496,0,-30.5334
chr14	50776421	.	A	C	315.927	.	AB=0.5;ABP=3.0103;AC=1;AF=0.5;AN=2;AO=14;CIGAR=1X;DP=28;DPB=28;DPRA=0;EPP=3.63072;EPPR=3.0103;GTI=0;LEN=1;MEANALT=1;MQM=255;MQMR=255;NS=1;NUMALT=1;ODDS=72.7448;PAIRED=0;PAIREDR=0;PAO=0;PQA=0;PQR=0;PRO=0;QA=498;QR=503;RO=14;RPL=5;RPP=5.49198;RPPR=3.0103;RPR=9;RUN=1;SAF=7;SAP=3.0103;SAR=7;SRF=6;SRP=3.63072;SRR=8;TYPE=snp	GT:DP:DPR:RO:QR:AO:QA:GL	0/1:28:28,14:14:503:14:498:-36.7469,0,-37.2004
chr14	50776787	.	T	A	141.201	.	AB=0.473684;ABP=3.12459;AC=1;AF=0.5;AN=2;AO=9;CIGAR=1X;DP=19;DPB=19;DPRA=0;EPP=3.25157;EPPR=3.87889;GTI=0;LEN=1;MEANALT=1;MQM=255;MQMR=255;NS=1;NUMALT=1;ODDS=32.5127;PAIRED=0;PAIREDR=0;PAO=0;PQA=0;PQR=0;PRO=0;QA=274;QR=331;RO=10;RPL=2;RPP=9.04217;RPPR=6.48466;RPR=7;RUN=1;SAF=4;SAP=3.25157;SAR=5;SRF=3;SRP=6.48466;SRR=7;TYPE=snp	GT:DP:DPR:RO:QR:AO:QA:GL	0/1:19:19,9:10:331:9:274:-19.2449,0,-24.4014
chr14	50776880	.	G	A	86.2653	.	AB=0.454545;ABP=3.20771;AC=1;AF=0.5;AN=2;AO=5;CIGAR=1X;DP=11;DPB=11;DPRA=0;EPP=3.44459;EPPR=8.80089;GTI=0;LEN=1;MEANALT=1;MQM=255;MQMR=255;NS=1;NUMALT=1;ODDS=19.8633;PAIRED=0;PAIREDR=0;PAO=0;PQA=0;PQR=0;PRO=0;QA=175;QR=222;RO=6;RPL=2;RPP=3.44459;RPPR=4.45795;RPR=3;RUN=1;SAF=3;SAP=3.44459;SAR=2;SRF=1;SRP=8.80089;SRR=5;TYPE=snp	GT:DP:DPR:RO:QR:AO:QA:GL	0/1:11:11,5:6:222:5:175:-12.7887,0,-17.0387
chr14	50777793	.	C	T	553.872	.	AC=1;AF=0.5;AN=2;LEN=1;NS=1;TYPE=snp;Split primitives	GT	0/1
chr14	50777795	.	C	T	553.872	.	AC=1;AF=0.5;AN=2;LEN=1;NS=1;TYPE=snp;Split primitives	GT	0/1
chr14	50807693	.	A	C	676.218	.	AB=0.717949;ABP=19.1015;AC=1;AF=0.5;AN=2;AO=28;CIGAR=1X;DP=39;DPB=39;DPRA=0;EPP=18.2106;EPPR=19.0002;GTI=0;LEN=1;MEANALT=1;MQM=255;MQMR=255;NS=1;NUMALT=1;ODDS=33.694;PAIRED=0;PAIREDR=0;PAO=0;PQA=0;PQR=0;PRO=0;QA=1026;QR=407;RO=11;RPL=24;RPP=34.0313;RPPR=12.6832;RPR=4;RUN=1;SAF=7;SAP=18.2106;SAR=21;SRF=1;SRP=19.0002;SRR=10;TYPE=snp	GT:DP:DPR:RO:QR:AO:QA:GL	0/1:39:39,28:11:407:28:1026:-80.9663,0,-25.2598
chr14	50807727	.	A	G	398.06	.	AC=1;AF=0.5;AN=2;LEN=1;NS=1;TYPE=snp;Split primitives	GT	0/1
chr14	50807728	.	C	A	398.06	.	AC=1;AF=0.5;AN=2;LEN=1;NS=1;TYPE=snp;Split primitives	GT	0/1
chr14	50810562	.	C	G	659.963	.	AB=0.617021;ABP=8.60069;AC=1;AF=0.5;AN=2;AO=29;CIGAR=1X;DP=47;DPB=47;DPRA=0;EPP=4.88226;EPPR=3.49285;GTI=0;LEN=1;MEANALT=1;MQM=255;MQMR=255;NS=1;NUMALT=1;ODDS=74.9031;PAIRED=0;PAIREDR=0;PAO=0;PQA=0;PQR=0;PRO=0;QA=1014;QR=631;RO=18;RPL=2;RPP=49.8093;RPPR=42.0968;RPR=27;RUN=1;SAF=15;SAP=3.08518;SAR=14;SRF=8;SRP=3.49285;SRR=10;TYPE=snp	GT:DP:DPR:RO:QR:AO:QA:GL	0/1:47:47,29:18:631:29:1014:-77.4612,0,-42.9921
chr14	50814992	.	AGTT	A	198.464	.	AC=1;AF=0.5;AN=2;LEN=3;NS=1;TYPE=del;Split primitives	GT	0/1
chr14	50815082	.	G	A	316.291	.	AB=0.483871;ABP=3.08035;AC=1;AF=0.5;AN=2;AO=15;CIGAR=1X;DP=31;DPB=31;DPRA=0;EPP=4.31318;EPPR=3.15506;GTI=0;LEN=1;MEANALT=2;MQM=255;MQMR=255;NS=1;NUMALT=1;ODDS=72.5873;PAIRED=0;PAIREDR=0;PAO=0;PQA=0;PQR=0;PRO=0;QA=535;QR=506;RO=15;RPL=8;RPP=3.15506;RPPR=4.31318;RPR=7;RUN=1;SAF=1;SAP=27.4756;SAR=14;SRF=6;SRP=4.31318;SRR=9;TYPE=snp	GT:DP:DPR:RO:QR:AO:QA:GL	0/1:31:31,15:15:506:15:535:-39.3316,0,-36.7035
chr14	50815115	.	A	G	359.031	.	AB=0.551724;ABP=3.68421;AC=1;AF=0.5;AN=2;AO=16;CIGAR=1X;DP=29;DPB=29;DPRA=0;EPP=7.89611;EPPR=7.18621;GTI=0;LEN=1;MEANALT=1;MQM=255;MQMR=255;NS=1;NUMALT=1;ODDS=60.3792;PAIRED=0;PAIREDR=0;PAO=0;PQA=0;PQR=0;PRO=0;QA=563;QR=452;RO=13;RPL=7;RPP=3.55317;RPPR=7.18621;RPR=9;RUN=1;SAF=4;SAP=11.6962;SAR=12;SRF=4;SRP=7.18621;SRR=9;TYPE=snp	GT:DP:DPR:RO:QR:AO:QA:GL	0/1:29:29,16:13:452:16:563:-42.292,0,-32.2978
chr14	50815184	.	A	G	272.668	.	AB=0.619048;ABP=5.59539;AC=1;AF=0.5;AN=2;AO=13;CIGAR=1X;DP=21;DPB=21;DPRA=0;EPP=4.51363;EPPR=3.0103;GTI=0;LEN=1;MEANALT=1;MQM=255;MQMR=255;NS=1;NUMALT=1;ODDS=25.4628;PAIRED=0;PAIREDR=0;PAO=0;PQA=0;PQR=0;PRO=0;QA=437;QR=242;RO=8;RPL=10;RPP=11.1951;RPPR=3.0103;RPR=3;RUN=1;SAF=8;SAP=4.51363;SAR=5;SRF=4;SRP=3.0103;SRR=4;TYPE=snp	GT:DP:DPR:RO:QR:AO:QA:GL	0/1:21:21,13:8:242:13:437:-33.3445,0,-15.7609
chr14	50816230	.	C	T	428.054	.	AB=0.689655;ABP=12.0706;AC=1;AF=0.5;AN=2;AO=20;CIGAR=1X;DP=29;DPB=29;DPRA=0;EPP=3.44459;EPPR=3.25157;GTI=0;LEN=1;MEANALT=1;MQM=255;MQMR=255;NS=1;NUMALT=1;ODDS=31.8238;PAIRED=0;PAIREDR=0;PAO=0;PQA=0;PQR=0;PRO=0;QA=648;QR=323;RO=9;RPL=15;RPP=13.8677;RPPR=14.8328;RPR=5;RUN=1;SAF=10;SAP=3.0103;SAR=10;SRF=6;SRP=5.18177;SRR=3;TYPE=snp	GT:DP:DPR:RO:QR:AO:QA:GL	0/1:29:29,20:9:323:20:648:-49.9141,0,-20.699
chr14	50816249	.	G	A	536.711	.	AB=0.605263;ABP=6.66752;AC=1;AF=0.5;AN=2;AO=23;CIGAR=1X;DP=38;DPB=38;DPRA=0;EPP=3.10471;EPPR=14.7363;GTI=0;LEN=1;MEANALT=1;MQM=255;MQMR=255;NS=1;NUMALT=1;ODDS=58.0825;PAIRED=0;PAIREDR=0;PAO=0;PQA=0;PQR=0;PRO=0;QA=783;QR=531;RO=15;RPL=12;RPP=3.10471;RPPR=35.5824;RPR=11;RUN=1;SAF=13;SAP=3.86001;SAR=10;SRF=12;SRP=14.7363;SRR=3;TYPE=snp	GT:DP:DPR:RO:QR:AO:QA:GL	0/1:38:38,23:15:531:23:783:-59.3713,0,-36.7049
chr14	50820856	.	G	A	714.148	.	AB=0.681818;ABP=15.6443;AC=1;AF=0.5;AN=2;AO=30;CIGAR=1X;DP=44;DPB=44;DPRA=0;EPP=7.64277;EPPR=12.937;GTI=0;LEN=1;MEANALT=1;MQM=238.067;MQMR=255;NS=1;NUMALT=1;ODDS=47.6131;PAIRED=0;PAIREDR=0;PAO=0;PQA=0;PQR=0;PRO=0;QA=1090;QR=503;RO=14;RPL=14;RPP=3.29983;RPPR=33.4109;RPR=16;RUN=1;SAF=13;SAP=4.16842;SAR=17;SRF=3;SRP=12.937;SRR=11;TYPE=snp	GT:DP:DPR:RO:QR:AO:QA:GL	0/1:44:44,30:14:503:30:1090:-78.714,0,-32.384
chr14	50824758	.	T	G	206.311	.	AB=0.75;ABP=9.52472;AC=1;AF=0.5;AN=2;AO=9;CIGAR=1X;DP=12;DPB=12;DPRA=0;EPP=3.25157;EPPR=9.52472;GTI=0;LEN=1;MEANALT=1;MQM=255;MQMR=255;NS=1;NUMALT=1;ODDS=0.694842;PAIRED=0;PAIREDR=0;PAO=0;PQA=0;PQR=0;PRO=0;QA=328;QR=106;RO=3;RPL=7;RPP=9.04217;RPPR=9.52472;RPR=2;RUN=1;SAF=6;SAP=5.18177;SAR=3;SRF=0;SRP=9.52472;SRR=3;TYPE=snp	GT:DP:DPR:RO:QR:AO:QA:GL	0/1:12:12,9:3:106:9:328:-26.2721,0,-6.28097
chr14	50824777	.	A	G	145.889	.	AC=1;AF=0.5;AN=2;LEN=1;NS=1;TYPE=snp;Split primitives	GT	0/1
chr14	50824780	.	A	C	145.889	.	AC=1;AF=0.5;AN=2;LEN=1;NS=1;TYPE=snp;Split primitives	GT	0/1
chr14	50824786	.	A	G	149.546	.	AB=0.538462;ABP=3.17734;AC=1;AF=0.5;AN=2;AO=7;CIGAR=1X;DP=13;DPB=13;DPRA=0;EPP=3.32051;EPPR=4.45795;GTI=0;LEN=1;MEANALT=1;MQM=255;MQMR=255;NS=1;NUMALT=1;ODDS=23.5625;PAIRED=0;PAIREDR=0;PAO=0;PQA=0;PQR=0;PRO=0;QA=259;QR=217;RO=6;RPL=5;RPP=5.80219;RPPR=16.0391;RPR=2;RUN=1;SAF=5;SAP=5.80219;SAR=2;SRF=2;SRP=4.45795;SRR=4;TYPE=snp	GT:DP:DPR:RO:QR:AO:QA:GL	0/1:13:13,7:6:217:7:259:-19.7666,0,-15.9783
chr14	50824820	.	T	C	96.0923	.	AB=0.466667;ABP=3.15506;AC=1;AF=0.5;AN=2;AO=7;CIGAR=1X;DP=15;DPB=15;DPRA=0;EPP=5.80219;EPPR=12.7819;GTI=0;LEN=1;MEANALT=1;MQM=255;MQMR=255;NS=1;NUMALT=1;ODDS=22.1261;PAIRED=0;PAIREDR=0;PAO=0;PQA=0;PQR=0;PRO=0;QA=205;QR=296;RO=8;RPL=4;RPP=3.32051;RPPR=4.09604;RPR=3;RUN=1;SAF=4;SAP=3.32051;SAR=3;SRF=4;SRP=3.0103;SRR=4;TYPE=snp	GT:DP:DPR:RO:QR:AO:QA:GL	0/1:15:15,7:8:296:7:205:-14.2274,0,-22.4946
chr14	50824890	.	A	G	190.93	.	AB=0.423077;ABP=4.34659;AC=1;AF=0.5;AN=2;AO=11;CIGAR=1X;DP=26;DPB=26;DPRA=0;EPP=4.78696;EPPR=10.1038;GTI=0;LEN=1;MEANALT=1;MQM=255;MQMR=255;NS=1;NUMALT=1;ODDS=43.9632;PAIRED=0;PAIREDR=0;PAO=0;PQA=0;PQR=0;PRO=0;QA=353;QR=540;RO=15;RPL=4;RPP=4.78696;RPPR=6.62942;RPR=7;RUN=1;SAF=5;SAP=3.20771;SAR=6;SRF=7;SRP=3.15506;SRR=8;TYPE=snp	GT:DP:DPR:RO:QR:AO:QA:GL	0/1:26:26,11:15:540:11:353:-24.2641,0,-41.1332
chr14	50827163	.	T	G	311.86	.	AB=0.583333;ABP=4.45795;AC=1;AF=0.5;AN=2;AO=14;CIGAR=1X;DP=24;DPB=24;DPRA=0;EPP=3.63072;EPPR=3.87889;GTI=0;LEN=1;MEANALT=1;MQM=255;MQMR=255;NS=1;NUMALT=1;ODDS=43.6883;PAIRED=0;PAIREDR=0;PAO=0;PQA=0;PQR=0;PRO=0;QA=484;QR=360;RO=10;RPL=5;RPP=5.49198;RPPR=16.9077;RPR=9;RUN=1;SAF=5;SAP=5.49198;SAR=9;SRF=3;SRP=6.48466;SRR=7;TYPE=snp	GT:DP:DPR:RO:QR:AO:QA:GL	0/1:24:24,14:10:360:14:484:-36.681,0,-25.5353
chr14	50828283	.	A	G	222.684	.	AB=0.818182;ABP=12.6832;AC=1;AF=0.5;AN=2;AO=9;CIGAR=1X;DP=11;DPB=11;DPRA=0;EPP=3.25157;EPPR=3.0103;GTI=0;LEN=1;MEANALT=1;MQM=255;MQMR=255;NS=1;NUMALT=1;ODDS=2.43249;PAIRED=0;PAIREDR=0;PAO=0;PQA=0;PQR=0;PRO=0;QA=328;QR=74;RO=2;RPL=4;RPP=3.25157;RPPR=3.0103;RPR=5;RUN=1;SAF=4;SAP=3.25157;SAR=5;SRF=0;SRP=7.35324;SRR=2;TYPE=snp	GT:DP:DPR:RO:QR:AO:QA:GL	0/1:11:11,9:2:74:9:328:-26.5731,0,-3.71867
chr14	50828292	.	T	A	149.74	.	AC=1;AF=0.5;AN=2;LEN=1;NS=1;TYPE=snp;Split primitives	GT	0/1
chr14	50828293	.	C	A	149.74	.	AC=1;AF=0.5;AN=2;LEN=1;NS=1;TYPE=snp;Split primitives	GT	0/1
chr14	50834277	.	C	G	59.5577	.	AB=0.363636;ABP=4.78696;AC=1;AF=0.5;AN=2;AO=4;CIGAR=1X;DP=11;DPB=11;DPRA=0;EPP=5.18177;EPPR=3.32051;GTI=0;LEN=1;MEANALT=1;MQM=255;MQMR=255;NS=1;NUMALT=1;ODDS=13.7137;PAIRED=0;PAIREDR=0;PAO=0;PQA=0;PQR=0;PRO=0;QA=148;QR=225;RO=7;RPL=3;RPP=5.18177;RPPR=3.32051;RPR=1;RUN=1;SAF=2;SAP=3.0103;SAR=2;SRF=3;SRP=3.32051;SRR=4;TYPE=snp	GT:DP:DPR:RO:QR:AO:QA:GL	0/1:11:11,4:7:225:4:148:-10.3787,0,-17.2601
chr14	50834286	.	A	C	55.298	.	AB=0.333333;ABP=5.9056;AC=1;AF=0.5;AN=2;AO=4;CIGAR=1X;DP=12;DPB=12;DPRA=0;EPP=5.18177;EPPR=4.09604;GTI=0;LEN=1;MEANALT=1;MQM=255;MQMR=255;NS=1;NUMALT=1;ODDS=12.7328;PAIRED=0;PAIREDR=0;PAO=0;PQA=0;PQR=0;PRO=0;QA=148;QR=247;RO=8;RPL=3;RPP=5.18177;RPPR=4.09604;RPR=1;RUN=1;SAF=2;SAP=3.0103;SAR=2;SRF=4;SRP=3.0103;SRR=4;TYPE=snp	GT:DP:DPR:RO:QR:AO:QA:GL	0/1:12:12,4:8:247:4:148:-10.0776,0,-18.9264
chr14	50836864	.	A	G	178.186	.	AB=0.409091;ABP=4.58955;AC=1;AF=0.5;AN=2;AO=9;CIGAR=1X;DP=22;DPB=22;DPRA=0;EPP=3.25157;EPPR=4.51363;GTI=0;LEN=1;MEANALT=1;MQM=255;MQMR=235.462;NS=1;NUMALT=1;ODDS=41.0288;PAIRED=0;PAIREDR=0;PAO=0;PQA=0;PQR=0;PRO=0;QA=333;QR=437;RO=13;RPL=1;RPP=14.8328;RPPR=23.2217;RPR=8;RUN=1;SAF=4;SAP=3.25157;SAR=5;SRF=9;SRP=7.18621;SRR=4;TYPE=snp	GT:DP:DPR:RO:QR:AO:QA:GL	0/1:22:22,9:13:437:9:333:-23.7173,0,-29.7758
chr14	50837148	.	G	A	205.072	.	AB=0.714286;ABP=8.59409;AC=1;AF=0.5;AN=2;AO=10;CIGAR=1X;DP=14;DPB=14;DPRA=0;EPP=6.48466;EPPR=11.6962;GTI=0;LEN=1;MEANALT=1;MQM=255;MQMR=255;NS=1;NUMALT=1;ODDS=6.10009;PAIRED=0;PAIREDR=0;PAO=0;PQA=0;PQR=0;PRO=0;QA=335;QR=148;RO=4;RPL=4;RPP=3.87889;RPPR=11.6962;RPR=6;RUN=1;SAF=3;SAP=6.48466;SAR=7;SRF=4;SRP=11.6962;SRR=0;TYPE=snp	GT:DP:DPR:RO:QR:AO:QA:GL	0/1:14:14,10:4:148:10:335:-26.2706,0,-9.47558
chr14	50837176	.	T	C	174.769	.	AB=0.642857;ABP=5.49198;AC=1;AF=0.5;AN=2;AO=9;CIGAR=1X;DP=14;DPB=14;DPRA=0;EPP=5.18177;EPPR=13.8677;GTI=0;LEN=1;MEANALT=1;MQM=255;MQMR=255;NS=1;NUMALT=1;ODDS=12.3814;PAIRED=0;PAIREDR=0;PAO=0;PQA=0;PQR=0;PRO=0;QA=298;QR=185;RO=5;RPL=2;RPP=9.04217;RPPR=13.8677;RPR=7;RUN=1;SAF=5;SAP=3.25157;SAR=4;SRF=5;SRP=13.8677;SRR=0;TYPE=snp	GT:DP:DPR:RO:QR:AO:QA:GL	0/1:14:14,9:5:185:9:298:-22.9367,0,-12.8056
chr14	50837421	.	G	A	211.812	.	AB=0.818182;ABP=12.6832;AC=1;AF=0.5;AN=2;AO=9;CIGAR=1X;DP=11;DPB=11;DPRA=0;EPP=3.25157;EPPR=3.0103;GTI=0;LEN=1;MEANALT=1;MQM=255;MQMR=255;NS=1;NUMALT=1;ODDS=2.43249;PAIRED=0;PAIREDR=0;PAO=0;PQA=0;PQR=0;PRO=0;QA=318;QR=74;RO=2;RPL=6;RPP=5.18177;RPPR=3.0103;RPR=3;RUN=1;SAF=5;SAP=3.25157;SAR=4;SRF=0;SRP=7.35324;SRR=2;TYPE=snp	GT:DP:DPR:RO:QR:AO:QA:GL	0/1:11:11,9:2:74:9:318:-25.662,0,-3.71867
chr14	50837696	.	C	G	197.631	.	AB=0.5625;ABP=3.55317;AC=1;AF=0.5;AN=2;AO=9;CIGAR=1X;DP=16;DPB=16;DPRA=0;EPP=5.18177;EPPR=5.80219;GTI=0;LEN=1;MEANALT=1;MQM=255;MQMR=255;NS=1;NUMALT=1;ODDS=27.5646;PAIRED=0;PAIREDR=0;PAO=0;PQA=0;PQR=0;PRO=0;QA=328;QR=254;RO=7;RPL=2;RPP=9.04217;RPPR=18.2106;RPR=7;RUN=1;SAF=4;SAP=3.25157;SAR=5;SRF=5;SRP=5.80219;SRR=2;TYPE=snp	GT:DP:DPR:RO:QR:AO:QA:GL	0/1:16:16,9:7:254:9:328:-25.068,0,-18.4064
chr14	50837703	.	C	T	179.408	.	AB=0.5625;ABP=3.55317;AC=1;AF=0.5;AN=2;AO=9;CIGAR=1X;DP=16;DPB=16;DPRA=0;EPP=5.18177;EPPR=5.80219;GTI=0;LEN=1;MEANALT=1;MQM=255;MQMR=255;NS=1;NUMALT=1;ODDS=28.6172;PAIRED=0;PAIREDR=0;PAO=0;PQA=0;PQR=0;PRO=0;QA=308;QR=259;RO=7;RPL=2;RPP=9.04217;RPPR=18.2106;RPR=7;RUN=1;SAF=4;SAP=3.25157;SAR=5;SRF=5;SRP=5.80219;SRR=2;TYPE=snp	GT:DP:DPR:RO:QR:AO:QA:GL	0/1:16:16,9:7:259:9:308:-23.2457,0,-18.8635
chr14	50839101	.	G	A	456.289	.	AB=0.791667;ABP=20.744;AC=1;AF=0.5;AN=2;AO=19;CIGAR=1X;DP=24;DPB=24;DPRA=0;EPP=4.03889;EPPR=3.44459;GTI=0;LEN=1;MEANALT=1;MQM=255;MQMR=255;NS=1;NUMALT=1;ODDS=2.33837;PAIRED=0;PAIREDR=0;PAO=0;PQA=0;PQR=0;PRO=0;QA=664;QR=156;RO=5;RPL=11;RPP=4.03889;RPPR=3.44459;RPR=8;RUN=1;SAF=12;SAP=5.8675;SAR=7;SRF=2;SRP=3.44459;SRR=3;TYPE=snp	GT:DP:DPR:RO:QR:AO:QA:GL	0/1:24:24,19:5:156:19:664:-52.8848,0,-7.12728
chr14	50855613	.	C	T	196.302	.	AB=0.692308;ABP=7.18621;AC=1;AF=0.5;AN=2;AO=9;CIGAR=1X;DP=13;DPB=13;DPRA=0;EPP=9.04217;EPPR=3.0103;GTI=0;LEN=1;MEANALT=1;MQM=255;MQMR=255;NS=1;NUMALT=1;ODDS=8.60354;PAIRED=0;PAIREDR=0;PAO=0;PQA=0;PQR=0;PRO=0;QA=318;QR=138;RO=4;RPL=5;RPP=3.25157;RPPR=11.6962;RPR=4;RUN=1;SAF=4;SAP=3.25157;SAR=5;SRF=2;SRP=3.0103;SRR=2;TYPE=snp	GT:DP:DPR:RO:QR:AO:QA:GL	0/1:13:13,9:4:138:9:318:-25.0599,0,-8.85161
chr14	50866809	.	T	C	125.495	.	AB=0.583333;ABP=3.73412;AC=1;AF=0.5;AN=2;AO=7;CIGAR=1X;DP=12;DPB=12;DPRA=0;EPP=3.32051;EPPR=6.91895;GTI=0;LEN=1;MEANALT=1;MQM=255;MQMR=255;NS=1;NUMALT=1;ODDS=15.3271;PAIRED=0;PAIREDR=0;PAO=0;PQA=0;PQR=0;PRO=0;QA=235;QR=175;RO=5;RPL=2;RPP=5.80219;RPPR=6.91895;RPR=5;RUN=1;SAF=1;SAP=10.7656;SAR=6;SRF=5;SRP=13.8677;SRR=0;TYPE=snp	GT:DP:DPR:RO:QR:AO:QA:GL	0/1:12:12,7:5:175:7:235:-17.8734,0,-12.4876
chr14	50868233	.	T	C	81.6653	.	AB=0.454545;ABP=3.20771;AC=1;AF=0.5;AN=2;AO=5;CIGAR=1X;DP=11;DPB=11;DPRA=0;EPP=3.44459;EPPR=8.80089;GTI=0;LEN=1;MEANALT=1;MQM=255;MQMR=255;NS=1;NUMALT=1;ODDS=15.7045;PAIRED=0;PAIREDR=0;PAO=0;PQA=0;PQR=0;PRO=0;QA=170;QR=163;RO=6;RPL=3;RPP=3.44459;RPPR=3.0103;RPR=2;RUN=1;SAF=2;SAP=3.44459;SAR=3;SRF=2;SRP=4.45795;SRR=4;TYPE=snp	GT:DP:DPR:RO:QR:AO:QA:GL	0/1:11:11,5:6:163:5:170:-12.3287,0,-11.6303
chr14	50915788	.	T	C	166.028	.	AB=0.357143;ABP=7.97367;AC=1;AF=0.5;AN=2;AO=10;CIGAR=1X;DP=28;DPB=28;DPRA=0;EPP=6.48466;EPPR=7.35324;GTI=0;LEN=1;MEANALT=1;MQM=255;MQMR=255;NS=1;NUMALT=1;ODDS=38.2294;PAIRED=0;PAIREDR=0;PAO=0;PQA=0;PQR=0;PRO=0;QA=365;QR=646;RO=18;RPL=3;RPP=6.48466;RPPR=26.6552;RPR=7;RUN=1;SAF=10;SAP=24.725;SAR=0;SRF=14;SRP=15.074;SRR=4;TYPE=snp	GT:DP:DPR:RO:QR:AO:QA:GL	0/1:28:28,10:18:646:10:365:-24.7862,0,-50.07
chr14	50915842	.	T	A	146.205	.	AB=0.317073;ABP=14.9269;AC=1;AF=0.5;AN=2;AO=13;CIGAR=1X;DP=41;DPB=41;DPRA=0;EPP=4.51363;EPPR=4.25114;GTI=0;LEN=1;MEANALT=1;MQM=255;MQMR=255;NS=1;NUMALT=1;ODDS=33.665;PAIRED=0;PAIREDR=0;PAO=0;PQA=0;PQR=0;PRO=0;QA=403;QR=992;RO=28;RPL=5;RPP=4.51363;RPPR=5.80219;RPR=8;RUN=1;SAF=13;SAP=31.2394;SAR=0;SRF=19;SRP=10.7656;SRR=9;TYPE=snp	GT:DP:DPR:RO:QR:AO:QA:GL	0/1:41:41,13:28:992:13:403:-24.2378,0,-77.2921
chr14	50916220	.	G	T	889.926	.	AB=0.645161;ABP=14.358;AC=1;AF=0.5;AN=2;AO=40;CIGAR=1X;DP=62;DPB=62;DPRA=0;EPP=3.22745;EPPR=12.8806;GTI=0;LEN=1;MEANALT=1;MQM=242.3;MQMR=220.364;NS=1;NUMALT=1;ODDS=55.5958;PAIRED=0;PAIREDR=0;PAO=0;PQA=0;PQR=0;PRO=0;QA=1342;QR=715;RO=22;RPL=19;RPP=3.22745;RPPR=42.4916;RPR=21;RUN=1;SAF=22;SAP=3.87889;SAR=18;SRF=7;SRP=9.32731;SRR=15;TYPE=snp	GT:DP:DPR:RO:QR:AO:QA:GL	0/1:62:62,40:22:715:40:1342:-95.9536,0,-36.6942
chr14	50917033	.	A	G	131.884	.	AB=0.466667;ABP=3.15506;AC=1;AF=0.5;AN=2;AO=7;CIGAR=1X;DP=15;DPB=15;DPRA=0;EPP=5.80219;EPPR=3.0103;GTI=0;LEN=1;MEANALT=1;MQM=255;MQMR=255;NS=1;NUMALT=1;ODDS=30.3674;PAIRED=0;PAIREDR=0;PAO=0;PQA=0;PQR=0;PRO=0;QA=249;QR=296;RO=8;RPL=5;RPP=5.80219;RPPR=3.0103;RPR=2;RUN=1;SAF=5;SAP=5.80219;SAR=2;SRF=4;SRP=3.0103;SRR=4;TYPE=snp	GT:DP:DPR:RO:QR:AO:QA:GL	0/1:15:15,7:8:296:7:249:-18.2503,0,-22.4946
chr14	50917283	.	G	A	741.083	.	AB=0.711538;ABP=23.2217;AC=1;AF=0.5;AN=2;AO=37;CIGAR=1X;DP=52;DPB=52;DPRA=0;EPP=5.88603;EPPR=4.31318;GTI=0;LEN=1;MEANALT=1;MQM=234.405;MQMR=255;NS=1;NUMALT=1;ODDS=58.8033;PAIRED=0;PAIREDR=0;PAO=0;PQA=0;PQR=0;PRO=0;QA=1199;QR=555;RO=15;RPL=24;RPP=10.1116;RPPR=20.5268;RPR=13;RUN=1;SAF=12;SAP=12.9286;SAR=25;SRF=9;SRP=4.31318;SRR=6;TYPE=snp	GT:DP:DPR:RO:QR:AO:QA:GL	0/1:52:52,37:15:555:37:1199:-83.7338,0,-34.6664
chr14	50919946	.	A	G	82.5856	.	AB=0.416667;ABP=3.73412;AC=1;AF=0.5;AN=2;AO=5;CIGAR=1X;DP=12;DPB=12;DPRA=0;EPP=3.44459;EPPR=3.32051;GTI=0;LEN=1;MEANALT=1;MQM=255;MQMR=255;NS=1;NUMALT=1;ODDS=19.016;PAIRED=0;PAIREDR=0;PAO=0;PQA=0;PQR=0;PRO=0;QA=175;QR=259;RO=7;RPL=2;RPP=3.44459;RPPR=18.2106;RPR=3;RUN=1;SAF=3;SAP=3.44459;SAR=2;SRF=3;SRP=3.32051;SRR=4;TYPE=snp	GT:DP:DPR:RO:QR:AO:QA:GL	0/1:12:12,5:7:259:5:175:-12.4876,0,-20.0676
chr14	50919967	.	C	T	184.031	.	AB=0.5;ABP=3.0103;AC=1;AF=0.5;AN=2;AO=10;CIGAR=1X;DP=20;DPB=20;DPRA=0;EPP=3.0103;EPPR=6.48466;GTI=0;LEN=1;MEANALT=1;MQM=255;MQMR=255;NS=1;NUMALT=1;ODDS=42.3747;PAIRED=0;PAIREDR=0;PAO=0;PQA=0;PQR=0;PRO=0;QA=335;QR=355;RO=10;RPL=1;RPP=16.9077;RPPR=24.725;RPR=9;RUN=1;SAF=6;SAP=3.87889;SAR=4;SRF=3;SRP=6.48466;SRR=7;TYPE=snp	GT:DP:DPR:RO:QR:AO:QA:GL	0/1:20:20,10:10:355:10:335:-24.4644,0,-26.2844
chr14	50919981	.	T	C	328.363	.	AB=0.5;ABP=3.0103;AC=1;AF=0.5;AN=2;AO=15;CIGAR=1X;DP=30;DPB=30;DPRA=0;EPP=3.15506;EPPR=3.0103;GTI=0;LEN=1;MEANALT=2;MQM=255;MQMR=255;NS=1;NUMALT=1;ODDS=56.0735;PAIRED=0;PAIREDR=0;PAO=0;PQA=0;PQR=0;PRO=0;QA=545;QR=459;RO=14;RPL=1;RPP=27.4756;RPPR=33.4109;RPR=14;RUN=1;SAF=9;SAP=4.31318;SAR=6;SRF=7;SRP=3.0103;SRR=7;TYPE=snp	GT:DP:DPR:RO:QR:AO:QA:GL	0/1:30:30,15:14:459:15:545:-40.5389,0,-32.7648
chr14	50924803	.	A	G	345.762	.	AB=0.351852;ABP=13.3047;AC=1;AF=0.5;AN=2;AO=19;CIGAR=1X;DP=54;DPB=54;DPRA=0;EPP=8.61041;EPPR=12.2071;GTI=0;LEN=1;MEANALT=2;MQM=255;MQMR=255;NS=1;NUMALT=1;ODDS=79.6147;PAIRED=0;PAIREDR=0;PAO=0;PQA=0;PQR=0;PRO=0;QA=669;QR=1193;RO=34;RPL=17;RPP=28.7251;RPPR=39.7976;RPR=2;RUN=1;SAF=6;SAP=8.61041;SAR=13;SRF=10;SRP=15.5282;SRR=24;TYPE=snp	GT:DP:DPR:RO:QR:AO:QA:GL	0/1:54:54,19:34:1193:19:669:-44.5139,0,-91.6786
chr14	50926631	.	T	A	2551.15	.	AB=0.529703;ABP=4.55828;AC=1;AF=0.5;AN=2;AO=107;CIGAR=1X;DP=202;DPB=202;DPRA=0;EPP=3.19295;EPPR=3.58174;GTI=0;LEN=1;MEANALT=1;MQM=252.626;MQMR=249.653;NS=1;NUMALT=1;ODDS=503.007;PAIRED=0;PAIREDR=0;PAO=0;PQA=0;PQR=0;PRO=0;QA=3604;QR=3229;RO=95;RPL=50;RPP=4.00471;RPPR=5.77607;RPR=57;RUN=1;SAF=52;SAP=3.19295;SAR=55;SRF=47;SRP=3.03316;SRR=48;TYPE=snp	GT:DP:DPR:RO:QR:AO:QA:GL	0/1:202:202,107:95:3229:107:3604:-261.996,0,-225.456
chr14	50927319	.	A	G	307.559	.	AB=0.416667;ABP=5.18177;AC=1;AF=0.5;AN=2;AO=15;CIGAR=1X;DP=36;DPB=36;DPRA=0;EPP=14.7363;EPPR=8.07707;GTI=0;LEN=1;MEANALT=1;MQM=255;MQMR=255;NS=1;NUMALT=1;ODDS=70.818;PAIRED=0;PAIREDR=0;PAO=0;PQA=0;PQR=0;PRO=0;QA=540;QR=767;RO=21;RPL=10;RPP=6.62942;RPPR=20.4855;RPR=5;RUN=1;SAF=11;SAP=10.1038;SAR=4;SRF=11;SRP=3.1137;SRR=10;TYPE=snp	GT:DP:DPR:RO:QR:AO:QA:GL	0/1:36:36,15:21:767:15:540:-38.1229,0,-58.5582
chr14	50927444	.	G	A	571.496	.	AB=0.402985;ABP=8.4876;AC=1;AF=0.5;AN=2;AO=27;CIGAR=1X;DP=67;DPB=67;DPRA=0;EPP=3.09072;EPPR=10.8276;GTI=0;LEN=1;MEANALT=1;MQM=255;MQMR=255;NS=1;NUMALT=1;ODDS=131.592;PAIRED=0;PAIREDR=0;PAO=0;PQA=0;PQR=0;PRO=0;QA=930;QR=1450;RO=40;RPL=15;RPP=3.73412;RPPR=3.22745;RPR=12;RUN=1;SAF=18;SAP=9.52472;SAR=9;SRF=23;SRP=4.96463;SRR=17;TYPE=snp	GT:DP:DPR:RO:QR:AO:QA:GL	0/1:67:67,27:40:1450:27:930:-63.8754,0,-110.693
chr14	50927458	.	G	A	555.837	.	AB=0.428571;ABP=5.80219;AC=1;AF=0.5;AN=2;AO=27;CIGAR=1X;DP=63;DPB=63;DPRA=0;EPP=6.95112;EPPR=4.56135;GTI=0;LEN=1;MEANALT=2;MQM=255;MQMR=255;NS=1;NUMALT=1;ODDS=127.986;PAIRED=0;PAIREDR=0;PAO=0;PQA=0;PQR=0;PRO=0;QA=897;QR=1275;RO=35;RPL=13;RPP=3.09072;RPPR=6.05036;RPR=14;RUN=1;SAF=17;SAP=6.95112;SAR=10;SRF=20;SRP=4.56135;SRR=15;TYPE=snp	GT:DP:DPR:RO:QR:AO:QA:GL	0/1:63:63,27:35:1275:27:897:-62.0297,0,-96.0806
chr14	50927561	.	C	T	581.434	.	AB=0.463768;ABP=3.79707;AC=1;AF=0.5;AN=2;AO=32;CIGAR=1X;DP=69;DPB=69;DPRA=0;EPP=9.79615;EPPR=3.28173;GTI=0;LEN=1;MEANALT=2;MQM=255;MQMR=255;NS=1;NUMALT=1;ODDS=133.88;PAIRED=0;PAIREDR=0;PAO=0;PQA=0;PQR=0;PRO=0;QA=1032;QR=1135;RO=32;RPL=11;RPP=9.79615;RPPR=4.09604;RPR=21;RUN=1;SAF=0;SAP=72.4974;SAR=32;SRF=1;SRP=64.083;SRR=31;TYPE=snp	GT:DP:DPR:RO:QR:AO:QA:GL	0/1:69:69,32:32:1135:32:1032:-73.8238,0,-83.1216
chr14	50927569	.	A	C	681.587	.	AB=0.5;ABP=3.0103;AC=1;AF=0.5;AN=2;AO=34;CIGAR=1X;DP=68;DPB=68;DPRA=0;EPP=9.39698;EPPR=7.09778;GTI=0;LEN=1;MEANALT=1;MQM=255;MQMR=255;NS=1;NUMALT=1;ODDS=149.193;PAIRED=0;PAIREDR=0;PAO=0;PQA=0;PQR=0;PRO=0;QA=1131;QR=1063;RO=34;RPL=12;RPP=9.39698;RPPR=3.0103;RPR=22;RUN=1;SAF=2;SAP=60.4905;SAR=32;SRF=4;SRP=46.1843;SRR=30;TYPE=snp	GT:DP:DPR:RO:QR:AO:QA:GL	0/1:68:68,34:34:1063:34:1131:-81.6526,0,-75.5126
chr14	50927766	.	C	G	2348.09	.	AB=0.572289;ABP=10.545;AC=1;AF=0.5;AN=2;AO=95;CIGAR=1X;DP=166;DPB=166;DPRA=0;EPP=5.77607;EPPR=3.7749;GTI=0;LEN=1;MEANALT=1;MQM=252.326;MQMR=255;NS=1;NUMALT=1;ODDS=395.329;PAIRED=0;PAIREDR=0;PAO=0;PQA=0;PQR=0;PRO=0;QA=3275;QR=2538;RO=71;RPL=49;RPP=3.21602;RPPR=3.04088;RPR=46;RUN=1;SAF=47;SAP=3.03316;SAR=48;SRF=36;SRP=3.04088;SRR=35;TYPE=snp	GT:DP:DPR:RO:QR:AO:QA:GL	0/1:166:166,95:71:2538:95:3275:-242.33,0,-178.806
chr14	50927933	.	A	G	2471.53	.	AB=0.517073;ABP=3.52933;AC=1;AF=0.5;AN=2;AO=106;CIGAR=1X;DP=205;DPB=205;DPRA=0;EPP=5.05886;EPPR=3.58174;GTI=0;LEN=1;MEANALT=3;MQM=255;MQMR=252.326;NS=1;NUMALT=1;ODDS=372.569;PAIRED=0;PAIREDR=0;PAO=0;PQA=0;PQR=0;PRO=0;QA=3495;QR=2574;RO=95;RPL=53;RPP=3.0103;RPPR=13.0905;RPR=53;RUN=1;SAF=57;SAP=4.32138;SAR=49;SRF=56;SRP=9.61615;SRR=39;TYPE=snp	GT:DP:DPR:RO:QR:AO:QA:GL	0/1:205:205,106:95:2574:106:3495:-254.202,0,-170.168
chr14	50928204	.	G	A	337.232	.	AB=0.535714;ABP=3.32051;AC=1;AF=0.5;AN=2;AO=15;CIGAR=1X;DP=28;DPB=28;DPRA=0;EPP=4.31318;EPPR=3.17734;GTI=0;LEN=1;MEANALT=1;MQM=255;MQMR=255;NS=1;NUMALT=1;ODDS=58.4934;PAIRED=0;PAIREDR=0;PAO=0;PQA=0;PQR=0;PRO=0;QA=521;QR=428;RO=13;RPL=7;RPP=3.15506;RPPR=4.51363;RPR=8;RUN=1;SAF=8;SAP=3.15506;SAR=7;SRF=7;SRP=3.17734;SRR=6;TYPE=snp	GT:DP:DPR:RO:QR:AO:QA:GL	0/1:28:28,15:13:428:15:521:-38.8085,0,-30.4204
chr14	50928444	.	C	A	93.7366	.	AC=1;AF=0.5;AN=2;LEN=1;NS=1;TYPE=snp;Split primitives	GT	0/1
chr14	50928445	.	A	G	93.7366	.	AC=1;AF=0.5;AN=2;LEN=1;NS=1;TYPE=snp;Split primitives	GT	0/1
chr14	50928644	.	A	G	418.293	.	AB=0.666667;ABP=10.2485;AC=1;AF=0.5;AN=2;AO=20;CIGAR=1X;DP=30;DPB=30;DPRA=0;EPP=3.44459;EPPR=3.87889;GTI=0;LEN=1;MEANALT=1;MQM=229.6;MQMR=255;NS=1;NUMALT=1;ODDS=35.25;PAIRED=0;PAIREDR=0;PAO=0;PQA=0;PQR=0;PRO=0;QA=696;QR=331;RO=10;RPL=8;RPP=4.74748;RPPR=3.0103;RPR=12;RUN=1;SAF=9;SAP=3.44459;SAR=11;SRF=7;SRP=6.48466;SRR=3;TYPE=snp	GT:DP:DPR:RO:QR:AO:QA:GL	0/1:30:30,20:10:331:20:696:-47.8935,0,-21.0901
chr14	50929445	.	A	G	261.898	.	AB=0.419355;ABP=4.76149;AC=1;AF=0.5;AN=2;AO=13;CIGAR=1X;DP=31;DPB=31;DPRA=0;EPP=7.18621;EPPR=3.0103;GTI=0;LEN=1;MEANALT=1;MQM=255;MQMR=255;NS=1;NUMALT=1;ODDS=60.3041;PAIRED=0;PAIREDR=0;PAO=0;PQA=0;PQR=0;PRO=0;QA=466;QR=622;RO=18;RPL=6;RPP=3.17734;RPPR=20.3821;RPR=7;RUN=1;SAF=11;SAP=16.5402;SAR=2;SRF=8;SRP=3.49285;SRR=10;TYPE=snp	GT:DP:DPR:RO:QR:AO:QA:GL	0/1:31:31,13:18:622:13:466:-32.9665,0,-46.9936
chr14	50930030	.	A	G	82.7798	.	AB=0.315789;ABP=8.61041;AC=1;AF=0.5;AN=2;AO=6;CIGAR=1X;DP=19;DPB=19;DPRA=0;EPP=4.45795;EPPR=7.18621;GTI=0;LEN=1;MEANALT=1;MQM=255;MQMR=255;NS=1;NUMALT=1;ODDS=19.0608;PAIRED=0;PAIREDR=0;PAO=0;PQA=0;PQR=0;PRO=0;QA=222;QR=423;RO=13;RPL=0;RPP=16.0391;RPPR=3.17734;RPR=6;RUN=1;SAF=4;SAP=4.45795;SAR=2;SRF=6;SRP=3.17734;SRR=7;TYPE=snp	GT:DP:DPR:RO:QR:AO:QA:GL	0/1:19:19,6:13:423:6:222:-14.6304,0,-32.6758
chr14	50930212	.	G	T	1278.6	.	AB=0.854839;ABP=70.8163;AC=1;AF=0.5;AN=2;AO=53;CIGAR=1X;DP=62;DPB=62;DPRA=0;EPP=4.03458;EPPR=12.7819;GTI=0;LEN=1;MEANALT=2;MQM=250.208;MQMR=255;NS=1;NUMALT=1;ODDS=12.7626;PAIRED=0;PAIREDR=0;PAO=0;PQA=0;PQR=0;PRO=0;QA=1813;QR=291;RO=8;RPL=43;RPP=47.6279;RPPR=4.09604;RPR=10;RUN=1;SAF=34;SAP=12.2288;SAR=19;SRF=4;SRP=3.0103;SRR=4;TYPE=snp	GT:DP:DPR:RO:QR:AO:QA:GL	0/1:62:62,53:8:291:53:1813:-141.818,0,-8.07939
chr14	50930449	.	T	C	41.6417	.	AB=0.266667;ABP=10.1038;AC=1;AF=0.5;AN=2;AO=4;CIGAR=1X;DP=15;DPB=15;DPRA=0;EPP=5.18177;EPPR=3.20771;GTI=0;LEN=1;MEANALT=1;MQM=255;MQMR=255;NS=1;NUMALT=1;ODDS=9.5883;PAIRED=0;PAIREDR=0;PAO=0;PQA=0;PQR=0;PRO=0;QA=148;QR=339;RO=11;RPL=2;RPP=3.0103;RPPR=7.94546;RPR=2;RUN=1;SAF=3;SAP=5.18177;SAR=1;SRF=7;SRP=4.78696;SRR=4;TYPE=snp	GT:DP:DPR:RO:QR:AO:QA:GL	0/1:15:15,4:11:339:4:148:-9.17455,0,-26.3027
chr14	50930469	.	A	G	37.3585	.	AB=0.363636;ABP=4.78696;AC=1;AF=0.5;AN=2;AO=4;CIGAR=1X;DP=11;DPB=11;DPRA=0;EPP=3.0103;EPPR=3.32051;GTI=0;LEN=1;MEANALT=1;MQM=255;MQMR=255;NS=1;NUMALT=1;ODDS=8.60192;PAIRED=0;PAIREDR=0;PAO=0;PQA=0;PQR=0;PRO=0;QA=124;QR=229;RO=7;RPL=1;RPP=5.18177;RPPR=3.32051;RPR=3;RUN=1;SAF=3;SAP=5.18177;SAR=1;SRF=5;SRP=5.80219;SRR=2;TYPE=snp	GT:DP:DPR:RO:QR:AO:QA:GL	0/1:11:11,4:7:229:4:124:-8.15867,0,-17.6258
chr14	50950897	.	G	C	3418.08	.	AB=0.623077;ABP=37.2193;AC=1;AF=0.5;AN=2;AO=162;CIGAR=1X;DP=260;DPB=260;DPRA=0;EPP=8.37196;EPPR=5.22609;GTI=0;LEN=1;MEANALT=1;MQM=211.099;MQMR=200.571;NS=1;NUMALT=1;ODDS=325.806;PAIRED=0;PAIREDR=0;PAO=0;PQA=0;PQR=0;PRO=0;QA=5747;QR=3522;RO=98;RPL=87;RPP=4.9405;RPPR=190.555;RPR=75;RUN=1;SAF=84;SAP=3.49285;SAR=78;SRF=51;SRP=3.36483;SRR=47;TYPE=snp	GT:DP:DPR:RO:QR:AO:QA:GL	0/1:260:260,162:98:3522:162:5747:-352.942,0,-175.008
chr14	50951009	.	G	A	2272.49	.	AB=0.491909;ABP=3.18599;AC=1;AF=0.5;AN=2;AO=152;CIGAR=1X;DP=309;DPB=309;DPRA=0;EPP=3.5246;EPPR=23.1103;GTI=0;LEN=1;MEANALT=2;MQM=188.158;MQMR=168.705;NS=1;NUMALT=1;ODDS=462.494;PAIRED=0;PAIREDR=0;PAO=0;PQA=0;PQR=0;PRO=0;QA=5209;QR=5373;RO=156;RPL=16;RPP=208.729;RPPR=183.911;RPR=136;RUN=1;SAF=87;SAP=9.92473;SAR=65;SRF=60;SRP=21.0502;SRR=96;TYPE=snp	GT:DP:DPR:RO:QR:AO:QA:GL	0/1:309:309,152:156:5373:152:5209:-258.246,0,-231.654
chr14	50951450	.	C	T	2395.25	.	AC=1;AF=0.5;AN=2;LEN=1;NS=1;TYPE=snp;Split primitives	GT	0/1
chr14	50951453	.	T	A	2395.25	.	AC=1;AF=0.5;AN=2;LEN=1;NS=1;TYPE=snp;Split primitives	GT	0/1
chr14	50951679	.	T	G	2025.77	.	AB=0.38961;ABP=27.4605;AC=1;AF=0.5;AN=2;AO=90;CIGAR=1X;DP=231;DPB=231;DPRA=0;EPP=3.10681;EPPR=6.47542;GTI=0;LEN=1;MEANALT=1;MQM=255;MQMR=253.199;NS=1;NUMALT=1;ODDS=466.451;PAIRED=0;PAIREDR=0;PAO=0;PQA=0;PQR=0;PRO=0;QA=3164;QR=4859;RO=141;RPL=26;RPP=37.8504;RPPR=5.61299;RPR=64;RUN=1;SAF=52;SAP=7.73928;SAR=38;SRF=90;SRP=26.4345;SRR=51;TYPE=snp	GT:DP:DPR:RO:QR:AO:QA:GL	0/1:231:231,90:141:4859:90:3164:-215.574,0,-364.874
chr14	50951930	.	C	A	938.709	.	AB=0.481481;ABP=3.332;AC=1;AF=0.5;AN=2;AO=52;CIGAR=1X;DP=108;DPB=108;DPRA=0;EPP=27.0635;EPPR=18.5208;GTI=0;LEN=1;MEANALT=1;MQM=230.577;MQMR=250.464;NS=1;NUMALT=1;ODDS=216.146;PAIRED=0;PAIREDR=0;PAO=0;PQA=0;PQR=0;PRO=0;QA=1807;QR=1973;RO=56;RPL=49;RPP=91.3725;RPPR=116.082;RPR=3;RUN=1;SAF=13;SAP=31.2394;SAR=39;SRF=17;SRP=21.778;SRR=39;TYPE=snp	GT:DP:DPR:RO:QR:AO:QA:GL	0/1:108:108,52:56:1973:52:1807:-115.584,0,-142.165
chr14	51091202	.	A	C	1746.16	.	AB=0.493902;ABP=3.06326;AC=1;AF=0.5;AN=2;AO=81;CIGAR=1X;DP=164;DPB=164;DPRA=0;EPP=43.7857;EPPR=49.7234;GTI=0;LEN=1;MEANALT=2;MQM=255;MQMR=255;NS=1;NUMALT=1;ODDS=347.268;PAIRED=0;PAIREDR=0;PAO=0;PQA=0;PQR=0;PRO=0;QA=2816;QR=2620;RO=82;RPL=7;RPP=123.353;RPPR=164.123;RPR=74;RUN=1;SAF=63;SAP=57.2971;SAR=18;SRF=62;SRP=49.7234;SRR=20;TYPE=snp	GT:DP:DPR:RO:QR:AO:QA:GL	0/1:164:164,81:82:2620:81:2816:-204.637,0,-186.969
chr14	51091216	.	G	GT	1749.67	.	AC=1;AF=0.5;AN=2;LEN=1;NS=1;TYPE=ins;Split primitives	GT	0/1
chr14	51091220	.	G	A	2435.7	.	AB=0.468254;ABP=5.21624;AC=1;AF=0.5;AN=2;AO=118;CIGAR=1X;DP=252;DPB=252;DPRA=0;EPP=88.1026;EPPR=101.602;GTI=0;LEN=1;MEANALT=1;MQM=250.695;MQMR=255;NS=1;NUMALT=1;ODDS=560.841;PAIRED=0;PAIREDR=0;PAO=0;PQA=0;PQR=0;PRO=0;QA=4187;QR=4864;RO=134;RPL=6;RPP=209.779;RPPR=276.875;RPR=112;RUN=1;SAF=97;SAP=109.302;SAR=21;SRF=106;SRP=101.602;SRR=28;TYPE=snp	GT:DP:DPR:RO:QR:AO:QA:GL	0/1:252:252,118:134:4864:118:4187:-295.74,0,-362.263
chr14	51104957	.	T	C	6277.13	.	AB=0.460405;ABP=10.4045;AC=1;AF=0.5;AN=2;AO=250;CIGAR=1X;DP=543;DPB=543;DPRA=0;EPP=36.3989;EPPR=28.8086;GTI=0;LEN=1;MEANALT=1;MQM=255;MQMR=253.266;NS=1;NUMALT=1;ODDS=1445.36;PAIRED=0;PAIREDR=0;PAO=0;PQA=0;PQR=0;PRO=0;QA=8921;QR=9351;RO=293;RPL=138;RPP=8.88196;RPPR=3.077;RPR=112;RUN=1;SAF=122;SAP=3.32299;SAR=128;SRF=149;SRP=3.19558;SRR=144;TYPE=snp	GT:DP:DPR:RO:QR:AO:QA:GL	0/1:543:543,250:293:9351:250:8921:-639.788,0,-672.868
chr14	51104988	.	G	T	5341.91	.	AB=0.440299;ABP=19.6042;AC=1;AF=0.5;AN=2;AO=236;CIGAR=1X;DP=536;DPB=536;DPRA=0;EPP=3.0471;EPPR=8.68508;GTI=0;LEN=1;MEANALT=1;MQM=255;MQMR=252.46;NS=1;NUMALT=1;ODDS=1230.02;PAIRED=0;PAIREDR=0;PAO=0;PQA=0;PQR=0;PRO=0;QA=7845;QR=10687;RO=300;RPL=99;RPP=16.2968;RPPR=13.4623;RPR=137;RUN=1;SAF=130;SAP=8.31016;SAR=106;SRF=167;SRP=11.3777;SRR=133;TYPE=snp	GT:DP:DPR:RO:QR:AO:QA:GL	0/1:536:536,236:300:10687:236:7845:-545.03,0,-793.266
chr14	51105078	.	C	T	7133.45	.	AB=0.450075;ABP=17.5375;AC=1;AF=0.5;AN=2;AO=302;CIGAR=1X;DP=671;DPB=671;DPRA=0;EPP=19.5768;EPPR=12.5031;GTI=0;LEN=1;MEANALT=2;MQM=254.159;MQMR=251.53;NS=1;NUMALT=1;ODDS=1642.54;PAIRED=0;PAIREDR=0;PAO=0;PQA=0;PQR=0;PRO=0;QA=10311;QR=12993;RO=366;RPL=151;RPP=3.0103;RPPR=4.52914;RPR=151;RUN=1;SAF=154;SAP=3.26915;SAR=148;SRF=182;SRP=3.03403;SRR=184;TYPE=snp	GT:DP:DPR:RO:QR:AO:QA:GL	0/1:671:671,302:366:12993:302:10311:-723.887,0,-952.767
chr14	51105273	.	G	A	4572.4	.	AB=0.487374;ABP=3.55865;AC=1;AF=0.5;AN=2;AO=193;CIGAR=1X;DP=396;DPB=396;DPRA=0;EPP=3.56161;EPPR=8.26526;GTI=0;LEN=1;MEANALT=2;MQM=253.684;MQMR=255;NS=1;NUMALT=1;ODDS=1052.83;PAIRED=0;PAIREDR=0;PAO=0;PQA=0;PQR=0;PRO=0;QA=6510;QR=7047;RO=200;RPL=89;RPP=5.54181;RPPR=4.57376;RPR=104;RUN=1;SAF=104;SAP=5.54181;SAR=89;SRF=97;SRP=3.40116;SRR=103;TYPE=snp	GT:DP:DPR:RO:QR:AO:QA:GL	0/1:396:396,193:200:7047:193:6510:-464.945,0,-516.082
chr14	51105421	.	A	G	2671.28	.	AB=0.392361;ABP=31.9934;AC=1;AF=0.5;AN=2;AO=113;CIGAR=1X;DP=288;DPB=288;DPRA=0;EPP=3.02952;EPPR=9.05049;GTI=0;LEN=1;MEANALT=2;MQM=250.504;MQMR=252.08;NS=1;NUMALT=1;ODDS=615.084;PAIRED=0;PAIREDR=0;PAO=0;PQA=0;PQR=0;PRO=0;QA=4106;QR=6192;RO=174;RPL=59;RPP=3.49071;RPPR=8.00219;RPR=54;RUN=1;SAF=62;SAP=5.3355;SAR=51;SRF=101;SRP=12.7944;SRR=73;TYPE=snp	GT:DP:DPR:RO:QR:AO:QA:GL	0/1:288:288,113:174:6192:113:4106:-276.939,0,-465.125
chr14	51105430	.	C	G	1778.59	.	AC=1;AF=0.5;AN=2;LEN=1;NS=1;TYPE=snp;Split primitives	GT	0/1
chr14	51105433	.	A	T	1778.59	.	AC=1;AF=0.5;AN=2;LEN=1;NS=1;TYPE=snp;Split primitives	GT	0/1
chr14	51105434	.	C	G	1778.59	.	AC=1;AF=0.5;AN=2;LEN=1;NS=1;TYPE=snp;Split primitives	GT	0/1
chr14	51105548	.	T	A	2487.48	.	AB=0.342784;ABP=86.3098;AC=1;AF=0.5;AN=2;AO=133;CIGAR=1X;DP=388;DPB=388;DPRA=0;EPP=11.6472;EPPR=3.0103;GTI=0;LEN=1;MEANALT=2;MQM=255;MQMR=254;NS=1;NUMALT=1;ODDS=572.764;PAIRED=0;PAIREDR=0;PAO=0;PQA=0;PQR=0;PRO=0;QA=4272;QR=8896;RO=254;RPL=82;RPP=18.7004;RPPR=7.14807;RPR=51;RUN=1;SAF=83;SAP=20.7903;SAR=50;SRF=151;SRP=22.7074;SRR=103;TYPE=snp	GT:DP:DPR:RO:QR:AO:QA:GL	0/1:388:388,133:254:8896:133:4272:-268.171,0,-681.119
chr14	51105698	.	G	A	450.672	.	AB=0.202335;ABP=200.8;AC=1;AF=0.5;AN=2;AO=52;CIGAR=1X;DP=257;DPB=257;DPRA=0;EPP=7.18621;EPPR=3.0211;GTI=0;LEN=1;MEANALT=2;MQM=250.115;MQMR=251.209;NS=1;NUMALT=1;ODDS=103.771;PAIRED=0;PAIREDR=0;PAO=0;PQA=0;PQR=0;PRO=0;QA=1826;QR=6497;RO=201;RPL=1;RPP=107.408;RPPR=3.10753;RPR=51;RUN=1;SAF=30;SAP=5.68288;SAR=22;SRF=89;SRP=8.72527;SRR=112;TYPE=snp	GT:DP:DPR:RO:QR:AO:QA:GL	0/1:257:257,52:201:6497:52:1826:-85.1499,0,-500.396
chr14	51105864	.	C	T	2424.56	.	AB=0.418919;ABP=19.9126;AC=1;AF=0.5;AN=2;AO=124;CIGAR=1X;DP=296;DPB=296;DPRA=0;EPP=3.64073;EPPR=3.12459;GTI=0;LEN=1;MEANALT=2;MQM=242.71;MQMR=255;NS=1;NUMALT=1;ODDS=558.275;PAIRED=0;PAIREDR=0;PAO=0;PQA=0;PQR=0;PRO=0;QA=3985;QR=5919;RO=171;RPL=63;RPP=3.08035;RPPR=7.59452;RPR=61;RUN=1;SAF=50;SAP=13.0971;SAR=74;SRF=69;SRP=16.8392;SRR=102;TYPE=snp	GT:DP:DPR:RO:QR:AO:QA:GL	0/1:296:296,124:171:5919:124:3985:-251.93,0,-444.121
chr14	51105984	.	C	T	887.37	.	AB=0.483516;ABP=3.22506;AC=1;AF=0.5;AN=2;AO=44;CIGAR=1X;DP=91;DPB=91;DPRA=0;EPP=6.16881;EPPR=3.0565;GTI=0;LEN=1;MEANALT=1;MQM=243.455;MQMR=255;NS=1;NUMALT=1;ODDS=204.324;PAIRED=0;PAIREDR=0;PAO=0;PQA=0;PQR=0;PRO=0;QA=1510;QR=1646;RO=47;RPL=42;RPP=81.9729;RPPR=31.8863;RPR=2;RUN=1;SAF=16;SAP=10.1169;SAR=28;SRF=20;SRP=5.27418;SRR=27;TYPE=snp	GT:DP:DPR:RO:QR:AO:QA:GL	0/1:91:91,44:47:1646:44:1510:-104.965,0,-121.096
chr14	51884993	.	C	G	523.58	.	AC=1;AF=0.5;AN=2;LEN=1;NS=1;TYPE=snp;Split primitives	GT	0/1
chr14	51884995	.	G	T	523.58	.	AC=1;AF=0.5;AN=2;LEN=1;NS=1;TYPE=snp;Split primitives	GT	0/1
chr14	51885357	.	C	T	291.474	.	AB=0.355556;ABP=11.1654;AC=1;AF=0.5;AN=2;AO=16;CIGAR=1X;DP=45;DPB=45;DPRA=0;EPP=5.18177;EPPR=6.67934;GTI=0;LEN=1;MEANALT=1;MQM=255;MQMR=246.241;NS=1;NUMALT=1;ODDS=67.1145;PAIRED=0;PAIREDR=0;PAO=0;PQA=0;PQR=0;PRO=0;QA=538;QR=1034;RO=29;RPL=8;RPP=3.0103;RPPR=6.67934;RPR=8;RUN=1;SAF=8;SAP=3.0103;SAR=8;SRF=15;SRP=3.08518;SRR=14;TYPE=snp	GT:DP:DPR:RO:QR:AO:QA:GL	0/1:45:45,16:29:1034:16:538:-35.2099,0,-76.6178
chr14	51885405	.	G	A	804.932	.	AB=0.673469;ABP=15.8176;AC=1;AF=0.5;AN=2;AO=33;CIGAR=1X;DP=49;DPB=49;DPRA=0;EPP=3.60252;EPPR=3.55317;GTI=0;LEN=1;MEANALT=1;MQM=247.303;MQMR=255;NS=1;NUMALT=1;ODDS=64.102;PAIRED=0;PAIREDR=0;PAO=0;PQA=0;PQR=0;PRO=0;QA=1162;QR=548;RO=16;RPL=19;RPP=4.65535;RPPR=7.89611;RPR=14;RUN=1;SAF=13;SAP=6.23461;SAR=20;SRF=6;SRP=5.18177;SRR=10;TYPE=snp	GT:DP:DPR:RO:QR:AO:QA:GL	0/1:49:49,33:16:548:33:1162:-87.8336,0,-34.912
chr14	51886247	.	C	T	194.456	.	AB=0.818182;ABP=12.6832;AC=1;AF=0.5;AN=2;AO=9;CIGAR=1X;DP=11;DPB=11;DPRA=0;EPP=3.25157;EPPR=3.0103;GTI=0;LEN=1;MEANALT=1;MQM=255;MQMR=255;NS=1;NUMALT=1;ODDS=3.52622;PAIRED=0;PAIREDR=0;PAO=0;PQA=0;PQR=0;PRO=0;QA=294;QR=69;RO=2;RPL=6;RPP=5.18177;RPPR=3.0103;RPR=3;RUN=1;SAF=4;SAP=3.25157;SAR=5;SRF=2;SRP=7.35324;SRR=0;TYPE=snp	GT:DP:DPR:RO:QR:AO:QA:GL	0/1:11:11,9:2:69:9:294:-23.4753,0,-3.24367
chr14	51886358	.	T	C	147.328	.	AC=1;AF=0.5;AN=2;LEN=1;NS=1;TYPE=snp;Split primitives	GT	0/1
chr14	51886359	.	T	G	147.328	.	AC=1;AF=0.5;AN=2;LEN=1;NS=1;TYPE=snp;Split primitives	GT	0/1
chr14	51886426	.	T	C	68.0529	.	AB=0.384615;ABP=4.51363;AC=1;AF=0.5;AN=2;AO=5;CIGAR=1X;DP=13;DPB=13;DPRA=0;EPP=6.91895;EPPR=4.09604;GTI=0;LEN=1;MEANALT=1;MQM=255;MQMR=255;NS=1;NUMALT=1;ODDS=15.6698;PAIRED=0;PAIREDR=0;PAO=0;PQA=0;PQR=0;PRO=0;QA=170;QR=256;RO=8;RPL=2;RPP=3.44459;RPPR=4.09604;RPR=3;RUN=1;SAF=1;SAP=6.91895;SAR=4;SRF=4;SRP=3.0103;SRR=4;TYPE=snp	GT:DP:DPR:RO:QR:AO:QA:GL	0/1:13:13,5:8:256:5:170:-11.7266,0,-19.4466
chr14	51886432	.	A	G	81.8529	.	AB=0.384615;ABP=4.51363;AC=1;AF=0.5;AN=2;AO=5;CIGAR=1X;DP=13;DPB=13;DPRA=0;EPP=6.91895;EPPR=4.09604;GTI=0;LEN=1;MEANALT=1;MQM=255;MQMR=255;NS=1;NUMALT=1;ODDS=18.8473;PAIRED=0;PAIREDR=0;PAO=0;PQA=0;PQR=0;PRO=0;QA=185;QR=291;RO=8;RPL=2;RPP=3.44459;RPPR=4.09604;RPR=3;RUN=1;SAF=1;SAP=6.91895;SAR=4;SRF=4;SRP=3.0103;SRR=4;TYPE=snp	GT:DP:DPR:RO:QR:AO:QA:GL	0/1:13:13,5:8:291:5:185:-13.1066,0,-22.6404
chr14	51886853	.	T	C	208.466	.	AB=0.733333;ABP=10.1038;AC=1;AF=0.5;AN=2;AO=11;CIGAR=1X;DP=15;DPB=15;DPRA=0;EPP=12.6832;EPPR=5.18177;GTI=0;LEN=1;MEANALT=1;MQM=255;MQMR=255;NS=1;NUMALT=1;ODDS=6.39346;PAIRED=0;PAIREDR=0;PAO=0;PQA=0;PQR=0;PRO=0;QA=368;QR=133;RO=4;RPL=2;RPP=12.6832;RPPR=3.0103;RPR=9;RUN=1;SAF=9;SAP=12.6832;SAR=2;SRF=3;SRP=5.18177;SRR=1;TYPE=snp	GT:DP:DPR:RO:QR:AO:QA:GL	0/1:15:15,11:4:133:11:368:-28.9391,0,-7.78705
chr14	51886886	.	T	G	251.643	.	AB=0.764706;ABP=13.3567;AC=1;AF=0.5;AN=2;AO=13;CIGAR=1X;DP=17;DPB=17;DPRA=0;EPP=11.1951;EPPR=3.0103;GTI=0;LEN=1;MEANALT=1;MQM=255;MQMR=255;NS=1;NUMALT=1;ODDS=7.37165;PAIRED=0;PAIREDR=0;PAO=0;PQA=0;PQR=0;PRO=0;QA=422;QR=148;RO=4;RPL=5;RPP=4.51363;RPPR=5.18177;RPR=8;RUN=1;SAF=11;SAP=16.5402;SAR=2;SRF=3;SRP=5.18177;SRR=1;TYPE=snp	GT:DP:DPR:RO:QR:AO:QA:GL	0/1:17:17,13:4:148:13:422:-33.1871,0,-8.57249
chr14	51888820	.	G	A	595.721	.	AB=0.794118;ABP=28.557;AC=1;AF=0.5;AN=2;AO=27;CIGAR=1X;DP=34;DPB=34;DPRA=0;EPP=6.95112;EPPR=5.80219;GTI=0;LEN=1;MEANALT=1;MQM=255;MQMR=255;NS=1;NUMALT=1;ODDS=10.6644;PAIRED=0;PAIREDR=0;PAO=0;PQA=0;PQR=0;PRO=0;QA=867;QR=259;RO=7;RPL=13;RPP=3.09072;RPPR=10.7656;RPR=14;RUN=1;SAF=16;SAP=5.02092;SAR=11;SRF=1;SRP=10.7656;SRR=6;TYPE=snp	GT:DP:DPR:RO:QR:AO:QA:GL	0/1:34:34,27:7:259:27:867:-68.1161,0,-13.445
chr14	51888829	.	T	C	617.95	.	AB=0.742857;ABP=20.9405;AC=1;AF=0.5;AN=2;AO=26;CIGAR=1X;DP=35;DPB=35;DPRA=0;EPP=8.35546;EPPR=9.04217;GTI=0;LEN=1;MEANALT=1;MQM=255;MQMR=255;NS=1;NUMALT=1;ODDS=14.8398;PAIRED=0;PAIREDR=0;PAO=0;PQA=0;PQR=0;PRO=0;QA=888;QR=289;RO=9;RPL=13;RPP=3.0103;RPPR=14.8328;RPR=13;RUN=1;SAF=16;SAP=6.01695;SAR=10;SRF=1;SRP=14.8328;SRR=8;TYPE=snp	GT:DP:DPR:RO:QR:AO:QA:GL	0/1:35:35,26:9:289:26:888:-69.7255,0,-15.7951
chr14	51889085	.	A	C	491.467	.	AB=0.52381;ABP=3.21711;AC=1;AF=0.5;AN=2;AO=22;CIGAR=1X;DP=42;DPB=42;DPRA=0;EPP=3.0103;EPPR=3.44459;GTI=0;LEN=1;MEANALT=1;MQM=255;MQMR=255;NS=1;NUMALT=1;ODDS=93.1779;PAIRED=0;PAIREDR=0;PAO=0;PQA=0;PQR=0;PRO=0;QA=745;QR=647;RO=20;RPL=8;RPP=6.56362;RPPR=4.74748;RPR=14;RUN=1;SAF=11;SAP=3.0103;SAR=11;SRF=11;SRP=3.44459;SRR=9;TYPE=snp	GT:DP:DPR:RO:QR:AO:QA:GL	0/1:42:42,22:20:647:22:745:-54.7454,0,-45.9102
chr14	51889143	.	G	A	662.974	.	AB=0.571429;ABP=5.18177;AC=1;AF=0.5;AN=2;AO=28;CIGAR=1X;DP=49;DPB=49;DPRA=0;EPP=4.25114;EPPR=8.07707;GTI=0;LEN=1;MEANALT=1;MQM=255;MQMR=255;NS=1;NUMALT=1;ODDS=108.603;PAIRED=0;PAIREDR=0;PAO=0;PQA=0;PQR=0;PRO=0;QA=962;QR=752;RO=21;RPL=12;RPP=4.25114;RPPR=3.94093;RPR=16;RUN=1;SAF=14;SAP=3.0103;SAR=14;SRF=9;SRP=3.94093;SRR=12;TYPE=snp	GT:DP:DPR:RO:QR:AO:QA:GL	0/1:49:49,28:21:752:28:962:-72.1731,0,-53.2876
chr14	51889477	.	T	C	574.434	.	AB=0.6;ABP=6.48466;AC=1;AF=0.5;AN=2;AO=24;CIGAR=1X;DP=40;DPB=40;DPRA=0;EPP=8.80089;EPPR=3.55317;GTI=0;LEN=1;MEANALT=1;MQM=255;MQMR=255;NS=1;NUMALT=1;ODDS=70.6447;PAIRED=0;PAIREDR=0;PAO=0;PQA=0;PQR=0;PRO=0;QA=840;QR=534;RO=16;RPL=10;RPP=4.45795;RPPR=3.55317;RPR=14;RUN=1;SAF=14;SAP=4.45795;SAR=10;SRF=10;SRP=5.18177;SRR=6;TYPE=snp	GT:DP:DPR:RO:QR:AO:QA:GL	0/1:40:40,24:16:534:24:840:-63.9088,0,-36.3526
chr14	51889924	.	T	C	1217.41	.	AB=0.680556;ABP=23.398;AC=1;AF=0.5;AN=2;AO=49;CIGAR=1X;DP=72;DPB=72;DPRA=0;EPP=8.37251;EPPR=3.86001;GTI=0;LEN=1;MEANALT=1;MQM=255;MQMR=243.957;NS=1;NUMALT=1;ODDS=85.7505;PAIRED=0;PAIREDR=0;PAO=0;PQA=0;PQR=0;PRO=0;QA=1778;QR=812;RO=23;RPL=4;RPP=77.5051;RPPR=37.093;RPR=45;RUN=1;SAF=26;SAP=3.40914;SAR=23;SRF=12;SRP=3.10471;SRR=11;TYPE=snp	GT:DP:DPR:RO:QR:AO:QA:GL	0/1:72:72,49:23:812:49:1778:-138.709,0,-48.5032
chr14	51891192	.	C	G	831.376	.	AB=0.686275;ABP=18.3809;AC=1;AF=0.5;AN=2;AO=35;CIGAR=1X;DP=51;DPB=51;DPRA=0;EPP=6.05036;EPPR=7.89611;GTI=0;LEN=1;MEANALT=1;MQM=247.743;MQMR=255;NS=1;NUMALT=1;ODDS=69.7414;PAIRED=0;PAIREDR=0;PAO=0;PQA=0;PQR=0;PRO=0;QA=1226;QR=587;RO=16;RPL=11;RPP=13.4954;RPPR=7.89611;RPR=24;RUN=1;SAF=22;SAP=8.03571;SAR=13;SRF=8;SRP=3.0103;SRR=8;TYPE=snp	GT:DP:DPR:RO:QR:AO:QA:GL	0/1:51:51,35:16:587:35:1226:-92.0874,0,-37.8443
chr14	51891414	.	A	G	694.841	.	AB=0.763158;ABP=25.8679;AC=1;AF=0.5;AN=2;AO=29;CIGAR=1X;DP=38;DPB=38;DPRA=0;EPP=19.8579;EPPR=5.18177;GTI=0;LEN=1;MEANALT=1;MQM=255;MQMR=226.778;NS=1;NUMALT=1;ODDS=14.3145;PAIRED=0;PAIREDR=0;PAO=0;PQA=0;PQR=0;PRO=0;QA=1024;QR=313;RO=9;RPL=21;RPP=15.6647;RPPR=5.18177;RPR=8;RUN=1;SAF=20;SAP=12.0706;SAR=9;SRF=3;SRP=5.18177;SRR=6;TYPE=snp	GT:DP:DPR:RO:QR:AO:QA:GL	0/1:38:38,29:9:313:29:1024:-81.074,0,-13.7986
chr14	51891459	.	C	A	806.493	.	AB=0.647059;ABP=12.5903;AC=1;AF=0.5;AN=2;AO=33;CIGAR=1X;DP=51;DPB=51;DPRA=0;EPP=4.65535;EPPR=10.7311;GTI=0;LEN=1;MEANALT=1;MQM=255;MQMR=240.889;NS=1;NUMALT=1;ODDS=76.2989;PAIRED=0;PAIREDR=0;PAO=0;PQA=0;PQR=0;PRO=0;QA=1142;QR=656;RO=18;RPL=13;RPP=6.23461;RPPR=10.7311;RPR=20;RUN=1;SAF=19;SAP=4.65535;SAR=14;SRF=8;SRP=3.49285;SRR=10;TYPE=snp	GT:DP:DPR:RO:QR:AO:QA:GL	0/1:51:51,33:18:656:33:1142:-87.7735,0,-40.7919
chr14	51891687	.	A	G	524.402	.	AB=0.676471;ABP=12.2071;AC=1;AF=0.5;AN=2;AO=23;CIGAR=1X;DP=34;DPB=34;DPRA=0;EPP=3.10471;EPPR=4.78696;GTI=0;LEN=1;MEANALT=1;MQM=243.957;MQMR=231.909;NS=1;NUMALT=1;ODDS=27.1221;PAIRED=0;PAIREDR=0;PAO=0;PQA=0;PQR=0;PRO=0;QA=812;QR=363;RO=11;RPL=17;RPP=14.4341;RPPR=12.6832;RPR=6;RUN=1;SAF=9;SAP=5.3706;SAR=14;SRF=2;SRP=12.6832;SRR=9;TYPE=snp	GT:DP:DPR:RO:QR:AO:QA:GL	0/1:34:34,23:11:363:23:812:-59.9424,0,-19.4922
chr14	51891722	.	C	A	300.157	.	AB=0.566667;ABP=4.16842;AC=1;AF=0.5;AN=2;AO=17;CIGAR=1X;DP=30;DPB=30;DPRA=0;EPP=3.13803;EPPR=4.51363;GTI=0;LEN=1;MEANALT=1;MQM=255;MQMR=235.462;NS=1;NUMALT=1;ODDS=56.7243;PAIRED=0;PAIREDR=0;PAO=0;PQA=0;PQR=0;PRO=0;QA=499;QR=476;RO=13;RPL=13;RPP=13.3567;RPPR=7.18621;RPR=4;RUN=1;SAF=8;SAP=3.13803;SAR=9;SRF=3;SRP=11.1951;SRR=10;TYPE=snp	GT:DP:DPR:RO:QR:AO:QA:GL	0/1:30:30,17:13:476:17:499:-36.1726,0,-30.9075
chr14	51905409	.	G	A	280.706	.	AB=0.571429;ABP=3.94093;AC=1;AF=0.5;AN=2;AO=12;CIGAR=1X;DP=21;DPB=21;DPRA=0;EPP=9.52472;EPPR=3.25157;GTI=0;LEN=1;MEANALT=1;MQM=255;MQMR=226.778;NS=1;NUMALT=1;ODDS=35.7213;PAIRED=0;PAIREDR=0;PAO=0;PQA=0;PQR=0;PRO=0;QA=439;QR=318;RO=9;RPL=6;RPP=3.0103;RPPR=9.04217;RPR=6;RUN=1;SAF=7;SAP=3.73412;SAR=5;SRF=5;SRP=3.25157;SRR=4;TYPE=snp	GT:DP:DPR:RO:QR:AO:QA:GL	0/1:21:21,12:9:318:12:439:-33.5542,0,-20.7377
chr14	51905471	.	T	C	228.643	.	AB=0.407407;ABP=5.02092;AC=1;AF=0.5;AN=2;AO=11;CIGAR=1X;DP=27;DPB=27;DPRA=0;EPP=3.20771;EPPR=7.89611;GTI=0;LEN=1;MEANALT=1;MQM=255;MQMR=239.125;NS=1;NUMALT=1;ODDS=52.647;PAIRED=0;PAIREDR=0;PAO=0;PQA=0;PQR=0;PRO=0;QA=397;QR=465;RO=16;RPL=7;RPP=4.78696;RPPR=3.55317;RPR=4;RUN=1;SAF=5;SAP=3.20771;SAR=6;SRF=6;SRP=5.18177;SRR=10;TYPE=snp	GT:DP:DPR:RO:QR:AO:QA:GL	0/1:27:27,11:16:465:11:397:-27.9631,0,-31.6564
chr14	51905484	.	C	T	183.356	.	AC=1;AF=0.5;AN=2;LEN=1;NS=1;TYPE=snp;Split primitives	GT	0/1
chr14	51905488	.	C	T	183.356	.	AC=1;AF=0.5;AN=2;LEN=1;NS=1;TYPE=snp;Split primitives	GT	0/1
chr14	51905595	.	A	G	474.766	.	AB=0.5;ABP=3.0103;AC=1;AF=0.5;AN=2;AO=21;CIGAR=1X;DP=42;DPB=42;DPRA=0;EPP=3.1137;EPPR=4.74748;GTI=0;LEN=1;MEANALT=2;MQM=255;MQMR=255;NS=1;NUMALT=1;ODDS=93.8276;PAIRED=0;PAIREDR=0;PAO=0;PQA=0;PQR=0;PRO=0;QA=728;QR=656;RO=20;RPL=7;RPP=8.07707;RPPR=4.74748;RPR=14;RUN=1;SAF=8;SAP=5.59539;SAR=13;SRF=6;SRP=9.95901;SRR=14;TYPE=snp	GT:DP:DPR:RO:QR:AO:QA:GL	0/1:42:42,21:20:656:21:728:-53.4323,0,-46.934
chr14	51905865	.	G	A	418.281	.	AB=0.525;ABP=3.22745;AC=1;AF=0.5;AN=2;AO=21;CIGAR=1X;DP=40;DPB=40;DPRA=0;EPP=5.59539;EPPR=4.03889;GTI=0;LEN=1;MEANALT=1;MQM=255;MQMR=255;NS=1;NUMALT=1;ODDS=79.5925;PAIRED=0;PAIREDR=0;PAO=0;PQA=0;PQR=0;PRO=0;QA=665;QR=576;RO=19;RPL=6;RPP=11.386;RPPR=3.12459;RPR=15;RUN=1;SAF=11;SAP=3.1137;SAR=10;SRF=7;SRP=5.8675;SRR=12;TYPE=snp	GT:DP:DPR:RO:QR:AO:QA:GL	0/1:40:40,21:19:576:21:665:-48.1255,0,-40.102
chr14	51906086	.	A	G	395.192	.	AB=0.431818;ABP=4.78696;AC=1;AF=0.5;AN=2;AO=19;CIGAR=1X;DP=44;DPB=44;DPRA=0;EPP=3.12459;EPPR=7.26639;GTI=0;LEN=1;MEANALT=1;MQM=241.632;MQMR=255;NS=1;NUMALT=1;ODDS=90.9964;PAIRED=0;PAIREDR=0;PAO=0;PQA=0;PQR=0;PRO=0;QA=683;QR=915;RO=25;RPL=10;RPP=3.12459;RPPR=3.09716;RPR=9;RUN=1;SAF=14;SAP=12.2676;SAR=5;SRF=16;SRP=7.26639;SRR=9;TYPE=snp	GT:DP:DPR:RO:QR:AO:QA:GL	0/1:44:44,19:25:915:19:683:-45.7778,0,-69.4707
chr14	51908079	.	A	G	456.057	.	AB=0.807692;ABP=24.391;AC=1;AF=0.5;AN=2;AO=21;CIGAR=1X;DP=26;DPB=26;DPRA=0;EPP=5.59539;EPPR=5.18177;GTI=0;LEN=1;MEANALT=2;MQM=230.81;MQMR=255;NS=1;NUMALT=1;ODDS=10.5128;PAIRED=0;PAIREDR=0;PAO=0;PQA=0;PQR=0;PRO=0;QA=762;QR=118;RO=4;RPL=21;RPP=48.6112;RPPR=5.18177;RPR=0;RUN=1;SAF=13;SAP=5.59539;SAR=8;SRF=4;SRP=11.6962;SRR=0;TYPE=snp	GT:DP:DPR:RO:QR:AO:QA:GL	0/1:26:26,21:4:118:21:762:-54.8115,0,-3.26625
chr14	51910711	.	C	T	357.123	.	AB=0.678571;ABP=10.7656;AC=1;AF=0.5;AN=2;AO=19;CIGAR=1X;DP=28;DPB=28;DPRA=0;EPP=8.61041;EPPR=9.04217;GTI=0;LEN=1;MEANALT=1;MQM=241.632;MQMR=255;NS=1;NUMALT=1;ODDS=26.2446;PAIRED=0;PAIREDR=0;PAO=0;PQA=0;PQR=0;PRO=0;QA=583;QR=289;RO=9;RPL=7;RPP=5.8675;RPPR=9.04217;RPR=12;RUN=1;SAF=11;SAP=4.03889;SAR=8;SRF=5;SRP=3.25157;SRR=4;TYPE=snp	GT:DP:DPR:RO:QR:AO:QA:GL	0/1:28:28,19:9:289:19:583:-42.4463,0,-17.9023
chr14	51985628	.	T	C	270.201	.	AB=0.705882;ABP=9.26925;AC=1;AF=0.5;AN=2;AO=12;CIGAR=1X;DP=17;DPB=17;DPRA=0;EPP=3.73412;EPPR=6.91895;GTI=0;LEN=1;MEANALT=1;MQM=255;MQMR=255;NS=1;NUMALT=1;ODDS=11.5107;PAIRED=0;PAIREDR=0;PAO=0;PQA=0;PQR=0;PRO=0;QA=432;QR=180;RO=5;RPL=2;RPP=14.5915;RPPR=13.8677;RPR=10;RUN=1;SAF=9;SAP=9.52472;SAR=3;SRF=4;SRP=6.91895;SRR=1;TYPE=snp	GT:DP:DPR:RO:QR:AO:QA:GL	0/1:17:17,12:5:180:12:432:-34.1225,0,-11.4425
chr14	51986179	.	T	A	318.755	.	AB=0.7;ABP=9.95901;AC=1;AF=0.5;AN=2;AO=14;CIGAR=1X;DP=20;DPB=20;DPRA=0;EPP=3.63072;EPPR=3.0103;GTI=0;LEN=1;MEANALT=1;MQM=255;MQMR=255;NS=1;NUMALT=1;ODDS=17.9999;PAIRED=0;PAIREDR=0;PAO=0;PQA=0;PQR=0;PRO=0;QA=492;QR=212;RO=6;RPL=5;RPP=5.49198;RPPR=8.80089;RPR=9;RUN=1;SAF=3;SAP=12.937;SAR=11;SRF=2;SRP=4.45795;SRR=4;TYPE=snp	GT:DP:DPR:RO:QR:AO:QA:GL	0/1:20:20,14:6:212:14:492:-38.6108,0,-13.4127
chr14	51986186	.	G	A	246.654	.	AB=0.65;ABP=6.91895;AC=1;AF=0.5;AN=2;AO=13;CIGAR=1X;DP=20;DPB=20;DPRA=0;EPP=4.51363;EPPR=3.0103;GTI=0;LEN=1;MEANALT=2;MQM=255;MQMR=255;NS=1;NUMALT=1;ODDS=20.8606;PAIRED=0;PAIREDR=0;PAO=0;PQA=0;PQR=0;PRO=0;QA=412;QR=222;RO=6;RPL=5;RPP=4.51363;RPPR=8.80089;RPR=8;RUN=1;SAF=2;SAP=16.5402;SAR=11;SRF=2;SRP=4.45795;SRR=4;TYPE=snp	GT:DP:DPR:RO:QR:AO:QA:GL	0/1:20:20,13:6:222:13:412:-31.5804,0,-14.509
chr14	51986399	.	A	G	159.64	.	AB=0.421053;ABP=4.03889;AC=1;AF=0.5;AN=2;AO=8;CIGAR=1X;DP=19;DPB=19;DPRA=0;EPP=7.35324;EPPR=3.20771;GTI=0;LEN=1;MEANALT=1;MQM=255;MQMR=255;NS=1;NUMALT=1;ODDS=36.7584;PAIRED=0;PAIREDR=0;PAO=0;PQA=0;PQR=0;PRO=0;QA=296;QR=301;RO=11;RPL=4;RPP=3.0103;RPPR=7.94546;RPR=4;RUN=1;SAF=6;SAP=7.35324;SAR=2;SRF=6;SRP=3.20771;SRR=5;TYPE=snp	GT:DP:DPR:RO:QR:AO:QA:GL	0/1:19:19,8:11:301:8:296:-21.2904,0,-21.6441
chr14	51987101	.	C	T	49.5854	.	AB=0.454545;ABP=3.20771;AC=1;AF=0.5;AN=2;AO=5;CIGAR=1X;DP=11;DPB=11;DPRA=0;EPP=13.8677;EPPR=16.0391;GTI=0;LEN=1;MEANALT=1;MQM=255;MQMR=255;NS=1;NUMALT=1;ODDS=11.4174;PAIRED=0;PAIREDR=0;PAO=0;PQA=0;PQR=0;PRO=0;QA=146;QR=217;RO=6;RPL=3;RPP=3.44459;RPPR=4.45795;RPR=2;RUN=1;SAF=2;SAP=3.44459;SAR=3;SRF=2;SRP=4.45795;SRR=4;TYPE=snp	GT:DP:DPR:RO:QR:AO:QA:GL	0/1:11:11,5:6:217:5:146:-10.1207,0,-16.5803
chr14	51987323	.	T	G	240.805	.	AB=0.6875;ABP=7.89611;AC=1;AF=0.5;AN=2;AO=11;CIGAR=1X;DP=16;DPB=16;DPRA=0;EPP=19.0002;EPPR=6.91895;GTI=0;LEN=1;MEANALT=1;MQM=255;MQMR=204.2;NS=1;NUMALT=1;ODDS=8.28422;PAIRED=0;PAIREDR=0;PAO=0;PQA=0;PQR=0;PRO=0;QA=392;QR=185;RO=5;RPL=6;RPP=3.20771;RPPR=3.44459;RPR=5;RUN=1;SAF=6;SAP=3.20771;SAR=5;SRF=4;SRP=6.91895;SRR=1;TYPE=snp	GT:DP:DPR:RO:QR:AO:QA:GL	0/1:16:16,11:5:185:11:392:-30.8199,0,-8.8915
chr14	51988948	.	C	T	1030.79	.	AB=0.514851;ABP=3.2038;AC=1;AF=0.5;AN=2;AO=52;CIGAR=1X;DP=101;DPB=101;DPRA=0;EPP=3.67845;EPPR=3.40914;GTI=0;LEN=1;MEANALT=1;MQM=255;MQMR=255;NS=1;NUMALT=1;ODDS=237.349;PAIRED=0;PAIREDR=0;PAO=0;PQA=0;PQR=0;PRO=0;QA=1549;QR=1778;RO=49;RPL=29;RPP=4.51363;RPPR=3.05462;RPR=23;RUN=1;SAF=25;SAP=3.17734;SAR=27;SRF=25;SRP=3.05462;SRR=24;TYPE=snp	GT:DP:DPR:RO:QR:AO:QA:GL	0/1:101:101,52:49:1778:52:1549:-109.304,0,-129.979
chr14	51989013	.	C	G	1122.19	.	AB=0.510638;ABP=3.1027;AC=1;AF=0.5;AN=2;AO=48;CIGAR=1X;DP=94;DPB=94;DPRA=0;EPP=7.5342;EPPR=3.19912;GTI=0;LEN=1;MEANALT=1;MQM=255;MQMR=249.478;NS=1;NUMALT=1;ODDS=249.238;PAIRED=0;PAIREDR=0;PAO=0;PQA=0;PQR=0;PRO=0;QA=1630;QR=1612;RO=46;RPL=24;RPP=3.0103;RPPR=4.70971;RPR=24;RUN=1;SAF=27;SAP=4.6389;SAR=21;SRF=24;SRP=3.19912;SRR=22;TYPE=snp	GT:DP:DPR:RO:QR:AO:QA:GL	0/1:94:94,48:46:1612:48:1630:-118.743,0,-114.337
chr14	51989025	.	G	A	946.354	.	AB=0.527473;ABP=3.60686;AC=1;AF=0.5;AN=2;AO=48;CIGAR=1X;DP=91;DPB=91;DPRA=0;EPP=5.9056;EPPR=3.06326;GTI=0;LEN=1;MEANALT=2;MQM=249.708;MQMR=248.805;NS=1;NUMALT=1;ODDS=217.906;PAIRED=0;PAIREDR=0;PAO=0;PQA=0;PQR=0;PRO=0;QA=1455;QR=1435;RO=41;RPL=22;RPP=3.73412;RPPR=3.06326;RPR=26;RUN=1;SAF=26;SAP=3.73412;SAR=22;SRF=22;SRP=3.48696;SRR=19;TYPE=snp	GT:DP:DPR:RO:QR:AO:QA:GL	0/1:91:91,48:41:1435:48:1455:-101.077,0,-101.48
chr14	51989418	.	T	C	1158.55	.	AB=0.449541;ABP=5.42083;AC=1;AF=0.5;AN=2;AO=49;CIGAR=1X;DP=109;DPB=109;DPRA=0;EPP=8.37251;EPPR=3.0471;GTI=0;LEN=1;MEANALT=2;MQM=255;MQMR=255;NS=1;NUMALT=1;ODDS=239.094;PAIRED=0;PAIREDR=0;PAO=0;PQA=0;PQR=0;PRO=0;QA=1729;QR=1592;RO=59;RPL=18;RPP=10.4997;RPPR=9.23028;RPR=31;RUN=1;SAF=26;SAP=3.40914;SAR=23;SRF=33;SRP=4.81373;SRR=26;TYPE=snp	GT:DP:DPR:RO:QR:AO:QA:GL	0/1:109:109,49:59:1592:49:1729:-123.317,0,-110.906
chr14	51989641	.	G	A	876.844	.	AC=1;AF=0.5;AN=2;LEN=1;NS=1;TYPE=snp;Split primitives	GT	0/1
chr14	51989643	.	T	A	876.844	.	AC=1;AF=0.5;AN=2;LEN=1;NS=1;TYPE=snp;Split primitives	GT	0/1
chr14	51990110	.	A	G	2000.11	.	AB=0.747664;ABP=60.0165;AC=1;AF=0.5;AN=2;AO=80;CIGAR=1X;DP=107;DPB=107;DPRA=0;EPP=18.6449;EPPR=6.95112;GTI=0;LEN=1;MEANALT=1;MQM=245.475;MQMR=245.593;NS=1;NUMALT=1;ODDS=82.8672;PAIRED=0;PAIREDR=0;PAO=0;PQA=0;PQR=0;PRO=0;QA=2818;QR=989;RO=27;RPL=42;RPP=3.44459;RPPR=53.2759;RPR=38;RUN=1;SAF=38;SAP=3.44459;SAR=42;SRF=16;SRP=5.02092;SRR=11;TYPE=snp	GT:DP:DPR:RO:QR:AO:QA:GL	0/1:107:107,80:27:989:80:2818:-213.83,0,-53.9127
chr14	51990412	.	G	A	163.652	.	AB=0.6;ABP=4.31318;AC=1;AF=0.5;AN=2;AO=9;CIGAR=1X;DP=15;DPB=15;DPRA=0;EPP=3.25157;EPPR=3.0103;GTI=0;LEN=1;MEANALT=1;MQM=255;MQMR=255;NS=1;NUMALT=1;ODDS=24.0884;PAIRED=0;PAIREDR=0;PAO=0;PQA=0;PQR=0;PRO=0;QA=284;QR=212;RO=6;RPL=6;RPP=5.18177;RPPR=3.0103;RPR=3;RUN=1;SAF=6;SAP=5.18177;SAR=3;SRF=4;SRP=4.45795;SRR=2;TYPE=snp	GT:DP:DPR:RO:QR:AO:QA:GL	0/1:15:15,9:6:212:9:284:-21.3601,0,-14.9179
chr14	51990534	.	C	T	113.754	.	AB=0.421053;ABP=4.03889;AC=1;AF=0.5;AN=2;AO=8;CIGAR=1X;DP=19;DPB=19;DPRA=0;EPP=7.35324;EPPR=3.20771;GTI=0;LEN=1;MEANALT=1;MQM=255;MQMR=255;NS=1;NUMALT=1;ODDS=26.1928;PAIRED=0;PAIREDR=0;PAO=0;PQA=0;PQR=0;PRO=0;QA=262;QR=344;RO=11;RPL=1;RPP=12.7819;RPPR=4.78696;RPR=7;RUN=1;SAF=7;SAP=12.7819;SAR=1;SRF=7;SRP=4.78696;SRR=4;TYPE=snp	GT:DP:DPR:RO:QR:AO:QA:GL	0/1:19:19,8:11:344:8:262:-18.1879,0,-25.5532
chr14	51990594	.	G	C	206.617	.	AB=0.434783;ABP=3.86001;AC=1;AF=0.5;AN=2;AO=10;CIGAR=1X;DP=23;DPB=23;DPRA=0;EPP=6.48466;EPPR=4.51363;GTI=0;LEN=1;MEANALT=1;MQM=255;MQMR=255;NS=1;NUMALT=1;ODDS=47.5754;PAIRED=0;PAIREDR=0;PAO=0;PQA=0;PQR=0;PRO=0;QA=370;QR=481;RO=13;RPL=7;RPP=6.48466;RPPR=3.17734;RPR=3;RUN=1;SAF=8;SAP=10.8276;SAR=2;SRF=9;SRP=7.18621;SRR=4;TYPE=snp	GT:DP:DPR:RO:QR:AO:QA:GL	0/1:23:23,10:13:481:10:370:-26.7463,0,-36.7363
chr14	51990956	.	G	A	2064.58	.	AB=0.676471;ABP=39.7976;AC=1;AF=0.5;AN=2;AO=92;CIGAR=1X;DP=136;DPB=136;DPRA=0;EPP=4.52089;EPPR=3.20771;GTI=0;LEN=1;MEANALT=1;MQM=246.717;MQMR=249.227;NS=1;NUMALT=1;ODDS=197.9;PAIRED=0;PAIREDR=0;PAO=0;PQA=0;PQR=0;PRO=0;QA=2944;QR=1603;RO=44;RPL=47;RPP=3.10471;RPPR=47.4268;RPR=45;RUN=1;SAF=53;SAP=7.63648;SAR=39;SRF=24;SRP=3.79993;SRR=20;TYPE=snp	GT:DP:DPR:RO:QR:AO:QA:GL	0/1:136:136,92:44:1603:92:2944:-217.216,0,-100.446
chr14	51992121	.	G	A	1638.76	.	AB=0.539007;ABP=4.87376;AC=1;AF=0.5;AN=2;AO=76;CIGAR=1X;DP=141;DPB=141;DPRA=0;EPP=4.83891;EPPR=3.55317;GTI=0;LEN=1;MEANALT=2;MQM=244.974;MQMR=243.094;NS=1;NUMALT=1;ODDS=322.775;PAIRED=0;PAIREDR=0;PAO=0;PQA=0;PQR=0;PRO=0;QA=2631;QR=2368;RO=64;RPL=5;RPP=127.47;RPPR=125.156;RPR=71;RUN=1;SAF=41;SAP=4.03889;SAR=35;SRF=32;SRP=3.0103;SRR=32;TYPE=snp	GT:DP:DPR:RO:QR:AO:QA:GL	0/1:141:141,76:64:2368:76:2631:-185.244,0,-161.594
chr14	51996358	.	C	T	964.784	.	AB=0.606742;ABP=11.8182;AC=1;AF=0.5;AN=2;AO=54;CIGAR=1X;DP=89;DPB=89;DPRA=0;EPP=5.5839;EPPR=3.56868;GTI=0;LEN=1;MEANALT=1;MQM=255;MQMR=255;NS=1;NUMALT=1;ODDS=168.367;PAIRED=0;PAIREDR=0;PAO=0;PQA=0;PQR=0;PRO=0;QA=1455;QR=1270;RO=35;RPL=20;RPP=10.8919;RPPR=70.5741;RPR=34;RUN=1;SAF=29;SAP=3.6537;SAR=25;SRF=18;SRP=3.07234;SRR=17;TYPE=snp	GT:DP:DPR:RO:QR:AO:QA:GL	0/1:89:89,54:35:1270:54:1455:-104.428,0,-87.8712
chr14	51997690	.	T	C	1724.61	.	AB=0.648148;ABP=23.5991;AC=1;AF=0.5;AN=2;AO=70;CIGAR=1X;DP=108;DPB=108;DPRA=0;EPP=4.12706;EPPR=4.47751;GTI=0;LEN=1;MEANALT=2;MQM=247.743;MQMR=241.27;NS=1;NUMALT=1;ODDS=126.205;PAIRED=0;PAIREDR=0;PAO=0;PQA=0;PQR=0;PRO=0;QA=2434;QR=1210;RO=37;RPL=37;RPP=3.50664;RPPR=66.922;RPR=33;RUN=1;SAF=35;SAP=3.0103;SAR=35;SRF=18;SRP=3.06899;SRR=19;TYPE=snp	GT:DP:DPR:RO:QR:AO:QA:GL	0/1:108:108,70:37:1210:70:2434:-181.025,0,-70.3826
chr14	51998112	.	A	G	89.4447	.	AB=0.454545;ABP=3.20771;AC=1;AF=0.5;AN=2;AO=5;CIGAR=1X;DP=11;DPB=11;DPRA=0;EPP=6.91895;EPPR=4.45795;GTI=0;LEN=1;MEANALT=1;MQM=255;MQMR=255;NS=1;NUMALT=1;ODDS=20.5954;PAIRED=0;PAIREDR=0;PAO=0;PQA=0;PQR=0;PRO=0;QA=185;QR=197;RO=6;RPL=2;RPP=3.44459;RPPR=3.0103;RPR=3;RUN=1;SAF=4;SAP=6.91895;SAR=1;SRF=3;SRP=3.0103;SRR=3;TYPE=snp	GT:DP:DPR:RO:QR:AO:QA:GL	0/1:11:11,5:6:197:5:185:-13.7087,0,-14.747
chr14	51999164	.	C	T	86.3754	.	AB=0.375;ABP=5.18177;AC=1;AF=0.5;AN=2;AO=6;CIGAR=1X;DP=16;DPB=16;DPRA=0;EPP=16.0391;EPPR=3.87889;GTI=0;LEN=1;MEANALT=1;MQM=255;MQMR=255;NS=1;NUMALT=1;ODDS=19.8887;PAIRED=0;PAIREDR=0;PAO=0;PQA=0;PQR=0;PRO=0;QA=212;QR=365;RO=10;RPL=4;RPP=4.45795;RPPR=10.8276;RPR=2;RUN=1;SAF=4;SAP=4.45795;SAR=2;SRF=6;SRP=3.87889;SRR=4;TYPE=snp	GT:DP:DPR:RO:QR:AO:QA:GL	0/1:16:16,6:10:365:6:212:-14.6169,0,-28.3985
chr14	51999659	.	C	T	80.5052	.	AB=0.636364;ABP=4.78696;AC=1;AF=0.5;AN=2;AO=7;CIGAR=1X;DP=11;DPB=11;DPRA=0;EPP=5.80219;EPPR=5.18177;GTI=0;LEN=1;MEANALT=1;MQM=255;MQMR=191.5;NS=1;NUMALT=1;ODDS=6.046;PAIRED=0;PAIREDR=0;PAO=0;PQA=0;PQR=0;PRO=0;QA=191;QR=148;RO=4;RPL=1;RPP=10.7656;RPPR=3.0103;RPR=6;RUN=1;SAF=6;SAP=10.7656;SAR=1;SRF=3;SRP=5.18177;SRR=1;TYPE=snp	GT:DP:DPR:RO:QR:AO:QA:GL	0/1:11:11,7:4:148:7:191:-14.1515,0,-7.04865
chr14	51999718	.	T	C	171.405	.	AB=0.666667;ABP=5.9056;AC=1;AF=0.5;AN=2;AO=8;CIGAR=1X;DP=12;DPB=12;DPRA=0;EPP=7.35324;EPPR=3.0103;GTI=0;LEN=1;MEANALT=1;MQM=255;MQMR=255;NS=1;NUMALT=1;ODDS=8.21903;PAIRED=0;PAIREDR=0;PAO=0;PQA=0;PQR=0;PRO=0;QA=291;QR=123;RO=4;RPL=6;RPP=7.35324;RPPR=3.0103;RPR=2;RUN=1;SAF=6;SAP=7.35324;SAR=2;SRF=2;SRP=3.0103;SRR=2;TYPE=snp	GT:DP:DPR:RO:QR:AO:QA:GL	0/1:12:12,8:4:123:8:291:-22.9414,0,-7.76514
chr14	51999724	.	C	T	157.716	.	AB=0.666667;ABP=5.9056;AC=1;AF=0.5;AN=2;AO=8;CIGAR=1X;DP=12;DPB=12;DPRA=0;EPP=7.35324;EPPR=5.18177;GTI=0;LEN=1;MEANALT=1;MQM=255;MQMR=255;NS=1;NUMALT=1;ODDS=12.7328;PAIRED=0;PAIREDR=0;PAO=0;PQA=0;PQR=0;PRO=0;QA=276;QR=148;RO=4;RPL=6;RPP=7.35324;RPPR=5.18177;RPR=2;RUN=1;SAF=6;SAP=7.35324;SAR=2;SRF=2;SRP=3.0103;SRR=2;TYPE=snp	GT:DP:DPR:RO:QR:AO:QA:GL	0/1:12:12,8:4:148:8:276:-21.5726,0,-10.0776
chr14	52002117	.	T	C	399.215	.	AB=0.73913;ABP=14.4341;AC=1;AF=0.5;AN=2;AO=17;CIGAR=1X;DP=23;DPB=23;DPRA=0;EPP=13.3567;EPPR=4.45795;GTI=0;LEN=1;MEANALT=1;MQM=255;MQMR=255;NS=1;NUMALT=1;ODDS=11.4165;PAIRED=0;PAIREDR=0;PAO=0;PQA=0;PQR=0;PRO=0;QA=599;QR=193;RO=6;RPL=6;RPP=6.20364;RPPR=4.45795;RPR=11;RUN=1;SAF=8;SAP=3.13803;SAR=9;SRF=4;SRP=4.45795;SRR=2;TYPE=snp	GT:DP:DPR:RO:QR:AO:QA:GL	0/1:23:23,17:6:193:17:599:-47.3387,0,-10.768
chr14	52002259	.	AC	A	100.352	.	AC=1;AF=0.5;AN=2;LEN=1;NS=1;TYPE=del;Split primitives	GT	0/1
chr14	52002499	.	C	CAG	492.068	.	AC=1;AF=0.5;AN=2;LEN=2;NS=1;TYPE=ins;Split primitives	GT	0/1
chr14	52002582	.	G	C	268.772	.	AB=0.306122;ABP=19.0083;AC=1;AF=0.5;AN=2;AO=15;CIGAR=1X;DP=49;DPB=49;DPRA=0;EPP=6.62942;EPPR=3.0761;GTI=0;LEN=1;MEANALT=2;MQM=255;MQMR=255;NS=1;NUMALT=1;ODDS=61.8871;PAIRED=0;PAIREDR=0;PAO=0;PQA=0;PQR=0;PRO=0;QA=540;QR=1186;RO=33;RPL=8;RPP=3.15506;RPPR=8.34028;RPR=7;RUN=1;SAF=4;SAP=10.1038;SAR=11;SRF=13;SRP=6.23461;SRR=20;TYPE=snp	GT:DP:DPR:RO:QR:AO:QA:GL	0/1:49:49,15:33:1186:15:540:-34.4131,0,-92.5617
chr14	52002610	.	G	A	313.828	.	AC=1;AF=0.5;AN=2;LEN=1;NS=1;TYPE=snp;Split primitives	GT	0/1
chr14	52002614	.	G	A	313.828	.	AC=1;AF=0.5;AN=2;LEN=1;NS=1;TYPE=snp;Split primitives	GT	0/1
chr14	52002626	.	A	C	291.618	.	AB=0.428571;ABP=4.56135;AC=1;AF=0.5;AN=2;AO=15;CIGAR=1X;DP=35;DPB=35;DPRA=0;EPP=3.15506;EPPR=4.74748;GTI=0;LEN=1;MEANALT=1;MQM=255;MQMR=255;NS=1;NUMALT=1;ODDS=67.1476;PAIRED=0;PAIREDR=0;PAO=0;PQA=0;PQR=0;PRO=0;QA=497;QR=706;RO=20;RPL=6;RPP=4.31318;RPPR=3.44459;RPR=9;RUN=1;SAF=9;SAP=4.31318;SAR=6;SRF=5;SRP=13.8677;SRR=15;TYPE=snp	GT:DP:DPR:RO:QR:AO:QA:GL	0/1:35:35,15:20:706:15:497:-34.5253,0,-53.357
chr14	52002634	.	T	A	292.336	.	AB=0.405405;ABP=5.88603;AC=1;AF=0.5;AN=2;AO=15;CIGAR=1X;DP=37;DPB=37;DPRA=0;EPP=4.31318;EPPR=4.58955;GTI=0;LEN=1;MEANALT=1;MQM=255;MQMR=255;NS=1;NUMALT=1;ODDS=67.3128;PAIRED=0;PAIREDR=0;PAO=0;PQA=0;PQR=0;PRO=0;QA=506;QR=755;RO=22;RPL=7;RPP=3.15506;RPPR=3.40511;RPR=8;RUN=1;SAF=9;SAP=4.31318;SAR=6;SRF=7;SRP=9.32731;SRR=15;TYPE=snp	GT:DP:DPR:RO:QR:AO:QA:GL	0/1:37:37,15:22:755:15:506:-34.7392,0,-57.1551
chr14	52002833	.	A	G	727.886	.	AB=0.568627;ABP=5.09662;AC=1;AF=0.5;AN=2;AO=29;CIGAR=1X;DP=51;DPB=51;DPRA=0;EPP=3.08518;EPPR=22.3561;GTI=0;LEN=1;MEANALT=1;MQM=255;MQMR=255;NS=1;NUMALT=1;ODDS=96.2587;PAIRED=0;PAIREDR=0;PAO=0;PQA=0;PQR=0;PRO=0;QA=1043;QR=746;RO=22;RPL=18;RPP=6.67934;RPPR=17.2236;RPR=11;RUN=1;SAF=16;SAP=3.68421;SAR=13;SRF=5;SRP=17.2236;SRR=17;TYPE=snp	GT:DP:DPR:RO:QR:AO:QA:GL	0/1:51:51,29:22:746:29:1043:-78.8771,0,-52.1266
chr14	52003005	.	A	G	258.809	.	AB=0.301887;ABP=21.0786;AC=1;AF=0.5;AN=2;AO=16;CIGAR=1X;DP=53;DPB=53;DPRA=0;EPP=3.55317;EPPR=9.04217;GTI=0;LEN=1;MEANALT=2;MQM=255;MQMR=247.944;NS=1;NUMALT=1;ODDS=59.5929;PAIRED=0;PAIREDR=0;PAO=0;PQA=0;PQR=0;PRO=0;QA=558;QR=1167;RO=36;RPL=2;RPP=22.5536;RPPR=3.9754;RPR=14;RUN=1;SAF=9;SAP=3.55317;SAR=7;SRF=13;SRP=9.04217;SRR=23;TYPE=snp	GT:DP:DPR:RO:QR:AO:QA:GL	0/1:53:53,16:36:1167:16:558:-34.7723,0,-86.3156
chr14	52003056	.	A	G	363.846	.	AB=0.392157;ABP=8.16222;AC=1;AF=0.5;AN=2;AO=20;CIGAR=1X;DP=51;DPB=51;DPRA=0;EPP=13.8677;EPPR=3.64073;GTI=0;LEN=1;MEANALT=1;MQM=255;MQMR=246.806;NS=1;NUMALT=1;ODDS=83.7786;PAIRED=0;PAIREDR=0;PAO=0;PQA=0;PQR=0;PRO=0;QA=651;QR=1088;RO=31;RPL=7;RPP=6.91895;RPPR=3.64073;RPR=13;RUN=1;SAF=10;SAP=3.0103;SAR=10;SRF=13;SRP=4.76149;SRR=18;TYPE=snp	GT:DP:DPR:RO:QR:AO:QA:GL	0/1:51:51,20:31:1088:20:651:-43.563,0,-79.6668
chr14	52003117	.	G	A	541.531	.	AB=0.466667;ABP=3.58936;AC=1;AF=0.5;AN=2;AO=28;CIGAR=1X;DP=60;DPB=60;DPRA=0;EPP=3.32051;EPPR=3.28173;GTI=0;LEN=1;MEANALT=1;MQM=255;MQMR=247.062;NS=1;NUMALT=1;ODDS=124.692;PAIRED=0;PAIREDR=0;PAO=0;PQA=0;PQR=0;PRO=0;QA=865;QR=1144;RO=32;RPL=16;RPP=4.25114;RPPR=7.35324;RPR=12;RUN=1;SAF=11;SAP=5.80219;SAR=17;SRF=15;SRP=3.28173;SRR=17;TYPE=snp	GT:DP:DPR:RO:QR:AO:QA:GL	0/1:60:60,28:32:1144:28:865:-60.0971,0,-82.0044
chr14	52003301	.	G	A	238.95	.	AB=0.325581;ABP=14.3727;AC=1;AF=0.5;AN=2;AO=14;CIGAR=1X;DP=43;DPB=43;DPRA=0;EPP=3.63072;EPPR=6.67934;GTI=0;LEN=1;MEANALT=1;MQM=255;MQMR=246.241;NS=1;NUMALT=1;ODDS=55.0202;PAIRED=0;PAIREDR=0;PAO=0;PQA=0;PQR=0;PRO=0;QA=479;QR=1043;RO=29;RPL=9;RPP=5.49198;RPPR=3.08518;RPR=5;RUN=1;SAF=9;SAP=5.49198;SAR=5;SRF=11;SRP=6.67934;SRR=18;TYPE=snp	GT:DP:DPR:RO:QR:AO:QA:GL	0/1:43:43,14:29:1043:14:479:-30.5079,0,-78.4846
chr14	52004468	.	T	G	193.189	.	AB=0.407407;ABP=5.02092;AC=1;AF=0.5;AN=2;AO=11;CIGAR=1X;DP=27;DPB=27;DPRA=0;EPP=4.78696;EPPR=7.89611;GTI=0;LEN=1;MEANALT=1;MQM=255;MQMR=255;NS=1;NUMALT=1;ODDS=44.4833;PAIRED=0;PAIREDR=0;PAO=0;PQA=0;PQR=0;PRO=0;QA=358;QR=467;RO=16;RPL=6;RPP=3.20771;RPPR=3.0103;RPR=5;RUN=1;SAF=5;SAP=3.20771;SAR=6;SRF=11;SRP=7.89611;SRR=5;TYPE=snp	GT:DP:DPR:RO:QR:AO:QA:GL	0/1:27:27,11:16:467:11:358:-24.4176,0,-34.1941
chr14	52004549	.	A	G	426.586	.	AB=0.514286;ABP=3.07234;AC=1;AF=0.5;AN=2;AO=18;CIGAR=1X;DP=35;DPB=35;DPRA=0;EPP=3.0103;EPPR=3.13803;GTI=0;LEN=1;MEANALT=1;MQM=255;MQMR=255;NS=1;NUMALT=1;ODDS=84.361;PAIRED=0;PAIREDR=0;PAO=0;PQA=0;PQR=0;PRO=0;QA=646;QR=580;RO=17;RPL=10;RPP=3.49285;RPPR=3.13803;RPR=8;RUN=1;SAF=7;SAP=4.9405;SAR=11;SRF=11;SRP=6.20364;SRR=6;TYPE=snp	GT:DP:DPR:RO:QR:AO:QA:GL	0/1:35:35,18:17:580:18:646:-47.9628,0,-42.0051
chr14	52004628	.	T	C	1819.51	.	AB=0.782609;ABP=66.8327;AC=1;AF=0.5;AN=2;AO=72;CIGAR=1X;DP=92;DPB=92;DPRA=0;EPP=12.7819;EPPR=3.12459;GTI=0;LEN=1;MEANALT=2;MQM=251.472;MQMR=255;NS=1;NUMALT=1;ODDS=40.8504;PAIRED=0;PAIREDR=0;PAO=0;PQA=0;PQR=0;PRO=0;QA=2576;QR=639;RO=19;RPL=55;RPP=46.5604;RPPR=4.03889;RPR=17;RUN=1;SAF=28;SAP=10.7311;SAR=44;SRF=11;SRP=4.03889;SRR=8;TYPE=snp	GT:DP:DPR:RO:QR:AO:QA:GL	0/1:92:92,72:19:639:72:2576:-201.426,0,-30.3123
chr14	52005103	.	G	A	546.954	.	AB=0.402597;ABP=9.35551;AC=1;AF=0.5;AN=2;AO=31;CIGAR=1X;DP=77;DPB=77;DPRA=0;EPP=8.68415;EPPR=7.73089;GTI=0;LEN=1;MEANALT=1;MQM=246.806;MQMR=249.478;NS=1;NUMALT=1;ODDS=125.941;PAIRED=0;PAIREDR=0;PAO=0;PQA=0;PQR=0;PRO=0;QA=980;QR=1617;RO=46;RPL=11;RPP=8.68415;RPPR=34.9215;RPR=20;RUN=1;SAF=17;SAP=3.64073;SAR=14;SRF=26;SRP=4.70971;SRR=20;TYPE=snp	GT:DP:DPR:RO:QR:AO:QA:GL	0/1:77:77,31:46:1617:31:980:-62.0852,0,-119.454
chr14	52005444	.	A	AC	1130.04	.	AC=1;AF=0.5;AN=2;LEN=1;NS=1;TYPE=ins;Split primitives	GT	0/1
chr14	52005501	.	T	C	1163.44	.	AB=0.526316;ABP=3.58174;AC=1;AF=0.5;AN=2;AO=50;CIGAR=1X;DP=95;DPB=95;DPRA=0;EPP=32.3686;EPPR=19.0002;GTI=0;LEN=1;MEANALT=2;MQM=255;MQMR=243.455;NS=1;NUMALT=1;ODDS=201.624;PAIRED=0;PAIREDR=0;PAO=0;PQA=0;PQR=0;PRO=0;QA=1830;QR=1564;RO=44;RPL=45;RPP=72.4974;RPPR=74.2741;RPR=5;RUN=1;SAF=11;SAP=37.059;SAR=39;SRF=10;SRP=31.4368;SRR=34;TYPE=snp	GT:DP:DPR:RO:QR:AO:QA:GL	0/1:95:95,50:44:1564:50:1830:-136.684,0,-106.236
chr14	52006504	.	T	C	1711.33	.	AB=0.518797;ABP=3.41847;AC=1;AF=0.5;AN=2;AO=69;CIGAR=1X;DP=133;DPB=133;DPRA=0;EPP=10.0912;EPPR=3.14602;GTI=0;LEN=1;MEANALT=1;MQM=251.319;MQMR=255;NS=1;NUMALT=1;ODDS=346.057;PAIRED=0;PAIREDR=0;PAO=0;PQA=0;PQR=0;PRO=0;QA=2479;QR=2199;RO=64;RPL=42;RPP=10.0912;RPPR=19.4321;RPR=27;RUN=1;SAF=24;SAP=16.8888;SAR=45;SRF=34;SRP=3.55317;SRR=30;TYPE=snp	GT:DP:DPR:RO:QR:AO:QA:GL	0/1:133:133,69:64:2199:69:2479:-180.187,0,-158.217
chr14	52006516	.	G	A	1425.88	.	AB=0.495935;ABP=3.02795;AC=1;AF=0.5;AN=2;AO=61;CIGAR=1X;DP=123;DPB=123;DPRA=0;EPP=7.31765;EPPR=3.15039;GTI=0;LEN=1;MEANALT=1;MQM=255;MQMR=255;NS=1;NUMALT=1;ODDS=328.32;PAIRED=0;PAIREDR=0;PAO=0;PQA=0;PQR=0;PRO=0;QA=2078;QR=2215;RO=62;RPL=34;RPP=4.7546;RPPR=19.9618;RPR=27;RUN=1;SAF=22;SAP=13.2981;SAR=39;SRF=32;SRP=3.15039;SRR=30;TYPE=snp	GT:DP:DPR:RO:QR:AO:QA:GL	0/1:123:123,61:62:2215:61:2078:-150.334,0,-162.681
chr14	52006705	.	G	A	558.377	.	AB=0.428571;ABP=6.1124;AC=1;AF=0.5;AN=2;AO=30;CIGAR=1X;DP=70;DPB=70;DPRA=0;EPP=5.61607;EPPR=10.8276;GTI=0;LEN=1;MEANALT=1;MQM=255;MQMR=255;NS=1;NUMALT=1;ODDS=128.571;PAIRED=0;PAIREDR=0;PAO=0;PQA=0;PQR=0;PRO=0;QA=929;QR=1431;RO=40;RPL=11;RPP=7.64277;RPPR=4.96463;RPR=19;RUN=1;SAF=19;SAP=7.64277;SAR=11;SRF=27;SRP=13.6505;SRR=13;TYPE=snp	GT:DP:DPR:RO:QR:AO:QA:GL	0/1:70:70,30:40:1431:30:929:-62.8476,0,-108.076
chr14	52006756	.	G	A	672.909	.	AB=0.440476;ABP=5.59539;AC=1;AF=0.5;AN=2;AO=37;CIGAR=1X;DP=84;DPB=84;DPRA=0;EPP=3.5385;EPPR=6.75262;GTI=0;LEN=1;MEANALT=1;MQM=255;MQMR=255;NS=1;NUMALT=1;ODDS=154.943;PAIRED=0;PAIREDR=0;PAO=0;PQA=0;PQR=0;PRO=0;QA=1097;QR=1660;RO=47;RPL=21;RPP=4.47751;RPPR=4.16534;RPR=16;RUN=1;SAF=22;SAP=5.88603;SAR=15;SRF=22;SRP=3.42611;SRR=25;TYPE=snp	GT:DP:DPR:RO:QR:AO:QA:GL	0/1:84:84,37:47:1660:37:1097:-73.74,0,-124.467
chr14	52008262	.	G	A	1298.87	.	AB=0.740741;ABP=43.7857;AC=1;AF=0.5;AN=2;AO=60;CIGAR=1X;DP=81;DPB=81;DPRA=0;EPP=4.31318;EPPR=4.03889;GTI=0;LEN=1;MEANALT=3;MQM=250.767;MQMR=255;NS=1;NUMALT=1;ODDS=42.4136;PAIRED=0;PAIREDR=0;PAO=0;PQA=0;PQR=0;PRO=0;QA=1882;QR=610;RO=19;RPL=41;RPP=20.5268;RPPR=28.7251;RPR=19;RUN=1;SAF=30;SAP=3.0103;SAR=30;SRF=10;SRP=3.12459;SRR=9;TYPE=snp	GT:DP:DPR:RO:QR:AO:QA:GL	0/1:81:81,60:19:610:60:1882:-142.579,0,-31.3367
chr14	52008745	.	G	A	642.614	.	AB=0.391892;ABP=10.5224;AC=1;AF=0.5;AN=2;AO=29;CIGAR=1X;DP=74;DPB=74;DPRA=0;EPP=9.07545;EPPR=3.44459;GTI=0;LEN=1;MEANALT=1;MQM=255;MQMR=249.356;NS=1;NUMALT=1;ODDS=147.967;PAIRED=0;PAIREDR=0;PAO=0;PQA=0;PQR=0;PRO=0;QA=1038;QR=1606;RO=45;RPL=14;RPP=3.08518;RPPR=4.21667;RPR=15;RUN=1;SAF=11;SAP=6.67934;SAR=18;SRF=22;SRP=3.05855;SRR=23;TYPE=snp	GT:DP:DPR:RO:QR:AO:QA:GL	0/1:74:74,29:45:1606:29:1038:-71.5017,0,-119.373
chr14	52009489	.	G	A	589.439	.	AB=0.454545;ABP=4.39215;AC=1;AF=0.5;AN=2;AO=35;CIGAR=1X;DP=77;DPB=77;DPRA=0;EPP=3.07234;EPPR=13.6505;GTI=0;LEN=1;MEANALT=3;MQM=255;MQMR=248.65;NS=1;NUMALT=1;ODDS=135.723;PAIRED=0;PAIREDR=0;PAO=0;PQA=0;PQR=0;PRO=0;QA=996;QR=1435;RO=40;RPL=8;RPP=25.4075;RPPR=4.96463;RPR=27;RUN=1;SAF=14;SAP=6.05036;SAR=21;SRF=12;SRP=16.9077;SRR=28;TYPE=snp	GT:DP:DPR:RO:QR:AO:QA:GL	0/1:77:77,35:40:1435:35:996:-67.2665,0,-103.6
chr14	52009561	.	A	G	1311.08	.	AB=0.519608;ABP=3.35092;AC=1;AF=0.5;AN=2;AO=53;CIGAR=1X;DP=102;DPB=102;DPRA=0;EPP=4.03458;EPPR=4.6389;GTI=0;LEN=1;MEANALT=2;MQM=255;MQMR=249.708;NS=1;NUMALT=1;ODDS=236.484;PAIRED=0;PAIREDR=0;PAO=0;PQA=0;PQR=0;PRO=0;QA=1863;QR=1594;RO=48;RPL=25;RPP=3.37904;RPPR=11.8771;RPR=28;RUN=1;SAF=23;SAP=5.01789;SAR=30;SRF=20;SRP=5.9056;SRR=28;TYPE=snp	GT:DP:DPR:RO:QR:AO:QA:GL	0/1:102:102,53:48:1594:53:1863:-137.483,0,-110.007
chr14	52009660	.	G	A	976.202	.	AB=0.524752;ABP=3.54779;AC=1;AF=0.5;AN=2;AO=53;CIGAR=1X;DP=101;DPB=101;DPRA=0;EPP=17.8009;EPPR=5.9056;GTI=0;LEN=1;MEANALT=1;MQM=245.415;MQMR=255;NS=1;NUMALT=1;ODDS=224.779;PAIRED=0;PAIREDR=0;PAO=0;PQA=0;PQR=0;PRO=0;QA=1658;QR=1766;RO=48;RPL=7;RPP=65.3275;RPPR=55.3066;RPR=46;RUN=1;SAF=20;SAP=9.93443;SAR=33;SRF=21;SRP=4.6389;SRR=27;TYPE=snp	GT:DP:DPR:RO:QR:AO:QA:GL	0/1:101:101,53:48:1766:53:1658:-112.635,0,-128.904
chr14	52010185	.	C	G	599.96	.	AB=0.444444;ABP=4.9405;AC=1;AF=0.5;AN=2;AO=32;CIGAR=1X;DP=72;DPB=72;DPRA=0;EPP=16.3106;EPPR=3.22745;GTI=0;LEN=1;MEANALT=1;MQM=255;MQMR=255;NS=1;NUMALT=1;ODDS=138.146;PAIRED=0;PAIREDR=0;PAO=0;PQA=0;PQR=0;PRO=0;QA=1095;QR=1401;RO=40;RPL=32;RPP=72.4974;RPPR=16.9077;RPR=0;RUN=1;SAF=9;SAP=16.3106;SAR=23;SRF=17;SRP=4.96463;SRR=23;TYPE=snp	GT:DP:DPR:RO:QR:AO:QA:GL	0/1:72:72,32:40:1401:32:1095:-77.218,0,-104.766
chr14	52011688	.	A	C	845.825	.	AB=0.647059;ABP=12.5903;AC=1;AF=0.5;AN=2;AO=33;CIGAR=1X;DP=51;DPB=51;DPRA=0;EPP=4.65535;EPPR=3.49285;GTI=0;LEN=1;MEANALT=1;MQM=255;MQMR=240.889;NS=1;NUMALT=1;ODDS=66.3889;PAIRED=0;PAIREDR=0;PAO=0;PQA=0;PQR=0;PRO=0;QA=1181;QR=573;RO=18;RPL=17;RPP=3.0761;RPPR=3.49285;RPR=16;RUN=1;SAF=15;SAP=3.60252;SAR=18;SRF=6;SRP=7.35324;SRR=12;TYPE=snp	GT:DP:DPR:RO:QR:AO:QA:GL	0/1:51:51,33:18:573:33:1181:-91.2953,0,-35.4441
chr14	52012086	.	G	A	289.026	.	AB=0.394737;ABP=6.66752;AC=1;AF=0.5;AN=2;AO=15;CIGAR=1X;DP=38;DPB=38;DPRA=0;EPP=6.62942;EPPR=6.56362;GTI=0;LEN=1;MEANALT=2;MQM=255;MQMR=255;NS=1;NUMALT=1;ODDS=66.5507;PAIRED=0;PAIREDR=0;PAO=0;PQA=0;PQR=0;PRO=0;QA=520;QR=750;RO=22;RPL=3;RPP=14.7363;RPPR=4.58955;RPR=12;RUN=1;SAF=9;SAP=4.31318;SAR=6;SRF=11;SRP=3.0103;SRR=11;TYPE=snp	GT:DP:DPR:RO:QR:AO:QA:GL	0/1:38:38,15:22:750:15:520:-35.7806,0,-56.4775
chr14	52012562	.	C	T	639.28	.	AB=0.46875;ABP=3.55317;AC=1;AF=0.5;AN=2;AO=30;CIGAR=1X;DP=64;DPB=64;DPRA=0;EPP=4.16842;EPPR=3.0103;GTI=0;LEN=1;MEANALT=1;MQM=255;MQMR=247.529;NS=1;NUMALT=1;ODDS=147.2;PAIRED=0;PAIREDR=0;PAO=0;PQA=0;PQR=0;PRO=0;QA=988;QR=1218;RO=34;RPL=13;RPP=4.16842;RPPR=5.30951;RPR=17;RUN=1;SAF=18;SAP=5.61607;SAR=12;SRF=17;SRP=3.0103;SRR=17;TYPE=snp	GT:DP:DPR:RO:QR:AO:QA:GL	0/1:64:64,30:34:1218:30:988:-69.9834,0,-87.4617
chr14	52012878	.	A	T	699.33	.	AC=1;AF=0.5;AN=2;LEN=1;NS=1;TYPE=snp;Split primitives	GT	0/1
chr14	52012882	.	A	G	699.33	.	AC=1;AF=0.5;AN=2;LEN=1;NS=1;TYPE=snp;Split primitives	GT	0/1
chr14	52012889	.	C	T	763.137	.	AB=0.645833;ABP=11.8771;AC=1;AF=0.5;AN=2;AO=31;CIGAR=1X;DP=48;DPB=48;DPRA=0;EPP=3.08035;EPPR=6.20364;GTI=0;LEN=1;MEANALT=1;MQM=246.806;MQMR=255;NS=1;NUMALT=1;ODDS=66.2474;PAIRED=0;PAIREDR=0;PAO=0;PQA=0;PQR=0;PRO=0;QA=1117;QR=550;RO=17;RPL=19;RPP=6.44263;RPPR=6.20364;RPR=12;RUN=1;SAF=13;SAP=4.76149;SAR=18;SRF=9;SRP=3.13803;SRR=8;TYPE=snp	GT:DP:DPR:RO:QR:AO:QA:GL	0/1:48:48,31:17:550:31:1117:-83.1892,0,-35.3741
chr14	52013020	.	T	C	784.578	.	AB=0.513889;ABP=3.13094;AC=1;AF=0.5;AN=2;AO=37;CIGAR=1X;DP=72;DPB=72;DPRA=0;EPP=5.88603;EPPR=7.09778;GTI=0;LEN=1;MEANALT=2;MQM=248.135;MQMR=255;NS=1;NUMALT=1;ODDS=171.044;PAIRED=0;PAIREDR=0;PAO=0;PQA=0;PQR=0;PRO=0;QA=1200;QR=1145;RO=34;RPL=19;RPP=3.06899;RPPR=9.39698;RPR=18;RUN=1;SAF=14;SAP=7.76406;SAR=23;SRF=23;SRP=12.2071;SRR=11;TYPE=snp	GT:DP:DPR:RO:QR:AO:QA:GL	0/1:72:72,37:34:1145:37:1200:-84.9199,0,-81.8777
chr14	52013288	.	G	A	736.12	.	AB=0.548387;ABP=4.27115;AC=1;AF=0.5;AN=2;AO=34;CIGAR=1X;DP=62;DPB=62;DPRA=0;EPP=4.03217;EPPR=7.97367;GTI=0;LEN=1;MEANALT=1;MQM=247.529;MQMR=255;NS=1;NUMALT=1;ODDS=144.946;PAIRED=0;PAIREDR=0;PAO=0;PQA=0;PQR=0;PRO=0;QA=1116;QR=982;RO=28;RPL=20;RPP=5.30951;RPPR=5.80219;RPR=14;RUN=1;SAF=15;SAP=4.03217;SAR=19;SRF=9;SRP=10.7656;SRR=19;TYPE=snp	GT:DP:DPR:RO:QR:AO:QA:GL	0/1:62:62,34:28:982:34:1116:-79.7565,0,-70.0669
chr14	52013808	.	C	T	761.496	.	AB=0.553571;ABP=4.40625;AC=1;AF=0.5;AN=2;AO=31;CIGAR=1X;DP=56;DPB=56;DPRA=0;EPP=6.44263;EPPR=3.0103;GTI=0;LEN=1;MEANALT=2;MQM=255;MQMR=244.417;NS=1;NUMALT=1;ODDS=108.604;PAIRED=0;PAIREDR=0;PAO=0;PQA=0;PQR=0;PRO=0;QA=1098;QR=805;RO=24;RPL=16;RPP=3.08035;RPPR=6.26751;RPR=15;RUN=1;SAF=19;SAP=6.44263;SAR=12;SRF=15;SRP=6.26751;SRR=9;TYPE=snp	GT:DP:DPR:RO:QR:AO:QA:GL	0/1:56:56,31:24:805:31:1098:-82.529,0,-53.3361
chr14	52073778	.	G	A	605.428	.	AB=0.705882;ABP=15.5282;AC=1;AF=0.5;AN=2;AO=24;CIGAR=1X;DP=34;DPB=34;DPRA=0;EPP=12.0581;EPPR=6.48466;GTI=0;LEN=1;MEANALT=1;MQM=255;MQMR=255;NS=1;NUMALT=1;ODDS=33.619;PAIRED=0;PAIREDR=0;PAO=0;PQA=0;PQR=0;PRO=0;QA=868;QR=350;RO=10;RPL=15;RPP=6.26751;RPPR=10.8276;RPR=9;RUN=1;SAF=12;SAP=3.0103;SAR=12;SRF=5;SRP=3.0103;SRR=5;TYPE=snp	GT:DP:DPR:RO:QR:AO:QA:GL	0/1:34:34,24:10:350:24:868:-68.2466,0,-21.615
chr14	52073883	.	T	C	133.954	.	AB=0.444444;ABP=3.49285;AC=1;AF=0.5;AN=2;AO=8;CIGAR=1X;DP=18;DPB=18;DPRA=0;EPP=12.7819;EPPR=6.48466;GTI=0;LEN=1;MEANALT=1;MQM=255;MQMR=255;NS=1;NUMALT=1;ODDS=30.8441;PAIRED=0;PAIREDR=0;PAO=0;PQA=0;PQR=0;PRO=0;QA=296;QR=336;RO=10;RPL=0;RPP=20.3821;RPPR=6.48466;RPR=8;RUN=1;SAF=7;SAP=12.7819;SAR=1;SRF=6;SRP=3.87889;SRR=4;TYPE=snp	GT:DP:DPR:RO:QR:AO:QA:GL	0/1:18:18,8:10:336:8:296:-21.5915,0,-25.1575
chr14	52074079	.	A	G	706.787	.	AB=0.604167;ABP=7.5342;AC=1;AF=0.5;AN=2;AO=29;CIGAR=1X;DP=48;DPB=48;DPRA=0;EPP=4.88226;EPPR=3.12459;GTI=0;LEN=1;MEANALT=1;MQM=255;MQMR=255;NS=1;NUMALT=1;ODDS=77.5007;PAIRED=0;PAIREDR=0;PAO=0;PQA=0;PQR=0;PRO=0;QA=1029;QR=610;RO=19;RPL=22;RPP=19.8579;RPPR=16.8392;RPR=7;RUN=1;SAF=16;SAP=3.68421;SAR=13;SRF=8;SRP=4.03889;SRR=11;TYPE=snp	GT:DP:DPR:RO:QR:AO:QA:GL	0/1:48:48,29:19:610:29:1029:-78.5154,0,-40.7716
chr14	52074190	.	T	C	147.869	.	AB=0.333333;ABP=11.6962;AC=1;AF=0.5;AN=2;AO=12;CIGAR=1X;DP=36;DPB=36;DPRA=0;EPP=9.52472;EPPR=4.45795;GTI=0;LEN=1;MEANALT=1;MQM=255;MQMR=255;NS=1;NUMALT=1;ODDS=34.0482;PAIRED=0;PAIREDR=0;PAO=0;PQA=0;PQR=0;PRO=0;QA=391;QR=660;RO=24;RPL=12;RPP=29.068;RPPR=3.37221;RPR=0;RUN=1;SAF=9;SAP=9.52472;SAR=3;SRF=13;SRP=3.37221;SRR=11;TYPE=snp	GT:DP:DPR:RO:QR:AO:QA:GL	0/1:36:36,12:24:660:12:391:-24.6788,0,-48.8379
chr14	52074367	.	G	C	462.102	.	AB=0.611111;ABP=6.8707;AC=1;AF=0.5;AN=2;AO=22;CIGAR=1X;DP=36;DPB=36;DPRA=0;EPP=6.56362;EPPR=3.0103;GTI=0;LEN=1;MEANALT=1;MQM=255;MQMR=255;NS=1;NUMALT=1;ODDS=49.912;PAIRED=0;PAIREDR=0;PAO=0;PQA=0;PQR=0;PRO=0;QA=697;QR=420;RO=14;RPL=12;RPP=3.40511;RPPR=3.63072;RPR=10;RUN=1;SAF=12;SAP=3.40511;SAR=10;SRF=5;SRP=5.49198;SRR=9;TYPE=snp	GT:DP:DPR:RO:QR:AO:QA:GL	0/1:36:36,22:14:420:22:697:-52.2097,0,-27.2629
chr14	52074433	.	AT	A	257.998	.	AC=1;AF=0.5;AN=2;LEN=1;NS=1;TYPE=del;Split primitives	GT	0/1
chr14	52075015	.	T	G	2763.69	.	AC=1;AF=0.5;AN=2;LEN=1;NS=1;TYPE=snp;Split primitives	GT	0/1
chr14	52075016	.	TC	T	2763.69	.	AC=1;AF=0.5;AN=2;LEN=1;NS=1;TYPE=del;Split primitives	GT	0/1
chr14	52076849	.	T	A	54.4218	.	AB=0.333333;ABP=6.62942;AC=1;AF=0.5;AN=2;AO=5;CIGAR=1X;DP=15;DPB=15;DPRA=0;EPP=3.44459;EPPR=6.48466;GTI=0;LEN=1;MEANALT=1;MQM=255;MQMR=255;NS=1;NUMALT=1;ODDS=12.5311;PAIRED=0;PAIREDR=0;PAO=0;PQA=0;PQR=0;PRO=0;QA=161;QR=317;RO=10;RPL=1;RPP=6.91895;RPPR=3.87889;RPR=4;RUN=1;SAF=3;SAP=3.44459;SAR=2;SRF=5;SRP=3.0103;SRR=5;TYPE=snp	GT:DP:DPR:RO:QR:AO:QA:GL	0/1:15:15,5:10:317:5:161:-10.2966,0,-24.3316
chr14	52076874	.	G	A	32.742	.	AB=0.307692;ABP=7.18621;AC=1;AF=0.5;AN=2;AO=4;CIGAR=1X;DP=13;DPB=13;DPRA=0;EPP=3.0103;EPPR=3.25157;GTI=0;LEN=1;MEANALT=1;MQM=255;MQMR=255;NS=1;NUMALT=1;ODDS=7.53859;PAIRED=0;PAIREDR=0;PAO=0;PQA=0;PQR=0;PRO=0;QA=133;QR=313;RO=9;RPL=0;RPP=11.6962;RPPR=9.04217;RPR=4;RUN=1;SAF=2;SAP=3.0103;SAR=2;SRF=4;SRP=3.25157;SRR=5;TYPE=snp	GT:DP:DPR:RO:QR:AO:QA:GL	0/1:13:13,4:9:313:4:133:-8.38911,0,-24.6044
chr14	52076976	.	G	A	103.188	.	AB=0.428571;ABP=3.63072;AC=1;AF=0.5;AN=2;AO=6;CIGAR=1X;DP=14;DPB=14;DPRA=0;EPP=4.45795;EPPR=3.0103;GTI=0;LEN=1;MEANALT=1;MQM=255;MQMR=255;NS=1;NUMALT=1;ODDS=23.7599;PAIRED=0;PAIREDR=0;PAO=0;PQA=0;PQR=0;PRO=0;QA=212;QR=296;RO=8;RPL=3;RPP=3.0103;RPPR=7.35324;RPR=3;RUN=1;SAF=1;SAP=8.80089;SAR=5;SRF=2;SRP=7.35324;SRR=6;TYPE=snp	GT:DP:DPR:RO:QR:AO:QA:GL	0/1:14:14,6:8:296:6:212:-15.2189,0,-22.7956
chr14	52077027	.	G	A	107.892	.	AB=0.545455;ABP=3.20771;AC=1;AF=0.5;AN=2;AO=6;CIGAR=1X;DP=11;DPB=11;DPRA=0;EPP=4.45795;EPPR=3.44459;GTI=0;LEN=1;MEANALT=1;MQM=255;MQMR=255;NS=1;NUMALT=1;ODDS=9.29906;PAIRED=0;PAIREDR=0;PAO=0;PQA=0;PQR=0;PRO=0;QA=212;QR=136;RO=5;RPL=1;RPP=8.80089;RPPR=3.44459;RPR=5;RUN=1;SAF=1;SAP=8.80089;SAR=5;SRF=0;SRP=13.8677;SRR=5;TYPE=snp	GT:DP:DPR:RO:QR:AO:QA:GL	0/1:11:11,6:5:136:6:212:-16.122,0,-9.20067
chr14	52077071	.	C	G	71.165	.	AB=0.416667;ABP=3.73412;AC=1;AF=0.5;AN=2;AO=5;CIGAR=1X;DP=12;DPB=12;DPRA=0;EPP=6.91895;EPPR=3.32051;GTI=0;LEN=1;MEANALT=1;MQM=255;MQMR=255;NS=1;NUMALT=1;ODDS=16.3863;PAIRED=0;PAIREDR=0;PAO=0;PQA=0;PQR=0;PRO=0;QA=180;QR=235;RO=7;RPL=5;RPP=13.8677;RPPR=3.32051;RPR=0;RUN=1;SAF=1;SAP=6.91895;SAR=4;SRF=1;SRP=10.7656;SRR=6;TYPE=snp	GT:DP:DPR:RO:QR:AO:QA:GL	0/1:12:12,5:7:235:5:180:-12.9476,0,-17.8734
chr14	52081526	.	G	A	135.943	.	AB=0.636364;ABP=4.78696;AC=1;AF=0.5;AN=2;AO=7;CIGAR=1X;DP=11;DPB=11;DPRA=0;EPP=10.7656;EPPR=5.18177;GTI=0;LEN=1;MEANALT=1;MQM=255;MQMR=255;NS=1;NUMALT=1;ODDS=8.72706;PAIRED=0;PAIREDR=0;PAO=0;PQA=0;PQR=0;PRO=0;QA=244;QR=133;RO=4;RPL=3;RPP=3.32051;RPPR=5.18177;RPR=4;RUN=1;SAF=2;SAP=5.80219;SAR=5;SRF=0;SRP=11.6962;SRR=4;TYPE=snp	GT:DP:DPR:RO:QR:AO:QA:GL	0/1:11:11,7:4:133:7:244:-18.9972,0,-8.99117
chr14	52084381	.	A	G	11476.4	.	AB=0.577197;ABP=46.5945;AC=1;AF=0.5;AN=2;AO=486;CIGAR=1X;DP=842;DPB=842;DPRA=0;EPP=39.2015;EPPR=25.0931;GTI=0;LEN=1;MEANALT=2;MQM=252.387;MQMR=249.26;NS=1;NUMALT=1;ODDS=1680.66;PAIRED=0;PAIREDR=0;PAO=0;PQA=0;PQR=0;PRO=0;QA=17324;QR=12154;RO=354;RPL=11;RPP=964.964;RPPR=592.498;RPR=475;RUN=1;SAF=195;SAP=44.1879;SAR=291;SRF=153;SRP=17.1433;SRR=201;TYPE=snp	GT:DP:DPR:RO:QR:AO:QA:GL	0/1:842:842,486:354:12154:486:17324:-1290.77,0,-816.179
chr14	52098224	.	C	CGAA	66.8529	.	AC=1;AF=0.5;AN=2;LEN=3;NS=1;TYPE=ins;Split primitives	GT	0/1
chr14	52161060	.	C	T	795.367	.	AB=0.553846;ABP=4.64726;AC=1;AF=0.5;AN=2;AO=36;CIGAR=1X;DP=65;DPB=65;DPRA=0;EPP=5.18177;EPPR=4.88226;GTI=0;LEN=1;MEANALT=1;MQM=255;MQMR=255;NS=1;NUMALT=1;ODDS=154.983;PAIRED=0;PAIREDR=0;PAO=0;PQA=0;PQR=0;PRO=0;QA=1171;QR=1033;RO=29;RPL=18;RPP=3.0103;RPPR=3.08518;RPR=18;RUN=1;SAF=13;SAP=9.04217;SAR=23;SRF=19;SRP=9.07545;SRR=10;TYPE=snp	GT:DP:DPR:RO:QR:AO:QA:GL	0/1:65:65,36:29:1033:36:1171:-86.1483,0,-73.7593
chr14	52161222	.	G	A	844.68	.	AB=0.545455;ABP=4.19474;AC=1;AF=0.5;AN=2;AO=36;CIGAR=1X;DP=66;DPB=66;DPRA=0;EPP=22.5536;EPPR=4.16842;GTI=0;LEN=1;MEANALT=1;MQM=247.944;MQMR=255;NS=1;NUMALT=1;ODDS=154.543;PAIRED=0;PAIREDR=0;PAO=0;PQA=0;PQR=0;PRO=0;QA=1277;QR=1027;RO=30;RPL=22;RPP=6.8707;RPPR=3.29983;RPR=14;RUN=1;SAF=19;SAP=3.25157;SAR=17;SRF=15;SRP=3.0103;SRR=15;TYPE=snp	GT:DP:DPR:RO:QR:AO:QA:GL	0/1:66:66,36:30:1027:36:1277:-92.6181,0,-72.9044
chr14	52161576	.	T	C	1184.77	.	AB=0.551724;ABP=5.03202;AC=1;AF=0.5;AN=2;AO=48;CIGAR=1X;DP=87;DPB=87;DPRA=0;EPP=11.8771;EPPR=4.40227;GTI=0;LEN=1;MEANALT=1;MQM=255;MQMR=255;NS=1;NUMALT=1;ODDS=192.443;PAIRED=0;PAIREDR=0;PAO=0;PQA=0;PQR=0;PRO=0;QA=1703;QR=1297;RO=39;RPL=21;RPP=4.6389;RPPR=12.42;RPR=27;RUN=1;SAF=34;SAP=21.1059;SAR=14;SRF=23;SRP=5.73856;SRR=16;TYPE=snp	GT:DP:DPR:RO:QR:AO:QA:GL	0/1:87:87,48:39:1297:48:1703:-127.435,0,-90.873
chr14	52183150	.	T	G	464.47	.	AB=0.534483;ABP=3.60933;AC=1;AF=0.5;AN=2;AO=31;CIGAR=1X;DP=58;DPB=58;DPRA=0;EPP=4.76149;EPPR=6.95112;GTI=0;LEN=1;MEANALT=1;MQM=246.806;MQMR=255;NS=1;NUMALT=1;ODDS=106.948;PAIRED=0;PAIREDR=0;PAO=0;PQA=0;PQR=0;PRO=0;QA=870;QR=974;RO=27;RPL=3;RPP=46.79;RPPR=21.1059;RPR=28;RUN=1;SAF=10;SAP=11.486;SAR=21;SRF=8;SRP=12.7417;SRR=19;TYPE=snp	GT:DP:DPR:RO:QR:AO:QA:GL	0/1:58:58,31:27:974:31:870:-57.8693,0,-70.561
chr14	52198219	.	G	T	117.246	.	AB=0.5;ABP=3.0103;AC=1;AF=0.5;AN=2;AO=7;CIGAR=1X;DP=14;DPB=14;DPRA=0;EPP=3.32051;EPPR=5.80219;GTI=0;LEN=1;MEANALT=1;MQM=255;MQMR=218.714;NS=1;NUMALT=1;ODDS=20.5017;PAIRED=0;PAIREDR=0;PAO=0;PQA=0;PQR=0;PRO=0;QA=239;QR=249;RO=7;RPL=0;RPP=18.2106;RPPR=18.2106;RPR=7;RUN=1;SAF=3;SAP=3.32051;SAR=4;SRF=5;SRP=5.80219;SRR=2;TYPE=snp	GT:DP:DPR:RO:QR:AO:QA:GL	0/1:14:14,7:7:249:7:239:-17.637,0,-15.2598
chr14	52198370	.	T	A	143.34	.	AB=0.625;ABP=5.18177;AC=1;AF=0.5;AN=2;AO=10;CIGAR=1X;DP=16;DPB=16;DPRA=0;EPP=6.48466;EPPR=8.80089;GTI=0;LEN=1;MEANALT=1;MQM=255;MQMR=255;NS=1;NUMALT=1;ODDS=20.1668;PAIRED=0;PAIREDR=0;PAO=0;PQA=0;PQR=0;PRO=0;QA=296;QR=222;RO=6;RPL=10;RPP=24.725;RPPR=16.0391;RPR=0;RUN=1;SAF=7;SAP=6.48466;SAR=3;SRF=5;SRP=8.80089;SRR=1;TYPE=snp	GT:DP:DPR:RO:QR:AO:QA:GL	0/1:16:16,10:6:222:10:296:-22.1195,0,-15.5335
chr14	52198856	.	A	G	99.8857	.	AB=0.304348;ABP=10.6577;AC=1;AF=0.5;AN=2;AO=7;CIGAR=1X;DP=23;DPB=23;DPRA=0;EPP=3.32051;EPPR=7.89611;GTI=0;LEN=1;MEANALT=1;MQM=255;MQMR=255;NS=1;NUMALT=1;ODDS=22.9995;PAIRED=0;PAIREDR=0;PAO=0;PQA=0;PQR=0;PRO=0;QA=259;QR=514;RO=16;RPL=4;RPP=3.32051;RPPR=5.18177;RPR=3;RUN=1;SAF=7;SAP=18.2106;SAR=0;SRF=11;SRP=7.89611;SRR=5;TYPE=snp	GT:DP:DPR:RO:QR:AO:QA:GL	0/1:23:23,7:16:514:7:259:-16.7563,0,-39.6576
chr14	52198913	.	C	G	248.418	.	AB=0.318182;ABP=15.6443;AC=1;AF=0.5;AN=2;AO=14;CIGAR=1X;DP=44;DPB=44;DPRA=0;EPP=3.63072;EPPR=3.29983;GTI=0;LEN=1;MEANALT=1;MQM=255;MQMR=255;NS=1;NUMALT=1;ODDS=57.2003;PAIRED=0;PAIREDR=0;PAO=0;PQA=0;PQR=0;PRO=0;QA=518;QR=1065;RO=30;RPL=5;RPP=5.49198;RPPR=13.4334;RPR=9;RUN=1;SAF=13;SAP=25.3454;SAR=1;SRF=17;SRP=4.16842;SRR=13;TYPE=snp	GT:DP:DPR:RO:QR:AO:QA:GL	0/1:44:44,14:30:1065:14:518:-33.7447,0,-82.9597
chr14	52202004	.	G	A	159.849	.	AB=0.666667;ABP=5.9056;AC=1;AF=0.5;AN=2;AO=8;CIGAR=1X;DP=12;DPB=12;DPRA=0;EPP=12.7819;EPPR=5.18177;GTI=0;LEN=1;MEANALT=1;MQM=255;MQMR=255;NS=1;NUMALT=1;ODDS=10.9411;PAIRED=0;PAIREDR=0;PAO=0;PQA=0;PQR=0;PRO=0;QA=281;QR=148;RO=4;RPL=2;RPP=7.35324;RPPR=5.18177;RPR=6;RUN=1;SAF=3;SAP=4.09604;SAR=5;SRF=0;SRP=11.6962;SRR=4;TYPE=snp	GT:DP:DPR:RO:QR:AO:QA:GL	0/1:12:12,8:4:148:8:281:-22.0289,0,-10.0776
chr14	52204959	.	A	G	566.403	.	AB=0.490196;ABP=3.05288;AC=1;AF=0.5;AN=2;AO=25;CIGAR=1X;DP=51;DPB=51;DPRA=0;EPP=10.0459;EPPR=15.0369;GTI=0;LEN=1;MEANALT=1;MQM=244.84;MQMR=255;NS=1;NUMALT=1;ODDS=124.464;PAIRED=0;PAIREDR=0;PAO=0;PQA=0;PQR=0;PRO=0;QA=901;QR=844;RO=26;RPL=11;RPP=3.79203;RPPR=6.01695;RPR=14;RUN=1;SAF=11;SAP=3.79203;SAR=14;SRF=13;SRP=3.0103;SRR=13;TYPE=snp	GT:DP:DPR:RO:QR:AO:QA:GL	0/1:51:51,25:26:844:25:901:-62.8435,0,-60.9321
chr14	52204977	.	T	C	543.468	.	AB=0.511628;ABP=3.0608;AC=1;AF=0.5;AN=2;AO=22;CIGAR=1X;DP=43;DPB=43;DPRA=0;EPP=3.40511;EPPR=3.94093;GTI=0;LEN=1;MEANALT=1;MQM=255;MQMR=255;NS=1;NUMALT=1;ODDS=101.747;PAIRED=0;PAIREDR=0;PAO=0;PQA=0;PQR=0;PRO=0;QA=804;QR=704;RO=21;RPL=11;RPP=3.0103;RPPR=15.5221;RPR=11;RUN=1;SAF=9;SAP=4.58955;SAR=13;SRF=10;SRP=3.1137;SRR=11;TYPE=snp	GT:DP:DPR:RO:QR:AO:QA:GL	0/1:43:43,22:21:704:22:804:-59.7812,0,-50.7509
chr14	52205053	.	T	C	408.098	.	AB=0.607143;ABP=5.80219;AC=1;AF=0.5;AN=2;AO=17;CIGAR=1X;DP=28;DPB=28;DPRA=0;EPP=3.13803;EPPR=3.87889;GTI=0;LEN=1;MEANALT=2;MQM=255;MQMR=255;NS=1;NUMALT=1;ODDS=44.9144;PAIRED=0;PAIREDR=0;PAO=0;PQA=0;PQR=0;PRO=0;QA=609;QR=365;RO=10;RPL=12;RPP=9.26925;RPPR=3.0103;RPR=5;RUN=1;SAF=7;SAP=4.1599;SAR=10;SRF=7;SRP=6.48466;SRR=3;TYPE=snp	GT:DP:DPR:RO:QR:AO:QA:GL	0/1:28:28,17:10:365:17:609:-46.8977,0,-24.9358
chr14	52205079	.	A	T	238.842	.	AB=0.52;ABP=3.09716;AC=1;AF=0.5;AN=2;AO=13;CIGAR=1X;DP=25;DPB=25;DPRA=0;EPP=7.18621;EPPR=3.73412;GTI=0;LEN=1;MEANALT=1;MQM=255;MQMR=255;NS=1;NUMALT=1;ODDS=52.2386;PAIRED=0;PAIREDR=0;PAO=0;PQA=0;PQR=0;PRO=0;QA=412;QR=399;RO=12;RPL=9;RPP=7.18621;RPPR=3.73412;RPR=4;RUN=1;SAF=4;SAP=7.18621;SAR=9;SRF=10;SRP=14.5915;SRR=2;TYPE=snp	GT:DP:DPR:RO:QR:AO:QA:GL	0/1:25:25,13:12:399:13:412:-29.8712,0,-28.7168
chr14	52205472	.	G	A	564.829	.	AB=0.608696;ABP=7.73089;AC=1;AF=0.5;AN=2;AO=28;CIGAR=1X;DP=46;DPB=46;DPRA=0;EPP=7.97367;EPPR=10.7311;GTI=0;LEN=1;MEANALT=1;MQM=255;MQMR=240.889;NS=1;NUMALT=1;ODDS=76.5016;PAIRED=0;PAIREDR=0;PAO=0;PQA=0;PQR=0;PRO=0;QA=866;QR=646;RO=18;RPL=7;RPP=18.2106;RPPR=20.3821;RPR=21;RUN=1;SAF=13;SAP=3.32051;SAR=15;SRF=8;SRP=3.49285;SRR=10;TYPE=snp	GT:DP:DPR:RO:QR:AO:QA:GL	0/1:46:46,28:18:646:28:866:-64.4019,0,-41.3915
chr14	52205774	.	G	A	479.604	.	AB=0.446809;ABP=4.16534;AC=1;AF=0.5;AN=2;AO=21;CIGAR=1X;DP=47;DPB=47;DPRA=0;EPP=3.94093;EPPR=8.35546;GTI=0;LEN=1;MEANALT=1;MQM=255;MQMR=255;NS=1;NUMALT=1;ODDS=110.433;PAIRED=0;PAIREDR=0;PAO=0;PQA=0;PQR=0;PRO=0;QA=752;QR=942;RO=26;RPL=8;RPP=5.59539;RPPR=30.0702;RPR=13;RUN=1;SAF=8;SAP=5.59539;SAR=13;SRF=15;SRP=4.34659;SRR=11;TYPE=snp	GT:DP:DPR:RO:QR:AO:QA:GL	0/1:47:47,21:26:942:21:752:-53.8897,0,-70.9939
chr14	52206883	.	G	C	393.48	.	AB=0.809524;ABP=20.4855;AC=1;AF=0.5;AN=2;AO=17;CIGAR=1X;DP=21;DPB=21;DPRA=0;EPP=3.13803;EPPR=3.0103;GTI=0;LEN=1;MEANALT=1;MQM=255;MQMR=255;NS=1;NUMALT=1;ODDS=1.7678;PAIRED=0;PAIREDR=0;PAO=0;PQA=0;PQR=0;PRO=0;QA=590;QR=148;RO=4;RPL=13;RPP=13.3567;RPPR=11.6962;RPR=4;RUN=1;SAF=7;SAP=4.1599;SAR=10;SRF=2;SRP=3.0103;SRR=2;TYPE=snp	GT:DP:DPR:RO:QR:AO:QA:GL	0/1:21:21,17:4:148:17:590:-47.1254,0,-7.36837
chr14	52213435	.	G	A	529.929	.	AB=0.55814;ABP=4.27278;AC=1;AF=0.5;AN=2;AO=24;CIGAR=1X;DP=43;DPB=43;DPRA=0;EPP=8.80089;EPPR=16.8392;GTI=0;LEN=1;MEANALT=1;MQM=255;MQMR=255;NS=1;NUMALT=1;ODDS=84.7994;PAIRED=0;PAIREDR=0;PAO=0;PQA=0;PQR=0;PRO=0;QA=854;QR=669;RO=19;RPL=2;RPP=39.2015;RPPR=28.7251;RPR=22;RUN=1;SAF=6;SAP=16.0391;SAR=18;SRF=4;SRP=16.8392;SRR=15;TYPE=snp	GT:DP:DPR:RO:QR:AO:QA:GL	0/1:43:43,24:19:669:24:854:-64.2715,0,-47.6178
chr14	52218287	.	C	T	487.025	.	AB=0.689655;ABP=12.0706;AC=1;AF=0.5;AN=2;AO=20;CIGAR=1X;DP=29;DPB=29;DPRA=0;EPP=4.74748;EPPR=5.18177;GTI=0;LEN=1;MEANALT=1;MQM=255;MQMR=255;NS=1;NUMALT=1;ODDS=27.8377;PAIRED=0;PAIREDR=0;PAO=0;PQA=0;PQR=0;PRO=0;QA=715;QR=304;RO=9;RPL=5;RPP=13.8677;RPPR=14.8328;RPR=15;RUN=1;SAF=11;SAP=3.44459;SAR=9;SRF=5;SRP=3.25157;SRR=4;TYPE=snp	GT:DP:DPR:RO:QR:AO:QA:GL	0/1:29:29,20:9:304:20:715:-55.9776,0,-18.9679
chr14	52221124	.	C	T	232.391	.	AB=0.423077;ABP=4.34659;AC=1;AF=0.5;AN=2;AO=11;CIGAR=1X;DP=26;DPB=26;DPRA=0;EPP=3.20771;EPPR=3.15506;GTI=0;LEN=1;MEANALT=1;MQM=255;MQMR=221.133;NS=1;NUMALT=1;ODDS=53.5101;PAIRED=0;PAIREDR=0;PAO=0;PQA=0;PQR=0;PRO=0;QA=397;QR=491;RO=15;RPL=5;RPP=3.20771;RPPR=10.1038;RPR=6;RUN=1;SAF=4;SAP=4.78696;SAR=7;SRF=9;SRP=4.31318;SRR=6;TYPE=snp	GT:DP:DPR:RO:QR:AO:QA:GL	0/1:26:26,11:15:491:11:397:-28.2641,0,-31.069
chr14	52222489	.	C	T	253.689	.	AB=0.846154;ABP=16.5402;AC=1;AF=0.5;AN=2;AO=11;CIGAR=1X;DP=13;DPB=13;DPRA=0;EPP=7.94546;EPPR=7.35324;GTI=0;LEN=1;MEANALT=1;MQM=255;MQMR=255;NS=1;NUMALT=1;ODDS=6.242;PAIRED=0;PAIREDR=0;PAO=0;PQA=0;PQR=0;PRO=0;QA=397;QR=74;RO=2;RPL=11;RPP=26.8965;RPPR=7.35324;RPR=0;RUN=1;SAF=3;SAP=7.94546;SAR=8;SRF=0;SRP=7.35324;SRR=2;TYPE=snp	GT:DP:DPR:RO:QR:AO:QA:GL	0/1:13:13,11:2:74:11:397:-32.1775,0,-3.11661
chr14	52222500	.	G	A	291.599	.	AB=0.777778;ABP=15.074;AC=1;AF=0.5;AN=2;AO=14;CIGAR=1X;DP=18;DPB=18;DPRA=0;EPP=8.59409;EPPR=5.18177;GTI=0;LEN=1;MEANALT=1;MQM=255;MQMR=255;NS=1;NUMALT=1;ODDS=1.25008;PAIRED=0;PAIREDR=0;PAO=0;PQA=0;PQR=0;PRO=0;QA=465;QR=133;RO=4;RPL=11;RPP=12.937;RPPR=11.6962;RPR=3;RUN=1;SAF=5;SAP=5.49198;SAR=9;SRF=1;SRP=5.18177;SRR=3;TYPE=snp	GT:DP:DPR:RO:QR:AO:QA:GL	0/1:18:18,14:4:133:14:465:-36.7636,0,-6.88396
chr14	52222566	.	C	T	354.441	.	AB=0.566667;ABP=4.16842;AC=1;AF=0.5;AN=2;AO=17;CIGAR=1X;DP=30;DPB=30;DPRA=0;EPP=4.1599;EPPR=4.51363;GTI=0;LEN=1;MEANALT=1;MQM=255;MQMR=255;NS=1;NUMALT=1;ODDS=59.1802;PAIRED=0;PAIREDR=0;PAO=0;PQA=0;PQR=0;PRO=0;QA=566;QR=476;RO=13;RPL=3;RPP=18.4661;RPPR=31.2394;RPR=14;RUN=1;SAF=9;SAP=3.13803;SAR=8;SRF=8;SRP=4.51363;SRR=5;TYPE=snp	GT:DP:DPR:RO:QR:AO:QA:GL	0/1:30:30,17:13:476:17:566:-42.242,0,-34.1753
chr14	52235253	.	T	C	266.185	.	AB=0.6875;ABP=7.89611;AC=1;AF=0.5;AN=2;AO=11;CIGAR=1X;DP=16;DPB=16;DPRA=0;EPP=3.20771;EPPR=3.44459;GTI=0;LEN=1;MEANALT=1;MQM=255;MQMR=255;NS=1;NUMALT=1;ODDS=4.31699;PAIRED=0;PAIREDR=0;PAO=0;PQA=0;PQR=0;PRO=0;QA=402;QR=127;RO=5;RPL=5;RPP=3.20771;RPPR=3.44459;RPR=6;RUN=1;SAF=5;SAP=3.20771;SAR=6;SRF=4;SRP=6.91895;SRR=1;TYPE=snp	GT:DP:DPR:RO:QR:AO:QA:GL	0/1:16:16,11:5:127:11:402:-31.729,0,-6.86752
chr14	52235262	.	T	C	249.431	.	AB=0.611111;ABP=4.9405;AC=1;AF=0.5;AN=2;AO=11;CIGAR=1X;DP=18;DPB=18;DPRA=0;EPP=4.78696;EPPR=3.32051;GTI=0;LEN=1;MEANALT=1;MQM=255;MQMR=255;NS=1;NUMALT=1;ODDS=11.8661;PAIRED=0;PAIREDR=0;PAO=0;PQA=0;PQR=0;PRO=0;QA=389;QR=166;RO=7;RPL=6;RPP=3.20771;RPPR=3.32051;RPR=5;RUN=1;SAF=5;SAP=3.20771;SAR=6;SRF=4;SRP=3.32051;SRR=3;TYPE=snp	GT:DP:DPR:RO:QR:AO:QA:GL	0/1:18:18,11:7:166:11:389:-29.9451,0,-9.7586
chr14	52236901	.	C	T	318.591	.	AB=0.517241;ABP=3.08518;AC=1;AF=0.5;AN=2;AO=15;CIGAR=1X;DP=29;DPB=29;DPRA=0;EPP=4.31318;EPPR=3.0103;GTI=0;LEN=1;MEANALT=1;MQM=255;MQMR=255;NS=1;NUMALT=1;ODDS=73.3583;PAIRED=0;PAIREDR=0;PAO=0;PQA=0;PQR=0;PRO=0;QA=506;QR=513;RO=14;RPL=6;RPP=4.31318;RPPR=3.63072;RPR=9;RUN=1;SAF=9;SAP=4.31318;SAR=6;SRF=7;SRP=3.0103;SRR=7;TYPE=snp	GT:DP:DPR:RO:QR:AO:QA:GL	0/1:29:29,15:14:513:15:506:-37.1475,0,-37.8066
chr14	52237216	.	G	A	226.253	.	AB=0.481481;ABP=3.09072;AC=1;AF=0.5;AN=2;AO=13;CIGAR=1X;DP=27;DPB=27;DPRA=0;EPP=4.51363;EPPR=3.17734;GTI=0;LEN=1;MEANALT=2;MQM=255;MQMR=255;NS=1;NUMALT=1;ODDS=52.0967;PAIRED=0;PAIREDR=0;PAO=0;PQA=0;PQR=0;PRO=0;QA=408;QR=476;RO=13;RPL=2;RPP=16.5402;RPPR=4.51363;RPR=11;RUN=1;SAF=5;SAP=4.51363;SAR=8;SRF=10;SRP=11.1951;SRR=3;TYPE=snp	GT:DP:DPR:RO:QR:AO:QA:GL	0/1:27:27,13:13:476:13:408:-29.0639,0,-35.2325
chr14	52237321	.	A	G	359.279	.	AB=0.485714;ABP=3.07234;AC=1;AF=0.5;AN=2;AO=17;CIGAR=1X;DP=35;DPB=35;DPRA=0;EPP=4.1599;EPPR=7.35324;GTI=0;LEN=1;MEANALT=1;MQM=255;MQMR=255;NS=1;NUMALT=1;ODDS=82.7271;PAIRED=0;PAIREDR=0;PAO=0;PQA=0;PQR=0;PRO=0;QA=570;QR=579;RO=18;RPL=9;RPP=3.13803;RPPR=3.49285;RPR=8;RUN=1;SAF=9;SAP=3.13803;SAR=8;SRF=10;SRP=3.49285;SRR=8;TYPE=snp	GT:DP:DPR:RO:QR:AO:QA:GL	0/1:35:35,17:18:579:17:570:-41.0992,0,-41.8956
chr14	52237739	.	A	G	122.783	.	AB=0.388889;ABP=4.9405;AC=1;AF=0.5;AN=2;AO=7;CIGAR=1X;DP=18;DPB=18;DPRA=0;EPP=3.32051;EPPR=7.94546;GTI=0;LEN=1;MEANALT=1;MQM=255;MQMR=255;NS=1;NUMALT=1;ODDS=28.2718;PAIRED=0;PAIREDR=0;PAO=0;PQA=0;PQR=0;PRO=0;QA=254;QR=378;RO=11;RPL=1;RPP=10.7656;RPPR=19.0002;RPR=6;RUN=1;SAF=5;SAP=5.80219;SAR=2;SRF=4;SRP=4.78696;SRR=7;TYPE=snp	GT:DP:DPR:RO:QR:AO:QA:GL	0/1:18:18,7:11:378:7:254:-17.8043,0,-28.9451
chr14	52262154	.	T	C	360.65	.	AB=0.571429;ABP=4.25114;AC=1;AF=0.5;AN=2;AO=16;CIGAR=1X;DP=28;DPB=28;DPRA=0;EPP=3.55317;EPPR=3.73412;GTI=0;LEN=1;MEANALT=1;MQM=255;MQMR=255;NS=1;NUMALT=1;ODDS=58.1356;PAIRED=0;PAIREDR=0;PAO=0;PQA=0;PQR=0;PRO=0;QA=548;QR=429;RO=12;RPL=9;RPP=3.55317;RPPR=5.9056;RPR=7;RUN=1;SAF=8;SAP=3.0103;SAR=8;SRF=7;SRP=3.73412;SRR=5;TYPE=snp	GT:DP:DPR:RO:QR:AO:QA:GL	0/1:28:28,16:12:429:16:548:-41.2337,0,-30.5387
chr14	52262257	.	T	C	283.131	.	AB=0.636364;ABP=6.56362;AC=1;AF=0.5;AN=2;AO=14;CIGAR=1X;DP=22;DPB=22;DPRA=0;EPP=5.49198;EPPR=4.09604;GTI=0;LEN=1;MEANALT=1;MQM=236.857;MQMR=255;NS=1;NUMALT=1;ODDS=33.4823;PAIRED=0;PAIREDR=0;PAO=0;PQA=0;PQR=0;PRO=0;QA=484;QR=296;RO=8;RPL=10;RPP=8.59409;RPPR=3.0103;RPR=4;RUN=1;SAF=9;SAP=5.49198;SAR=5;SRF=7;SRP=12.7819;SRR=1;TYPE=snp	GT:DP:DPR:RO:QR:AO:QA:GL	0/1:22:22,14:8:296:14:484:-34.4708,0,-20.3873
chr14	52262902	.	T	C	307.593	.	AB=0.535714;ABP=3.32051;AC=1;AF=0.5;AN=2;AO=15;CIGAR=1X;DP=28;DPB=28;DPRA=0;EPP=14.7363;EPPR=3.17734;GTI=0;LEN=1;MEANALT=1;MQM=255;MQMR=255;NS=1;NUMALT=1;ODDS=64.8027;PAIRED=0;PAIREDR=0;PAO=0;PQA=0;PQR=0;PRO=0;QA=501;QR=461;RO=13;RPL=8;RPP=3.15506;RPPR=7.18621;RPR=7;RUN=1;SAF=9;SAP=4.31318;SAR=6;SRF=7;SRP=3.17734;SRR=6;TYPE=snp	GT:DP:DPR:RO:QR:AO:QA:GL	0/1:28:28,15:13:461:15:501:-36.9952,0,-33.4158
chr14	52263256	.	A	G	384.477	.	AB=0.53125;ABP=3.28173;AC=1;AF=0.5;AN=2;AO=17;CIGAR=1X;DP=32;DPB=32;DPRA=0;EPP=3.13803;EPPR=4.31318;GTI=0;LEN=1;MEANALT=1;MQM=255;MQMR=255;NS=1;NUMALT=1;ODDS=80.8749;PAIRED=0;PAIREDR=0;PAO=0;PQA=0;PQR=0;PRO=0;QA=599;QR=550;RO=15;RPL=13;RPP=13.3567;RPPR=3.15506;RPR=4;RUN=1;SAF=7;SAP=4.1599;SAR=10;SRF=7;SRP=3.15506;SRR=8;TYPE=snp	GT:DP:DPR:RO:QR:AO:QA:GL	0/1:32:32,17:15:550:17:599:-44.6294,0,-40.2337
chr14	52263265	.	T	G	435.954	.	AB=0.59375;ABP=5.45321;AC=1;AF=0.5;AN=2;AO=19;CIGAR=1X;DP=32;DPB=32;DPRA=0;EPP=4.03889;EPPR=7.18621;GTI=0;LEN=1;MEANALT=1;MQM=255;MQMR=255;NS=1;NUMALT=1;ODDS=61.1975;PAIRED=0;PAIREDR=0;PAO=0;PQA=0;PQR=0;PRO=0;QA=659;QR=461;RO=13;RPL=14;RPP=12.2676;RPPR=4.51363;RPR=5;RUN=1;SAF=8;SAP=4.03889;SAR=11;SRF=6;SRP=3.17734;SRR=7;TYPE=snp	GT:DP:DPR:RO:QR:AO:QA:GL	0/1:32:32,19:13:461:19:659:-50.0239,0,-32.2117
chr14	52263546	.	GA	G	311.573	.	AC=1;AF=0.5;AN=2;LEN=1;NS=1;TYPE=del;Split primitives	GT	0/1
chr14	52263673	.	C	G	312.966	.	AB=0.590909;ABP=4.58955;AC=1;AF=0.5;AN=2;AO=13;CIGAR=1X;DP=22;DPB=22;DPRA=0;EPP=3.17734;EPPR=5.18177;GTI=0;LEN=1;MEANALT=1;MQM=255;MQMR=255;NS=1;NUMALT=1;ODDS=39.7101;PAIRED=0;PAIREDR=0;PAO=0;PQA=0;PQR=0;PRO=0;QA=481;QR=318;RO=9;RPL=6;RPP=3.17734;RPPR=3.25157;RPR=7;RUN=1;SAF=10;SAP=11.1951;SAR=3;SRF=6;SRP=5.18177;SRR=3;TYPE=snp	GT:DP:DPR:RO:QR:AO:QA:GL	0/1:22:22,13:9:318:13:481:-37.0373,0,-22.3507
chr14	52263737	.	G	A	266.236	.	AB=0.666667;ABP=8.07707;AC=1;AF=0.5;AN=2;AO=14;CIGAR=1X;DP=21;DPB=21;DPRA=0;EPP=5.49198;EPPR=5.80219;GTI=0;LEN=1;MEANALT=1;MQM=255;MQMR=255;NS=1;NUMALT=1;ODDS=24.9129;PAIRED=0;PAIREDR=0;PAO=0;PQA=0;PQR=0;PRO=0;QA=430;QR=244;RO=7;RPL=10;RPP=8.59409;RPPR=3.32051;RPR=4;RUN=1;SAF=7;SAP=3.0103;SAR=7;SRF=3;SRP=3.32051;SRR=4;TYPE=snp	GT:DP:DPR:RO:QR:AO:QA:GL	0/1:21:21,14:7:244:14:430:-32.6855,0,-15.9869
chr14	52266217	.	T	C	499.281	.	AB=0.869565;ABP=30.2953;AC=1;AF=0.5;AN=2;AO=20;CIGAR=1X;DP=23;DPB=23;DPRA=0;EPP=3.44459;EPPR=9.52472;GTI=0;LEN=1;MEANALT=1;MQM=255;MQMR=255;NS=1;NUMALT=1;ODDS=10.2715;PAIRED=0;PAIREDR=0;PAO=0;PQA=0;PQR=0;PRO=0;QA=685;QR=106;RO=3;RPL=16;RPP=18.6449;RPPR=3.73412;RPR=4;RUN=1;SAF=9;SAP=3.44459;SAR=11;SRF=2;SRP=3.73412;SRR=1;TYPE=snp	GT:DP:DPR:RO:QR:AO:QA:GL	0/1:23:23,20:3:106:20:685:-55.0688,0,-2.96964
chr14	52287462	.	C	T	1360.49	.	AB=0.512605;ABP=3.17453;AC=1;AF=0.5;AN=2;AO=61;CIGAR=1X;DP=119;DPB=119;DPRA=0;EPP=5.89373;EPPR=6.75422;GTI=0;LEN=1;MEANALT=1;MQM=242.508;MQMR=250.621;NS=1;NUMALT=1;ODDS=313.265;PAIRED=0;PAIREDR=0;PAO=0;PQA=0;PQR=0;PRO=0;QA=2082;QR=2043;RO=58;RPL=27;RPP=4.7546;RPPR=8.40154;RPR=34;RUN=1;SAF=25;SAP=7.31765;SAR=36;SRF=27;SRP=3.60933;SRR=31;TYPE=snp	GT:DP:DPR:RO:QR:AO:QA:GL	0/1:119:119,61:58:2043:61:2082:-143.062,0,-145.153
chr14	52291544	.	G	A	416.062	.	AB=0.727273;ABP=27.6861;AC=1;AF=0.5;AN=2;AO=40;CIGAR=1X;DP=55;DPB=55;DPRA=0;EPP=3.87889;EPPR=3.15506;GTI=0;LEN=1;MEANALT=1;MQM=140.7;MQMR=255;NS=1;NUMALT=1;ODDS=49.382;PAIRED=0;PAIREDR=0;PAO=0;PQA=0;PQR=0;PRO=0;QA=1366;QR=545;RO=15;RPL=22;RPP=3.87889;RPPR=35.5824;RPR=18;RUN=1;SAF=18;SAP=3.87889;SAR=22;SRF=7;SRP=3.15506;SRR=8;TYPE=snp	GT:DP:DPR:RO:QR:AO:QA:GL	0/1:55:55,40:15:545:40:1366:-50.0473,0,-32.8567
chr14	52291621	.	G	A	496.801	.	AB=0.490566;ABP=3.05127;AC=1;AF=0.5;AN=2;AO=26;CIGAR=1X;DP=53;DPB=53;DPRA=0;EPP=3.0103;EPPR=3.73412;GTI=0;LEN=1;MEANALT=1;MQM=255;MQMR=255;NS=1;NUMALT=1;ODDS=114.393;PAIRED=0;PAIREDR=0;PAO=0;PQA=0;PQR=0;PRO=0;QA=792;QR=969;RO=27;RPL=17;RPP=8.35546;RPPR=3.09072;RPR=9;RUN=1;SAF=14;SAP=3.34437;SAR=12;SRF=15;SRP=3.73412;SRR=12;TYPE=snp	GT:DP:DPR:RO:QR:AO:QA:GL	0/1:53:53,26:27:969:26:792:-55.63,0,-71.6143
chr14	52291645	.	A	G	654.473	.	AB=0.509091;ABP=3.04978;AC=1;AF=0.5;AN=2;AO=28;CIGAR=1X;DP=55;DPB=55;DPRA=0;EPP=7.97367;EPPR=3.34437;GTI=0;LEN=1;MEANALT=2;MQM=255;MQMR=255;NS=1;NUMALT=1;ODDS=141.416;PAIRED=0;PAIREDR=0;PAO=0;PQA=0;PQR=0;PRO=0;QA=977;QR=922;RO=26;RPL=17;RPP=5.80219;RPPR=4.34659;RPR=11;RUN=1;SAF=17;SAP=5.80219;SAR=11;SRF=13;SRP=3.0103;SRR=13;TYPE=snp	GT:DP:DPR:RO:QR:AO:QA:GL	0/1:55:55,28:26:922:28:977:-71.934,0,-66.9888
chr14	52293362	.	A	G	167.174	.	AC=1;AF=0.5;AN=2;LEN=1;NS=1;TYPE=snp;Split primitives	GT	0/1
chr14	52293364	.	G	A	167.174	.	AC=1;AF=0.5;AN=2;LEN=1;NS=1;TYPE=snp;Split primitives	GT	0/1
chr14	52293428	.	T	A	315.844	.	AB=0.363636;ABP=10.1169;AC=1;AF=0.5;AN=2;AO=16;CIGAR=1X;DP=44;DPB=44;DPRA=0;EPP=11.6962;EPPR=3.32051;GTI=0;LEN=1;MEANALT=1;MQM=255;MQMR=255;NS=1;NUMALT=1;ODDS=72.7257;PAIRED=0;PAIREDR=0;PAO=0;PQA=0;PQR=0;PRO=0;QA=572;QR=948;RO=28;RPL=6;RPP=5.18177;RPPR=3.0103;RPR=10;RUN=1;SAF=10;SAP=5.18177;SAR=6;SRF=15;SRP=3.32051;SRR=13;TYPE=snp	GT:DP:DPR:RO:QR:AO:QA:GL	0/1:44:44,16:28:948:16:572:-38.5922,0,-72.4133
chr14	52293811	.	A	G	309.779	.	AB=0.358491;ABP=12.2288;AC=1;AF=0.5;AN=2;AO=19;CIGAR=1X;DP=53;DPB=53;DPRA=0;EPP=5.8675;EPPR=4.03217;GTI=0;LEN=1;MEANALT=1;MQM=255;MQMR=255;NS=1;NUMALT=1;ODDS=71.3293;PAIRED=0;PAIREDR=0;PAO=0;PQA=0;PQR=0;PRO=0;QA=595;QR=1170;RO=34;RPL=12;RPP=5.8675;RPPR=9.39698;RPR=7;RUN=1;SAF=7;SAP=5.8675;SAR=12;SRF=17;SRP=3.0103;SRR=17;TYPE=snp	GT:DP:DPR:RO:QR:AO:QA:GL	0/1:53:53,19:34:1170:19:595:-37.9086,0,-89.6895
chr14	52294229	.	A	G	582.735	.	AB=0.510204;ABP=3.05462;AC=1;AF=0.5;AN=2;AO=25;CIGAR=1X;DP=49;DPB=49;DPRA=0;EPP=3.79203;EPPR=3.37221;GTI=0;LEN=1;MEANALT=1;MQM=255;MQMR=255;NS=1;NUMALT=1;ODDS=120.733;PAIRED=0;PAIREDR=0;PAO=0;PQA=0;PQR=0;PRO=0;QA=871;QR=809;RO=24;RPL=11;RPP=3.79203;RPPR=8.80089;RPR=14;RUN=1;SAF=15;SAP=5.18177;SAR=10;SRF=11;SRP=3.37221;SRR=13;TYPE=snp	GT:DP:DPR:RO:QR:AO:QA:GL	0/1:49:49,25:24:809:25:871:-63.9879,0,-58.3966
chr14	52294957	.	C	T	254.885	.	AB=0.451613;ABP=3.64073;AC=1;AF=0.5;AN=2;AO=14;CIGAR=1X;DP=31;DPB=31;DPRA=0;EPP=3.0103;EPPR=9.26925;GTI=0;LEN=1;MEANALT=1;MQM=255;MQMR=255;NS=1;NUMALT=1;ODDS=58.6895;PAIRED=0;PAIREDR=0;PAO=0;PQA=0;PQR=0;PRO=0;QA=455;QR=619;RO=17;RPL=3;RPP=12.937;RPPR=18.4661;RPR=11;RUN=1;SAF=10;SAP=8.59409;SAR=4;SRF=11;SRP=6.20364;SRR=6;TYPE=snp	GT:DP:DPR:RO:QR:AO:QA:GL	0/1:31:31,14:17:619:14:455:-31.9431,0,-46.7422
chr14	52295594	.	C	T	36.8711	.	AB=0.25;ABP=11.6962;AC=1;AF=0.5;AN=2;AO=4;CIGAR=1X;DP=16;DPB=16;DPRA=0;EPP=3.0103;EPPR=3.73412;GTI=0;LEN=1;MEANALT=1;MQM=255;MQMR=255;NS=1;NUMALT=1;ODDS=8.48968;PAIRED=0;PAIREDR=0;PAO=0;PQA=0;PQR=0;PRO=0;QA=148;QR=391;RO=12;RPL=3;RPP=5.18177;RPPR=3.0103;RPR=1;RUN=1;SAF=1;SAP=5.18177;SAR=3;SRF=3;SRP=9.52472;SRR=9;TYPE=snp	GT:DP:DPR:RO:QR:AO:QA:GL	0/1:16:16,4:12:391:4:148:-8.87352,0,-30.6994
chr14	52295705	.	T	G	101.595	.	AB=0.291667;ABP=12.0581;AC=1;AF=0.5;AN=2;AO=7;CIGAR=1X;DP=24;DPB=24;DPRA=0;EPP=10.7656;EPPR=4.1599;GTI=0;LEN=1;MEANALT=1;MQM=255;MQMR=255;NS=1;NUMALT=1;ODDS=23.3932;PAIRED=0;PAIREDR=0;PAO=0;PQA=0;PQR=0;PRO=0;QA=259;QR=595;RO=17;RPL=4;RPP=3.32051;RPPR=4.1599;RPR=3;RUN=1;SAF=2;SAP=5.80219;SAR=5;SRF=6;SRP=6.20364;SRR=11;TYPE=snp	GT:DP:DPR:RO:QR:AO:QA:GL	0/1:24:24,7:17:595:7:259:-16.4553,0,-46.6753
chr14	52295734	.	G	A	104.251	.	AB=0.333333;ABP=8.07707;AC=1;AF=0.5;AN=2;AO=7;CIGAR=1X;DP=21;DPB=21;DPRA=0;EPP=5.80219;EPPR=3.63072;GTI=0;LEN=1;MEANALT=1;MQM=255;MQMR=255;NS=1;NUMALT=1;ODDS=24.0046;PAIRED=0;PAIREDR=0;PAO=0;PQA=0;PQR=0;PRO=0;QA=259;QR=503;RO=14;RPL=7;RPP=18.2106;RPPR=3.63072;RPR=0;RUN=1;SAF=2;SAP=5.80219;SAR=5;SRF=6;SRP=3.63072;SRR=8;TYPE=snp	GT:DP:DPR:RO:QR:AO:QA:GL	0/1:21:21,7:14:503:7:259:-17.3584,0,-39.3077
chr14	52295752	.	C	T	116.185	.	AB=0.318182;ABP=9.32731;AC=1;AF=0.5;AN=2;AO=7;CIGAR=1X;DP=22;DPB=22;DPRA=0;EPP=3.32051;EPPR=8.59409;GTI=0;LEN=1;MEANALT=2;MQM=255;MQMR=255;NS=1;NUMALT=1;ODDS=26.7525;PAIRED=0;PAIREDR=0;PAO=0;PQA=0;PQR=0;PRO=0;QA=254;QR=518;RO=14;RPL=5;RPP=5.80219;RPPR=8.59409;RPR=2;RUN=1;SAF=3;SAP=3.32051;SAR=4;SRF=6;SRP=3.63072;SRR=8;TYPE=snp	GT:DP:DPR:RO:QR:AO:QA:GL	0/1:22:22,7:14:518:7:254:-16.7859,0,-40.569
chr14	52295765	.	G	A	43.9848	.	AB=0.3;ABP=9.95901;AC=1;AF=0.5;AN=2;AO=6;CIGAR=1X;DP=20;DPB=20;DPRA=0;EPP=4.45795;EPPR=5.49198;GTI=0;LEN=1;MEANALT=1;MQM=255;MQMR=255;NS=1;NUMALT=1;ODDS=10.1278;PAIRED=0;PAIREDR=0;PAO=0;PQA=0;PQR=0;PRO=0;QA=169;QR=518;RO=14;RPL=3;RPP=3.0103;RPPR=12.937;RPR=3;RUN=1;SAF=3;SAP=3.0103;SAR=3;SRF=6;SRP=3.63072;SRR=8;TYPE=snp	GT:DP:DPR:RO:QR:AO:QA:GL	0/1:20:20,6:14:518:6:169:-9.47107,0,-40.9694
chr14	52295944	.	G	C	261.774	.	AB=0.545455;ABP=3.40511;AC=1;AF=0.5;AN=2;AO=12;CIGAR=1X;DP=22;DPB=22;DPRA=0;EPP=3.73412;EPPR=3.0103;GTI=0;LEN=1;MEANALT=1;MQM=255;MQMR=255;NS=1;NUMALT=1;ODDS=44.6367;PAIRED=0;PAIREDR=0;PAO=0;PQA=0;PQR=0;PRO=0;QA=424;QR=345;RO=10;RPL=9;RPP=9.52472;RPPR=10.8276;RPR=3;RUN=1;SAF=4;SAP=5.9056;SAR=8;SRF=5;SRP=3.0103;SRR=5;TYPE=snp	GT:DP:DPR:RO:QR:AO:QA:GL	0/1:22:22,12:10:345:12:424:-31.8907,0,-24.7723
chr14	52296573	.	A	G	338.752	.	AB=0.5;ABP=3.0103;AC=1;AF=0.5;AN=2;AO=16;CIGAR=1X;DP=32;DPB=32;DPRA=0;EPP=7.89611;EPPR=3.0103;GTI=0;LEN=1;MEANALT=1;MQM=255;MQMR=255;NS=1;NUMALT=1;ODDS=78.0005;PAIRED=0;PAIREDR=0;PAO=0;PQA=0;PQR=0;PRO=0;QA=543;QR=548;RO=16;RPL=9;RPP=3.55317;RPPR=5.18177;RPR=7;RUN=1;SAF=6;SAP=5.18177;SAR=10;SRF=8;SRP=3.0103;SRR=8;TYPE=snp	GT:DP:DPR:RO:QR:AO:QA:GL	0/1:32:32,16:16:548:16:543:-39.5764,0,-40.0295
chr14	52298179	.	C	T	86.2653	.	AB=0.454545;ABP=3.20771;AC=1;AF=0.5;AN=2;AO=5;CIGAR=1X;DP=11;DPB=11;DPRA=0;EPP=3.44459;EPPR=3.0103;GTI=0;LEN=1;MEANALT=1;MQM=255;MQMR=255;NS=1;NUMALT=1;ODDS=15.2558;PAIRED=0;PAIREDR=0;PAO=0;PQA=0;PQR=0;PRO=0;QA=175;QR=168;RO=6;RPL=2;RPP=3.44459;RPPR=16.0391;RPR=3;RUN=1;SAF=2;SAP=3.44459;SAR=3;SRF=3;SRP=3.0103;SRR=3;TYPE=snp	GT:DP:DPR:RO:QR:AO:QA:GL	0/1:11:11,5:6:168:5:175:-12.7887,0,-12.0887
chr14	52298708	.	A	G	306.075	.	AB=0.583333;ABP=4.45795;AC=1;AF=0.5;AN=2;AO=14;CIGAR=1X;DP=24;DPB=24;DPRA=0;EPP=3.63072;EPPR=3.0103;GTI=0;LEN=1;MEANALT=1;MQM=255;MQMR=255;NS=1;NUMALT=1;ODDS=40.0401;PAIRED=0;PAIREDR=0;PAO=0;PQA=0;PQR=0;PRO=0;QA=479;QR=331;RO=10;RPL=8;RPP=3.63072;RPPR=10.8276;RPR=6;RUN=1;SAF=4;SAP=8.59409;SAR=10;SRF=5;SRP=3.0103;SRR=5;TYPE=snp	GT:DP:DPR:RO:QR:AO:QA:GL	0/1:24:24,14:10:331:14:479:-36.2274,0,-22.8963
chr14	52299902	.	T	C	193.932	.	AB=0.333333;ABP=13.1438;AC=1;AF=0.5;AN=2;AO=14;CIGAR=1X;DP=42;DPB=42;DPRA=0;EPP=18.5208;EPPR=18.2106;GTI=0;LEN=1;MEANALT=1;MQM=236.857;MQMR=255;NS=1;NUMALT=1;ODDS=44.6546;PAIRED=0;PAIREDR=0;PAO=0;PQA=0;PQR=0;PRO=0;QA=484;QR=991;RO=28;RPL=4;RPP=8.59409;RPPR=3.32051;RPR=10;RUN=1;SAF=10;SAP=8.59409;SAR=4;SRF=12;SRP=4.25114;SRR=16;TYPE=snp	GT:DP:DPR:RO:QR:AO:QA:GL	0/1:42:42,14:28:991:14:484:-27.9967,0,-76.9007
chr14	52299938	.	T	A	348.575	.	AB=0.409091;ABP=6.16881;AC=1;AF=0.5;AN=2;AO=18;CIGAR=1X;DP=44;DPB=44;DPRA=0;EPP=3.49285;EPPR=3.34437;GTI=0;LEN=1;MEANALT=1;MQM=255;MQMR=255;NS=1;NUMALT=1;ODDS=80.2624;PAIRED=0;PAIREDR=0;PAO=0;PQA=0;PQR=0;PRO=0;QA=602;QR=844;RO=26;RPL=5;RPP=10.7311;RPPR=8.35546;RPR=13;RUN=1;SAF=11;SAP=4.9405;SAR=7;SRF=13;SRP=3.0103;SRR=13;TYPE=snp	GT:DP:DPR:RO:QR:AO:QA:GL	0/1:44:44,18:26:844:18:602:-41.2691,0,-63.0393
chr14	52300304	.	T	C	121.99	.	AC=1;AF=0.5;AN=2;LEN=1;NS=1;TYPE=snp;Split primitives	GT	0/1
chr14	52300307	.	T	C	121.99	.	AC=1;AF=0.5;AN=2;LEN=1;NS=1;TYPE=snp;Split primitives	GT	0/1
chr14	52300325	.	G	A	160.785	.	AB=0.305556;ABP=14.8328;AC=1;AF=0.5;AN=2;AO=11;CIGAR=1X;DP=36;DPB=36;DPRA=0;EPP=4.78696;EPPR=4.45795;GTI=0;LEN=1;MEANALT=2;MQM=255;MQMR=255;NS=1;NUMALT=1;ODDS=37.022;PAIRED=0;PAIREDR=0;PAO=0;PQA=0;PQR=0;PRO=0;QA=362;QR=838;RO=24;RPL=7;RPP=4.78696;RPPR=3.0103;RPR=4;RUN=1;SAF=5;SAP=3.20771;SAR=6;SRF=10;SRP=4.45795;SRR=14;TYPE=snp	GT:DP:DPR:RO:QR:AO:QA:GL	0/1:36:36,11:24:838:11:362:-22.2265,0,-65.0944
chr14	52304895	.	C	G	392.563	.	AB=0.842105;ABP=22.325;AC=1;AF=0.5;AN=2;AO=16;CIGAR=1X;DP=19;DPB=19;DPRA=0;EPP=5.18177;EPPR=3.73412;GTI=0;LEN=1;MEANALT=1;MQM=255;MQMR=255;NS=1;NUMALT=1;ODDS=5.32936;PAIRED=0;PAIREDR=0;PAO=0;PQA=0;PQR=0;PRO=0;QA=558;QR=106;RO=3;RPL=12;RPP=11.6962;RPPR=9.52472;RPR=4;RUN=1;SAF=8;SAP=3.0103;SAR=8;SRF=2;SRP=3.73412;SRR=1;TYPE=snp	GT:DP:DPR:RO:QR:AO:QA:GL	0/1:19:19,16:3:106:16:558:-44.8492,0,-4.17376
chr14	52304924	.	A	G	359.676	.	AB=0.6;ABP=5.18177;AC=1;AF=0.5;AN=2;AO=15;CIGAR=1X;DP=25;DPB=25;DPRA=0;EPP=14.7363;EPPR=6.48466;GTI=0;LEN=1;MEANALT=1;MQM=255;MQMR=255;NS=1;NUMALT=1;ODDS=37.8553;PAIRED=0;PAIREDR=0;PAO=0;PQA=0;PQR=0;PRO=0;QA=549;QR=350;RO=10;RPL=7;RPP=3.15506;RPPR=24.725;RPR=8;RUN=1;SAF=8;SAP=3.15506;SAR=7;SRF=7;SRP=6.48466;SRR=3;TYPE=snp	GT:DP:DPR:RO:QR:AO:QA:GL	0/1:25:25,15:10:350:15:549:-42.2503,0,-24.3243
chr14	52311862	.	C	A	397.851	.	AB=0.428571;ABP=4.87156;AC=1;AF=0.5;AN=2;AO=18;CIGAR=1X;DP=42;DPB=42;DPRA=0;EPP=4.9405;EPPR=3.37221;GTI=0;LEN=1;MEANALT=1;MQM=255;MQMR=255;NS=1;NUMALT=1;ODDS=91.6085;PAIRED=0;PAIREDR=0;PAO=0;PQA=0;PQR=0;PRO=0;QA=661;QR=806;RO=24;RPL=4;RPP=15.074;RPPR=6.26751;RPR=14;RUN=1;SAF=13;SAP=10.7311;SAR=5;SRF=12;SRP=3.0103;SRR=12;TYPE=snp	GT:DP:DPR:RO:QR:AO:QA:GL	0/1:42:42,18:24:806:18:661:-47.214,0,-60.2326
chr14	52311921	.	C	A	328.727	.	AB=0.485714;ABP=3.07234;AC=1;AF=0.5;AN=2;AO=17;CIGAR=1X;DP=35;DPB=35;DPRA=0;EPP=3.13803;EPPR=3.49285;GTI=0;LEN=1;MEANALT=1;MQM=255;MQMR=255;NS=1;NUMALT=1;ODDS=75.6922;PAIRED=0;PAIREDR=0;PAO=0;PQA=0;PQR=0;PRO=0;QA=545;QR=646;RO=18;RPL=11;RPP=6.20364;RPPR=4.9405;RPR=6;RUN=1;SAF=12;SAP=9.26925;SAR=5;SRF=9;SRP=3.0103;SRR=9;TYPE=snp	GT:DP:DPR:RO:QR:AO:QA:GL	0/1:35:35,17:18:646:17:545:-38.8345,0,-47.9628
chr14	52312123	.	C	T	243.527	.	AB=0.444444;ABP=3.73412;AC=1;AF=0.5;AN=2;AO=12;CIGAR=1X;DP=27;DPB=27;DPRA=0;EPP=3.73412;EPPR=3.63072;GTI=0;LEN=1;MEANALT=2;MQM=255;MQMR=255;NS=1;NUMALT=1;ODDS=56.0743;PAIRED=0;PAIREDR=0;PAO=0;PQA=0;PQR=0;PRO=0;QA=410;QR=498;RO=14;RPL=5;RPP=3.73412;RPPR=3.63072;RPR=7;RUN=1;SAF=6;SAP=3.0103;SAR=6;SRF=8;SRP=3.63072;SRR=6;TYPE=snp	GT:DP:DPR:RO:QR:AO:QA:GL	0/1:27:27,12:14:498:12:410:-29.2686,0,-37.2039
chr14	52312691	.	A	G	345.185	.	AB=0.533333;ABP=3.29983;AC=1;AF=0.5;AN=2;AO=16;CIGAR=1X;DP=30;DPB=30;DPRA=0;EPP=22.5536;EPPR=3.63072;GTI=0;LEN=1;MEANALT=1;MQM=255;MQMR=236.857;NS=1;NUMALT=1;ODDS=66.3346;PAIRED=0;PAIREDR=0;PAO=0;PQA=0;PQR=0;PRO=0;QA=558;QR=513;RO=14;RPL=8;RPP=3.0103;RPPR=5.49198;RPR=8;RUN=1;SAF=8;SAP=3.0103;SAR=8;SRF=5;SRP=5.49198;SRR=9;TYPE=snp	GT:DP:DPR:RO:QR:AO:QA:GL	0/1:30:30,16:14:513:16:558:-41.5379,0,-34.2398
chr14	52313131	.	G	A	359.191	.	AB=0.470588;ABP=3.26577;AC=1;AF=0.5;AN=2;AO=16;CIGAR=1X;DP=34;DPB=34;DPRA=0;EPP=5.18177;EPPR=7.35324;GTI=0;LEN=1;MEANALT=1;MQM=255;MQMR=255;NS=1;NUMALT=1;ODDS=82.7068;PAIRED=0;PAIREDR=0;PAO=0;PQA=0;PQR=0;PRO=0;QA=568;QR=661;RO=18;RPL=9;RPP=3.55317;RPPR=3.0103;RPR=7;RUN=1;SAF=7;SAP=3.55317;SAR=9;SRF=3;SRP=20.3821;SRR=15;TYPE=snp	GT:DP:DPR:RO:QR:AO:QA:GL	0/1:34:34,16:18:661:16:568:-41.24,0,-49.6222
chr14	52315646	.	C	G	90.1367	.	AB=0.333333;ABP=8.07707;AC=1;AF=0.5;AN=2;AO=7;CIGAR=1X;DP=21;DPB=21;DPRA=0;EPP=10.7656;EPPR=3.0103;GTI=0;LEN=1;MEANALT=1;MQM=255;MQMR=255;NS=1;NUMALT=1;ODDS=20.7547;PAIRED=0;PAIREDR=0;PAO=0;PQA=0;PQR=0;PRO=0;QA=254;QR=518;RO=14;RPL=0;RPP=18.2106;RPPR=5.49198;RPR=7;RUN=1;SAF=6;SAP=10.7656;SAR=1;SRF=4;SRP=8.59409;SRR=10;TYPE=snp	GT:DP:DPR:RO:QR:AO:QA:GL	0/1:21:21,7:14:518:7:254:-16.9012,0,-40.6684
chr14	52316058	.	A	G	279.386	.	AB=0.733333;ABP=10.1038;AC=1;AF=0.5;AN=2;AO=11;CIGAR=1X;DP=15;DPB=15;DPRA=0;EPP=7.94546;EPPR=7.35324;GTI=0;LEN=1;MEANALT=2;MQM=255;MQMR=255;NS=1;NUMALT=1;ODDS=6.92702;PAIRED=0;PAIREDR=0;PAO=0;PQA=0;PQR=0;PRO=0;QA=397;QR=74;RO=2;RPL=8;RPP=7.94546;RPPR=7.35324;RPR=3;RUN=1;SAF=7;SAP=4.78696;SAR=4;SRF=0;SRP=7.35324;SRR=2;TYPE=snp	GT:DP:DPR:RO:QR:AO:QA:GL	0/1:15:15,11:2:74:11:397:-31.9316,0,-2.81911
chr14	54235556	.	C	A	2236.2	.	AB=0.533654;ABP=5.0565;AC=1;AF=0.5;AN=2;AO=111;CIGAR=1X;DP=208;DPB=208;DPRA=0;EPP=42.625;EPPR=37.0599;GTI=0;LEN=1;MEANALT=1;MQM=255;MQMR=252.381;NS=1;NUMALT=1;ODDS=453.753;PAIRED=0;PAIREDR=0;PAO=0;PQA=0;PQR=0;PRO=0;QA=3655;QR=3317;RO=97;RPL=3;RPP=218.69;RPPR=196.63;RPR=108;RUN=1;SAF=81;SAP=53.8932;SAR=30;SRF=68;SRP=37.0599;SRR=29;TYPE=snp	GT:DP:DPR:RO:QR:AO:QA:GL	0/1:208:208,111:97:3317:111:3655:-266.665,0,-235.171
chr14	54235598	.	C	T	4067.35	.	AB=0.549669;ABP=9.48158;AC=1;AF=0.5;AN=2;AO=166;CIGAR=1X;DP=302;DPB=302;DPRA=0;EPP=14.7833;EPPR=3.26577;GTI=0;LEN=1;MEANALT=1;MQM=253.47;MQMR=253.132;NS=1;NUMALT=1;ODDS=779.713;PAIRED=0;PAIREDR=0;PAO=0;PQA=0;PQR=0;PRO=0;QA=5694;QR=4942;RO=136;RPL=68;RPP=14.7833;RPPR=17.3803;RPR=98;RUN=1;SAF=108;SAP=35.7132;SAR=58;SRF=91;SRP=36.7959;SRR=45;TYPE=snp	GT:DP:DPR:RO:QR:AO:QA:GL	0/1:302:302,166:136:4942:166:5694:-420,0,-350.99
chr14	54242709	.	C	T	6711.23	.	AB=0.893471;ABP=394.331;AC=1;AF=0.5;AN=2;AO=260;CIGAR=1X;DP=291;DPB=291;DPRA=0;EPP=19.1794;EPPR=4.76149;GTI=0;LEN=1;MEANALT=1;MQM=254.023;MQMR=238.613;NS=1;NUMALT=1;ODDS=117.957;PAIRED=0;PAIREDR=0;PAO=0;PQA=0;PQR=0;PRO=0;QA=9102;QR=1099;RO=31;RPL=245;RPP=444.821;RPPR=54.0749;RPR=15;RUN=1;SAF=159;SAP=31.1058;SAR=101;SRF=15;SRP=3.08035;SRR=16;TYPE=snp	GT:DP:DPR:RO:QR:AO:QA:GL	0/1:291:291,260:31:1099:260:9102:-729.139,0,-5.16152
chr14	54242722	.	G	A	6417.13	.	AB=0.840625;ABP=325.501;AC=1;AF=0.5;AN=2;AO=269;CIGAR=1X;DP=320;DPB=320;DPRA=0;EPP=35.0496;EPPR=3.70517;GTI=0;LEN=1;MEANALT=2;MQM=255;MQMR=239.76;NS=1;NUMALT=1;ODDS=10.3527;PAIRED=0;PAIREDR=0;PAO=0;PQA=0;PQR=0;PRO=0;QA=9055;QR=1707;RO=50;RPL=232;RPP=309.963;RPPR=94.907;RPR=37;RUN=1;SAF=157;SAP=19.3569;SAR=112;SRF=25;SRP=3.0103;SRR=25;TYPE=snp	GT:DP:DPR:RO:QR:AO:QA:GL	0/1:320:320,269:50:1707:269:9055:-719.127,0,-48.5184
chr14	54242730	.	G	A	6260.96	.	AB=0.806154;ABP=267.603;AC=1;AF=0.5;AN=2;AO=262;CIGAR=1X;DP=325;DPB=325;DPRA=0;EPP=32.8473;EPPR=3.33068;GTI=0;LEN=1;MEANALT=3;MQM=252.092;MQMR=242.508;NS=1;NUMALT=1;ODDS=81.7859;PAIRED=0;PAIREDR=0;PAO=0;PQA=0;PQR=0;PRO=0;QA=8888;QR=2132;RO=61;RPL=218;RPP=253.94;RPPR=118.668;RPR=44;RUN=1;SAF=151;SAP=16.2712;SAR=111;SRF=31;SRP=3.0459;SRR=30;TYPE=snp	GT:DP:DPR:RO:QR:AO:QA:GL	0/1:325:325,262:61:2132:262:8888:-694.096,0,-85.1469
chr14	54253678	.	A	C	9904.21	.	AB=0.728846;ABP=239.55;AC=1;AF=0.5;AN=2;AO=379;CIGAR=1X;DP=520;DPB=520;DPRA=0;EPP=19.1044;EPPR=63.4968;GTI=0;LEN=1;MEANALT=2;MQM=245.617;MQMR=251.319;NS=1;NUMALT=1;ODDS=404.899;PAIRED=0;PAIREDR=0;PAO=0;PQA=0;PQR=0;PRO=0;QA=13635;QR=4694;RO=138;RPL=232;RPP=44.4058;RPPR=302.673;RPR=147;RUN=1;SAF=208;SAP=10.854;SAR=171;SRF=100;SRP=63.4968;SRR=38;TYPE=snp	GT:DP:DPR:RO:QR:AO:QA:GL	0/1:520:520,379:138:4694:379:13635:-1029.91,0,-260.936
chr14	54253882	.	G	T	350.404	.	AB=0.625;ABP=7.35324;AC=1;AF=0.5;AN=2;AO=20;CIGAR=1X;DP=32;DPB=32;DPRA=0;EPP=18.6449;EPPR=21.1059;GTI=0;LEN=1;MEANALT=1;MQM=229.6;MQMR=255;NS=1;NUMALT=1;ODDS=42.1026;PAIRED=0;PAIREDR=0;PAO=0;PQA=0;PQR=0;PRO=0;QA=710;QR=439;RO=12;RPL=20;RPP=46.4397;RPPR=29.068;RPR=0;RUN=1;SAF=4;SAP=18.6449;SAR=16;SRF=1;SRP=21.1059;SRR=11;TYPE=snp	GT:DP:DPR:RO:QR:AO:QA:GL	0/1:32:32,20:12:439:20:710:-49.0109,0,-30.2429
chr14	54262914	.	G	A	2279.7	.	AB=0.542714;ABP=6.16385;AC=1;AF=0.5;AN=2;AO=108;CIGAR=1X;DP=199;DPB=199;DPRA=0;EPP=3.332;EPPR=9.18693;GTI=0;LEN=1;MEANALT=2;MQM=252.648;MQMR=249.356;NS=1;NUMALT=1;ODDS=485.303;PAIRED=0;PAIREDR=0;PAO=0;PQA=0;PQR=0;PRO=0;QA=3323;QR=3157;RO=90;RPL=37;RPP=26.2531;RPPR=3.10681;RPR=71;RUN=1;SAF=55;SAP=3.09072;SAR=53;SRF=43;SRP=3.39634;SRR=47;TYPE=snp	GT:DP:DPR:RO:QR:AO:QA:GL	0/1:199:199,108:90:3157:108:3323:-237.3,0,-218.256
chr14	54264051	.	C	T	369.643	.	AB=0.615385;ABP=6.01695;AC=1;AF=0.5;AN=2;AO=16;CIGAR=1X;DP=26;DPB=26;DPRA=0;EPP=3.0103;EPPR=3.87889;GTI=0;LEN=1;MEANALT=1;MQM=255;MQMR=255;NS=1;NUMALT=1;ODDS=46.5639;PAIRED=0;PAIREDR=0;PAO=0;PQA=0;PQR=0;PRO=0;QA=553;QR=365;RO=10;RPL=7;RPP=3.55317;RPPR=3.87889;RPR=9;RUN=1;SAF=7;SAP=3.55317;SAR=9;SRF=6;SRP=3.87889;SRR=4;TYPE=snp	GT:DP:DPR:RO:QR:AO:QA:GL	0/1:26:26,16:10:365:16:553:-42.2888,0,-25.3882
chr14	54264088	.	G	T	358.127	.	AB=0.666667;ABP=8.80089;AC=1;AF=0.5;AN=2;AO=16;CIGAR=1X;DP=24;DPB=24;DPRA=0;EPP=3.0103;EPPR=20.3821;GTI=0;LEN=1;MEANALT=1;MQM=255;MQMR=255;NS=1;NUMALT=1;ODDS=17.0536;PAIRED=0;PAIREDR=0;PAO=0;PQA=0;PQR=0;PRO=0;QA=547;QR=238;RO=8;RPL=4;RPP=11.6962;RPPR=4.09604;RPR=12;RUN=1;SAF=6;SAP=5.18177;SAR=10;SRF=5;SRP=4.09604;SRR=3;TYPE=snp	GT:DP:DPR:RO:QR:AO:QA:GL	0/1:24:24,16:8:238:16:547:-42.3472,0,-14.4928
chr14	54264134	.	C	G	456.902	.	AB=0.72;ABP=13.5202;AC=1;AF=0.5;AN=2;AO=18;CIGAR=1X;DP=25;DPB=25;DPRA=0;EPP=4.9405;EPPR=5.80219;GTI=0;LEN=1;MEANALT=1;MQM=255;MQMR=255;NS=1;NUMALT=1;ODDS=21.3288;PAIRED=0;PAIREDR=0;PAO=0;PQA=0;PQR=0;PRO=0;QA=661;QR=249;RO=7;RPL=9;RPP=3.0103;RPPR=3.32051;RPR=9;RUN=1;SAF=6;SAP=7.35324;SAR=12;SRF=2;SRP=5.80219;SRR=5;TYPE=snp	GT:DP:DPR:RO:QR:AO:QA:GL	0/1:25:25,18:7:249:18:661:-52.3315,0,-15.24
chr14	54264182	.	A	G	278.414	.	AC=1;AF=0.5;AN=2;LEN=1;NS=1;TYPE=snp;Split primitives	GT	0/1
chr14	54264185	.	T	A	278.414	.	AC=1;AF=0.5;AN=2;LEN=1;NS=1;TYPE=snp;Split primitives	GT	0/1
chr14	54264237	.	C	T	190.638	.	AB=0.75;ABP=11.6962;AC=1;AF=0.5;AN=2;AO=12;CIGAR=1X;DP=16;DPB=16;DPRA=0;EPP=5.9056;EPPR=3.0103;GTI=0;LEN=1;MEANALT=1;MQM=255;MQMR=255;NS=1;NUMALT=1;ODDS=9.30061;PAIRED=0;PAIREDR=0;PAO=0;PQA=0;PQR=0;PRO=0;QA=342;QR=148;RO=4;RPL=2;RPP=14.5915;RPPR=3.0103;RPR=10;RUN=1;SAF=8;SAP=5.9056;SAR=4;SRF=2;SRP=3.0103;SRR=2;TYPE=snp	GT:DP:DPR:RO:QR:AO:QA:GL	0/1:16:16,12:4:148:12:342:-26.2485,0,-8.87352
chr14	54264396	.	C	T	108.417	.	AB=0.428571;ABP=3.63072;AC=1;AF=0.5;AN=2;AO=6;CIGAR=1X;DP=14;DPB=14;DPRA=0;EPP=4.45795;EPPR=4.09604;GTI=0;LEN=1;MEANALT=1;MQM=255;MQMR=255;NS=1;NUMALT=1;ODDS=24.9638;PAIRED=0;PAIREDR=0;PAO=0;PQA=0;PQR=0;PRO=0;QA=212;QR=296;RO=8;RPL=3;RPP=3.0103;RPPR=3.0103;RPR=3;RUN=1;SAF=3;SAP=3.0103;SAR=3;SRF=3;SRP=4.09604;SRR=5;TYPE=snp	GT:DP:DPR:RO:QR:AO:QA:GL	0/1:14:14,6:8:296:6:212:-15.2189,0,-22.7956
chr14	54264406	.	A	G	103.833	.	AC=1;AF=0.5;AN=2;LEN=1;NS=1;TYPE=snp;Split primitives	GT	0/1
chr14	54264409	.	C	G	103.833	.	AC=1;AF=0.5;AN=2;LEN=1;NS=1;TYPE=snp;Split primitives	GT	0/1
chr14	54264427	.	A	T	124.267	.	AB=0.571429;ABP=3.63072;AC=1;AF=0.5;AN=2;AO=8;CIGAR=1X;DP=14;DPB=14;DPRA=0;EPP=3.0103;EPPR=8.80089;GTI=0;LEN=1;MEANALT=1;MQM=255;MQMR=255;NS=1;NUMALT=1;ODDS=25.8706;PAIRED=0;PAIREDR=0;PAO=0;PQA=0;PQR=0;PRO=0;QA=233;QR=222;RO=6;RPL=5;RPP=4.09604;RPPR=3.0103;RPR=3;RUN=1;SAF=3;SAP=4.09604;SAR=5;SRF=2;SRP=4.45795;SRR=4;TYPE=snp	GT:DP:DPR:RO:QR:AO:QA:GL	0/1:14:14,8:6:222:8:233:-17.0468,0,-16.1356
chr14	54264465	.	T	C	205.782	.	AB=0.642857;ABP=5.49198;AC=1;AF=0.5;AN=2;AO=9;CIGAR=1X;DP=14;DPB=14;DPRA=0;EPP=5.18177;EPPR=3.44459;GTI=0;LEN=1;MEANALT=1;MQM=255;MQMR=255;NS=1;NUMALT=1;ODDS=13.5119;PAIRED=0;PAIREDR=0;PAO=0;PQA=0;PQR=0;PRO=0;QA=328;QR=161;RO=5;RPL=6;RPP=5.18177;RPPR=6.91895;RPR=3;RUN=1;SAF=5;SAP=3.25157;SAR=4;SRF=2;SRP=3.44459;SRR=3;TYPE=snp	GT:DP:DPR:RO:QR:AO:QA:GL	0/1:14:14,9:5:161:9:328:-25.67,0,-10.5976
chr14	54264584	.	G	T	200.581	.	AB=0.733333;ABP=10.1038;AC=1;AF=0.5;AN=2;AO=11;CIGAR=1X;DP=15;DPB=15;DPRA=0;EPP=3.20771;EPPR=3.0103;GTI=0;LEN=1;MEANALT=1;MQM=255;MQMR=255;NS=1;NUMALT=1;ODDS=9.5883;PAIRED=0;PAIREDR=0;PAO=0;PQA=0;PQR=0;PRO=0;QA=339;QR=148;RO=4;RPL=9;RPP=12.6832;RPPR=5.18177;RPR=2;RUN=1;SAF=5;SAP=3.20771;SAR=6;SRF=3;SRP=5.18177;SRR=1;TYPE=snp	GT:DP:DPR:RO:QR:AO:QA:GL	0/1:15:15,11:4:148:11:339:-26.3027,0,-9.17455
chr14	54265109	.	A	G	493.53	.	AB=0.647059;ABP=9.39698;AC=1;AF=0.5;AN=2;AO=22;CIGAR=1X;DP=34;DPB=34;DPRA=0;EPP=4.58955;EPPR=3.73412;GTI=0;LEN=1;MEANALT=1;MQM=255;MQMR=255;NS=1;NUMALT=1;ODDS=33.2325;PAIRED=0;PAIREDR=0;PAO=0;PQA=0;PQR=0;PRO=0;QA=732;QR=342;RO=12;RPL=15;RPP=9.32731;RPPR=5.9056;RPR=7;RUN=1;SAF=12;SAP=3.40511;SAR=10;SRF=9;SRP=9.52472;SRR=3;TYPE=snp	GT:DP:DPR:RO:QR:AO:QA:GL	0/1:34:34,22:12:342:22:732:-55.9777,0,-20.83
chr14	54265207	.	T	C	301.887	.	AB=0.516129;ABP=3.08035;AC=1;AF=0.5;AN=2;AO=16;CIGAR=1X;DP=31;DPB=31;DPRA=0;EPP=5.18177;EPPR=3.15506;GTI=0;LEN=1;MEANALT=1;MQM=255;MQMR=255;NS=1;NUMALT=1;ODDS=69.5121;PAIRED=0;PAIREDR=0;PAO=0;PQA=0;PQR=0;PRO=0;QA=499;QR=520;RO=15;RPL=11;RPP=7.89611;RPPR=6.62942;RPR=5;RUN=1;SAF=7;SAP=3.55317;SAR=9;SRF=9;SRP=4.31318;SRR=6;TYPE=snp	GT:DP:DPR:RO:QR:AO:QA:GL	0/1:31:31,16:15:520:16:499:-35.8899,0,-37.8147
chr14	54265257	.	G	A	474.476	.	AB=0.645161;ABP=8.68415;AC=1;AF=0.5;AN=2;AO=20;CIGAR=1X;DP=31;DPB=31;DPRA=0;EPP=4.74748;EPPR=3.0103;GTI=0;LEN=1;MEANALT=2;MQM=255;MQMR=255;NS=1;NUMALT=1;ODDS=42.8839;PAIRED=0;PAIREDR=0;PAO=0;PQA=0;PQR=0;PRO=0;QA=701;QR=370;RO=10;RPL=7;RPP=6.91895;RPPR=6.48466;RPR=13;RUN=1;SAF=7;SAP=6.91895;SAR=13;SRF=6;SRP=3.87889;SRR=4;TYPE=snp	GT:DP:DPR:RO:QR:AO:QA:GL	0/1:31:31,20:10:370:20:701:-54.1834,0,-24.4055
chr14	54267157	.	G	A	2403.28	.	AB=0.560345;ABP=10.3484;AC=1;AF=0.5;AN=2;AO=130;CIGAR=1X;DP=232;DPB=232;DPRA=0;EPP=9.69175;EPPR=3.0103;GTI=0;LEN=1;MEANALT=2;MQM=247.185;MQMR=247.38;NS=1;NUMALT=1;ODDS=524.363;PAIRED=0;PAIREDR=0;PAO=0;PQA=0;PQR=0;PRO=0;QA=3864;QR=3557;RO=100;RPL=10;RPP=205.124;RPPR=81.1833;RPR=120;RUN=1;SAF=77;SAP=12.6316;SAR=53;SRF=54;SRP=4.40004;SRR=46;TYPE=snp	GT:DP:DPR:RO:QR:AO:QA:GL	0/1:232:232,130:100:3557:130:3864:-273.102,0,-243.566
chr14	54268068	.	T	C	3086.57	.	AB=0.57619;ABP=13.5988;AC=1;AF=0.5;AN=2;AO=121;CIGAR=1X;DP=210;DPB=210;DPRA=0;EPP=3.45895;EPPR=3.22989;GTI=0;LEN=1;MEANALT=1;MQM=252.901;MQMR=255;NS=1;NUMALT=1;ODDS=464.188;PAIRED=0;PAIREDR=0;PAO=0;PQA=0;PQR=0;PRO=0;QA=4229;QR=3028;RO=89;RPL=55;RPP=5.18177;RPPR=4.98658;RPR=66;RUN=1;SAF=60;SAP=3.02825;SAR=61;SRF=50;SRP=5.96253;SRR=39;TYPE=snp	GT:DP:DPR:RO:QR:AO:QA:GL	0/1:210:210,121:89:3028:121:4229:-316.657,0,-209.644
chr14	54268226	.	C	T	2000.51	.	AB=0.473684;ABP=4.38176;AC=1;AF=0.5;AN=2;AO=108;CIGAR=1X;DP=228;DPB=228;DPRA=0;EPP=6.95112;EPPR=7.64277;GTI=0;LEN=1;MEANALT=1;MQM=255;MQMR=252.883;NS=1;NUMALT=1;ODDS=460.633;PAIRED=0;PAIREDR=0;PAO=0;PQA=0;PQR=0;PRO=0;QA=3065;QR=3969;RO=120;RPL=55;RPP=3.09072;RPPR=3.66174;RPR=53;RUN=1;SAF=48;SAP=5.9056;SAR=60;SRF=43;SRP=23.9288;SRR=77;TYPE=snp	GT:DP:DPR:RO:QR:AO:QA:GL	0/1:228:228,108:120:3969:108:3065:-207.499,0,-285.663
chr14	54268236	.	A	T	2212.5	.	AC=1;AF=0.5;AN=2;LEN=1;NS=1;TYPE=snp;Split primitives	GT	0/1
chr14	54268239	.	A	G	2212.5	.	AC=1;AF=0.5;AN=2;LEN=1;NS=1;TYPE=snp;Split primitives	GT	0/1
chr14	54268396	.	A	C	3690.65	.	AB=0.562738;ABP=12.0017;AC=1;AF=0.5;AN=2;AO=148;CIGAR=1X;DP=263;DPB=263;DPRA=0;EPP=7.76406;EPPR=28.8603;GTI=0;LEN=1;MEANALT=1;MQM=248.135;MQMR=255;NS=1;NUMALT=1;ODDS=601.911;PAIRED=0;PAIREDR=0;PAO=0;PQA=0;PQR=0;PRO=0;QA=5202;QR=3899;RO=115;RPL=77;RPP=3.5385;RPPR=3.48236;RPR=71;RUN=1;SAF=62;SAP=11.4614;SAR=86;SRF=50;SRP=7.25883;SRR=65;TYPE=snp	GT:DP:DPR:RO:QR:AO:QA:GL	0/1:263:263,148:115:3899:148:5202:-378.192,0,-272.078
chr14	54268901	.	C	T	2418.97	.	AB=0.553191;ABP=7.63045;AC=1;AF=0.5;AN=2;AO=104;CIGAR=1X;DP=188;DPB=188;DPRA=0;EPP=7.10269;EPPR=3.11623;GTI=0;LEN=1;MEANALT=2;MQM=255;MQMR=251.902;NS=1;NUMALT=1;ODDS=454.643;PAIRED=0;PAIREDR=0;PAO=0;PQA=0;PQR=0;PRO=0;QA=3422;QR=2975;RO=82;RPL=70;RPP=30.0702;RPPR=45.3805;RPR=34;RUN=1;SAF=49;SAP=3.76196;SAR=55;SRF=41;SRP=3.0103;SRR=41;TYPE=snp	GT:DP:DPR:RO:QR:AO:QA:GL	0/1:188:188,104:82:2975:104:3422:-252.233,0,-208.79
chr14	54268954	.	T	C	2187.84	.	AB=0.583333;ABP=11.6962;AC=1;AF=0.5;AN=2;AO=84;CIGAR=1X;DP=144;DPB=144;DPRA=0;EPP=3.94093;EPPR=5.99147;GTI=0;LEN=1;MEANALT=2;MQM=255;MQMR=255;NS=1;NUMALT=1;ODDS=301.04;PAIRED=0;PAIREDR=0;PAO=0;PQA=0;PQR=0;PRO=0;QA=2990;QR=2011;RO=59;RPL=42;RPP=3.0103;RPPR=3.34154;RPR=42;RUN=1;SAF=39;SAP=3.94093;SAR=45;SRF=29;SRP=3.0471;SRR=30;TYPE=snp	GT:DP:DPR:RO:QR:AO:QA:GL	0/1:144:144,84:59:2011:84:2990:-226.276,0,-138.15
chr14	54269073	.	C	A	689.325	.	AB=0.492537;ABP=3.04271;AC=1;AF=0.5;AN=2;AO=33;CIGAR=1X;DP=67;DPB=67;DPRA=0;EPP=8.34028;EPPR=10.9724;GTI=0;LEN=1;MEANALT=2;MQM=255;MQMR=255;NS=1;NUMALT=1;ODDS=153.414;PAIRED=0;PAIREDR=0;PAO=0;PQA=0;PQR=0;PRO=0;QA=1110;QR=1109;RO=33;RPL=28;RPP=37.8197;RPPR=58.3499;RPR=5;RUN=1;SAF=9;SAP=17.8158;SAR=24;SRF=11;SRP=10.9724;SRR=22;TYPE=snp	GT:DP:DPR:RO:QR:AO:QA:GL	0/1:67:67,33:33:1109:33:1110:-80.2323,0,-80.142
chr14	54360907	.	C	T	440.703	.	AB=0.606061;ABP=6.23461;AC=1;AF=0.5;AN=2;AO=20;CIGAR=1X;DP=33;DPB=33;DPRA=0;EPP=13.8677;EPPR=4.51363;GTI=0;LEN=1;MEANALT=1;MQM=255;MQMR=255;NS=1;NUMALT=1;ODDS=47.3909;PAIRED=0;PAIREDR=0;PAO=0;PQA=0;PQR=0;PRO=0;QA=730;QR=432;RO=13;RPL=1;RPP=38.1882;RPPR=31.2394;RPR=19;RUN=1;SAF=16;SAP=18.6449;SAR=4;SRF=8;SRP=4.51363;SRR=5;TYPE=snp	GT:DP:DPR:RO:QR:AO:QA:GL	0/1:33:33,20:13:432:20:730:-56.131,0,-29.2783
chr14	54361382	.	G	A	975.626	.	AB=0.639344;ABP=13.2981;AC=1;AF=0.5;AN=2;AO=39;CIGAR=1X;DP=61;DPB=61;DPRA=0;EPP=15.538;EPPR=8.61041;GTI=0;LEN=1;MEANALT=2;MQM=255;MQMR=255;NS=1;NUMALT=1;ODDS=74.2747;PAIRED=0;PAIREDR=0;PAO=0;PQA=0;PQR=0;PRO=0;QA=1379;QR=663;RO=19;RPL=24;RPP=7.52028;RPPR=22.325;RPR=15;RUN=1;SAF=24;SAP=7.52028;SAR=15;SRF=14;SRP=12.2676;SRR=5;TYPE=snp	GT:DP:DPR:RO:QR:AO:QA:GL	0/1:61:61,39:19:663:39:1379:-106.873,0,-42.4137
chr14	54361401	.	G	A	839.421	.	AB=0.639344;ABP=13.2981;AC=1;AF=0.5;AN=2;AO=39;CIGAR=1X;DP=61;DPB=61;DPRA=0;EPP=15.538;EPPR=3.40511;GTI=0;LEN=1;MEANALT=1;MQM=255;MQMR=255;NS=1;NUMALT=1;ODDS=93.2592;PAIRED=0;PAIREDR=0;PAO=0;PQA=0;PQR=0;PRO=0;QA=1232;QR=754;RO=22;RPL=23;RPP=5.73856;RPPR=22.3561;RPR=16;RUN=1;SAF=25;SAP=9.74743;SAR=14;SRF=16;SRP=12.8806;SRR=6;TYPE=snp	GT:DP:DPR:RO:QR:AO:QA:GL	0/1:61:61,39:22:754:39:1232:-92.8331,0,-49.8399
chr14	54363300	.	A	G	700.796	.	AB=0.852941;ABP=39.7976;AC=1;AF=0.5;AN=2;AO=29;CIGAR=1X;DP=34;DPB=34;DPRA=0;EPP=4.88226;EPPR=6.91895;GTI=0;LEN=1;MEANALT=1;MQM=255;MQMR=255;NS=1;NUMALT=1;ODDS=6.31386;PAIRED=0;PAIREDR=0;PAO=0;PQA=0;PQR=0;PRO=0;QA=1024;QR=175;RO=5;RPL=27;RPP=49.8093;RPPR=3.44459;RPR=2;RUN=1;SAF=12;SAP=4.88226;SAR=17;SRF=3;SRP=3.44459;SRR=2;TYPE=snp	GT:DP:DPR:RO:QR:AO:QA:GL	0/1:34:34,29:5:175:29:1024:-82.2781,0,-5.86498
chr14	54363382	.	C	T	756.436	.	AB=0.632653;ABP=10.4997;AC=1;AF=0.5;AN=2;AO=31;CIGAR=1X;DP=49;DPB=49;DPRA=0;EPP=3.64073;EPPR=15.074;GTI=0;LEN=1;MEANALT=1;MQM=255;MQMR=226.778;NS=1;NUMALT=1;ODDS=62.5773;PAIRED=0;PAIREDR=0;PAO=0;PQA=0;PQR=0;PRO=0;QA=1073;QR=627;RO=18;RPL=13;RPP=4.76149;RPPR=15.074;RPR=18;RUN=1;SAF=17;SAP=3.64073;SAR=14;SRF=8;SRP=3.49285;SRR=10;TYPE=snp	GT:DP:DPR:RO:QR:AO:QA:GL	0/1:49:49,31:18:627:31:1073:-82.1657,0,-35.5078
chr14	54363401	.	G	C	827.649	.	AB=0.6;ABP=7.78754;AC=1;AF=0.5;AN=2;AO=33;CIGAR=1X;DP=55;DPB=55;DPRA=0;EPP=3.60252;EPPR=22.3561;GTI=0;LEN=1;MEANALT=1;MQM=255;MQMR=231.909;NS=1;NUMALT=1;ODDS=84.0523;PAIRED=0;PAIREDR=0;PAO=0;PQA=0;PQR=0;PRO=0;QA=1176;QR=770;RO=22;RPL=11;RPP=10.9724;RPPR=22.3561;RPR=22;RUN=1;SAF=16;SAP=3.0761;SAR=17;SRF=8;SRP=6.56362;SRR=14;TYPE=snp	GT:DP:DPR:RO:QR:AO:QA:GL	0/1:55:55,33:22:770:33:1176:-89.6397,0,-46.5806
chr14	54363452	.	A	T	806.218	.	AB=0.479452;ABP=3.27802;AC=1;AF=0.5;AN=2;AO=35;CIGAR=1X;DP=73;DPB=73;DPRA=0;EPP=3.07234;EPPR=11.239;GTI=0;LEN=1;MEANALT=1;MQM=255;MQMR=241.632;NS=1;NUMALT=1;ODDS=177.962;PAIRED=0;PAIREDR=0;PAO=0;PQA=0;PQR=0;PRO=0;QA=1220;QR=1274;RO=38;RPL=9;RPP=20.9405;RPPR=21.525;RPR=26;RUN=1;SAF=16;SAP=3.56868;SAR=19;SRF=13;SRP=11.239;SRR=25;TYPE=snp	GT:DP:DPR:RO:QR:AO:QA:GL	0/1:73:73,35:38:1274:35:1220:-88.1734,0,-86.5211
chr14	54363705	.	G	A	50.673	.	AB=0.333333;ABP=5.9056;AC=1;AF=0.5;AN=2;AO=4;CIGAR=1X;DP=12;DPB=12;DPRA=0;EPP=3.0103;EPPR=4.09604;GTI=0;LEN=1;MEANALT=1;MQM=255;MQMR=255;NS=1;NUMALT=1;ODDS=11.6679;PAIRED=0;PAIREDR=0;PAO=0;PQA=0;PQR=0;PRO=0;QA=143;QR=296;RO=8;RPL=1;RPP=5.18177;RPPR=4.09604;RPR=3;RUN=1;SAF=3;SAP=5.18177;SAR=1;SRF=4;SRP=3.0103;SRR=4;TYPE=snp	GT:DP:DPR:RO:QR:AO:QA:GL	0/1:12:12,4:8:296:4:143:-9.61514,0,-23.3976
chr14	54364443	.	A	C	214.617	.	AB=0.588235;ABP=4.1599;AC=1;AF=0.5;AN=2;AO=10;CIGAR=1X;DP=17;DPB=17;DPRA=0;EPP=10.8276;EPPR=5.80219;GTI=0;LEN=1;MEANALT=1;MQM=255;MQMR=255;NS=1;NUMALT=1;ODDS=25.0012;PAIRED=0;PAIREDR=0;PAO=0;PQA=0;PQR=0;PRO=0;QA=355;QR=229;RO=7;RPL=5;RPP=3.0103;RPPR=3.32051;RPR=5;RUN=1;SAF=7;SAP=6.48466;SAR=3;SRF=2;SRP=5.80219;SRR=5;TYPE=snp	GT:DP:DPR:RO:QR:AO:QA:GL	0/1:17:17,10:7:229:10:355:-27.1875,0,-15.8196
chr14	54364500	.	TA	T	37.1738	.	AC=1;AF=0.5;AN=2;LEN=1;NS=1;TYPE=del;Split primitives	GT	0/1
chr14	54365834	.	T	C	162.051	.	AC=1;AF=0.5;AN=2;LEN=1;NS=1;TYPE=snp;Split primitives	GT	0/1
chr14	54365835	.	A	G	162.051	.	AC=1;AF=0.5;AN=2;LEN=1;NS=1;TYPE=snp;Split primitives	GT	0/1
chr14	54365840	.	A	G	166.614	.	AB=0.533333;ABP=3.15506;AC=1;AF=0.5;AN=2;AO=8;CIGAR=1X;DP=15;DPB=15;DPRA=0;EPP=4.09604;EPPR=3.32051;GTI=0;LEN=1;MEANALT=1;MQM=255;MQMR=255;NS=1;NUMALT=1;ODDS=32.9525;PAIRED=0;PAIREDR=0;PAO=0;PQA=0;PQR=0;PRO=0;QA=296;QR=254;RO=7;RPL=7;RPP=12.7819;RPPR=3.32051;RPR=1;RUN=1;SAF=2;SAP=7.35324;SAR=6;SRF=3;SRP=3.32051;SRR=4;TYPE=snp	GT:DP:DPR:RO:QR:AO:QA:GL	0/1:15:15,8:7:254:8:296:-22.4946,0,-18.7074
chr14	54366968	.	GT	G	39.0985	.	AC=1;AF=0.5;AN=2;LEN=1;NS=1;TYPE=del;Split primitives	GT	0/1
chr14	54368340	.	G	A	1014.49	.	AB=0.761905;ABP=40.5458;AC=1;AF=0.5;AN=2;AO=48;CIGAR=1X;DP=63;DPB=63;DPRA=0;EPP=4.6389;EPPR=8.59409;GTI=0;LEN=1;MEANALT=2;MQM=255;MQMR=255;NS=1;NUMALT=1;ODDS=36.8453;PAIRED=0;PAIREDR=0;PAO=0;PQA=0;PQR=0;PRO=0;QA=1487;QR=498;RO=14;RPL=38;RPP=38.4777;RPPR=3.63072;RPR=10;RUN=1;SAF=25;SAP=3.19126;SAR=23;SRF=4;SRP=8.59409;SRR=10;TYPE=snp	GT:DP:DPR:RO:QR:AO:QA:GL	0/1:63:63,48:14:498:48:1487:-115.342,0,-26.3668
chr14	54368615	.	A	G	111.481	.	AB=0.5;ABP=3.0103;AC=1;AF=0.5;AN=2;AO=8;CIGAR=1X;DP=16;DPB=16;DPRA=0;EPP=12.7819;EPPR=7.35324;GTI=0;LEN=1;MEANALT=1;MQM=255;MQMR=255;NS=1;NUMALT=1;ODDS=25.6694;PAIRED=0;PAIREDR=0;PAO=0;PQA=0;PQR=0;PRO=0;QA=264;QR=291;RO=8;RPL=8;RPP=20.3821;RPPR=4.09604;RPR=0;RUN=1;SAF=1;SAP=12.7819;SAR=7;SRF=1;SRP=12.7819;SRR=7;TYPE=snp	GT:DP:DPR:RO:QR:AO:QA:GL	0/1:16:16,8:8:291:8:264:-19.2735,0,-21.7373
chr14	54368818	.	T	C	113.12	.	AB=0.545455;ABP=3.20771;AC=1;AF=0.5;AN=2;AO=6;CIGAR=1X;DP=11;DPB=11;DPRA=0;EPP=3.0103;EPPR=3.44459;GTI=0;LEN=1;MEANALT=1;MQM=255;MQMR=255;NS=1;NUMALT=1;ODDS=16.8976;PAIRED=0;PAIREDR=0;PAO=0;PQA=0;PQR=0;PRO=0;QA=212;QR=161;RO=5;RPL=4;RPP=4.45795;RPPR=3.44459;RPR=2;RUN=1;SAF=1;SAP=8.80089;SAR=5;SRF=2;SRP=3.44459;SRR=3;TYPE=snp	GT:DP:DPR:RO:QR:AO:QA:GL	0/1:11:11,6:5:161:6:212:-16.122,0,-11.5007
chr14	54369042	.	A	G	95.4653	.	AB=0.454545;ABP=3.20771;AC=1;AF=0.5;AN=2;AO=5;CIGAR=1X;DP=11;DPB=11;DPRA=0;EPP=3.44459;EPPR=3.0103;GTI=0;LEN=1;MEANALT=1;MQM=255;MQMR=255;NS=1;NUMALT=1;ODDS=21.9817;PAIRED=0;PAIREDR=0;PAO=0;PQA=0;PQR=0;PRO=0;QA=185;QR=202;RO=6;RPL=3;RPP=3.44459;RPPR=4.45795;RPR=2;RUN=1;SAF=2;SAP=3.44459;SAR=3;SRF=3;SRP=3.0103;SRR=3;TYPE=snp	GT:DP:DPR:RO:QR:AO:QA:GL	0/1:11:11,5:6:202:5:185:-13.7087,0,-15.2053
chr14	54369552	.	C	G	107.423	.	AB=0.461538;ABP=3.17734;AC=1;AF=0.5;AN=2;AO=6;CIGAR=1X;DP=13;DPB=13;DPRA=0;EPP=4.45795;EPPR=3.32051;GTI=0;LEN=1;MEANALT=1;MQM=255;MQMR=255;NS=1;NUMALT=1;ODDS=24.7352;PAIRED=0;PAIREDR=0;PAO=0;PQA=0;PQR=0;PRO=0;QA=207;QR=259;RO=7;RPL=3;RPP=3.0103;RPPR=3.32051;RPR=3;RUN=1;SAF=3;SAP=3.0103;SAR=3;SRF=4;SRP=3.32051;SRR=3;TYPE=snp	GT:DP:DPR:RO:QR:AO:QA:GL	0/1:13:13,6:7:259:6:207:-15.0616,0,-19.7666
chr14	54369699	.	G	A	194.07	.	AB=0.4;ABP=5.18177;AC=1;AF=0.5;AN=2;AO=10;CIGAR=1X;DP=25;DPB=25;DPRA=0;EPP=3.0103;EPPR=3.15506;GTI=0;LEN=1;MEANALT=1;MQM=255;MQMR=255;NS=1;NUMALT=1;ODDS=44.6863;PAIRED=0;PAIREDR=0;PAO=0;PQA=0;PQR=0;PRO=0;QA=350;QR=535;RO=15;RPL=5;RPP=3.0103;RPPR=6.62942;RPR=5;RUN=1;SAF=6;SAP=3.87889;SAR=4;SRF=9;SRP=4.31318;SRR=6;TYPE=snp	GT:DP:DPR:RO:QR:AO:QA:GL	0/1:25:25,10:15:535:10:350:-24.3243,0,-40.9809
chr14	54369781	.	T	A	207.497	.	AB=0.466667;ABP=3.29983;AC=1;AF=0.5;AN=2;AO=14;CIGAR=1X;DP=30;DPB=30;DPRA=0;EPP=3.0103;EPPR=3.55317;GTI=0;LEN=1;MEANALT=1;MQM=218.714;MQMR=239.125;NS=1;NUMALT=1;ODDS=47.7779;PAIRED=0;PAIREDR=0;PAO=0;PQA=0;PQR=0;PRO=0;QA=445;QR=498;RO=16;RPL=6;RPP=3.63072;RPPR=5.18177;RPR=8;RUN=1;SAF=7;SAP=3.0103;SAR=7;SRF=11;SRP=7.89611;SRR=5;TYPE=snp	GT:DP:DPR:RO:QR:AO:QA:GL	0/1:30:30,14:16:498:14:445:-25.7125,0,-33.2909
chr14	54373063	.	G	A	179.38	.	AB=0.647059;ABP=6.20364;AC=1;AF=0.5;AN=2;AO=11;CIGAR=1X;DP=17;DPB=17;DPRA=0;EPP=3.20771;EPPR=4.45795;GTI=0;LEN=1;MEANALT=1;MQM=255;MQMR=255;NS=1;NUMALT=1;ODDS=19.535;PAIRED=0;PAIREDR=0;PAO=0;PQA=0;PQR=0;PRO=0;QA=320;QR=202;RO=6;RPL=2;RPP=12.6832;RPPR=4.45795;RPR=9;RUN=1;SAF=7;SAP=4.78696;SAR=4;SRF=2;SRP=4.45795;SRR=4;TYPE=snp	GT:DP:DPR:RO:QR:AO:QA:GL	0/1:17:17,11:6:202:11:320:-23.9734,0,-13.3992
chr14	54374309	.	T	G	249.026	.	AB=0.785714;ABP=12.937;AC=1;AF=0.5;AN=2;AO=11;CIGAR=1X;DP=14;DPB=14;DPRA=0;EPP=3.20771;EPPR=9.52472;GTI=0;LEN=1;MEANALT=1;MQM=255;MQMR=255;NS=1;NUMALT=1;ODDS=0.49968;PAIRED=0;PAIREDR=0;PAO=0;PQA=0;PQR=0;PRO=0;QA=387;QR=111;RO=3;RPL=3;RPP=7.94546;RPPR=9.52472;RPR=8;RUN=1;SAF=8;SAP=7.94546;SAR=3;SRF=3;SRP=9.52472;SRR=0;TYPE=snp	GT:DP:DPR:RO:QR:AO:QA:GL	0/1:14:14,11:3:111:11:387:-30.9674,0,-6.14558
chr14	54374638	.	T	C	153.941	.	AB=0.380952;ABP=5.59539;AC=1;AF=0.5;AN=2;AO=8;CIGAR=1X;DP=21;DPB=21;DPRA=0;EPP=4.09604;EPPR=11.1951;GTI=0;LEN=1;MEANALT=1;MQM=255;MQMR=255;NS=1;NUMALT=1;ODDS=35.4462;PAIRED=0;PAIREDR=0;PAO=0;PQA=0;PQR=0;PRO=0;QA=296;QR=447;RO=13;RPL=2;RPP=7.35324;RPPR=31.2394;RPR=6;RUN=1;SAF=5;SAP=4.09604;SAR=3;SRF=10;SRP=11.1951;SRR=3;TYPE=snp	GT:DP:DPR:RO:QR:AO:QA:GL	0/1:21:21,8:13:447:8:296:-20.6884,0,-34.2522
chr14	54379054	.	A	G	383.075	.	AB=0.842105;ABP=22.325;AC=1;AF=0.5;AN=2;AO=16;CIGAR=1X;DP=19;DPB=19;DPRA=0;EPP=11.6962;EPPR=3.73412;GTI=0;LEN=1;MEANALT=1;MQM=239.125;MQMR=255;NS=1;NUMALT=1;ODDS=5.32936;PAIRED=0;PAIREDR=0;PAO=0;PQA=0;PQR=0;PRO=0;QA=587;QR=106;RO=3;RPL=9;RPP=3.55317;RPPR=9.52472;RPR=7;RUN=1;SAF=11;SAP=7.89611;SAR=5;SRF=2;SRP=3.73412;SRR=1;TYPE=snp	GT:DP:DPR:RO:QR:AO:QA:GL	0/1:19:19,16:3:106:16:587:-44.2148,0,-4.17376
chr14	54408696	.	G	A	174.345	.	AB=0.478261;ABP=3.10471;AC=1;AF=0.5;AN=2;AO=11;CIGAR=1X;DP=23;DPB=23;DPRA=0;EPP=3.20771;EPPR=3.73412;GTI=0;LEN=1;MEANALT=1;MQM=255;MQMR=255;NS=1;NUMALT=1;ODDS=40.1443;PAIRED=0;PAIREDR=0;PAO=0;PQA=0;PQR=0;PRO=0;QA=320;QR=439;RO=12;RPL=5;RPP=3.20771;RPPR=3.0103;RPR=6;RUN=1;SAF=6;SAP=3.20771;SAR=5;SRF=5;SRP=3.73412;SRR=7;TYPE=snp	GT:DP:DPR:RO:QR:AO:QA:GL	0/1:23:23,11:12:439:11:320:-22.1672,0,-32.9521
chr14	54408843	.	G	A	70.6108	.	AB=0.294118;ABP=9.26925;AC=1;AF=0.5;AN=2;AO=5;CIGAR=1X;DP=17;DPB=17;DPRA=0;EPP=3.44459;EPPR=3.73412;GTI=0;LEN=1;MEANALT=1;MQM=255;MQMR=255;NS=1;NUMALT=1;ODDS=16.2587;PAIRED=0;PAIREDR=0;PAO=0;PQA=0;PQR=0;PRO=0;QA=185;QR=410;RO=12;RPL=3;RPP=3.44459;RPPR=3.73412;RPR=2;RUN=1;SAF=2;SAP=3.44459;SAR=3;SRF=6;SRP=3.0103;SRR=6;TYPE=snp	GT:DP:DPR:RO:QR:AO:QA:GL	0/1:17:17,5:12:410:5:185:-11.9025,0,-32.1242
[truncated: 1,182 more rows]

## Sheet: Table S3
KO ligated variants annotated with heterozygous calls
[truncated: 908 more rows]

## Sheet: Table S4
Sall2 KO congenic footprint
[truncated: 196 more rows]
