# Supplementary material for: Streamlined computational pipeline for genetic background characterization of genetically engineered mice based on next generation sequencing data
Source: BMC Genomics. 2019 Feb 12;20:131. doi: 10.1186/s12864-019-5504-9 (PMC6373082; doi:10.1186/s12864-019-5504-9)
Supplement: Supplementary file 7 — Table S1. DEGs between Sall2 WT and Sall2 KO (FDR < 0.05). Ang, one of the most downregulated genes in the Sall2 KO line is depicted in red. Table S2. List of GO terms obtained with InnateDB from DEGs from Table S1. Table S3. Overlap between the RNA-Seq study and a Microarray Study of Sall2 induction in ESC. Table S4. List of the GO terms obtained with InnateDB from the cross-validated list in Table S3. (XLSX 86 kb) [file 12864_2019_5504_MOESM7_ESM.xlsx]

## Sheet: Table S1
DEGs between Sall2 WT and Sall2 KO
	logFC	logCPM	PValue	FDR
Pirb	-2.63364	-1.56736	2.58703e-06	0.000222342
Ang	-2.60692	0.704977	1.69888e-23	3.42082e-20
Ppp1r3e	-2.44682	1.0339	6.05144e-26	1.42158e-22
Lrrc3b	-2.15065	0.443104	3.51423e-06	0.000289667
Mir1839	-2.07947	-1.67378	0.000220779	0.00660695
Slitrk4	-2.0376	-0.789466	2.1764e-06	0.000197912
Abca6	-2.01925	-1.5668	0.00016441	0.00529076
C130046K22Rik	-1.96194	-1.1665	0.00011696	0.00401855
Wdfy4	-1.95429	0.415175	1.4384e-12	7.79779e-10
Slco2b1	-1.94013	-0.248418	1.55837e-08	3.54278e-06
3425401B19Rik	-1.77319	-0.374866	2.25421e-06	0.000202376
Emcn	-1.75353	4.18356	4.91855e-55	3.46635e-51
Fcgr2b	-1.67534	0.921924	1.17027e-10	4.58195e-08
Folh1	-1.66743	-0.702981	1.81632e-05	0.00102778
Mrc1	-1.56001	1.64534	5.34364e-15	4.4305e-12
3110039M20Rik	-1.53391	0.117299	2.99708e-05	0.00145272
Mc2r	-1.52922	-0.593688	3.96607e-05	0.00178031
Cdhr1	-1.42751	2.18127	6.42048e-11	2.82802e-08
Tifab	-1.29417	-0.205771	8.14215e-05	0.00305222
Tmem260	-1.29345	4.33004	1.64694e-28	5.80339e-25
1810024B03Rik	-1.27474	-0.331027	0.00019803	0.00609797
Meox1	-1.24792	4.1824	3.83265e-18	4.50177e-15
Nefm	-1.24733	1.85529	5.83997e-08	1.08308e-05
Peli2	-1.23531	2.09192	1.01414e-09	3.48642e-07
Csf2rb2	-1.23266	-0.0530004	9.31763e-05	0.00336749
Ctse	-1.21485	0.0330341	8.74406e-05	0.00320123
4930579G18Rik	-1.18777	1.55037	6.19366e-09	1.64716e-06
Vwc2	-1.15232	-0.0527974	0.000269141	0.00769483
Bmp5	-1.14906	2.53748	3.74331e-07	4.79654e-05
Kcnd2	-1.13057	0.946513	2.3818e-05	0.00124692
Uncx	-1.121	0.824023	1.47151e-05	0.000865544
Foxg1	-1.09579	3.61293	1.73391e-06	0.000164024
Ncoa4	-1.08645	3.73342	9.92256e-06	0.000650505
Cck	-1.08242	0.601989	5.29487e-05	0.00221458
Stab1	-1.0497	4.14753	1.28562e-15	1.13255e-12
Ly86	-1.01981	1.04862	9.53575e-06	0.000633993
Lrrn1	-0.976557	2.97642	1.59736e-07	2.58791e-05
Npy1r	-0.969946	4.3776	0.000104906	0.00368742
C1qa	-0.96819	3.66907	2.17437e-11	1.02159e-08
3632451O06Rik	-0.959766	1.56717	6.94055e-05	0.00269496
Foxd2	-0.949273	0.919073	0.000102701	0.0036371
Dock8	-0.948855	3.81805	1.50169e-06	0.000150116
Sprr1a	-0.946402	1.6859	9.20921e-06	0.000615184
Efemp1	-0.944599	5.82414	1.11083e-06	0.000116845
Trf	-0.943974	1.72713	6.59188e-05	0.00260259
Plxna4	-0.89984	3.25242	2.54369e-07	3.6585e-05
Hmcn1	-0.886368	5.58635	4.48292e-22	7.89834e-19
Tfr2	-0.879571	1.02499	0.000161331	0.00520849
Krt18	-0.854734	3.43838	2.37766e-07	3.49096e-05
Msr1	-0.837904	3.34812	7.64784e-08	1.34745e-05
Dsp	-0.835109	1.84079	1.39899e-05	0.000828517
Haus4	-0.812157	3.70346	1.13361e-08	2.80319e-06
Npr3	-0.809833	6.96993	1.946e-05	0.00107958
Dhrs3	-0.805575	5.55084	2.49685e-05	0.00127511
2700086A05Rik	-0.792878	1.23842	0.000294939	0.0083131
Ogdhl	-0.78158	4.8523	2.4566e-05	0.00126372
Hmga1	-0.753914	1.91443	0.000209099	0.00633817
Pax1	-0.753636	2.07588	0.000253522	0.00733758
Sall2	-0.743999	4.59107	1.47619e-09	4.72885e-07
Loxl2	-0.733924	9.67881	1.51913e-09	4.75826e-07
Fbln2	-0.724347	11.8587	5.78494e-06	0.000444973
Col14a1	-0.715028	4.80937	3.79027e-07	4.81296e-05
Fn1	-0.712335	14.5717	2.08865e-08	4.46054e-06
Prune2	-0.711898	4.2019	0.000197757	0.00609797
Mpeg1	-0.703965	4.60106	1.64788e-09	5.0493e-07
Aoc3	-0.701021	2.42172	0.000131603	0.00441553
Hoxb9	-0.692514	5.73039	8.34219e-10	2.93958e-07
C1qc	-0.687376	3.82639	5.56164e-06	0.000433101
Pknox2	-0.679114	4.09616	4.68452e-07	5.64823e-05
Col11a1	-0.676028	9.41128	7.64728e-06	0.000533606
Cfh	-0.67181	3.32038	8.63236e-06	0.000584967
Hoxc8	-0.667035	4.02104	2.56315e-06	0.000221721
Lrp1	-0.658935	10.7027	5.63275e-08	1.05858e-05
Slc7a5	-0.653741	8.03529	6.01912e-05	0.00244494
Lgr4	-0.653275	5.74127	0.000355211	0.00968413
Ephx2	-0.652962	2.42575	0.000135007	0.00448802
Loxl4	-0.644866	6.50265	2.25832e-05	0.00120572
Pop1	-0.643759	5.1967	2.72093e-10	1.00925e-07
Hspg2	-0.637698	10.6751	2.07874e-07	3.18477e-05
Itih2	-0.63384	4.71637	4.06912e-05	0.00181501
Tinagl1	-0.630357	7.43508	5.82667e-07	6.67698e-05
Cdh10	-0.625897	5.56875	1.34638e-06	0.000137516
Galnt10	-0.620671	6.33937	1.13911e-05	0.000716406
Tuft1	-0.608326	3.2211	0.000116387	0.00401093
Hgf	-0.603967	4.51105	1.86718e-07	2.92422e-05
Mmp14	-0.602079	9.30794	5.35627e-07	6.23939e-05
Itga11	-0.601241	8.67997	9.86464e-05	0.00353797
Svep1	-0.598638	7.76091	1.26731e-06	0.000130396
Slc7a7	-0.597216	2.83097	0.000332874	0.00916378
Fbn1	-0.594715	10.7992	1.26742e-06	0.000130396
Smoc1	-0.592196	5.82603	1.15593e-07	1.93963e-05
Cdh3	-0.586088	6.50167	7.3775e-09	1.85689e-06
Hoxb8	-0.576086	3.88538	5.47374e-05	0.00228261
Osgep	-0.57346	4.30781	2.29796e-06	0.000203709
Ror1	-0.573057	3.36523	0.000235492	0.00694405
Vcan	-0.564026	8.5115	5.87906e-05	0.00240215
Frzb	-0.558005	3.83883	3.80724e-05	0.00173107
Adamts5	-0.546677	6.97926	5.14348e-07	6.04144e-05
Rnase4	-0.54469	6.22346	2.49538e-07	3.62602e-05
Pcsk9	-0.540445	5.25733	1.31781e-07	2.18524e-05
Hipk2	-0.540394	5.48467	3.34107e-07	4.46657e-05
Piezo2	-0.538666	6.61469	6.2445e-06	0.000457525
Man2a1	-0.537325	8.24185	1.15514e-05	0.000717254
Fbxl7	-0.536352	4.73607	9.1192e-05	0.00331276
Plod2	-0.520085	8.24711	6.97819e-06	0.000499277
Zhx2	-0.51908	3.75545	0.000295485	0.0083131
Ogn	-0.517395	7.21373	0.000198579	0.00609797
Col4a2	-0.514946	11.1782	2.54827e-05	0.00129667
Nid1	-0.513856	10.2861	2.99923e-05	0.00145272
Stbd1	-0.513853	5.84582	1.6271e-06	0.000158098
Sema3a	-0.512421	6.89402	9.13235e-06	0.000612955
Epha3	-0.505939	5.71581	2.28949e-06	0.000203709
Dpysl3	-0.505122	9.96715	0.000168069	0.00537173
Jade1	-0.505014	6.71488	4.76774e-06	0.000379668
1190002N15Rik	-0.504974	6.28429	0.000103125	0.00364296
Sorcs2	-0.502397	7.51135	0.000144574	0.004739
Samd4	-0.500598	7.20288	7.43465e-06	0.000523957
Foxc2	-0.500456	5.20542	1.00331e-05	0.000654707
Igf2r	-0.499722	9.81622	5.8139e-05	0.00238912
Cd200	-0.498812	5.90669	8.4565e-06	0.000581436
Neo1	-0.498483	7.53698	0.000124815	0.00422088
Col4a1	-0.493802	11.5192	6.77482e-05	0.00265253
Fbxo34	-0.489158	4.93817	1.52703e-05	0.000889398
Disp1	-0.487787	6.15967	5.93356e-06	0.000449642
Adcyap1r1	-0.487289	4.04225	0.000196422	0.00609797
Tll1	-0.483054	8.10029	3.58864e-05	0.00165379
Cspg4	-0.480655	7.35167	1.82295e-05	0.00102778
Fzd2	-0.475076	6.49019	4.60414e-06	0.00037083
Nav1	-0.472125	6.18263	4.91065e-05	0.00207855
Zfpm1	-0.465333	5.00098	1.51751e-05	0.000887521
App	-0.463215	10.5755	0.000301076	0.0084367
Sh3rf1	-0.462753	5.60022	2.11306e-05	0.00114995
Arsb	-0.461881	5.6073	1.88086e-05	0.00104785
Fat1	-0.454764	9.88543	0.000182786	0.005738
Pcdhgc5	-0.451746	4.70094	0.000220213	0.00660405
Cpne8	-0.450041	5.11872	8.19559e-05	0.00306411
Meis2	-0.44944	5.47558	0.00012207	0.00416604
Dync1h1	-0.436409	9.12245	0.000242426	0.00708919
Sipa1l3	-0.433251	6.04802	5.87968e-05	0.00240215
Rhbdd1	-0.433174	5.72979	0.000100193	0.00357526
Pmaip1	-0.430218	6.50816	8.64428e-05	0.00318956
Phlpp1	-0.424205	5.61687	3.8637e-05	0.00174548
Ajuba	-0.411648	6.51151	3.2658e-05	0.00154988
Thsd7a	-0.408909	5.20631	7.38811e-05	0.00281447
Ttc28	-0.406251	6.63188	0.000201493	0.00613954
Scarb2	-0.402322	6.99462	0.000236232	0.00695133
Aifm1	-0.390578	5.96714	0.000238531	0.0069898
Tmtc4	-0.37477	5.58186	0.000170385	0.00542115
Rps10	0.364518	5.46397	0.000323095	0.00891198
Psme2b	0.367952	5.58881	0.000145348	0.00475331
Gemin7	0.390753	6.00353	0.000364538	0.00984322
Ppap2a	0.391826	6.1168	0.000250443	0.00726335
Grem1	0.400295	6.66254	0.000198278	0.00609797
Ndufb5	0.402061	5.38599	8.73649e-05	0.00320123
Ddx58	0.408415	5.71788	0.000307065	0.00857046
Gm12338	0.414986	6.33675	0.000166439	0.00534386
Tmem242	0.41754	5.27977	8.77131e-05	0.00320289
Ssr4	0.417995	7.27306	0.000233447	0.00692722
Use1	0.427153	5.40604	2.48109e-05	0.00127167
Mzt1	0.427675	6.34281	0.000316323	0.00878203
Pabpn1	0.431365	6.92339	8.7097e-05	0.00320123
Rps19	0.431645	8.00364	0.000167182	0.00535551
Myeov2	0.438954	5.48807	1.08865e-05	0.000697479
Rab9	0.439794	5.32079	8.49066e-05	0.00314415
Pfdn5	0.441632	6.44151	2.2782e-05	0.00121174
Rps25	0.441987	6.79813	5.70619e-05	0.00236555
Slc16a3	0.444251	5.24912	0.000238075	0.0069898
Pnisr	0.444468	5.83764	3.59035e-05	0.00165379
Snrpe	0.445736	5.75552	4.64629e-05	0.00199663
Cxcl14	0.446827	5.72971	3.82278e-05	0.00173254
Ccdc23	0.447852	4.7025	0.000189172	0.00592529
Ndufb9	0.449499	6.62035	5.69653e-05	0.00236555
Fibp	0.449732	4.58273	0.000107936	0.00375646
Dph3	0.457523	5.41449	2.3392e-05	0.00123487
Psma6	0.457611	7.49925	0.000172758	0.00548428
Bud31	0.463861	6.32176	2.31827e-05	0.00122842
Ndufc2	0.463876	5.75285	3.9975e-05	0.00178872
Arglu1	0.466575	5.81968	1.8059e-05	0.00102638
Ndufs4	0.466879	6.0362	6.08674e-05	0.00246531
Tma7	0.467165	4.42514	0.000132314	0.00441645
Rpl39	0.467995	6.45881	7.3093e-06	0.000520326
Mrpl33	0.473489	6.06975	7.20097e-05	0.00277316
Supt16	0.475666	6.87339	1.30959e-05	0.000792217
1110038F14Rik	0.475919	4.03352	0.000368303	0.00992586
Hspe1	0.476666	6.65838	2.4179e-05	0.00124836
9430015G10Rik	0.479881	4.40333	0.000221718	0.006621
Rps24	0.48067	8.53331	4.27032e-05	0.00186426
Neat1	0.481016	7.58835	0.000348003	0.00952447
Usmg5	0.482703	5.43077	2.88685e-05	0.00143845
Dnm3os	0.488936	6.90937	5.00018e-05	0.00211011
Snhg6	0.489575	5.28556	0.000109527	0.0037873
Gabarapl2	0.490003	4.25784	0.000124875	0.00422088
Cox20	0.491429	4.25002	0.000316514	0.00878203
Eif2ak2	0.494696	5.46018	2.03672e-06	0.000188865
Prpf38a	0.497496	5.3503	1.63918e-05	0.000946892
Higd1a	0.499416	4.60482	3.24093e-05	0.00154492
1110059E24Rik	0.500753	4.71225	2.88813e-05	0.00143845
Ier3	0.503411	5.60217	0.000354249	0.00967662
Bola3	0.503464	4.5537	3.65393e-05	0.00167759
Col27a1	0.512288	5.01661	3.11919e-06	0.000261696
Hoxa10	0.513741	4.50169	1.37152e-05	0.000819132
Chchd7	0.516513	3.98008	0.000102327	0.00363298
Parp12	0.518049	4.7361	1.38727e-05	0.000825047
Lgals3bp	0.518297	6.35291	1.63762e-06	0.000158098
Ptges	0.518918	4.44285	0.000109441	0.0037873
Fam96a	0.521027	5.85152	6.23347e-06	0.000457525
Rps27a	0.523507	4.52112	0.00013254	0.00441645
Ndufb6	0.523673	6.11795	8.301e-05	0.00309531
Smim20	0.523749	4.37658	2.39666e-05	0.00124692
Malat1	0.524944	9.11271	9.90436e-06	0.000650505
Pstk	0.526584	4.21812	2.98267e-05	0.00145272
Gtf2a2	0.528144	5.10542	1.85462e-05	0.00104147
Rps27l	0.528312	8.17654	6.06872e-06	0.000457426
Nfkbia	0.529824	4.50305	6.86642e-06	0.000493787
Uqcc2	0.530892	5.85497	7.4322e-07	8.18413e-05
Rsrp1	0.535018	6.19739	6.69276e-07	7.60762e-05
Slc16a2	0.536508	3.98506	6.63331e-05	0.00261164
Chchd1	0.537868	5.23105	1.53667e-07	2.51853e-05
Pigp	0.540507	4.28046	6.46711e-05	0.00256051
Rpl22l1	0.543217	5.87711	3.6456e-07	4.7852e-05
Abracl	0.543798	7.45214	4.27822e-05	0.00186426
Rpl9	0.546948	4.42879	5.64088e-06	0.000436858
S100a16	0.552067	4.60767	3.38797e-06	0.000282565
Mgst3	0.556322	3.49859	0.000137601	0.00456351
Gm15421	0.558461	6.95137	4.32429e-07	5.36725e-05
Dclk1	0.559584	4.38863	5.13432e-06	0.000404292
Kctd12	0.560912	6.28893	1.06174e-06	0.000112521
Serpina3g	0.562763	4.99414	3.02216e-07	4.18769e-05
Agrn	0.567883	7.64137	1.8233e-06	0.00017133
Stat1	0.569958	5.41333	6.12432e-06	0.000457525
Helz2	0.570437	5.56217	1.53688e-08	3.54278e-06
Gm17066	0.573236	3.9106	2.99767e-05	0.00145272
Slirp	0.577734	4.06245	3.24439e-05	0.00154492
Firre	0.579342	3.57903	9.94949e-05	0.00355934
Als2cl	0.579428	3.5867	8.93478e-05	0.00325415
Mfap4	0.580328	7.24139	6.84589e-05	0.00267293
Rbm3	0.581106	5.79162	1.68775e-06	0.000160735
Ebpl	0.586546	4.0367	8.9622e-06	0.000604412
Ifi202b	0.592287	3.76088	2.91512e-05	0.00144076
2610203C20Rik	0.597125	6.89493	8.2353e-08	1.43304e-05
Dtx3l	0.600201	3.20707	0.000161483	0.00520849
Cdc7	0.60742	3.52402	2.92342e-05	0.00144076
Wisp2	0.61284	5.51857	3.70012e-10	1.33726e-07
Irf9	0.617109	4.52662	2.71461e-07	3.86489e-05
Sorbs2	0.621369	3.37485	5.0372e-05	0.00211938
Gjb2	0.624721	4.93949	8.64795e-07	9.37637e-05
Glb1l	0.625665	3.55479	1.47379e-05	0.000865544
Rbmx	0.634681	5.24024	1.26628e-05	0.00076932
Podn	0.634931	3.68379	2.57618e-05	0.00130616
Rpl15	0.635949	5.97689	2.12772e-06	0.000195353
Cav2	0.641262	6.41986	2.16503e-05	0.0011737
Stat2	0.646682	5.46121	9.53123e-11	3.83836e-08
Cln3	0.649651	3.15505	6.21412e-05	0.00249538
Trdmt1	0.658228	2.43483	0.000264426	0.00759081
Ahr	0.658802	2.83097	0.000142575	0.00468438
Sugp2	0.659495	4.71723	3.71836e-07	4.79654e-05
Gng11	0.661757	5.97423	4.04994e-06	0.000329965
Kif5c	0.663462	4.57654	1.39388e-08	3.32996e-06
Gm20748	0.671375	3.63931	7.45616e-05	0.00283274
Ptx3	0.67359	4.70334	9.80553e-08	1.66517e-05
Tmem60	0.675266	3.70205	2.74749e-06	0.000234702
H2-K1	0.677266	5.19915	6.24575e-06	0.000457525
Dtna	0.685136	2.69836	0.000210059	0.0063536
Trim25	0.690714	5.58851	1.92318e-11	9.34729e-09
Lif	0.692159	5.73859	1.17762e-05	0.000728006
2810408I11Rik	0.698346	3.49055	9.72666e-06	0.000643649
Mir22hg	0.709109	5.18818	1.27595e-11	6.42305e-09
Hck	0.710094	3.12859	3.34264e-05	0.00156527
Il1rl1	0.718358	6.97868	7.3632e-11	3.14498e-08
Smim8	0.719349	3.27406	3.40905e-06	0.000282651
Ccl20	0.72514	3.94204	8.34577e-07	9.11889e-05
Lama4	0.728566	6.38391	3.80339e-08	7.44566e-06
Dnajc12	0.73734	2.25099	6.19495e-05	0.00249538
Mab21l1	0.743554	1.82243	0.000263918	0.00759081
D7Ertd715e	0.749221	1.88276	0.000320754	0.00887474
Ifih1	0.750901	3.45416	4.6672e-06	0.000373774
Apln	0.750967	3.32015	1.48135e-06	0.00014914
Spon1	0.751635	2.03883	0.000372178	0.00999582
Nmnat2	0.75191	1.93721	0.000216518	0.00650707
Nkd2	0.752833	3.15254	1.07717e-05	0.000693276
Samd9l	0.754891	3.8253	5.02786e-08	9.57672e-06
Mitd1	0.755022	3.89458	5.68533e-07	6.56842e-05
Tspan11	0.756002	2.36677	2.63973e-05	0.00133358
Sec61g	0.756918	3.31591	3.7163e-05	0.00170069
C1s1	0.758598	3.20128	1.53002e-06	0.000151871
Zcchc18	0.764253	1.69173	0.000262008	0.00755216
C130021I20Rik	0.764465	2.86312	1.07275e-05	0.000693276
Kcnq1ot1	0.771853	2.37981	2.04679e-05	0.00112255
Paox	0.772451	1.56807	0.000301033	0.0084367
Tmem35	0.773526	2.15029	7.3806e-05	0.00281447
Apol6	0.778336	2.58378	1.68568e-05	0.000965839
Dnajc15	0.778925	4.12128	5.11072e-07	6.04144e-05
Ntf3	0.793082	2.92927	0.000302902	0.00847104
Trim30d	0.800148	2.23871	2.0454e-05	0.00112255
Coro2a	0.804677	1.45107	0.000271596	0.00774927
Rarres1	0.805597	1.41339	0.000333612	0.00916621
Porcn	0.80696	2.28703	1.15379e-05	0.000717254
Coch	0.809097	1.59765	0.000148486	0.00483353
Itm2a	0.809283	7.1589	1.96903e-09	5.78199e-07
Arhgef6	0.814484	3.08616	7.28116e-07	8.08135e-05
Ada	0.819337	3.51092	4.68849e-07	5.64823e-05
Socs1	0.820859	1.96624	0.000190497	0.00595356
Snx32	0.823495	2.38252	6.32971e-06	0.000457525
Il6	0.824409	2.48111	6.01256e-05	0.00244494
Slitrk6	0.827718	1.35209	0.000268612	0.00769483
3110056K07Rik	0.828961	2.02599	2.86985e-05	0.00143845
Map2k6	0.829189	1.61415	0.000109629	0.0037873
Stc1	0.830116	2.75647	3.03753e-06	0.000256371
Smim4	0.836734	3.25518	1.72958e-07	2.73916e-05
Igfbp2	0.838572	5.37516	4.82857e-05	0.00204996
Mustn1	0.85443	1.79602	4.09408e-05	0.00182038
Fxyd6	0.863119	3.72812	7.52654e-06	0.000527794
Tnfaip6	0.863958	3.7691	6.20297e-05	0.00249538
Actc1	0.864496	2.13231	0.00019228	0.00599599
Raver2	0.866026	1.3407	0.000315824	0.00878203
1110001J03Rik	0.880974	2.7029	7.08028e-07	7.98373e-05
Arsi	0.881693	1.75776	0.000321115	0.00887474
Pi15	0.910929	3.12952	2.1962e-08	4.62021e-06
Vat1l	0.911873	1.33699	0.000176311	0.0055845
Lmcd1	0.916762	2.94759	1.70625e-07	2.7329e-05
A330021E22Rik	0.921024	1.3012	0.000359872	0.00975462
Spag1	0.930401	1.66174	2.40627e-05	0.00124692
Sox10	0.934623	1.17	0.000102278	0.00363298
Parp9	0.940603	3.83267	6.32103e-08	1.15708e-05
Tnnt2	0.94213	2.44256	2.71571e-05	0.00136707
5730508B09Rik	0.944454	0.907388	0.000249345	0.00724644
Tspan13	0.96189	1.09007	0.000103435	0.00364481
Anxa8	0.985357	4.37972	5.88385e-14	4.60738e-11
Rab26os	0.986295	0.942277	0.000234685	0.00693876
Parp14	0.992829	2.3779	4.11688e-06	0.000333491
H2-Q4	1.0123	2.28152	0.000201675	0.00613954
Ppfibp2	1.0249	2.24252	6.33484e-05	0.0025152
2700099C18Rik	1.02619	2.11283	1.60479e-05	0.000930842
Adcy5	1.03344	2.22437	3.56787e-05	0.00165379
Slc35f1	1.04367	1.15957	0.0002756	0.00784765
Tubb4a	1.08068	1.75167	3.35904e-07	4.46657e-05
Mnda	1.08201	2.01941	0.000148329	0.00483353
Ms4a4d	1.08539	2.47832	1.03504e-06	0.000110521
Tceal3	1.09161	1.34983	5.80541e-05	0.00238912
Spata24	1.09639	2.29965	3.49939e-09	9.67135e-07
Gm14295	1.10654	0.915558	3.50037e-05	0.00162831
Gdap10	1.10664	0.706233	0.000131886	0.00441553
Gper1	1.10792	1.09931	8.32288e-06	0.000577887
Gdnf	1.11024	0.371061	0.000359229	0.00975462
Zfp811	1.11024	0.371061	0.00035879	0.00975462
Rpl39l	1.11887	1.78764	7.89767e-05	0.0029827
Fbxo2	1.12389	0.474666	0.000281148	0.00798857
Myo1h	1.12494	0.642567	7.30799e-05	0.00280671
Clec11a	1.13657	1.72716	8.57172e-06	0.000584967
Gm5577	1.13755	0.653127	5.74365e-05	0.0023741
Prom1	1.13947	0.65416	6.32034e-05	0.0025152
Acsbg1	1.14156	1.69422	4.31181e-05	0.00186426
Ifi27	1.14522	4.78396	1.89231e-08	4.10341e-06
Catip	1.14613	0.490281	0.00020109	0.00613954
Megf11	1.15021	1.24955	0.00023482	0.00693876
Dapk2	1.16668	0.317177	0.000202812	0.00616085
Gpm6b	1.18637	4.59715	1.46153e-09	4.72885e-07
Oasl2	1.20896	2.51903	1.23975e-05	0.000756462
Ccl5	1.22418	1.19129	7.14952e-05	0.00276089
St3gal6	1.22423	1.59966	2.24765e-05	0.00120458
C3	1.22864	1.36858	0.000179437	0.00565808
Sv2a	1.26224	0.837369	0.000126609	0.00426926
1700024P16Rik	1.27155	0.501195	2.21762e-05	0.00119633
Ccl2	1.27321	6.95742	3.66656e-07	4.7852e-05
Adam33	1.27455	2.35431	3.29423e-05	0.00155169
Hist1h1d	1.28052	0.919833	1.19275e-05	0.000734143
Ifitm1	1.28364	0.41203	3.19884e-05	0.00153359
Serpina3h	1.30107	1.78701	3.41411e-09	9.62437e-07
Mmp13	1.31381	3.47427	1.17344e-15	1.10264e-12
Cmpk2	1.32553	0.448785	8.13774e-05	0.00305222
Mdk	1.32712	3.56444	4.80161e-05	0.00204894
Zfp433	1.33231	-0.0309599	0.000246776	0.00718658
2810403D21Rik	1.33513	-0.180537	0.000362787	0.00981473
1500015O10Rik	1.33659	1.04525	0.000107513	0.00375099
C2	1.33947	0.903494	0.000152359	0.00494816
Ccl7	1.34773	6.77852	1.6822e-08	3.76359e-06
Mmp10	1.34891	2.01789	7.60153e-08	1.34745e-05
Ly9	1.35591	-0.0126576	0.000138582	0.00458525
AW011738	1.36311	1.06398	2.56407e-06	0.000221721
Lbp	1.36367	0.257938	0.000106082	0.00371023
Pcbd1	1.3673	0.58284	3.7734e-05	0.00172123
Trim6	1.38164	0.685617	2.1344e-06	0.000195353
Il33	1.38567	0.940935	2.99109e-05	0.00145272
Pnck	1.39739	0.39875	8.62048e-06	0.000584967
Zfp960	1.41065	-0.121384	0.000142201	0.004683
Bst2	1.4136	5.27452	1.5316e-13	1.13621e-10
A230050P20Rik	1.41495	1.47001	1.84856e-08	4.07117e-06
Unc13c	1.43094	0.727698	2.23483e-06	0.000201923
Plp1	1.43883	1.90534	8.65679e-12	4.51917e-09
Gzmc	1.46445	0.214018	3.03766e-05	0.00146129
Irf7	1.46635	2.25358	9.46606e-11	3.83836e-08
Oas1c	1.48613	0.47443	1.09979e-05	0.00070143
Hr	1.48989	0.475759	2.44763e-06	0.000214281
Hopx	1.49277	0.692957	0.000194085	0.00603892
Brdt	1.49884	-0.0489952	6.32723e-05	0.0025152
B4galnt4	1.50104	-0.0481367	4.20225e-05	0.00185096
Steap4	1.50293	-0.0472778	4.10786e-05	0.00182077
Aldoc	1.50407	1.382	1.95312e-05	0.00107958
Rerg	1.52022	1.06059	0.000243764	0.00711356
H2-T24	1.52628	0.395708	0.000117178	0.00401855
Astn1	1.53994	-0.0140721	8.4989e-05	0.00314415
Psmb8	1.54218	1.28663	1.66498e-06	0.000159646
Cp	1.54312	3.43359	2.09564e-10	7.98324e-08
Cxcl5	1.54425	2.68403	1.39859e-09	4.69359e-07
Oscar	1.5444	-0.181881	0.000159816	0.0051784
Crym	1.55644	0.00249909	0.00028225	0.00798857
Enox1	1.56212	0.154278	6.16615e-06	0.000457525
Cxcl1	1.57363	1.94546	4.34102e-07	5.36725e-05
Mmp3	1.581	4.92361	1.71189e-26	4.82581e-23
Prdm1	1.58362	-0.347714	0.000106057	0.00371023
Podxl	1.62288	0.054482	4.81164e-05	0.00204894
Gdpd2	1.63657	-0.304721	6.9394e-05	0.00269496
D430019H16Rik	1.67022	0.384548	9.94773e-07	0.000107033
Cxcr6	1.69074	-0.488305	0.000119186	0.00407749
Ces1a	1.70247	0.120194	1.76703e-05	0.00100835
Uts2b	1.70644	0.284773	0.000281743	0.00798857
Fabp7	1.71999	3.35076	3.59971e-08	7.14618e-06
Nrarp	1.72056	-0.464323	9.77678e-05	0.0035154
Tnfrsf19	1.73677	0.15122	4.45962e-05	0.00192227
Cpxm2	1.74348	0.448815	2.33838e-06	0.000205997
Ifit3	1.76854	3.20424	6.52844e-13	4.18265e-10
Lrmp	1.78037	-0.416855	4.75569e-05	0.00203743
Cd74	1.79771	0.356093	5.27139e-06	0.000412779
Upp1	1.80628	-0.394434	7.32862e-05	0.00280698
Gbp3	1.82127	1.77683	4.94133e-07	5.90238e-05
Rarres2	1.85751	0.0727069	7.28153e-07	8.08135e-05
Fam124a	1.85896	3.35825	2.35028e-13	1.65636e-10
Ifi44	1.87009	2.93464	2.94414e-08	5.92824e-06
Got1l1	1.87256	-0.616308	7.91438e-05	0.0029827
Syt13	1.87789	2.17401	6.41712e-08	1.15961e-05
Oas1a	1.88273	0.923395	8.8584e-08	1.52267e-05
B4galnt2	1.8868	-0.944352	0.000336952	0.00923995
Ncan	1.88825	0.103586	1.35735e-05	0.000814119
Ifit1	1.89314	2.04475	9.07555e-13	5.33e-10
Trim30a	1.8959	1.46033	3.33624e-07	4.46657e-05
Ankk1	1.9104	0.299668	2.22375e-05	0.00119633
Adrbk2	2.01047	-0.222974	6.67224e-05	0.00261965
Rtp4	2.01825	1.76572	8.14224e-19	1.14765e-15
Apol9b	2.01909	0.933078	6.77698e-09	1.7554e-06
Atp5e	2.02403	6.01065	6.71974e-94	9.47147e-90
A230028O05Rik	2.05165	-0.816825	9.54133e-05	0.00343952
Nrip3	2.05279	-0.816517	7.63752e-05	0.00289384
Nfasc	2.05769	-0.183022	6.23403e-05	0.00249627
Apol9a	2.0856	1.54975	9.73525e-13	5.48874e-10
Sp100	2.11814	0.91114	1.66252e-05	0.000956459
Kcne1l	2.12849	0.104346	4.33846e-07	5.36725e-05
Hmx1	2.16722	-0.727049	2.35705e-05	0.00123965
Lrriq3	2.19748	-1.16198	0.000283727	0.00801431
Txlnb	2.20183	-0.698856	2.10898e-05	0.00114995
Sox2	2.23645	0.198185	2.82571e-07	3.98284e-05
Il1r2	2.24426	-1.12431	0.000372317	0.00999582
Gldc	2.26267	-0.28633	0.000261903	0.00755216
Fhit	2.27573	-0.641875	4.87954e-06	0.000386388
Hsd11b1	2.29813	-1.08617	0.000140472	0.0046369
Tslp	2.2994	2.21486	7.39685e-06	0.000523913
Usp18	2.31366	2.37764	3.71505e-20	5.81819e-17
I830012O16Rik	2.32158	1.19727	2.40416e-17	2.60666e-14
Kcnj10	2.34334	0.0544197	4.51258e-07	5.53085e-05
Isg15	2.34869	3.44854	7.21823e-17	7.26721e-14
Otud7a	2.34929	-1.04877	7.08692e-05	0.00274424
St8sia1	2.39494	-0.539301	1.13124e-05	0.000716406
Cacna1e	2.39503	-1.01343	4.30642e-05	0.00186426
Apod	2.41841	0.119852	3.03047e-07	4.18769e-05
Rgs6	2.42096	-0.16267	1.42595e-06	0.000144595
Cpn2	2.43989	-0.978733	3.30264e-05	0.00155169
Fxyd1	2.43989	-0.978733	3.29141e-05	0.00155169
Oas1b	2.478	0.168179	1.21907e-08	2.96254e-06
Csmd1	2.48212	-0.945168	2.40606e-05	0.00124692
Foxd3	2.51628	-0.441019	1.58659e-06	0.000155298
Plcd4	2.52836	-0.91083	1.14361e-05	0.000716406
Ccl8	2.53654	0.226931	1.55445e-06	0.000153216
Nsg2	2.56073	-0.880339	3.03544e-05	0.00146129
Xaf1	2.6161	2.55566	1.64012e-18	2.10159e-15
Gfra2	2.65514	0.957725	3.98463e-08	7.69361e-06
Slc25a18	2.6765	-0.787328	1.34757e-05	0.000811709
Rasgrp2	2.6839	-0.786098	2.7936e-06	0.000237203
Rgs8	2.72707	0.103244	2.19178e-07	3.28651e-05
Phf11d	2.73464	0.388018	2.71075e-13	1.81943e-10
Mir186	2.75046	-0.728262	5.8088e-06	0.000444973
Gjc3	2.75366	-1.46477	0.000232694	0.00691946
Gm11517	2.75487	-1.46445	0.00021052	0.00635391
Bex4	2.81722	-1.41786	0.000197159	0.00609797
Mir125a	2.8224	-1.41658	0.000123103	0.00419116
Ache	2.82344	-1.41626	0.000124599	0.00422088
Myh6	2.87474	0.522965	1.76143e-09	5.28242e-07
Best3	2.87658	-1.37244	0.000178139	0.00562974
Man2c1os	2.87659	-1.37244	0.000180641	0.00568334
Mlc1	2.87743	-0.125467	3.90631e-06	0.000320113
Scn5a	2.87947	-1.37212	0.000127311	0.00428268
Scml4	2.88297	-1.37149	9.21062e-05	0.00333737
Mir377	2.88865	-1.36989	8.3299e-05	0.00309789
Lce1g	2.93145	-1.32844	0.00023122	0.00689017
Hist1h4c	3.02262	-1.28077	0.000169293	0.0053986
Shank1	3.11166	-1.2011	1.19814e-05	0.000734254
Egfl6	3.14652	0.103629	6.84973e-09	1.7554e-06
Aqp4	3.1655	-0.373426	5.84706e-06	0.000445482
Mt3	3.23754	-0.307916	8.40053e-06	0.000580419
Igfbpl1	3.24688	-1.08741	3.44102e-05	0.001606
Hif3a	3.39397	-0.97924	1.21957e-06	0.000127332
2810055G20Rik	3.48194	-0.911023	2.36755e-07	3.49096e-05
Ccdc19	3.52066	-0.878984	1.89138e-07	2.92956e-05
Cldn3	3.60797	-0.788754	1.87272e-05	0.00104746
Sel1l3	3.63367	0.0356588	2.10992e-07	3.19778e-05
Oas3	3.92141	-0.539178	2.59007e-08	5.29089e-06
Gfap	4.27391	1.53531	4.29027e-09	1.16291e-06
Rmrp	4.28821	4.61686	4.12674e-05	0.0018234
Rn45s	4.80487	13.6595	2.91986e-05	0.00144076
4932438H23Rik	5.29312	-1.91055	0.000214597	0.00646312
Rad51ap2	5.37281	-1.84911	0.000200617	0.00613954
Snord64	5.55535	-1.72819	5.11856e-05	0.00214721
Tmem100	5.55856	-1.72754	3.92065e-05	0.00176555
Uox	5.56067	-1.72689	4.29394e-05	0.00186426
Gcnt7	5.5619	-1.72657	4.24562e-05	0.00186424
2900011O08Rik	5.85572	-1.5136	6.31049e-06	0.000457525
Pax6	5.85572	-1.5136	6.30836e-06	0.000457525
Myl2	6.08275	-1.32874	1.13738e-05	0.000716406
Scn2b	6.26158	-1.20173	3.33548e-07	4.46657e-05
Pax3	6.38877	-1.08771	2.01347e-06	0.000187946
Mapk10	6.46344	-1.01643	1.06583e-05	0.000692299
Rem2	6.61471	-0.912564	2.50627e-08	5.19497e-06

## Sheet: Table S2
List of GO terms obtained with InnateDB from DEGs
Pathway Name	Pathway Id	Source Name	Organism	Pathway uploaded gene count	Genes in InnateDB for this entity	Pathway p-value	Pathway p-value (corrected)	Gene Symbols
innate immune response	GO:0045087	biological process	10090	57	792	1.35879e-15	3.39561e-12	Ahr; Bst2; C1qa; C1qc; C2; C3; Ccl2; Ccl5; Cd200; Cfh; Coch; Coro2a; Cxcl1; Cxcl5; Cxcr6; Ddx58; Eif2ak2; Gpr30; Hck; Ifi202b; Ifih1; Ifit1; Ifit3; Il1r2; Il1rl1; Il33; Il6; Irf7; Isg15; Lbp; Lgr4; Lilrb3; Ly86; Mir125a; Mrc1; Msr1; Nfkbia; Oas1a; Oas1b; Oas1c; Oas3; Oasl2; Plxna4; Pmaip1; Prdm1; Psmb8; Ptges; Ptx3; Rarres2; Sema3a; Socs1; Stat1; Stat2; Trim25; Trim30a; Tslp; Zfpm1;
immune response	GO:0006955	biological process	10090	22	237	1.07569e-08	5.37631e-06	C1qc; Ccl20; Ccl2; Ccl5; Ccl7; Ccl8; Cd74; Cxcl1; Cxcl14; Cxcl5; Fcgr2b; H2-K1; H2-Q4; H2-T24; Il6; Lif; Oas1a; Oas1b; Oas1c; Oas3; Oasl2; Tinagl1;
defense response to virus	GO:0051607	biological process	10090	15	138	3.13255e-07	8.69803e-05	Bst2; Eif2ak2; Ifih1; Ifit1; Ifit3; Ifitm1; Il6; Isg15; Oas1a; Oas1b; Oas1c; Oas3; Oasl2; Pmaip1; Trim25;
response to virus	GO:0009615	biological process	10090	12	90	5.25929e-07	0.00013143	Bst2; Dclk1; Ddx58; Eif2ak2; Ifih1; Ifit1; Ifit3; Ifitm1; Oas1a; Oas1b; Oas3; Oasl2;
response to interferon-beta	GO:0035456	biological process	10090	3	3	9.96766e-06	0.00177923	Bst2; Ifitm1; Xaf1;
peripheral nervous system development	GO:0007422	biological process	10090	6	25	1.21818e-05	0.00202948	Foxd2; Foxd3; Gdnf; Nfasc; Ntf3; Sox10;
negative regulation of viral genome replication	GO:0045071	biological process	10090	6	26	1.55492e-05	0.00242859	Bst2; Ccl5; Eif2ak2; Ifitm1; Isg15; Oas3;
enteric nervous system development	GO:0048484	biological process	10090	5	17	2.28072e-05	0.00316639	Foxd2; Foxd3; Gdnf; Ntf3; Sox10;
receptor-mediated endocytosis	GO:0006898	biological process	10090	10	91	2.67056e-05	0.00351249	Cln3; Lgals3bp; Loxl2; Loxl4; Lrp1; Mrc1; Msr1; Stab1; Tfr2; Tinagl1;
inflammatory response	GO:0006954	biological process	10090	17	249	3.15704e-05	0.00375688	C3; Ccl20; Ccl2; Ccl5; Ccl7; Ccl8; Cxcl1; Cxcl5; Cxcr6; Gpr30; Hck; Ifi202b; Il6; Kcnj10; Ly86; Plp1; Rarres2;
cell adhesion	GO:0007155	biological process	10090	20	329	3.47155e-05	0.00394337	Ada; Aoc3; App; Col14a1; Cpxm2; Egfl6; Fn1; Lama4; Lgals3bp; Ly9; Mfap4; Ncan; Podxl; Scarb2; Sorbs2; Spon1; Stab1; Svep1; Tnfaip6; Vcan;
positive regulation of apoptotic cell clearance	GO:2000427	biological process	10090	3	4	3.92298e-05	0.0040848	C2; C3; Ccl2;
neural crest cell migration	GO:0001755	biological process	10090	6	34	7.84839e-05	0.00754351	Foxd2; Foxd3; Gdnf; Pax3; Pax6; Sox10;

## Sheet: Table S3
Overlap RNA-Seq vs Microarray of Sall2
483 elements included exclusively in "RNA seq":						37 common elements in "RNA seq" and "Microarray":						695 elements included exclusively in "Microarray":
Pirb						Fcgr2b	ENSMUSG00000026656					Zfp874b
Ang						Cdhr1	ENSMUSG00000021803					Nudt21
Ppp1r3e						Meox1	ENSMUSG00000001493					Tas2r143
Lrrc3b						Trf	ENSMUSG00000032554					9330158H04Rik
Mir1839						Pcsk9	ENSMUSG00000044254					4933438A12Rik
Slitrk4						Nid1	ENSMUSG00000005397					Krt33b
Abca6						Dpysl3	ENSMUSG00000024501					Gm839
C130046K22Rik						Meis2	ENSMUSG00000027210					1700010B08Rik
Wdfy4						Pmaip1	ENSMUSG00000024521					Kcnh1
Slco2b1						Ajuba	ENSMUSG00000022178					Tie1
3425401B19Rik						Ndufc2	ENSMUSG00000030647					A330069K06Rik
Emcn						Rpl39	ENSMUSG00000079641					LOC432852
Folh1						Snhg6	ENSMUSG00000098234					Hsh2d
Mrc1						Cox20	ENSMUSG00000026500					Pom121l12
3110039M20Rik						Ier3	ENSMUSG00000003541					1700026H06Rik
Mc2r						Rpl22l1	ENSMUSG00000039221					Cacna1a
Tifab						Sorbs2	ENSMUSG00000031626					Leap2
Tmem260						Hck	ENSMUSG00000003283					Rgag1
1810024B03Rik						Ifih1	ENSMUSG00000026896					Olfr883
Nefm						Apln	ENSMUSG00000037010					Gm20558
Peli2						Spon1	ENSMUSG00000038156					Tomm70a
Csf2rb2						Samd9l	ENSMUSG00000047735					Rbm41
Ctse						Apol6	ENSMUSG00000033576					Gm4827
4930579G18Rik						Porcn	ENSMUSG00000031169					Kcna3
Vwc2						Fxyd6	ENSMUSG00000066705					Gm5532
Bmp5						Actc1	ENSMUSG00000068614					Mlf1
Kcnd2						Vat1l	ENSMUSG00000046844					Csn3
Uncx						Parp9	ENSMUSG00000022906					Gm6345
Foxg1						Parp14	ENSMUSG00000034422					Pdzd7
Ncoa4						Ms4a4d	ENSMUSG00000024678					Gm10676
Cck						Ifitm1	ENSMUSG00000025491					Adipoq
Stab1						Bst2	ENSMUSG00000046718					Mfsd4a
Ly86						Prdm1	ENSMUSG00000038151					Pitpnm2os1
Lrrn1						Sox2	ENSMUSG00000074637					Adgrg5
Npy1r						Fhit	ENSMUSG00000060579					A030007N12Rik
C1qa						Rasgrp2	ENSMUSG00000032946					Aspn
3632451O06Rik						Egfl6	ENSMUSG00000000402					Olfr308
Foxd2												Prl8a8
Dock8												Gm5115
Sprr1a												LOC675947
Efemp1												Acsm5
Plxna4												Scn3a
Hmcn1												Rasgef1a
Tfr2												Cxcl11
Krt18												Olfr1130
Msr1												Fam135b
Dsp												Gm7628
Haus4												Tra2a
Npr3												Scgb3a1
Dhrs3												4833413E03Rik
2700086A05Rik												Arx
Ogdhl												Cyp7a1
Hmga1												Mc3r
Pax1												Ifit1bl1
Sall2												Rac2
Loxl2												Slc38a5
Fbln2												Cacna1i
Col14a1												Pnliprp1
Fn1												D2Bwg1423e
Prune2												Rxfp2
Mpeg1												Sostdc1
Aoc3												Cyp4b1
Hoxb9												Gm4990
C1qc												Nts
Pknox2												Vmn1r17
Col11a1												Msln
Cfh												Pof1b
Hoxc8												Gjb1
Lrp1												6430562O15Rik
Slc7a5												Cxcl10
Lgr4												D630039A03Rik
Ephx2												Blnk
Loxl4												Naaladl1
Pop1												Cfc1
Hspg2												Gm5086
Itih2												Col8a1
Tinagl1												Actg2
Cdh10												Cxxc5
Galnt10												Nme2
Tuft1												Stard8
Hgf												Lrrc15
Mmp14												Napsa
Itga11												Cav1
Svep1												Myo1f
Slc7a7												Cabp4
Fbn1												Nsun3
Smoc1												Actb
Cdh3												Timp4
Hoxb8												Stxbp1
Osgep												Slc6a1
Ror1												Gli1
Vcan												Gm5820
Frzb												C230053D17Rik
Adamts5												Zfyve9
Rnase4												Tmprss5
Hipk2												Hesx1
Piezo2												Fgf18
Man2a1												Gm2366
Fbxl7												4931420L22Rik
Plod2												D10Ertd638e
Zhx2												Klhl9
Ogn												Ctxn3
Col4a2												Ppfia3
Stbd1												Ooep
Sema3a												Kdr
Epha3												1700060C20Rik
Jade1												Lix1
1190002N15Rik												Irak4
Sorcs2												COX3
Samd4												Rps27
Foxc2												Slc18b1
Igf2r												F420015M19Rik
Cd200												Ttn
Neo1												Ccdc80
Col4a1												Gm6878
Fbxo34												Serpinb1b
Disp1												Serpinb6c
Adcyap1r1												Rps21
Tll1												D430018E03Rik
Cspg4												Lsm5
Fzd2												Synpo
Nav1												Sp3
Zfpm1												Vwf
App												Grin2d
Sh3rf1												Tmem69
Arsb												Akr1c18
Fat1												Gltscr1l
Pcdhgc5												Hhip
Cpne8												Casq2
Dync1h1												I830134H01Rik
Sipa1l3												Adgrf5
Rhbdd1												Utp18
Phlpp1												Kcnh8
Thsd7a												Wars2
Ttc28												Pls3
Scarb2												1700024G13Rik
Aifm1												Hnrnpa0
Tmtc4												Dlg5
Rps10												Kat6a
Psme2b												Tmprss13
Gemin7												Mobp
Ppap2a												Calml4
Grem1												Urgcp
Ndufb5												Gm4782
Ddx58												Nrxn1
Gm12338												Ifitm3
Tmem242												Myom2
Ssr4												Ptch2
Use1												Osm
Mzt1												Ncoa1
Pabpn1												Apobec3
Rps19												Ublcp1
Myeov2												Tsix
Rab9												Ghr
Pfdn5												Vim
Rps25												Gip
Slc16a3												Aurkc
Pnisr												Ifitm7
Snrpe												Nr0b1
Cxcl14												Tnfrsf12a
Ccdc23												Cpne5
Ndufb9												Phf19
Fibp												Tstd1
Dph3												9530039L23Rik
Psma6												Spp1
Bud31												Pcdh18
Arglu1												C79595
Ndufs4												Pla2g4e
Tma7												Tulp1
Mrpl33												Spink1
Supt16												Inhba
1110038F14Rik												Esrrb
Hspe1												Setd1b
9430015G10Rik												Ubap1
Rps24												D330004O07Rik
Neat1												Ddr2
Usmg5												Txndc12
Dnm3os												A730049H05Rik
Gabarapl2												Rpl18
Eif2ak2												H2-M5
Prpf38a												Tob1
Higd1a												Pan3
1110059E24Rik												Schip1
Bola3												Zfpm2
Col27a1												Bola1
Hoxa10												Tfap2c
Chchd7												Hormad2
Parp12												4632427E13Rik
Lgals3bp												Myof
Ptges												Cds1
Fam96a												Cdkal1
Rps27a												Sp8
Ndufb6												Tmem55a
Smim20												Dcaf6
Malat1												Vangl1
Pstk												Csde1
Gtf2a2												Ndufa11
Rps27l												Nrg1
Nfkbia												Adamtsl4
Uqcc2												Serpinb6d
Rsrp1												Lrrc28
Slc16a2												Platr6
Chchd1												Slc28a1
Pigp												Peg10
Abracl												9130230N09Rik
Rpl9												Fsd1l
S100a16												Crocc2
Mgst3												Eno1b
Gm15421												Acta2
Dclk1												Notch4
Kctd12												Zfp40
Serpina3g												Clps
Agrn												Tbpl1
Stat1												Oit1
Helz2												Cryab
Gm17066												1810011O10Rik
Slirp												Igf2bp1
Firre												Fcgrt
Als2cl												Slit2
Mfap4												Abcd1
Rbm3												Snai1
Ebpl												Clca3b
Ifi202b												Sema3e
2610203C20Rik												Gfpt2
Dtx3l												Dppa3
Cdc7												Alox12e
Wisp2												Smek1
Irf9												Dock11
Gjb2												Map1b
Glb1l												Adgrd1
Rbmx												Rgmb
Podn												Ankrd28
Rpl15												Aass
Cav2												Cmip
Stat2												Platr30
Cln3												Vax2
Trdmt1												Lef1
Ahr												Onecut3
Sugp2												Slc27a2
Gng11												Eri3
Kif5c												Fgf1
Gm20748												Lnx1
Ptx3												Plcd1
Tmem60												A730094L24Rik
H2-K1												Sephs2
Dtna												Mup3
Trim25												Rcor2
Lif												Slc25a12
2810408I11Rik												Nf2
Mir22hg												Eif4a1
Il1rl1												Gla
Smim8												Elmo1
Ccl20												Rnf128
Lama4												Il17re
Dnajc12												Spic
Mab21l1												Eno1
D7Ertd715e												Cpsf4l
Nmnat2												Pdgfc
Nkd2												F5
Mitd1												4930558C23Rik
Tspan11												Lrig3
Sec61g												Mras
C1s1												Sox15
Zcchc18												Hist2h2bb
C130021I20Rik												Lrrn4
Kcnq1ot1												Tceb1
Paox												Prrc2b
Tmem35												Dync1li1
Dnajc15												Tmsb10
Ntf3												Krt17
Trim30d												Nrp2
Coro2a												Lrrk2
Rarres1												Plcxd1
Coch												Svil
Itm2a												Jph3
Arhgef6												Rbm47
Ada												Gm8098
Socs1												Dusp27
Snx32												Lypd2
Il6												Cdkl5
Slitrk6												A630012P03Rik
3110056K07Rik												Brd4
Map2k6												Atad2
Stc1												Pam
Smim4												Znrf2
Igfbp2												Brd2
Mustn1												Mcf2
Tnfaip6												Prss23
Raver2												Myl7
1110001J03Rik												D19Ertd409e
Arsi												Fgf17
Pi15												Snrpg
Lmcd1												Tfcp2l1
A330021E22Rik												Ltb
Spag1												Ttc7b
Sox10												Zscan30
Tnnt2												Klf13
5730508B09Rik												Kank2
Tspan13												Fxyd4
Anxa8												Gng5
Rab26os												Krt42
H2-Q4												Fxn
Ppfibp2												Ubxn11
2700099C18Rik												Gli2
Adcy5												Pip5k1b
Slc35f1												Abca1
Tubb4a												Cdk12
Mnda												Sspo
Tceal3												Olfml3
Spata24												Klhl13
Gm14295												Ppox
Gdap10												Ugcg
Gper1												Vgll3
Gdnf												Tead4
Zfp811												Gpatch8
Rpl39l												Asprv1
Fbxo2												S100a4
Myo1h												Aff1
Clec11a												Sptbn2
Gm5577												AU018091
Prom1												Rcor3
Acsbg1												Mtmr2
Ifi27												Gata2
Catip												Rras
Megf11												Htr1b
Dapk2												Gstm3
Gpm6b												9430019C24Rik
Oasl2												Mreg
Ccl5												Sp1
St3gal6												Gm9839
C3												Dusp28
Sv2a												Fancd2os
1700024P16Rik												Fam183b
Ccl2												Trip12
Adam33												Ubald1
Hist1h1d												Zfp42
Serpina3h												Arhgef11
Mmp13												Cd207
Cmpk2												Dmtn
Mdk												Gng3
Zfp433												Rdh13
2810403D21Rik												Nrk
1500015O10Rik												Camk2g
C2												Tmem161b
Ccl7												Lor
Mmp10												Pde4d
Ly9												2010205J10Rik
AW011738												Scp2d1
Lbp												Kat6b
Pcbd1												Dedd
Trim6												Lamc1
Il33												Bcl2l15
Pnck												Rbm12
Zfp960												Iqgap1
A230050P20Rik												Pycard
Unc13c												Pkig
Plp1												9030025P20Rik
Gzmc												Notum
Irf7												Lrp11
Oas1c												Rbms1
Hr												2010107E04Rik
Hopx												Fam160a1
Brdt												Pdlim4
B4galnt4												Tbc1d15
Steap4												Ttc17
Aldoc												Slc11a1
Rerg												Kdsr
H2-T24												Nrcam
Astn1												Glul
Psmb8												Fam102b
Cp												Mettl4
Cxcl5												Rps23
Oscar												B230217C12Rik
Crym												Wdr33
Enox1												Tnrc6c
Cxcl1												Nup98
Mmp3												Steap3
Podxl												Ndfip2
Gdpd2												Sema4b
D430019H16Rik												Ilf3
Cxcr6												Wbp1l
Ces1a												Wdr11
Uts2b												Gpr1
Fabp7												Arhgap23
Nrarp												Dhx33
Tnfrsf19												Polh
Cpxm2												Gsta3
Ifit3												Zfp24
Lrmp												Raet1c
Cd74												Dab2ip
Upp1												Tanc2
Gbp3												Mapk3
Rarres2												Arhgap32
Fam124a												Msrb2
Ifi44												Arhgap8
Got1l1												Rps26
Syt13												Smtn
Oas1a												Utrn
B4galnt2												Akap13
Ncan												Cnn2
Ifit1												Mark2
Trim30a												Zbtb39
Ankk1												Gpc3
Adrbk2												Manba
Rtp4												Frmd6
Apol9b												Mtmr12
Atp5e												Aoah
A230028O05Rik												Sft2d3
Nrip3												L3mbtl3
Nfasc												Gm5442
Apol9a												Rasl11a
Sp100												Klhl40
Kcne1l												Ccdc3
Hmx1												Eef2k
Lrriq3												Gm1673
Txlnb												Stom
Il1r2												Cntnap2
Gldc												Csrnp2
Hsd11b1												Prelid2
Tslp												Cntln
Usp18												Ptgr1
I830012O16Rik												Ralyl
Kcnj10												Sirpa
Isg15												1300017J02Rik
Otud7a												Kcnj4
St8sia1												Unc45b
Cacna1e												1700097N02Rik
Apod												A930024E05Rik
Rgs6												Tnnt1
Cpn2												Ddah1
Fxyd1												Tmem130
Oas1b												Srrm4os
Csmd1												Susd3
Foxd3												Mylpf
Plcd4												Uqcrh
Ccl8												Pik3cd
Nsg2												Vav1
Xaf1												Card11
Gfra2												1700037C18Rik
Slc25a18												Ppp1r3d
Rgs8												Ephx4
Phf11d												Wt1
Mir186												Sdr39u1
Gjc3												Galr2
Gm11517												Magohb
Bex4												Fam105a
Mir125a												En2
Ache												Anxa4
Myh6												Sox11
Best3												Itga2b
Man2c1os												Pde3b
Mlc1												AU019823
Scn5a												Usp8
Scml4												Gm4430
Mir377												Adm
Lce1g												Slc43a2
Hist1h4c												Hrh3
Shank1												Vsir
Aqp4												Prss56
Mt3												Cgnl1
Igfbpl1												1700067K01Rik
Hif3a												Myo5b
2810055G20Rik												Spa17
Ccdc19												Zfp536
Cldn3												Nat8l
Sel1l3												Kctd1
Oas3												Uhmk1
Gfap												Hoxd13
Rmrp												Slc25a33
Rn45s												Fxyd5
4932438H23Rik												Platr26
Rad51ap2												Emx1
Snord64												Usp26
Tmem100												Ltbp2
Uox												Wdfy1
Gcnt7												Adrb2
2900011O08Rik												Hes2
Pax6												Psmb9
Myl2												Shisa2
Scn2b												Irgm1
Pax3												Ccdc177
Mapk10												Mt1
Rem2												Adssl1
												Synm
												Trim54
												Id4
												Cox7a1
												Mafb
												Islr2
												Flywch2
												Pla2g1b
												Optn
												Zfp677
												Akr1b8
												Srsf10
												L3hypdh
												Fam46c
												Plxdc1
												Enho
												Slamf9
												Trim14
												Sox17
												Icosl
												Sfrp1
												Prps2
												Aatk
												9930014A18Rik
												Fbp2
												Galnt16
												Fbxl8
												Elmsan1
												Nqo1
												Dmrtc2
												Gm9927
												Morn5
												Ppm1k
												Art5
												Triml1
												Tubg2
												Atp2a3
												Hpn
												Cbr3
												Hsd17b11
												Mcoln3
												5033404E19Rik
												Trpc3
												Aqp5
												Capn3
												Pdzrn3
												Lat2
												Armcx3
												Fndc5
												Ldoc1
												Satb1
												Tmem88b
												Eya1
												Tmem179
												Nkx2-4
												Dab1
												Syce3
												Rasgrp4
												Phc3
												Cdo1
												Pcnx2
												P2rx7
												Tmem158
												Lonrf3
												Sox7
												Lefty2
												Tns4
												Tuba4a
												Rprml
												Tnnc2
												Ppp2r2c
												Gimap9
												Taf7l
												Sycp2
												Plxna2
												AI504432
												Sema3f
												Cxcl12
												Zxdb
												Ppp1r3c
												Mlkl
												Gpnmb
												Lypd3
												Slc7a8
												Naprt
												Myo1g
												Tnfrsf13c
												Bcan
												Tcaf2
												Slc2a6
												Plac8
												Ggt6
												P2ry1
												Nags
												Tex40
												Plk5
												Cadm1
												Myb
												Nxn
												Fam19a4
												Rassf6
												Knl1
												Nppb
												Nmnat3
												Triml2
												Foxn4
												Gm12680
												Myh3
												Clgn
												Nmi
												Cdk17
												Isg20
												Ly96
												Kif26b
												Aff3
												Fgfbp3
												Sh3bgrl
												LOC215458
												Il15
												6330549D23Rik
												Slc2a5
												Mycl
												Hoxb7
												Lpl
												Hs3st6
												Csmd2
												Dnmt3l
												En1
												Slc30a10
												AA414768
												AA388235
												C130075A20Rik
												Klhl29
												Nkx6-2
												Gm7291
												Chrna5
												Prmt8
												1110032F04Rik
												Insc
												Dll1
												Edn2
												Pld4
												Lmo2
												Jakmip1
												Ntrk2
												Dnah2os
												Tbx21
												Defb30
												Col26a1
												Tbx1
												Gpx2
												Hapln4
												Aire
												Anp32-ps
												Nlrc4
												Spdya
												Morc2b
												Hal
												Abca8b
												Bcl6b
												Thsd1
												Ints9
												Ifi35
												9430069I07Rik
												Nptx1
												Aox3
												Nol3
												2200002J24Rik
												Khdc3
												C230083P08Rik
												Lrrc75b
												Rhox10
												Zfp85os
												I0C0044D17Rik
												Smok3b
												Olfr360
												Tex22
												Tmem140
												Kir3dl1
												Klk12
												Sds
												Hhipl1
												6330565B04Rik
												Ebf2
												Tmem178
												Disp2
												Piwil4
												Negr1
												Tmed6
												Col9a3
												Nlrp4f
												Gsdmc2
												Oprl1
												Ceacam18
												Lrrc36
												Ambra1
												Gm364
												Nrl
												Gm4759
												Tmod1
												Rpsa
												1700123K08Rik
												Lce1i
												Krt23
												Samd15
												4933412E24Rik
												AU021092
												E130008D07Rik
												Cdx4
												Trpm3
												Rai2
												Lin7a

## Sheet: Table S4
List of GO terms obtained with InnateDB from Cross-validated DEGs with Microarray
Pathway Name	Pathway Id	Source Name	Organism	Pathway uploaded gene count	Genes in InnateDB for this entity	Pathway p-value	Pathway p-value (corrected)	Gene Symbols
response to interferon-beta	GO:0035456	biological process	10090	2	3	7.9169e-06	0.00357844	Bst2; Ifitm1;
response to interferon-alpha	GO:0035455	biological process	10090	2	6	3.94614e-05	0.00891828	Bst2; Ifitm1;
defense response to virus	GO:0051607	biological process	10090	4	138	7.68279e-05	0.0115754	Bst2; Ifih1; Ifitm1; Pmaip1;
negative regulation of cell migration	GO:0030336	biological process	10090	3	77	0.000276677	0.020843	Bst2; Dpysl3; Ifitm1;
negative regulation of B cell proliferation	GO:0030889	biological process	10090	2	15	0.000273662	0.0247391	Fcgr2b; Prdm1;
response to growth factor	GO:0070848	biological process	10090	2	15	0.000273662	0.0247391	Meis2; Sox2;
intrinsic apoptotic signaling pathway by p53 class mediator	GO:0072332	biological process	10090	2	23	0.000653949	0.0268713	Fhit; Pmaip1;
response to interferon-gamma	GO:0034341	biological process	10090	2	21	0.00054393	0.0273174	Bst2; Ifitm1;
