# Supplementary material for: Streamlined computational pipeline for genetic background characterization of genetically engineered mice based on next generation sequencing data
Source: BMC Genomics. 2019 Feb 12;20:131. doi: 10.1186/s12864-019-5504-9 (PMC6373082; doi:10.1186/s12864-019-5504-9)
Supplement: Supplementary file 8 — Table S1. List of congenic DEGs in the Sall2 KO line (MEFs). Congenic DEGs with missense mutations are depicted in red. Table S2. DEGs between Sall2 WT and KO MEFs under doxorubicin perturbation (FDR < 0.05). Ang, one of the most downregulated genes in the Sall2 KO line, is depicted in red. (XLSX 76 kb) [file 12864_2019_5504_MOESM8_ESM.xlsx]

## Sheet: Table S1
Congenic DEGs in Sall2 KO MEFs			(missense=61)
503 elements included exclusively in "DEGs":				17 common elements in "DEGs" and "Congenic Genes":					187 elements included exclusively in "Congenic Genes":
Pirb				Ang					Mycbp2
Ppp1r3e				Tmem260					Ptprg
Lrrc3b				4930579G18Rik					Gm26773
Mir1839				Haus4					Tgds
Slitrk4				Sall2					Gm48603
Abca6				Loxl2					3830406C13Rik
C130046K22Rik				Mmp14					AC154682.1
Wdfy4				Slc7a7					Gm11100
Slco2b1				Osgep					Thoc7
3425401B19Rik				Rnase4					Atxn7
Emcn				Samd4					Psmd6
Fcgr2b				Fbxo34					Gm48860
Folh1				Ajuba					Il3ra
Mrc1				Pabpn1					Slc4a7
3110039M20Rik				Supt16					Nek10
Mc2r				Rpl15					Gm47794
Cdhr1				Hr					Oxsm
Tifab									Ngly1
1810024B03Rik									Gm47798
Meox1									Top2b
Nefm									Rarb
Peli2									Gm44469
Csf2rb2									Nr1d2
Ctse									Nkiras1
Vwc2									Ube2e1
Bmp5									Ube2e2
Kcnd2									AC107711.1
Uncx									Ddhd1
Foxg1									A530076I17Rik
Ncoa4									Mir5131
Cck									Bmp4
Stab1									Gm15217
Ly86									Gm15222
Lrrn1									Cdkn3
Npy1r									Cnih1
C1qa									AC093043.2
3632451O06Rik									Gmfb
Foxd2									AC131586.4
Dock8									Cgrrf1
Sprr1a									AC131586.2
Efemp1									AC131586.3
Trf									Gm10371
Plxna4									Wdhd1
Hmcn1									AC156016.5
Tfr2									Gm24378
Krt18									AC156016.3
Msr1									Socs4
Dsp									AC156016.1
Npr3									Mapk1ip1l
Dhrs3									AC156016.4
2700086A05Rik									Lgals3
Ogdhl									Dlgap5
Hmga1									AC123665.6
Pax1									Atg14
Fbln2									Ktn1
Col14a1									Exoc5
Fn1									Ap5m1
Prune2									Naa30
Mpeg1									Gm10916
Aoc3									Ttc5
Hoxb9									Ccnb1ip1
C1qc									Parp2
Pknox2									Rpph1
Col11a1									Tep1
Cfh									Gm26782
Hoxc8									Gm24689
Lrp1									Apex1
Slc7a5									Tmem55b
Lgr4									Pnp
Ephx2									Gm38316
Loxl4									Pnp2
Pop1									AC122858.2
Hspg2									Gm16289
Itih2									Gm7247
Tinagl1									Mettl17
Cdh10									Slc39a2
Galnt10									Ndrg2
Tuft1									Arhgef40
Hgf									Gm16617
Itga11									Zfp219
Svep1									Tmem253
Fbn1									AC157572.3
Smoc1									AC157572.4
Cdh3									Gm22354
Hoxb8									Hnrnpc
Ror1									Rpgrip1
Vcan									Chd8
Frzb									Gm26590
Adamts5									Snord8
Pcsk9									Gm43766
Hipk2									Rab2b
Piezo2									Tox4
Man2a1									Mettl3
Fbxl7									Dad1
Plod2									Abhd4
Zhx2									Oxa1l
Ogn									AC164433.1
Col4a2									AC164433.2
Nid1									Lrp10
Stbd1									Prmt5
Sema3a									Gm24705
Epha3									4931414P19Rik
Dpysl3									Mir686
Jade1									Psmb11
1190002N15Rik									Psmb5
Sorcs2									Cdh24
Foxc2									Acin1
Igf2r									Gm17606
Cd200									Mir6948
Neo1									1700123O20Rik
Col4a1									Gm29776
Disp1									Bcl2l2
Adcyap1r1									Gm20521
Tll1									Slc22a17
Cspg4									Efs
Fzd2									Ngdn
Nav1									Sacs
Zfpm1									Spryd7
App									Wdfy2
Sh3rf1									Pinx1
Arsb									Msra
Fat1									Extl3
Pcdhgc5									Elp3
Cpne8									Ptk2b
Meis2									Stmn4
Dync1h1									Bnip3l
Sipa1l3									Dock5
Rhbdd1									Slc25a37
Pmaip1									Gm16867
Phlpp1									Gm21451
Thsd7a									Gm38378
Ttc28									Entpd4b
Scarb2									Gm27174
Aifm1									Gm27176
Tmtc4									Gm27177
Rps10									Mir6950
Psme2b									R3hcc1
Gemin7									Chmp7
Ppap2a									4930480K23Rik
Grem1									Gm17740
Ndufb5									Tnfrsf10b
Ddx58									Rhobtb2
Gm12338									Bin3
Tmem242									Ccar2
Ssr4									9930012K11Rik
Use1									Pdlim2
Mzt1									Sorbs3
Rps19									AC139294.1
Myeov2									Gm44340
Rab9									Slc39a14
Pfdn5									Mir320
Rps25									Polr3d
Slc16a3									Bmp1
Pnisr									Reep4
Snrpe									Fam160b2
Cxcl14									Nudt18
Ccdc23									Xpo7
Ndufb9									AC154563.1
Fibp									Fndc3a
Dph3									Gm16549
Psma6									Rcbtb2
Bud31									Gm17233
Ndufc2									Rb1
Arglu1									Lpar6
Ndufs4									Itm2b
Tma7									Med4
Rpl39									Nudt15
Mrpl33									Sucla2
1110038F14Rik									AC131029.2
Hspe1									Cbx3-ps6
9430015G10Rik									Htr2a
Rps24									Esd
Neat1									Lrch1
Usmg5									Gm15629
Dnm3os									Lcp1
Snhg6									Zc3h13
Gabarapl2									Cog3
Cox20									Gm24876
Eif2ak2									Gtf2f2
Prpf38a									Gpalpp1
Higd1a									Tsc22d1
1110059E24Rik									Lacc1
Ier3									Ccdc122
Bola3									Akap11
Col27a1									AC155167.1
Hoxa10									Vwa8
Chchd7									AC139758.2
Parp12
Lgals3bp
Ptges
Fam96a
Rps27a
Ndufb6
Smim20
Malat1
Pstk
Gtf2a2
Rps27l
Nfkbia
Uqcc2
Rsrp1
Slc16a2
Chchd1
Pigp
Rpl22l1
Abracl
Rpl9
S100a16
Mgst3
Gm15421
Dclk1
Kctd12
Serpina3g
Agrn
Stat1
Helz2
Gm17066
Slirp
Firre
Als2cl
Mfap4
Rbm3
Ebpl
Ifi202b
2610203C20Rik
Dtx3l
Cdc7
Wisp2
Irf9
Sorbs2
Gjb2
Glb1l
Rbmx
Podn
Cav2
Stat2
Cln3
Trdmt1
Ahr
Sugp2
Gng11
Kif5c
Gm20748
Ptx3
Tmem60
H2-K1
Dtna
Trim25
Lif
2810408I11Rik
Mir22hg
Hck
Il1rl1
Smim8
Ccl20
Lama4
Dnajc12
Mab21l1
D7Ertd715e
Ifih1
Apln
Spon1
Nmnat2
Nkd2
Samd9l
Mitd1
Tspan11
Sec61g
C1s1
Zcchc18
C130021I20Rik
Kcnq1ot1
Paox
Tmem35
Apol6
Dnajc15
Ntf3
Trim30d
Coro2a
Rarres1
Porcn
Coch
Itm2a
Arhgef6
Ada
Socs1
Snx32
Il6
Slitrk6
3110056K07Rik
Map2k6
Stc1
Smim4
Igfbp2
Mustn1
Fxyd6
Tnfaip6
Actc1
Raver2
1110001J03Rik
Arsi
Pi15
Vat1l
Lmcd1
A330021E22Rik
Spag1
Sox10
Parp9
Tnnt2
5730508B09Rik
Tspan13
Anxa8
Rab26os
Parp14
H2-Q4
Ppfibp2
2700099C18Rik
Adcy5
Slc35f1
Tubb4a
Mnda
Ms4a4d
Tceal3
Spata24
Gm14295
Gdap10
Gper1
Gdnf
Zfp811
Rpl39l
Fbxo2
Myo1h
Clec11a
Gm5577
Prom1
Acsbg1
Ifi27
Catip
Megf11
Dapk2
Gpm6b
Oasl2
Ccl5
St3gal6
C3
Sv2a
1700024P16Rik
Ccl2
Adam33
Hist1h1d
Ifitm1
Serpina3h
Mmp13
Cmpk2
Mdk
Zfp433
2810403D21Rik
1500015O10Rik
C2
Ccl7
Mmp10
Ly9
AW011738
Lbp
Pcbd1
Trim6
Il33
Pnck
Zfp960
Bst2
A230050P20Rik
Unc13c
Plp1
Gzmc
Irf7
Oas1c
Hopx
Brdt
B4galnt4
Steap4
Aldoc
Rerg
H2-T24
Astn1
Psmb8
Cp
Cxcl5
Oscar
Crym
Enox1
Cxcl1
Mmp3
Prdm1
Podxl
Gdpd2
D430019H16Rik
Cxcr6
Ces1a
Uts2b
Fabp7
Nrarp
Tnfrsf19
Cpxm2
Ifit3
Lrmp
Cd74
Upp1
Gbp3
Rarres2
Fam124a
Ifi44
Got1l1
Syt13
Oas1a
B4galnt2
Ncan
Ifit1
Trim30a
Ankk1
Adrbk2
Rtp4
Apol9b
Atp5e
A230028O05Rik
Nrip3
Nfasc
Apol9a
Sp100
Kcne1l
Hmx1
Lrriq3
Txlnb
Sox2
Il1r2
Gldc
Fhit
Hsd11b1
Tslp
Usp18
I830012O16Rik
Kcnj10
Isg15
Otud7a
St8sia1
Cacna1e
Apod
Rgs6
Cpn2
Fxyd1
Oas1b
Csmd1
Foxd3
Plcd4
Ccl8
Nsg2
Xaf1
Gfra2
Slc25a18
Rasgrp2
Rgs8
Phf11d
Mir186
Gjc3
Gm11517
Bex4
Mir125a
Ache
Myh6
Best3
Man2c1os
Mlc1
Scn5a
Scml4
Mir377
Lce1g
Hist1h4c
Shank1
Egfl6
Aqp4
Mt3
Igfbpl1
Hif3a
2810055G20Rik
Ccdc19
Cldn3
Sel1l3
Oas3
Gfap
Rmrp
Rn45s
4932438H23Rik
Rad51ap2
Snord64
Tmem100
Uox
Gcnt7
2900011O08Rik
Pax6
Myl2
Scn2b
Pax3
Mapk10
Rem2

## Sheet: Table S2
DEGs between Sall2 WT and KO MEFs under doxorubicin perturbation
	logFC	logCPM	PValue	FDR
Xist	-3.42936	6.26537	0	0
Ang	-3.00068	2.06517	0	0
2610507I01Rik	-2.38511	0.105748	2.79499e-25	7.50905e-24
Slfn8	-2.35543	-1.13819	6.83037e-09	6.08248e-08
Arg1	-1.97684	-1.52814	3.78481e-05	0.000189074
Cdh8	-1.95551	-1.92669	0.000820318	0.0029871
Slfn9	-1.92306	1.1685	6.60521e-44	2.70541e-42
1700120K04Rik	-1.92076	-0.993799	3.35769e-07	2.39287e-06
Emcn	-1.91903	5.0125	0	0
4833422C13Rik	-1.89533	-1.25683	7.25485e-06	4.12322e-05
Dnase1l3	-1.79664	-1.29866	2.92603e-05	0.000150005
Rgsl1	-1.71674	-1.63123	0.000620053	0.00234067
Xlr4a	-1.71674	-1.63123	0.000620053	0.00234067
Kpna2	-1.71236	1.38209	4.27539e-40	1.66101e-38
Sprr1a	-1.69214	1.84754	2.87298e-63	1.52933e-61
4930547E08Rik	-1.6907	-1.34172	0.000112144	0.000506617
Ghrl	-1.67458	-1.10072	2.00355e-05	0.000105565
Hjurp	-1.66362	-0.894264	3.71181e-06	2.22442e-05
G530011O06Rik	-1.62251	0.732836	2.48049e-19	5.0087e-18
Ppp1r3e	-1.59674	2.23231	1.06199e-81	6.47448e-80
Asb14	-1.58896	-0.742261	2.40623e-06	1.49387e-05
Tnfrsf9	-1.58896	-0.742261	2.40623e-06	1.49387e-05
Gm4832	-1.58221	-1.13819	7.77858e-05	0.000364036
Gm9899	-1.58221	-1.13819	7.77858e-05	0.000364036
Gjd3	-1.58053	-1.21619	0.000133506	0.000594963
Phf11b	-1.58053	-1.21619	0.000133506	0.000594963
Cd79b	-1.5667	-1.68568	0.00227464	0.00735977
Sv2c	-1.5667	-1.68568	0.00227464	0.00735977
Vmn2r29	-1.53	-0.604757	1.41671e-06	9.06958e-06
Myo7b	-1.51899	-0.771407	8.39736e-06	4.70674e-05
Csf3	-1.49817	-1.02857	7.90537e-05	0.000367365
Ascl5	-1.48351	-1.17667	0.000267827	0.00111616
Ivl	-1.48351	-1.17667	0.000267827	0.00111616
Mei1	-1.48351	-1.17667	0.000267827	0.00111616
Myl1	-1.48351	-1.17667	0.000267827	0.00111616
Sftpb	-1.47458	-1.25684	0.000455322	0.0017755
Wfdc3	-1.45216	-1.43192	0.00139418	0.00476995
Nek10	-1.44546	-0.801155	2.78207e-05	0.000142945
Peli2	-1.44472	2.66651	3.04797e-97	2.05589e-95
Hpgd	-1.44272	-0.363748	5.22543e-07	3.59654e-06
Slamf9	-1.44029	0.243245	1.65516e-10	1.78719e-09
4930412O13Rik	-1.39949	-0.658197	1.70324e-05	9.06842e-05
Folh1	-1.38852	-0.386116	1.84029e-06	1.16403e-05
Lcp2	-1.36975	0.00620365	3.44824e-08	2.81163e-07
Insl5	-1.36797	-0.831529	9.34479e-05	0.000428724
Lrrc3b	-1.3508	0.690707	7.40258e-13	9.95236e-12
Ncoa4	-1.34895	4.49748	0	0
1700016G22Rik	-1.32507	-1.02857	0.000489368	0.00189472
Cd200r1	-1.32507	-1.02857	0.000489368	0.00189472
Znrd1as	-1.31334	0.243244	6.44632e-09	5.7664e-08
Arl11	-1.28609	-0.862556	0.000288594	0.00118664
A230020J21Rik	-1.28573	-0.604758	5.47707e-05	0.000264203
Sall2	-1.26456	2.37547	2.39567e-47	1.04038e-45
A630001G21Rik	-1.26322	-1.25684	0.00263131	0.00835348
Adtrp	-1.26322	-1.25684	0.00263131	0.00835348
Gm5464	-1.26322	-1.25684	0.00263131	0.00835348
Hist3h2bb-ps	-1.26322	-1.25684	0.00263131	0.00835348
Klhl41	-1.26322	-1.25684	0.00263131	0.00835348
Nespas	-1.26322	-1.25684	0.00263131	0.00835348
4930579G18Rik	-1.24946	0.243244	3.82926e-08	3.11111e-07
1700007K09Rik	-1.24094	-0.046265	1.09796e-06	7.16203e-06
Bpifb6	-1.23894	-0.771408	0.000288594	0.00118664
Rpp14	-1.23706	3.73033	7.06979e-192	7.57184e-190
C1ql4	-1.22638	-1.06419	0.00153813	0.00521627
Gm3086	-1.22638	-1.06419	0.00153813	0.00521627
Trf	-1.22421	1.55054	4.34366e-20	8.98842e-19
Gabra3	-1.21764	0.446778	6.44632e-09	5.7664e-08
Cd300a	-1.21305	0.228596	1.18908e-07	9.07034e-07
Rnf224	-1.20116	-1.13819	0.00263131	0.00835348
Aldob	-1.19928	-0.894266	0.000866737	0.00313811
Dnah11	-1.19928	-0.894266	0.000866737	0.00313811
Ly86	-1.19866	0.926775	4.72268e-12	5.96015e-11
Csn3	-1.18419	0.023276	1.89704e-06	1.19849e-05
2210039B01Rik	-1.17851	-0.742262	0.000489368	0.00189472
D130017N08Rik	-1.17602	-0.959854	0.00149882	0.00508967
AU022793	-1.15705	-0.801156	0.000857502	0.00311075
Tmem260	-1.15405	4.42621	0	0
2010315B03Rik	-1.14223	-0.658198	0.000472944	0.00183708
Zfp300	-1.14223	-0.658198	0.000472944	0.00183708
Il1b	-1.13032	-0.528137	0.000271335	0.00112638
1700012D14Rik	-1.12057	-0.157298	2.81253e-05	0.000144463
Esm1	-1.11291	1.65282	1.30733e-17	2.40401e-16
Myh3	-1.1119	0.532751	5.30857e-08	4.22881e-07
Cd36	-1.11057	2.94485	4.12548e-58	2.05638e-56
Serpinb6b	-1.10947	1.70666	2.87299e-18	5.47352e-17
Ccna1	-1.1069	-0.926688	0.00251219	0.00804003
D130043K22Rik	-1.1069	-0.926688	0.00251219	0.00804003
Zfp781	-1.1069	-0.926688	0.00251219	0.00804003
Slc4a9	-1.10467	1.92224	1.76618e-21	3.94306e-20
Il12rb2	-1.09662	-0.771409	0.00139418	0.00476995
Rad51b	-1.09662	-0.771409	0.00139418	0.00476995
Slc9b2	-1.09662	-0.771409	0.00139418	0.00476995
F12	-1.07666	-0.386118	0.000238421	0.000999262
Xkr4	-1.07666	-0.386118	0.000238421	0.000999262
Gm16386	-1.07216	-0.277593	0.000136037	0.000602831
Kcna2	-1.07123	0.49653	2.49373e-07	1.81572e-06
Ms4a6c	-1.06907	0.556402	1.40835e-07	1.06143e-06
Gabrr1	-1.06474	-0.685679	0.00132241	0.00455785
Colgalt2	-1.06035	-0.553228	0.000754249	0.0027806
Lefty1	-1.06035	-0.553228	0.000754249	0.0027806
Cytip	-1.05745	0.168474	7.55102e-06	4.26403e-05
Slc26a1	-1.05378	-0.320028	0.000231011	0.00097233
Havcr2	-1.04629	1.44679	2.77046e-13	3.86572e-12
Cd37	-1.04286	0.213798	7.25485e-06	4.12322e-05
Tldc2	-1.017	0.49653	1.06592e-06	6.98754e-06
Clca2	-1.01635	0.300386	6.46391e-06	3.7123e-05
Xlr3b	-1.01608	0.228595	1.11966e-05	6.12413e-05
6430531B16Rik	-1.01507	-0.0110769	6.53141e-05	0.00031062
Gm14634	-1.01507	-0.0110769	6.53141e-05	0.00031062
P2rx3	-1.01356	-0.298655	0.000374843	0.00149966
Sult1a1	-1.01356	-0.298655	0.000374843	0.00149966
Cybb	-1.01337	1.4018	4.27125e-12	5.41628e-11
Kcnt1	-1.01206	-0.528137	0.00115556	0.00404612
Nhlh2	-1.01106	-0.658198	0.0020854	0.00683402
C4bp-ps1	-1.00427	0.341806	5.92095e-06	3.43784e-05
Lor	-1.00427	0.341806	5.92095e-06	3.43784e-05
Unc13a	-1.00336	0.272097	1.04347e-05	5.73115e-05
Cd59b	-0.99996	0.0401486	5.86956e-05	0.000281678
A330074K22Rik	-0.993906	0.90851	2.43698e-08	2.02244e-07
Ptprc	-0.993002	1.22122	2.93321e-10	3.08523e-09
Mpeg1	-0.992128	4.2204	9.59629e-163	9.1633e-161
Abcg5	-0.966366	-0.0285647	0.000160746	0.000701278
Grid1	-0.966366	-0.0285647	0.000160746	0.000701278
Naalad2	-0.963902	2.1608	5.45765e-19	1.07198e-17
Csf2rb	-0.962407	-0.119331	0.000288594	0.00118664
Gm711	-0.957832	-0.216193	0.000524803	0.002024
Cyp27b1	-0.947723	0.625114	2.01527e-06	1.26864e-05
AI118078	-0.946148	-0.431922	0.00168044	0.00562193
Bcl2a1b	-0.946148	-0.431922	0.00168044	0.00562193
Cabp4	-0.938524	-0.553229	0.00293245	0.00917714
Il17rb	-0.938524	-0.553229	0.00293245	0.00917714
Soat2	-0.938524	-0.553229	0.00293245	0.00917714
Btbd18	-0.933908	0.198847	6.92875e-05	0.000326965
Gm20337	-0.928919	-0.36375	0.00149887	0.00508967
Hecw1	-0.928647	0.121678	0.000133197	0.000594963
Pnma2	-0.928244	1.63626	6.57415e-12	8.19236e-11
Scarf1	-0.92271	0.0401481	0.000227005	0.000960582
Epsti1	-0.920066	-0.479228	0.00272825	0.00861824
Myo1f	-0.916779	0.613886	4.86182e-06	2.86273e-05
Zfp964	-0.915959	-0.0462671	0.000391945	0.00155244
C3ar1	-0.912961	2.49349	7.33585e-22	1.66591e-20
Cdhr1	-0.910473	4.16569	7.61969e-117	5.80671e-115
Inpp5d	-0.906998	0.732828	2.23653e-06	1.39517e-05
Corin	-0.899234	-0.236371	0.00124637	0.00432642
Il21r	-0.899234	-0.236371	0.00124637	0.00432642
Pkhd1l1	-0.899234	-0.236371	0.00124637	0.00432642
Plac8	-0.892618	4.99884	8.30571e-269	1.02855e-266
Osgep	-0.89246	4.26234	2.38699e-121	1.83671e-119
Cdh18	-0.888704	-0.341724	0.00227464	0.00735977
Fam184b	-0.888704	-0.341724	0.00227464	0.00735977
Lgi3	-0.888578	1.14527	6.1649e-08	4.86652e-07
Grb7	-0.888228	0.823341	1.74154e-06	1.10819e-05
Eml6	-0.886302	0.508703	2.26466e-05	0.000117889
Cuzd1	-0.885448	1.04015	2.20222e-07	1.61012e-06
Il3ra	-0.884338	4.11482	7.44083e-101	5.1958e-99
Ovol3	-0.883022	0.105736	0.000302042	0.00123648
Tlr7	-0.883022	0.105736	0.000302042	0.00123648
Slc15a3	-0.882979	1.61952	1.02982e-10	1.13359e-09
Gpr83	-0.875267	-0.277594	0.00202378	0.00665263
AW146154	-0.874005	0.0232738	0.000543481	0.00208669
Gpr84	-0.873551	0.153042	0.000271664	0.00112638
Ankrd61	-0.872587	0.48425	3.77295e-05	0.000188652
Rnase4	-0.868417	7.29359	0	0
Meox1	-0.868084	2.16849	3.56345e-15	5.66542e-14
Stab1	-0.86519	3.40184	6.6051e-44	2.70541e-42
BC052040	-0.863726	-0.0641894	0.000957125	0.00342546
Six3os1	-0.859077	0.5564	3.09837e-05	0.000157765
Pparg	-0.856949	0.988928	9.2215e-07	6.08534e-06
Ccl12	-0.855577	0.842706	3.71181e-06	2.22442e-05
Dbx1	-0.851902	-0.157299	0.00168044	0.00562193
Zeb2os	-0.84867	0.286309	0.000197561	0.000845253
Gpr179	-0.846772	0.168472	0.000391945	0.00155244
Npy1r	-0.8453	0.532748	4.762e-05	0.000234345
Zic4	-0.8453	0.532748	4.762e-05	0.000234345
Ctss	-0.843652	3.21941	4.44399e-34	1.51814e-32
Ccr5	-0.835908	0.0896163	0.000693243	0.00257767
Gm14204	-0.835796	0.690701	2.00385e-05	0.000105565
Galnt13	-0.832606	1.90852	1.2348e-11	1.49753e-10
Htr2a	-0.832076	5.08012	1.96265e-235	2.2875e-233
C1qb	-0.828953	2.9177	1.22063e-24	3.16665e-23
Ache	-0.828107	0.636253	3.58948e-05	0.000180797
Fcer1g	-0.828107	0.636253	3.58948e-05	0.000180797
AF251705	-0.823597	0.00619994	0.00124171	0.00432135
Mylk4	-0.823597	0.00619994	0.00124171	0.00432135
Tnnt1	-0.823597	0.00619994	0.00124171	0.00432135
Ctla2a	-0.803762	5.84506	0	0
Slc17a8	-0.802765	1.25775	4.07796e-07	2.86524e-06
2210416O15Rik	-0.8015	-0.0285657	0.00192901	0.00636881
Arhgap9	-0.800659	0.459374	0.000190117	0.000817786
Mrc1	-0.800659	0.459374	0.000190117	0.000817786
Nckap1l	-0.797331	1.6418	6.29659e-09	5.6516e-08
Kdm4d	-0.795115	0.355351	0.000380088	0.00151408
Jpx	-0.794661	0.198846	0.000792803	0.00289957
Fcgr4	-0.794147	1.32125	2.96387e-07	2.1258e-06
Fcrls	-0.789891	2.74319	4.85377e-19	9.5812e-18
Kcnq3	-0.789686	0.395244	0.000325789	0.00131563
Lrrc48	-0.789431	1.0062	6.16672e-06	3.56227e-05
Chst5	-0.788252	1.28631	5.22485e-07	3.59654e-06
Srgn	-0.788252	1.28631	5.22485e-07	3.59654e-06
Casq2	-0.787202	0.0733141	0.00157713	0.0053269
Syt15	-0.787202	0.0733141	0.00157713	0.0053269
Creb3l4	-0.782929	0.72241	5.47707e-05	0.000264203
Pclo	-0.782386	1.87599	4.72562e-10	4.88304e-09
Trim17	-0.775501	3.7458	6.88037e-45	2.87002e-43
Gsx1	-0.775291	0.783811	4.51636e-05	0.000223157
Msi2	-0.774362	3.28281	2.18456e-28	6.31888e-27
Fndc3c1	-0.773228	1.89467	5.9241e-10	6.05435e-09
Ms4a7	-0.772304	1.49653	1.07974e-07	8.26214e-07
Cntd1	-0.771365	-0.0110785	0.0027283	0.00861824
C5ar1	-0.770757	1.65829	1.79289e-08	1.51646e-07
4930538K18Rik	-0.770476	0.944804	1.70324e-05	9.06842e-05
Cwf19l2	-0.769477	1.35536	5.22485e-07	3.59654e-06
Tnfsf4	-0.769295	0.213796	0.00109578	0.00385727
1600016N20Rik	-0.761519	1.02328	1.21948e-05	6.65175e-05
Tyrobp	-0.760648	1.43407	3.35819e-07	2.39287e-06
Cxcl12	-0.75525	9.48136	0	0
Ddn	-0.754831	1.57389	9.60498e-08	7.39071e-07
Mx1	-0.754614	0.341804	0.000792803	0.00289957
Tlr13	-0.754399	1.40179	5.93138e-07	4.06496e-06
Cyp2d22	-0.754033	0.137444	0.00192901	0.00636881
Ccbe1	-0.752825	2.3004	2.1385e-12	2.77403e-11
Hmcn1	-0.751823	4.40677	7.8875e-82	4.82796e-80
Bcl3	-0.75124	0.556399	0.00028935	0.00118913
Aldh1l2	-0.749845	6.78533	0	0
Nkx3-1	-0.749061	1.54463	1.68559e-07	1.25615e-06
Hk3	-0.749037	0.183738	0.00172949	0.00577144
Slc7a11	-0.747958	2.06922	1.73867e-10	1.87226e-09
Cd53	-0.745178	1.8993	2.55244e-09	2.40111e-08
Ms4a6d	-0.743296	2.34522	2.02185e-12	2.64425e-11
Vill	-0.742228	2.24689	1.16835e-11	1.42348e-10
Ctsh	-0.740965	6.19066	0	0
Hist1h2bm	-0.740955	1.33499	1.83406e-06	1.1624e-05
Spdya	-0.739994	0.272094	0.00139418	0.00476995
Clec4d	-0.738211	1.12959	1.04347e-05	5.73115e-05
Lyz2	-0.737651	5.40359	4.59186e-227	5.19897e-225
Fyb	-0.736481	1.01477	2.5919e-05	0.000133868
Piezo2	-0.735489	5.85878	0	0
Lilrb4	-0.728247	1.36208	2.13451e-06	1.33731e-05
Wdr76	-0.727138	0.971438	4.51104e-05	0.000223157
Nr6a1	-0.72576	2.18375	1.07356e-10	1.17928e-09
C1qa	-0.725458	2.69606	3.09263e-15	4.93195e-14
Enpep	-0.724485	3.2231	8.08726e-23	1.94229e-21
Aatk	-0.723671	0.198845	0.00237434	0.00764641
Acmsd	-0.723671	0.198845	0.00237434	0.00764641
Rgs5	-0.723646	2.61953	2.4218e-14	3.65948e-13
Itgam	-0.720777	2.89004	2.54341e-17	4.61359e-16
Efemp1	-0.72026	6.88315	0	0
Atp2a3	-0.719863	0.243239	0.00208543	0.00683402
Apold1	-0.719375	0.899288	8.12482e-05	0.000376459
Msr1	-0.719351	1.87599	1.38236e-08	1.18378e-07
Milr1	-0.718639	0.508702	0.000692974	0.00257727
Fcgr3	-0.715989	1.38868	2.60771e-06	1.60462e-05
Ldhd	-0.715725	0.544621	0.000620053	0.00234067
Ccdc103	-0.715325	0.763632	0.000197561	0.000845253
Tnni1	-0.712943	0.328128	0.00168044	0.00562193
Fa2h	-0.702961	1.80372	7.53235e-08	5.89401e-07
BB283400	-0.700533	1.15305	2.67184e-05	0.00013751
Snora65	-0.700169	1.60824	6.28591e-07	4.27998e-06
Ngf	-0.699865	3.88774	2.912e-38	1.08607e-36
Akap5	-0.696457	0.556398	0.000820318	0.0029871
Vax1	-0.696457	0.556398	0.000820318	0.0029871
Zfp605	-0.696457	0.556398	0.000820318	0.0029871
Bmp5	-0.6956	1.04015	6.5302e-05	0.00031062
Tmem180	-0.694192	0.591164	0.000748752	0.00277301
Exd1	-0.692481	1.08962	5.02012e-05	0.000245526
AI854703	-0.687889	0.382067	0.00202378	0.00665263
Ephx2	-0.687648	2.04852	8.54373e-09	7.49876e-08
Tg	-0.687369	1.67998	5.22485e-07	3.59654e-06
Slfn2	-0.686783	2.44679	1.98609e-11	2.36376e-10
2700086A05Rik	-0.686565	0.971438	0.000115434	0.000518227
Lat2	-0.680882	1.07332	7.80477e-05	0.000364036
B230216G23Rik	-0.679477	0.842704	0.000278248	0.00114797
Gpr149	-0.676981	2.4531	3.45307e-11	3.98649e-10
Pard3b	-0.67372	1.2138	3.77295e-05	0.000188652
Pecam1	-0.673494	2.0815	1.15191e-08	9.95578e-08
Hoxa4	-0.670121	1.03174	0.000133197	0.000594963
Ghitm	-0.668159	8.65839	0	0
Dmrt3	-0.668119	0.35535	0.00302147	0.00942412
4930528A17Rik	-0.666804	1.10574	9.33461e-05	0.000428724
Dtd2	-0.666804	1.10574	9.33461e-05	0.000428724
Lace1	-0.664616	0.434062	0.00237434	0.00764641
Fam35a	-0.66299	3.94486	1.07113e-34	3.70708e-33
Loxl2	-0.661136	10.3469	0	0
Fcgr2b	-0.660045	0.544621	0.00168044	0.00562193
Nostrin	-0.660045	0.544621	0.00168044	0.00562193
Tas1r2	-0.658623	1.78882	5.99433e-07	4.09729e-06
Npff	-0.656137	0.647307	0.00115556	0.00404612
Sox5	-0.654957	0.679973	0.00103221	0.00367191
Rfx3	-0.650659	3.01905	2.96745e-15	4.75602e-14
1700034H15Rik	-0.649805	0.833053	0.000565209	0.0021526
Gm10767	-0.649805	0.833053	0.000565209	0.0021526
Pcdh17	-0.649642	6.31979	0	0
Mid1	-0.648038	4.05273	4.85593e-36	1.72969e-34
Eps8l1	-0.644896	0.99759	0.000278034	0.00114797
Hoxa2	-0.64338	2.05269	8.00243e-08	6.22407e-07
Cfh	-0.640902	3.37381	2.70826e-19	5.45473e-18
C130060K24Rik	-0.64015	0.591163	0.00192901	0.00636881
Slc25a14	-0.639303	1.2138	9.39721e-05	0.000430506
Emr1	-0.639288	3.21939	4.92175e-17	8.78872e-16
Ppp2r3d	-0.637032	0.722408	0.00119005	0.00415678
Cyp2t4	-0.632244	0.953735	0.000455329	0.0017755
4932416H05Rik	-0.631627	3.47035	4.12779e-20	8.55289e-19
Tmem144	-0.630156	2.08557	1.07974e-07	8.26214e-07
Cecr2	-0.629811	1.68535	4.84161e-06	2.85614e-05
Esrp1	-0.629714	2.43727	1.34929e-09	1.31445e-08
Hoxc9	-0.628953	3.62934	1.13071e-22	2.7033e-21
Palb2	-0.62634	1.90851	7.87177e-07	5.26035e-06
4921507P07Rik	-0.623955	1.48425	2.67184e-05	0.00013751
Hmx3	-0.623661	2.53276	4.90631e-10	5.05328e-09
Ktn1	-0.623077	6.03064	4.20436e-260	5.08728e-258
Slc7a8	-0.622936	2.91997	5.33385e-13	7.29482e-12
Cxcl1	-0.622698	2.94034	3.78396e-13	5.23382e-12
Cnnm1	-0.621873	1.65828	8.08408e-06	4.53757e-05
Il18bp	-0.621108	0.669166	0.00202378	0.00665263
Acap1	-0.620425	0.732825	0.00157713	0.0053269
6720416L17Rik	-0.620107	0.763631	0.00139418	0.00476995
Nlrp6	-0.619231	0.852289	0.000957125	0.00342546
Ddx25	-0.618458	0.935813	0.000679435	0.00253286
Duox2	-0.618458	0.935813	0.000679435	0.00253286
Hist2h4	-0.618458	0.935813	0.000679435	0.00253286
Creb5	-0.617991	0.988924	0.000529724	0.00203654
Wdr89	-0.616689	2.22123	4.75771e-08	3.81074e-07
Ankrd34a	-0.614854	1.41479	5.47707e-05	0.000264203
BC037032	-0.614854	1.41479	5.47707e-05	0.000264203
Lcp1	-0.612945	2.84272	6.57415e-12	8.19236e-11
Rimbp3	-0.611939	1.98458	7.16558e-07	4.8087e-06
Ankrd1	-0.605329	2.11374	2.84301e-07	2.04653e-06
Adcyap1r1	-0.60524	1.96262	1.20628e-06	7.81714e-06
Nepn	-0.604789	1.38207	9.33549e-05	0.000428724
2810408A11Rik	-0.604665	1.25774	0.000190072	0.000817786
A330021E22Rik	-0.604665	1.25774	0.000190072	0.000817786
Man2c1os	-0.604222	0.890009	0.00109578	0.00385727
Apoe	-0.604125	5.74785	1.48643e-174	1.50072e-172
Alox5ap	-0.603959	0.711916	0.00227465	0.00735977
1700094D03Rik	-0.596732	2.5768	1.74394e-09	1.68248e-08
Hgf	-0.596051	4.20453	9.55049e-33	3.14077e-31
Mixl1	-0.590866	1.0062	0.000902745	0.00326401
Ubap1l	-0.590866	1.0062	0.000902745	0.00326401
Laptm5	-0.587819	4.11079	7.30866e-29	2.1414e-27
Atp2a1	-0.587775	0.753435	0.00263116	0.00835348
Zmat1	-0.587775	0.753435	0.00263116	0.00835348
Adcy8	-0.587745	3.12764	2.33607e-13	3.27981e-12
Firre	-0.587352	0.722408	0.00293245	0.00917714
Hist1h2bp	-0.587352	0.722408	0.00293245	0.00917714
Dmbx1	-0.586591	1.54463	5.62324e-05	0.000270924
Zfp955b	-0.586591	1.54463	5.62324e-05	0.000270924
Gpr132	-0.584683	1.41479	0.000133511	0.000594963
Hoxb9	-0.581751	5.62107	1.98566e-134	1.67419e-132
Pop1	-0.581163	4.8749	8.29818e-60	4.24304e-58
Cdc7	-0.580728	1.71718	2.18184e-05	0.000114328
Ribc1	-0.580728	1.71718	2.18184e-05	0.000114328
Tmem236	-0.574551	0.88067	0.00202378	0.00665263
Krt18	-0.574142	1.78381	1.75641e-05	9.33319e-05
Hsd17b1	-0.573888	0.852289	0.00232718	0.00751037
Fgf12	-0.5732	2.04852	2.23653e-06	1.39517e-05
Cd200	-0.567057	5.39578	3.04797e-97	2.05589e-95
Zfp955a	-0.566483	1.48425	0.000153859	0.00067858
Piwil2	-0.565637	1.75855	2.78122e-05	0.000142945
Gpr37	-0.565592	2.22122	6.81097e-07	4.60487e-06
Fcgr1	-0.564835	1.42767	0.000214248	0.000913897
Fam161b	-0.564803	2.54464	2.15577e-08	1.79943e-07
Nova1	-0.563869	1.94928	7.55102e-06	4.26403e-05
Myo1a	-0.563841	2.79381	8.16141e-10	8.19813e-09
Taf7	-0.562864	3.10175	6.50933e-12	8.15235e-11
Rnf207	-0.562628	0.971436	0.00180567	0.00599833
Slc15a2	-0.562412	1.3486	0.000335423	0.00134876
1700096K18Rik	-0.55996	0.890008	0.00263116	0.00835348
Ushbp1	-0.55996	0.890008	0.00263116	0.00835348
Kcnn1	-0.558951	1.24324	0.000628698	0.00236992
1700123M08Rik	-0.556599	1.17613	0.000902745	0.00326401
Grin2c	-0.554637	1.88535	1.73776e-05	9.24028e-05
Gm561	-0.55429	2.06097	4.61242e-06	2.73007e-05
Lrrn1	-0.551379	3.40833	3.1251e-14	4.69535e-13
Gm10584	-0.550394	1.31433	0.000546323	0.00208669
Satb2	-0.547538	4.12865	2.24394e-24	5.78353e-23
Cd93	-0.547495	2.19886	1.92431e-06	1.2136e-05
Sv2a	-0.547495	2.19886	1.92431e-06	1.2136e-05
Dsp	-0.547103	4.66177	4.27539e-40	1.66101e-38
Galnt10	-0.545121	6.3305	1.68722e-234	1.95213e-232
Sh3bgr	-0.544407	1.42124	0.000380646	0.00151408
Slc5a7	-0.543757	3.34693	3.00526e-13	4.17863e-12
Il15ra	-0.542759	1.13745	0.00139418	0.00476995
Pcdhga10	-0.542343	3.48274	1.7066e-14	2.6089e-13
Tbck	-0.541655	1.11373	0.00157713	0.0053269
Adhfe1	-0.540933	1.5564	0.000204021	0.000871682
Homez	-0.539931	4.94825	1.49957e-51	6.81079e-50
Cck	-0.539328	1.0651	0.00202378	0.00665263
Hoxc10	-0.539316	3.3074	1.2081e-12	1.60002e-11
Ogn	-0.539095	7.9319	0	0
Slc35f2	-0.538099	1.04015	0.00227464	0.00735977
Cmtm5	-0.535624	2.07332	8.85391e-06	4.92951e-05
Serpini1	-0.534286	3.20449	1.2348e-11	1.49753e-10
Tmem117	-0.534128	0.962612	0.00318009	0.00986256
Atf5	-0.532893	6.53635	9.4199e-271	1.17571e-268
Prmt5	-0.532701	5.43139	1.75503e-82	1.08245e-80
Tas1r3	-0.531315	2.83065	5.88668e-09	5.31679e-08
4831440E17Rik	-0.530263	2.40506	6.8386e-07	4.60487e-06
Ccdc85a	-0.529236	1.32813	0.000857502	0.00311075
Map3k7cl	-0.529061	4.57613	1.85325e-33	6.23692e-32
Meis1	-0.528614	2.46564	4.41666e-07	3.08816e-06
Pgm5	-0.526639	4.53207	1.60223e-31	5.0998e-30
Kdm6a	-0.525905	5.71601	5.15124e-108	3.71147e-106
Abcc3	-0.524595	2.30389	2.30139e-06	1.43506e-05
1110020A21Rik	-0.524195	1.58543	0.000278199	0.00114797
9330182L06Rik	-0.523937	3.45154	3.78393e-13	5.23382e-12
Prkdc	-0.523675	1.97583	2.93083e-05	0.000150005
Dmrta2	-0.523501	3.21753	3.37049e-11	3.90538e-10
Slco5a1	-0.523501	3.21753	3.37049e-11	3.90538e-10
Rpgrip1	-0.522104	1.55052	0.000370786	0.00148455
Lrif1	-0.518733	1.89466	5.66098e-05	0.000272163
Cd99l2	-0.517758	5.98774	1.4255e-137	1.23473e-135
Car9	-0.516608	1.60824	0.00031906	0.00129677
Mmp10	-0.51579	1.72763	0.000168908	0.000733321
Tfr2	-0.515718	1.10574	0.002803	0.00882956
Prune2	-0.515583	2.63071	1.68559e-07	1.25615e-06
Vwc2	-0.514277	2.54167	4.42987e-07	3.09058e-06
A930007I19Rik	-0.513861	2.22122	7.54859e-06	4.26403e-05
Plek	-0.513861	2.22122	7.54859e-06	4.26403e-05
Hoxc8	-0.511931	3.17233	1.82221e-10	1.95558e-09
Fam175a	-0.509504	1.50263	0.000632233	0.0023759
Tmem120b	-0.509422	2.0651	2.67195e-05	0.00013751
Cyp4v3	-0.509099	2.23594	8.24492e-06	4.62293e-05
Sytl5	-0.506911	1.32124	0.0014945	0.00508245
Trmt1l	-0.506748	2.28278	6.46391e-06	3.7123e-05
Gnat2	-0.506706	2.68804	1.59274e-07	1.19595e-06
Thsd7a	-0.506606	5.03341	2.46866e-46	1.04908e-44
Hoxb6	-0.505402	4.15406	1.46379e-20	3.0978e-19
Adamts10	-0.503335	5.98474	3.79395e-125	2.99193e-123
Lrrc4c	-0.502473	2.37212	3.71181e-06	2.22442e-05
Gm16998	-0.501175	1.38867	0.00131149	0.00453105
Gm3219	-0.500204	2.34181	5.44263e-06	3.18461e-05
Prss56	0.50055	2.78379	1.04524e-06	6.86047e-06
AI462493	0.500793	3.25591	5.51967e-09	4.99956e-08
Cmss1	0.501135	2.26132	5.40807e-05	0.000263216
Mxd3	0.501337	4.60179	1.2966e-23	3.26431e-22
Smn1	0.502817	3.51169	1.02982e-10	1.13359e-09
Abhd6	0.502955	2.61668	3.77021e-06	2.2543e-05
Bcam	0.503213	4.25045	5.5923e-18	1.04904e-16
Syce2	0.503336	2.70397	1.83406e-06	1.1624e-05
Chtf18	0.503508	4.13543	1.52572e-16	2.64887e-15
Nol10	0.503976	2.86416	3.87509e-07	2.73604e-06
Fam180a	0.504443	4.17225	4.47694e-17	8.01853e-16
Mfsd9	0.504594	2.39194	1.92848e-05	0.000101827
Lmo1	0.504716	3.07534	3.88816e-08	3.15572e-07
Tram2	0.507616	2.60538	3.38346e-06	2.0381e-05
Ltb4r1	0.508038	2.99972	7.70052e-08	6.00104e-07
Pcdhb19	0.508431	1.89927	0.000324998	0.00131563
Islr	0.510185	4.44117	1.55446e-21	3.48018e-20
Tnfrsf18	0.510234	3.63344	6.58883e-12	8.20421e-11
Gna15	0.510515	1.71716	0.000728617	0.00270096
Gmpr	0.511228	3.74827	6.78236e-13	9.19684e-12
Eef1a2	0.511638	3.82208	1.29962e-13	1.86759e-12
Cys1	0.512597	1.77374	0.000543481	0.00208669
Ticam1	0.514583	2.9222	1.21447e-07	9.21615e-07
Flywch2	0.515549	1.57387	0.00119005	0.00415678
Fadd	0.515617	3.10571	1.38236e-08	1.18378e-07
Pbx4	0.516308	1.88065	0.000288594	0.00118664
Slc1a3	0.51673	3.90846	9.26145e-15	1.44066e-13
Ankrd35	0.516732	4.16169	8.62215e-18	1.59475e-16
A930001C03Rik	0.517968	1.93128	0.000225145	0.000956007
Tango2	0.518917	4.72495	1.74327e-28	5.05166e-27
Pacsin1	0.519212	2.93804	7.70053e-08	6.00104e-07
Klhl30	0.52232	2.0733	8.12482e-05	0.000376459
Ppl	0.52232	2.0733	8.12482e-05	0.000376459
Ccdc14	0.525822	1.91308	0.000190117	0.000817786
Pcyox1l	0.526744	4.76926	8.70679e-31	2.68505e-29
Acaa1b	0.527059	3.12561	5.02685e-09	4.57671e-08
Nelfa	0.527132	2.55931	2.12085e-06	1.32981e-05
Zfhx2	0.52871	2.62229	1.19552e-06	7.78883e-06
Ces2f	0.53029	1.73281	0.000423958	0.00166961
Hps4	0.531508	2.51473	2.60771e-06	1.60462e-05
Mlh3	0.53495	1.94478	0.000120672	0.00054079
Col9a3	0.536187	1.52676	0.000957125	0.00342546
Supt16	0.536983	5.9438	3.33323e-110	2.42362e-108
Aldh1l1	0.537091	5.1349	2.14219e-46	9.15252e-45
Gpc3	0.537231	7.3456	0	0
Wisp2	0.537674	2.08554	4.762e-05	0.000234345
Rpl15	0.539775	5.7755	3.34534e-93	2.1912e-91
Msln	0.541533	1.6251	0.000546323	0.00208669
Pygo1	0.541733	2.45621	2.7875e-06	1.70663e-05
Col23a1	0.542245	1.87596	0.000153859	0.00067858
Srcin1	0.545107	2.25772	1.15481e-05	6.30768e-05
Aif1l	0.545539	6.62278	3.5042e-239	4.11445e-237
Ifitm10	0.546124	2.1569	2.26466e-05	0.000117889
Cmtm8	0.548392	1.2505	0.00227465	0.00735977
Gm15455	0.548575	1.63068	0.000455322	0.0017755
Phf19	0.548861	2.57676	6.8386e-07	4.60487e-06
Tuba8	0.549996	3.55783	6.13128e-13	8.36377e-12
Efna1	0.550361	5.33016	5.96251e-61	3.07856e-59
Eapp	0.551685	3.43403	6.50933e-12	8.15235e-11
Lum	0.55279	3.68262	2.64456e-14	3.98848e-13
Ctu1	0.556925	3.05057	1.87855e-09	1.80576e-08
Ptgir	0.557588	1.25773	0.00189498	0.0062748
Itm2a	0.557938	8.17667	0	0
Phf11d	0.558497	1.47806	0.000754249	0.0027806
Cbs	0.55883	2.34518	3.53726e-06	2.12786e-05
Pole2	0.559699	1.83787	0.000112834	0.000508828
Cdh17	0.56035	2.08147	2.48551e-05	0.000129004
Col9a2	0.56105	2.40177	2.01529e-06	1.26864e-05
Gm14325	0.562438	1.51474	0.000572096	0.00217404
Ntn3	0.563402	3.23773	6.04884e-11	6.83394e-10
Gmnn	0.564886	2.66643	1.32395e-07	1.00171e-06
Isg15	0.566743	5.61762	1.78592e-90	1.15075e-88
Rpusd1	0.571558	3.99538	2.76875e-19	5.55552e-18
Mtcp1	0.571969	1.14525	0.00224498	0.00729652
Podn	0.572115	4.7184	1.77048e-36	6.40728e-35
Lhfpl1	0.573066	3.31429	7.02201e-12	8.70257e-11
Brat1	0.573898	2.81598	1.48675e-08	1.27111e-07
Cyp4f39	0.575702	2.58253	1.90122e-07	1.40305e-06
Nkiras1	0.576511	4.42117	6.42813e-28	1.8429e-26
Fndc1	0.57679	3.93238	1.09164e-18	2.11543e-17
Ldoc1l	0.57803	2.85941	6.4463e-09	5.7664e-08
Zfp866	0.578284	1.79874	9.33461e-05	0.000428724
Igfn1	0.57887	1.74315	0.000115434	0.000518227
Otud7a	0.582695	1.42765	0.00056457	0.0021526
Pnmal2	0.582695	1.42765	0.00056457	0.0021526
Crispld1	0.587417	2.52675	1.90122e-07	1.40305e-06
Kcnk1	0.587461	3.92217	2.76875e-19	5.55552e-18
Tab1	0.59208	1.88999	3.30095e-05	0.000166955
Liph	0.593307	2.51473	1.68408e-07	1.25615e-06
Irf6	0.593545	3.09161	7.21371e-11	8.0866e-10
Parp10	0.595753	4.21559	3.17963e-25	8.48491e-24
Ttc39a	0.598117	1.75853	6.53143e-05	0.00031062
Serpinb10	0.599815	2.99106	2.73993e-10	2.9109e-09
Frem2	0.601437	1.16846	0.00124171	0.00432135
4930414L22Rik	0.603651	1.89927	2.26461e-05	0.000117889
Syt13	0.603901	1.08148	0.00168044	0.00562193
Amn	0.605458	2.11769	3.9625e-06	2.36749e-05
Apba2	0.606757	1.44676	0.000318841	0.00129677
Mfap4	0.609973	8.17114	0	0
Dusp13	0.610451	1.67996	7.80833e-05	0.000364036
Sapcd2	0.610495	3.93463	4.70995e-21	1.03118e-19
Xaf1	0.612785	3.73148	3.89672e-18	7.39798e-17
Pak4	0.616837	2.33496	3.67571e-07	2.60921e-06
Nrip2	0.617594	1.13743	0.00103852	0.00368927
Onecut1	0.62005	1.42122	0.000267908	0.00111616
Psd2	0.621742	1.65826	6.53143e-05	0.00031062
Slc1a1	0.621742	1.65826	6.53143e-05	0.00031062
Ccdc61	0.623101	1.34858	0.000350144	0.00140438
Ndufa4l2	0.624373	1.59686	9.33461e-05	0.000428724
Slc2a12	0.624373	1.59686	9.33461e-05	0.000428724
Il1rl1	0.624478	6.63408	0	0
Rimklb	0.627255	1.53273	0.000115474	0.000518227
Hoxd10	0.627426	4.70457	6.97873e-46	2.93422e-44
Klhdc7a	0.628404	3.49649	5.41162e-16	9.10611e-15
Tssk6	0.628674	1.00619	0.00149681	0.00508814
Fam181b	0.634996	3.69732	5.45765e-19	1.07198e-17
Cxcl14	0.636437	6.73675	0	0
Rcan2	0.637322	2.18751	6.81097e-07	4.60487e-06
Narg2	0.63782	1.32123	0.000299656	0.00122767
Prss12	0.642638	2.88532	6.34191e-11	7.12947e-10
Slc16a9	0.642934	2.44991	3.17657e-08	2.60351e-07
Cyp2s1	0.647062	1.16077	0.000546323	0.00208669
B3gnt8	0.647707	2.47184	1.95301e-08	1.64142e-07
Rtp4	0.648631	3.34686	3.09263e-15	4.93195e-14
Mtfp1	0.652287	2.22119	2.62615e-07	1.89905e-06
Dnmt3b	0.652607	1.0733	0.000756047	0.0027806
Hist3h2ba	0.652607	1.0733	0.000756047	0.0027806
Pycard	0.656854	2.51473	7.47759e-09	6.60776e-08
Sowahd	0.658398	1.41477	0.000112834	0.000508828
Slc26a9	0.658943	0.980194	0.00103192	0.00367191
Mpped1	0.659401	0.701335	0.00302147	0.00942412
Egflam	0.664708	1.12957	0.000455329	0.0017755
Acot1	0.665508	2.55637	2.55242e-09	2.40111e-08
Plk5	0.666524	1.63068	2.36085e-05	0.000122654
Serpina3h	0.666606	1.97581	1.62863e-06	1.0373e-05
Iigp1	0.668182	0.9358	0.00103852	0.00368927
Wdr25	0.671622	1.04014	0.000631811	0.0023759
Cxcl15	0.674782	0.773743	0.00185907	0.00617006
Slc14a2	0.679553	0.944788	0.000840168	0.00305447
Padi2	0.68486	0.658267	0.00251219	0.00804003
Hmha1	0.686915	2.57386	6.33351e-10	6.45611e-09
Dnajc27	0.688608	2.01901	5.07598e-07	3.51197e-06
Efhd1	0.693435	1.99757	5.19363e-07	3.58868e-06
A330009N23Rik	0.69615	1.28629	0.000111616	0.000505211
Gpha2	0.69615	1.28629	0.000111616	0.000505211
Iqcc	0.69615	1.28629	0.000111616	0.000505211
Nyx	0.697028	1.86653	1.58507e-06	1.0131e-05
Fbxo2	0.700196	3.45619	3.36049e-19	6.72567e-18
Ccdc37	0.701405	1.72239	4.61242e-06	2.73007e-05
Chrnb4	0.703014	1.06508	0.00031906	0.00129677
Zfp961	0.705273	1.33497	6.53143e-05	0.00031062
Tmem35	0.706078	4.7039	2.87514e-63	1.52933e-61
Lrrn2	0.706127	1.45307	3.02466e-05	0.000154508
Tmem121	0.713638	1.25773	9.33239e-05	0.000428724
Dancr	0.71398	1.49651	1.82209e-05	9.64486e-05
Pkp3	0.714857	2.41476	1.43284e-09	1.39002e-08
Robo3	0.714857	2.41476	1.43284e-09	1.39002e-08
Afap1l2	0.7188	2.41799	1.13383e-09	1.12397e-08
Ankle1	0.718884	2.37873	2.0687e-09	1.98253e-08
Oas1b	0.719507	2.11769	5.30857e-08	4.22881e-07
Fam213b	0.719704	2.04432	1.21272e-07	9.21615e-07
Ccdc153	0.719923	1.96701	2.60849e-07	1.89059e-06
Rapgefl1	0.72035	1.82818	1.04524e-06	6.86047e-06
Fam124a	0.722285	3.59968	5.27557e-23	1.28061e-21
2810032G03Rik	0.724852	0.871259	0.00056457	0.0021526
Aqp1	0.727073	4.66907	3.22212e-66	1.76726e-64
Cnga3	0.730367	2.44675	4.09736e-10	4.28129e-09
Ndst3	0.73202	1.22858	6.92875e-05	0.000326965
Fgd5	0.733738	1.0896	0.000159288	0.000698325
Hs6st3	0.735864	0.935799	0.000335423	0.00134876
Fbxo31	0.737771	2.69866	3.71824e-12	4.7618e-11
Flrt3	0.738562	0.763619	0.000756047	0.0027806
Apol9b	0.741492	2.25049	3.8683e-09	3.56164e-08
4931431C16Rik	0.745138	0.421228	0.002803	0.00882956
Snord55	0.745138	0.421228	0.002803	0.00882956
Rab27a	0.745448	2.27564	2.21887e-09	2.10859e-08
Ppp1r16b	0.745959	0.997575	0.000197569	0.000845253
Apol9a	0.746359	1.40828	1.54208e-05	8.24964e-05
Cdh4	0.747302	1.69602	1.4089e-06	9.02362e-06
Spon2	0.749806	5.75325	1.44905e-233	1.66441e-231
Gal	0.749824	0.83304	0.000455322	0.0017755
Ucn2	0.754827	0.647295	0.000987958	0.00352706
Nlrc5	0.758185	3.62086	4.57573e-26	1.25484e-24
Apod	0.75834	0.953721	0.000204021	0.000871682
Spata33	0.759069	0.50869	0.00168044	0.00562193
Slc6a13	0.759886	1.49651	5.55874e-06	3.24417e-05
Ppp1r14a	0.76797	3.93123	4.85593e-36	1.72969e-34
Oasl1	0.774437	0.520763	0.00131149	0.00453105
Mdk	0.776166	3.7987	1.92432e-32	6.26152e-31
Hebp2	0.779045	2.87124	3.09263e-15	4.93195e-14
Tesc	0.782472	0.669154	0.000590664	0.00223558
Vwa2	0.782472	0.669154	0.000590664	0.00223558
Tamm41	0.783993	2.30735	1.92613e-10	2.0643e-09
Epm2a	0.785788	0.286299	0.00286547	0.00901202
Fgf1	0.785788	0.286299	0.00286547	0.00901202
Kctd14	0.785931	0.861798	0.000214248	0.000913897
Gsta4	0.787816	2.62228	4.9178e-13	6.73162e-12
Plvap	0.790723	1.76361	1.89787e-07	1.40305e-06
Stap2	0.79329	1.13743	3.44131e-05	0.00017361
Lama4	0.793866	6.054	0	0
Chrdl1	0.796098	0.679961	0.000455329	0.0017755
1190005I06Rik	0.796616	2.31776	9.72874e-11	1.08067e-09
Megf6	0.797295	2.22857	3.50334e-10	3.66302e-09
Vwf	0.798405	1.36876	5.63709e-06	3.28037e-05
Zfp750	0.798543	0.382057	0.00168044	0.00562193
Igfbp2	0.808843	6.22971	0	0
Crabp1	0.809232	7.07622	0	0
Dusp27	0.809716	0.471854	0.00101586	0.00362342
Mlxipl	0.809716	0.471854	0.00101586	0.00362342
Thbs4	0.810937	2.88298	1.47874e-16	2.57294e-15
Prelp	0.814395	2.95814	1.10071e-17	2.02877e-16
Myh14	0.817738	1.34179	4.32708e-06	2.56694e-05
Pdlim4	0.821078	2.90617	2.8842e-17	5.21293e-16
Pinlyp	0.822971	0.701334	0.000271664	0.00112638
Adam33	0.827694	1.43405	1.5142e-06	9.68584e-06
Wdhd1	0.829733	4.26754	4.22129e-62	2.19383e-60
Nmral1	0.831012	3.24137	5.2271e-23	1.27866e-21
Tek	0.83436	1.01475	3.30472e-05	0.000166985
Rmi2	0.839309	0.328118	0.00131149	0.00453105
Zmynd12	0.840165	1.0733	2.00394e-05	0.000105565
Lrfn3	0.84399	2.63344	7.25689e-15	1.13665e-13
Plcxd1	0.848367	0.421227	0.000757118	0.0027806
Uts2b	0.848367	0.421227	0.000757118	0.0027806
9530053A07Rik	0.852345	2.69334	8.49044e-16	1.41368e-14
Sult6b1	0.857235	0.153032	0.0021659	0.00708748
Gfra2	0.868304	0.0568171	0.0027283	0.00861824
Rspo4	0.873918	0.35534	0.000754249	0.0027806
Gp9	0.87728	1.70133	1.95298e-08	1.64142e-07
Slc16a14	0.880652	0.446762	0.000445138	0.00174867
Mapk4	0.884482	0.272084	0.000957125	0.00342546
Slc38a3	0.884935	0.880657	3.16781e-05	0.00016063
Csdc2	0.888255	1.35533	5.99433e-07	4.09729e-06
Camk2a	0.890915	0.36876	0.00056457	0.0021526
Gpm6b	0.894731	4.03061	3.09944e-59	1.56463e-57
Gm16062	0.896441	1.71715	7.84679e-09	6.91382e-08
Cutal	0.896476	1.06508	6.46392e-06	3.7123e-05
Ttyh1	0.896528	0.459362	0.000325789	0.00131563
Nfasc	0.901466	0.544609	0.000192442	0.000825567
Evx2	0.914458	1.23592	9.87292e-07	6.5098e-06
Gapdhs	0.916441	0.842689	2.26466e-05	0.000117889
Tslp	0.921946	0.971421	8.08409e-06	4.53757e-05
Aldoc	0.931627	1.67456	3.87599e-09	3.56164e-08
Clec11a	0.933165	2.45306	1.21024e-15	1.98176e-14
Ifi27l2b	0.941567	2.01046	1.17964e-11	1.43393e-10
Pi15	0.945488	1.72239	1.29162e-09	1.26752e-08
Chst10	0.945794	1.44676	4.34516e-08	3.4962e-07
Fank1	0.955074	1.05681	1.89704e-06	1.19849e-05
Ifi44	0.955394	1.93127	3.35371e-11	3.90538e-10
Ramp3	0.955907	1.96259	1.9512e-11	2.35291e-10
Fancf	0.968589	1.46561	1.79289e-08	1.51646e-07
Plch2	0.97084	1.81353	1.02982e-10	1.13359e-09
Kcne1l	0.972767	2.20257	4.78332e-14	7.11261e-13
Tbx5	0.975748	3.16266	1.00276e-30	3.06847e-29
Dok7	0.985726	0.962597	2.23653e-06	1.39517e-05
Il25	0.986408	0.833038	6.60809e-06	3.7814e-05
Slc5a11	0.988278	0.532735	5.47707e-05	0.000264203
Wif1	0.989609	0.355339	0.000160746	0.000701278
Wscd2	0.993813	1.19883	1.90122e-07	1.40305e-06
Sstr5	0.99384	-0.0823456	0.00139418	0.00476995
Fxyd6	1.0036	4.50404	1.98566e-134	1.67419e-132
Fcgbp	1.00855	1.36206	1.95298e-08	1.64142e-07
Ccdc8	1.01964	0.926752	1.58507e-06	1.0131e-05
Ppef1	1.02384	0.793779	4.41164e-06	2.61612e-05
Vat1l	1.0239	2.41798	4.38277e-18	8.28024e-17
Dmrtb1	1.02628	0.722395	7.55102e-06	4.26403e-05
Arhgef33	1.029	0.647294	1.31124e-05	7.1034e-05
Apol7a	1.03017	0.183728	0.000267908	0.00111616
Btla	1.0355	0.484236	3.77295e-05	0.000188652
Zfp14	1.0401	-0.0462766	0.000754249	0.0027806
Dmp1	1.04395	0.300373	0.000111618	0.000505211
Gm5124	1.04395	0.300373	0.000111618	0.000505211
Drc1	1.04666	-0.176673	0.00124637	0.00432642
Zkscan7	1.04919	0.198835	0.000190072	0.000817786
Unc79	1.05479	-0.320037	0.0021659	0.00708748
5033406O09Rik	1.06269	-0.0285747	0.000543481	0.00208669
Fam101a	1.07017	1.31431	5.96068e-09	5.36225e-08
Pax7	1.07159	-0.157308	0.000909629	0.00327396
Xndc1	1.08648	0.228582	9.42864e-05	0.00043095
Fam65c	1.09659	-0.455388	0.00263131	0.00835348
Dnajb3	1.10132	0.783794	1.06929e-06	7.00382e-06
Gria1	1.10477	0.243229	6.87682e-05	0.000325776
Cend1	1.10683	0.00619042	0.000278034	0.00114797
Frem1	1.11002	1.06508	4.57012e-08	3.67162e-07
Fabp7	1.12204	2.27563	3.60659e-19	7.20909e-18
Zfp648	1.14389	-0.100725	0.000335423	0.00134876
Nell1	1.1575	-0.408846	0.00132241	0.00455785
Pde4c	1.16296	-0.236379	0.000565209	0.0021526
Apol8	1.1754	1.80368	1.32452e-14	2.03637e-13
Lrrc61	1.18468	-0.578771	0.00224498	0.00729652
Gm14295	1.18702	-0.386126	0.000957125	0.00342546
Osr2	1.18871	1.99756	3.33666e-17	5.98974e-16
Fam229b	1.19125	0.0733041	6.92875e-05	0.000326965
Ankrd53	1.21414	-0.196302	0.000278034	0.00114797
Sh2d7	1.21414	-0.196302	0.000278034	0.00114797
Zfp709	1.23298	0.73281	1.32395e-07	1.00171e-06
Znf41-ps	1.2443	-0.341732	0.000455329	0.0017755
Fxyd1	1.26077	-0.742269	0.00263116	0.00835348
A230050P20Rik	1.27002	0.763616	4.34124e-08	3.4962e-07
1500015O10Rik	1.27284	1.84748	2.8842e-17	5.21293e-16
Tmem40	1.27618	1.0733	5.17941e-10	5.31728e-09
Zfp108	1.30688	0.613869	1.21385e-07	9.21615e-07
Ildr1	1.31709	0.300372	2.40764e-06	1.49387e-05
Papl	1.33597	-0.685686	0.00124171	0.00432135
Ptgdr2	1.33597	-0.685686	0.00124171	0.00432135
Zfp420	1.35763	-0.0823467	3.16767e-05	0.00016063
Klhl33	1.37155	0.568066	6.08411e-08	4.81474e-07
Kcnrg	1.37573	-0.43193	0.000238421	0.000999262
Gfap	1.43732	1.57386	3.2727e-17	5.88826e-16
2310008N11Rik	1.4419	-0.604766	0.000380646	0.00151408
Cyp4a12b	1.45295	0.636236	5.41287e-09	4.91125e-08
Gm14403	1.45933	0.15303	1.26313e-06	8.16282e-06
Gm12185	1.47555	-0.578771	0.000267908	0.00111616
Nipal2	1.47718	-0.157309	1.48264e-05	7.97197e-05
Anxa8	1.47954	5.0884	0	0
Gpm6a	1.49034	-0.341733	5.27496e-05	0.000257748
Plekhb1	1.51982	0.341791	6.87069e-08	5.39412e-07
Il17b	1.5349	-0.801163	0.000572211	0.00217404
Olfr456	1.5349	-0.801163	0.000572211	0.00217404
Mt3	1.54059	-0.528145	0.000112152	0.000506617
Syne4	1.54059	-0.528145	0.000112152	0.000506617
Zfp941	1.57203	-0.503483	7.80484e-05	0.000364036
Hoxb13	1.57402	-0.771416	0.000380646	0.00151408
Mmrn2	1.6217	3.36033	5.49232e-129	4.48896e-127
Rhbg	1.67554	-1.02857	0.000839451	0.00305397
Zfp931	1.68541	-0.685686	0.000111618	0.000505211
Urah	1.69541	-0.176674	1.83406e-06	1.1624e-05
Grip2	1.72227	-0.993808	0.000546322	0.00208669
Chst13	1.74756	-0.363759	5.67146e-06	3.29539e-05
Spag16	1.75516	-0.631239	4.51636e-05	0.000223157
Cpxm2	1.75917	1.49038	1.58892e-22	3.75349e-21
Gm9054	1.79125	-1.38612	0.00270636	0.00858141
Pramef25	1.79125	-1.38612	0.00270636	0.00858141
Asgr2	1.91476	-1.29866	0.00109033	0.0038526
Gal3st3	1.91476	-1.29866	0.00109033	0.0038526
Opcml	1.91476	-1.29866	0.00109033	0.0038526
Rnu73b	1.91476	-1.29866	0.00109033	0.0038526
Pgbd1	1.93559	-0.831537	5.61555e-05	0.000270718
Ang2	1.97633	-0.176675	9.43315e-08	7.29745e-07
Clca5	2.08221	-1.17667	0.000267931	0.00111616
Gm13277	2.13397	-1.1382	0.000160746	0.000701278
Tmc2	2.13397	-1.1382	0.000160746	0.000701278
Egfl6	2.15046	1.24322	4.43349e-25	1.17911e-23
Bdkrb2	2.15585	-0.658206	3.23463e-06	1.95695e-05
Stox1	2.23223	-1.0642	6.48579e-05	0.000310125
Cyp11a1	2.24508	0.286294	2.10964e-12	2.75226e-11
Tnni3	2.27896	-1.02857	3.77295e-05	0.000188652
Hspb2	2.36811	-0.959861	1.40127e-05	7.57558e-05
Acr	2.4255	-1.63124	0.00109578	0.00385727
Cst7	2.4255	-1.63124	0.00109578	0.00385727
Epha6	2.4255	-1.63124	0.00109578	0.00385727
Gm10636	2.4255	-1.63124	0.00109578	0.00385727
Ldhal6b	2.4255	-1.63124	0.00109578	0.00385727
Olfml1	2.4255	-1.63124	0.00109578	0.00385727
Schip1	2.4255	-1.63124	0.00109578	0.00385727
Gpa33	2.4615	-0.408848	2.15577e-08	1.79943e-07
Ace2	2.64366	-1.47923	0.000231013	0.00097233
Scn9a	2.64366	-1.47923	0.000231013	0.00097233
D730001G18Rik	2.70962	-1.43193	0.000136037	0.000602831
Opn4	2.71468	0.701327	1.554e-21	3.48018e-20
Fcrl1	2.83313	-1.34173	4.79556e-05	0.000235339
Tex11	2.83313	-1.34173	4.79556e-05	0.000235339
Grap2	2.89113	-1.29866	2.93083e-05	0.000150005
Oxct2b	2.89113	-1.29866	2.93083e-05	0.000150005
Snord83b	2.89113	-1.29866	2.93083e-05	0.000150005
Gm16938	3.00057	-1.2162	1.04125e-05	5.73115e-05
Otog	3.00057	-1.2162	1.04125e-05	5.73115e-05
Gm10406	3.09855	-0.363761	9.98881e-11	1.10413e-09
Gch1	3.19389	5.28949	0	0
Mlc1	4.55441	0.089601	6.7372e-20	1.3851e-18
1700029J03Rik	4.78501	-2.2162	0.00153813	0.00521627
BC051142	5.03929	-2.0642	0.000512957	0.0019813
Nron	5.03929	-2.0642	0.000512957	0.0019813
9530059O14Rik	5.35242	-1.86256	9.42864e-05	0.00043095
Pcdha9	5.35242	-1.86256	9.42864e-05	0.00043095
Ppp1r2-ps3	5.35242	-1.86256	9.42864e-05	0.00043095
Cyp19a1	5.44332	-1.80116	5.47707e-05	0.000264203
Bach2os	5.60956	-1.68568	1.82236e-05	9.64486e-05
Fam163a	5.82772	-1.52814	3.38407e-06	2.0381e-05
F830016B08Rik	6.07519	-1.34173	3.67571e-07	2.60921e-06
2010107G12Rik	6.2364	-1.2162	6.84819e-08	5.38468e-07
